# Supplementary material for: Global transcriptome analysis profiles metabolic pathways in traditional herb Astragalus membranaceus Bge. var. mongolicus (Bge.) Hsiao
Source: BMC Genomics. 2015 Jun 11;16(Suppl 7):S15. doi: 10.1186/1471-2164-16-S7-S15 (PMC4474414; doi:10.1186/1471-2164-16-S7-S15)
Supplement: Additional file 1 — List of annotated unigenes of A. mongolicus transcriptome as compared to public databases. All assembled unigenes were annotated based on sequence similarity using four public databases, including Swiss-Prot (Sheet 1), CDD (Sheet 2), TrEMBL (Sheet 3) and PfamA (Sheet 4). [file 1471-2164-16-S7-S15-S1.xlsx]

## Sheet: SWISS-Prot
Query id	Subject id	% identity	alignment length	mismatches	gap openings	q. start	q. end	s. start	s. end	e-value	bit score
comp0_c0_seq1	sp|O94225|HOSM_PENCW	83.65	104	17	0	1	312	344	447	1e-36	152
comp1_c1_seq1	sp|Q5U317|FIP1_RAT	60.53	38	15	0	168	281	151	188	8e-11	65.9
comp25_c0_seq1	sp|Q2TBP2|HINFP_BOVIN	39.71	136	82	1	21	428	268	402	3e-25	115
comp48_c0_seq1	sp|O60658|PDE8A_HUMAN	62.5	112	42	0	393	58	707	818	5e-40	162
comp53_c0_seq1	sp|Q8IGJ0|EFR3_DROME	62.34	154	58	3	479	18	307	453	1e-40	165
comp55_c0_seq1	sp|P10978|POLX_TOBAC	47.17	106	56	0	320	3	836	941	5e-23	106
comp62_c0_seq1	sp|Q8WN97|UDB30_MACFA	48.31	89	46	0	10	276	314	402	3e-21	100
comp62_c1_seq1	sp|O19103|UDB16_RABIT	40.31	129	76	1	3	386	392	520	3e-18	91.7
comp63_c0_seq1	sp|Q9LRR4|R13L1_ARATH	42.86	147	84	1	14	454	117	261	6e-19	93.2
comp63_c1_seq1	sp|Q9LRR4|R13L1_ARATH	50	84	42	0	82	333	2	85	6e-11	66.2
comp65_c0_seq1	sp|Q7LHG5|YI31B_YEAST	40.22	184	100	4	525	4	560	734	1e-30	132
comp70_c0_seq1	sp|Q9VSH4|CPSF6_DROME	70.09	117	29	1	48	380	91	207	4e-42	171
comp72_c0_seq1	sp|Q502I9|FCHO2_DANRE	38.71	93	56	1	12	287	722	814	1e-13	75.1
comp72_c1_seq1	sp|Q5R807|FCHO2_PONAB	63.16	38	14	0	4	117	772	809	1e-07	55.5
comp75_c0_seq1	sp|Q90515|TMEDA_TAKRU	78.57	98	21	0	57	350	116	213	1e-39	161
comp82_c0_seq1	sp|B4LJT9|EIF3M_DROVI	61.96	92	35	0	278	3	268	359	7e-30	129
comp88_c0_seq1	sp|P51533|PDR10_YEAST	46.81	141	75	1	639	217	1419	1556	2e-36	152
comp95_c0_seq1	sp|P81477|RNPB_PHYPO	32.84	67	45	1	252	52	54	116	8e-06	49.3
comp99_c0_seq1	sp|Q5F4B1|PGP_CHICK	47.25	218	114	2	4	654	90	306	4e-47	188
comp100_c0_seq1	sp|Q39111|GAOX2_ARATH	71.79	117	32	1	1	348	130	246	9e-47	185
comp100_c1_seq1	sp|O04705|GAO1D_WHEAT	82	50	9	0	223	74	219	268	7e-18	89.4
comp108_c0_seq1	sp|Q54WV0|NFYB_DICDI	32.14	84	57	2	366	115	377	453	8e-06	49.3
comp111_c0_seq1	sp|Q6NZQ4|PAXI1_MOUSE	40.44	225	133	1	1	672	587	811	7e-49	194
comp116_c0_seq1	sp|P10978|POLX_TOBAC	50	70	35	1	1	210	910	974	9e-10	62.4
comp116_c1_seq1	sp|P10978|POLX_TOBAC	40.38	104	61	1	30	338	807	910	7e-15	79.3
comp120_c0_seq1	sp|Q28D40|TT39A_XENTR	37.93	87	54	0	2	262	470	556	8e-11	65.9
comp124_c0_seq1	sp|P97544|LPP3_RAT	35.71	84	51	2	272	30	163	241	1e-06	52
comp127_c0_seq1	sp|Q99MR8|MCCA_MOUSE	68.64	169	53	0	518	12	123	291	1e-54	212
comp127_c1_seq1	sp|Q99MR8|MCCA_MOUSE	64.63	164	58	1	557	66	294	456	2e-58	219
comp132_c0_seq1	sp|P40108|ALDH_DAVTA	70.31	128	38	0	1	384	57	184	2e-50	197
comp136_c0_seq1	sp|Q9ULM6|CNOT6_HUMAN	51.95	154	67	3	450	10	291	442	1e-37	155
comp136_c1_seq1	sp|Q8VEG6|CNO6L_MOUSE	65.82	79	26	1	478	245	462	540	3e-27	120
comp141_c0_seq1	sp|O81283|TC159_ARATH	59.72	72	26	1	2	208	1189	1260	3e-07	53.9
comp147_c0_seq1	sp|Q9SD02|P2C47_ARATH	57.14	63	27	1	202	14	30	91	2e-12	71.2
comp148_c0_seq1	sp|Q9V564|COG6_DROME	47.56	82	43	0	247	2	158	239	9e-18	89
comp148_c1_seq1	sp|Q9V564|COG6_DROME	35.97	139	87	1	2	412	237	375	2e-22	104
comp151_c0_seq1	sp|Q58FK9|KAT3_RAT	52.13	94	44	2	334	56	363	454	2e-19	94.7
comp156_c0_seq1	sp|P34188|COX1_FORLA	79.31	87	18	0	262	2	289	375	1e-29	128
comp166_c0_seq1	sp|P21708|MK03_RAT	81.9	105	19	0	3	317	236	340	6e-45	179
comp166_c1_seq1	sp|P27361|MK03_HUMAN	69.05	42	13	0	4	129	334	375	1e-10	65.1
comp167_c0_seq1	sp|Q9WVM3|APC7_MOUSE	37.13	167	104	2	531	34	128	293	3e-24	111
comp168_c0_seq1	sp|P92519|M810_ARATH	51.39	72	35	1	14	229	1	71	3e-14	77.4
comp171_c0_seq1	sp|Q4R6W2|TM55B_MACFA	63.92	97	35	1	293	3	67	160	2e-29	127
comp171_c1_seq1	sp|Q5PPM8|TM55B_RAT	46.88	64	32	2	1	186	155	218	2e-06	51.2
comp172_c0_seq2	sp|P10978|POLX_TOBAC	60.96	187	73	1	3	563	1048	1231	2e-60	231
comp176_c0_seq1	sp|Q9Y0H4|SUDX_DROME	90.62	32	3	0	357	262	918	949	2e-10	64.3
comp176_c1_seq1	sp|O00308|WWP2_HUMAN	81.02	137	26	1	413	3	707	842	3e-65	246
comp190_c0_seq1	sp|P0C2F6|RNHX1_ARATH	34.62	78	51	0	344	111	474	551	1e-05	49.3
comp196_c0_seq1	sp|Q9VVV2|OSTA_DROME	23.08	156	120	1	47	514	53	206	1e-06	52.8
comp200_c0_seq1	sp|Q8WVT3|TPC12_HUMAN	35.75	179	114	3	5	538	533	702	8e-23	106
comp200_c1_seq1	sp|Q8WVT3|TPC12_HUMAN	34.67	75	49	0	229	5	462	536	2e-07	54.7
comp202_c0_seq1	sp|Q7SI16|ATP7_NEUCR	78.51	121	26	0	483	121	53	173	1e-48	192
comp206_c0_seq1	sp|Q93VD3|CIPKN_ARATH	54.24	59	23	2	311	147	215	273	4e-10	63.5
comp209_c0_seq1	sp|P57631|HFLK_BUCAI	91.18	68	6	0	1	204	141	208	8e-29	125
comp209_c1_seq1	sp|Q8K914|HFLK_BUCAP	82.76	87	15	0	4	264	60	146	4e-36	149
comp220_c0_seq1	sp|Q8BUM3|PTN7_MOUSE	39.86	148	88	3	262	702	97	238	7e-27	120
comp225_c0_seq1	sp|Q9NHV9|VAV_DROME	54.55	88	37	1	255	1	365	452	1e-16	85.1
comp225_c1_seq1	sp|Q9NHV9|VAV_DROME	33.71	89	59	1	2	268	453	540	8e-11	65.9
comp227_c0_seq1	sp|P43125|RDGB_DROME	72.22	90	25	0	2	271	1092	1181	8e-32	135
comp227_c1_seq1	sp|P43125|RDGB_DROME	67.27	55	18	0	199	35	1176	1230	1e-14	78.6
comp234_c0_seq1	sp|P33144|BIMB_EMENI	34.52	84	55	1	8	259	1915	1997	3e-10	63.9
comp243_c0_seq1	sp|D3ZHV2|MACF1_RAT	40.79	152	90	1	527	72	4765	4915	1e-31	135
comp243_c1_seq1	sp|Q03001|DYST_HUMAN	60	70	28	0	9	218	6798	6867	1e-19	95.1
comp246_c0_seq1	sp|Q5D869|NRPE1_ARATH	57.66	111	46	4	1	330	75	180	8e-30	129
comp246_c1_seq1	sp|Q5D869|NRPE1_ARATH	62.5	40	15	0	177	58	179	218	4e-10	63.5
comp249_c0_seq1	sp|Q02784|GLRX5_YEAST	68.75	48	15	0	145	2	27	74	2e-12	71.2
comp250_c0_seq1	sp|Q9NH49|KARG_CALSI	86.26	131	18	0	3	395	226	356	7e-61	233
comp250_c0_seq2	sp|Q9NH49|KARG_CALSI	85.27	129	19	0	3	389	226	354	5e-60	229
comp258_c0_seq1	sp|Q9ARF9|HPPD_SOLSC	50.63	158	71	4	3	455	44	191	2e-29	127
comp272_c0_seq1	sp|Q7LHG5|YI31B_YEAST	44.97	189	104	1	9	575	619	805	4e-43	174
comp279_c0_seq1	sp|P92519|M810_ARATH	51.04	96	47	0	289	2	112	207	3e-22	103
comp281_c0_seq1	sp|Q6PFX9|TNKS1_MOUSE	82.39	159	28	0	1	477	783	941	6e-73	272
comp281_c1_seq1	sp|O95271|TNKS1_HUMAN	37.96	137	76	4	2	385	949	1073	4e-12	70.1
comp284_c0_seq1	sp|P53283|TPO2_YEAST	43.53	85	47	2	268	17	310	393	3e-08	57.4
comp284_c1_seq1	sp|Q7Z9I0|YHA8_SCHPO	45.12	82	45	0	249	4	357	438	5e-15	79.7
comp287_c0_seq1	sp|A2VEI2|MICU1_DROME	64.47	76	27	1	1	228	179	250	3e-21	100
comp287_c1_seq1	sp|A2VEI2|MICU1_DROME	40.8	125	57	2	324	1	62	185	1e-14	79.7
comp311_c0_seq1	sp|Q5BJ61|B9D1_XENTR	59.09	44	18	0	1	132	139	182	2e-09	61.2
comp313_c0_seq1	sp|Q01358|BLI3_NEUCR	38.57	140	86	2	497	78	65	202	1e-19	95.9
comp319_c1_seq1	sp|Q99J27|ACATN_MOUSE	42.03	69	40	0	4	210	469	537	2e-09	61.2
comp322_c1_seq1	sp|P0C2F6|RNHX1_ARATH	37.84	74	46	1	65	286	288	354	7e-06	50.1
comp322_c1_seq2	sp|P0C2F6|RNHX1_ARATH	37.84	74	46	1	65	286	288	354	7e-06	50.1
comp346_c0_seq1	sp|Q43298|CH62_MAIZE	64.71	51	17	1	161	12	454	504	2e-09	63.2
comp348_c0_seq1	sp|Q92947|GCDH_HUMAN	47.73	88	46	0	18	281	43	130	7e-20	95.9
comp355_c0_seq1	sp|Q99816|TS101_HUMAN	34.23	111	69	4	20	340	150	251	2e-08	57.8
comp357_c1_seq1	sp|Q5RC70|DJC11_PONAB	56.3	135	59	0	36	440	6	140	4e-39	160
comp370_c1_seq1	sp|Q7RTY1|MOT9_HUMAN	39.84	123	74	0	1	369	16	138	4e-17	86.7
comp373_c0_seq1	sp|Q9SZE7|PER51_ARATH	63.75	80	29	0	289	50	250	329	1e-22	104
comp374_c0_seq1	sp|Q568Z6|IST1_RAT	54.26	94	43	0	1	282	69	162	3e-26	117
comp374_c1_seq1	sp|Q568Z6|IST1_RAT	78.57	42	9	0	127	2	34	75	4e-12	70.1
comp378_c0_seq1	sp|Q99323|MYSN_DROME	71.95	82	23	0	381	136	1215	1296	2e-27	120
comp380_c0_seq1	sp|Q6AYQ3|SYFM_RAT	66.67	84	28	0	1	252	259	342	7e-31	132
comp380_c1_seq1	sp|O16129|SYFM_DROME	53.42	73	30	1	1	207	339	411	8e-16	82.4
comp387_c0_seq1	sp|Q9NDJ2|DOM_DROME	41.18	102	49	4	5	277	690	790	4e-12	70.9
comp387_c1_seq1	sp|Q6ZRS2|SRCAP_HUMAN	85.14	74	11	0	3	224	606	679	1e-31	135
comp397_c0_seq1	sp|P12398|HSP77_YEAST	65.91	88	28	2	131	388	1	87	8e-24	108
comp402_c0_seq1	sp|Q9LFI1|PP280_ARATH	40.24	82	49	0	247	2	23	104	4e-11	67.8
comp406_c0_seq1	sp|Q9UR07|RTF23_SCHPO	33.49	209	123	4	592	14	813	1019	5e-24	110
comp414_c0_seq1	sp|Q9UR07|RTF23_SCHPO	42	100	58	0	2	301	953	1052	1e-17	88.2
comp414_c0_seq2	sp|Q9UR07|RTF23_SCHPO	40.28	72	43	0	9	224	981	1052	8e-11	65.9
comp416_c0_seq1	sp|Q9FLJ8|Y5613_ARATH	55.51	236	103	3	703	2	214	447	2e-66	252
comp416_c1_seq1	sp|Q9T020|Y4391_ARATH	57.75	71	26	1	207	7	155	225	8e-16	82.4
comp420_c0_seq1	sp|Q8TAM2|TTC8_HUMAN	50	98	49	0	9	302	110	207	4e-24	110
comp430_c0_seq1	sp|Q292H2|DOP1_DROPS	47.31	93	48	2	3	278	2061	2151	2e-17	87.4
comp430_c1_seq1	sp|Q292H2|DOP1_DROPS	48.36	122	61	2	361	2	2150	2262	5e-28	122
comp433_c0_seq1	sp|Q93ZY2|ROGF1_ARATH	74.47	47	12	0	112	252	89	135	9e-07	52.4
comp478_c0_seq1	sp|P37121|C76A1_SOLME	56.38	94	41	1	29	310	374	465	3e-30	116
comp480_c0_seq1	sp|A0JN71|SASH3_BOVIN	34.03	144	91	2	607	188	193	334	4e-18	91.3
comp485_c0_seq1	sp|Q09575|YRD6_CAEEL	37.5	168	105	0	5	508	769	936	8e-29	126
comp485_c1_seq1	sp|Q09575|YRD6_CAEEL	29.46	129	81	3	12	368	959	1086	6e-09	59.7
comp491_c0_seq1	sp|Q8H7Y8|H2AV1_ORYSJ	87.67	73	9	0	299	81	66	138	3e-29	127
comp501_c0_seq1	sp|Q9HGZ2|G6PI_ASPOR	67.65	68	22	0	433	230	486	553	7e-25	97.1
comp501_c0_seq2	sp|Q9HGZ2|G6PI_ASPOR	67.69	65	21	0	418	224	486	550	5e-24	94
comp515_c0_seq1	sp|Q7KTX8|MED13_DROME	56.64	113	46	3	1	330	2511	2617	4e-30	130
comp519_c0_seq1	sp|Q7X6A5|PPR81_ARATH	60.76	288	113	0	866	3	62	349	6e-99	360
comp522_c0_seq1	sp|P0C2F6|RNHX1_ARATH	25.54	231	164	8	994	326	266	493	6e-10	64.7
comp532_c0_seq1	sp|A7S6Y0|SYS1_NEMVE	42.67	150	85	1	563	117	5	154	4e-32	139
comp535_c0_seq1	sp|Q9FVC8|DAPA2_ARATH	66.98	106	35	0	320	3	145	250	4e-38	156
comp535_c1_seq1	sp|Q42800|DAPA_SOYBN	68.18	66	21	0	200	3	212	277	5e-19	93.2
comp537_c1_seq1	sp|P43378|PTN9_HUMAN	51.35	148	72	0	9	452	440	587	1e-39	163
comp587_c0_seq1	sp|Q7LHG5|YI31B_YEAST	35.71	70	41	1	248	51	1245	1314	6e-06	49.7
comp589_c0_seq1	sp|P52578|IFRH_SOLTU	65	60	21	0	2	181	247	306	1e-17	88.6
comp592_c0_seq1	sp|Q9M4P3|PP316_ARATH	43.12	160	90	1	487	11	184	343	7e-33	139
comp594_c0_seq1	sp|Q93ZL5|DOF52_ARATH	42.65	68	39	1	204	1	91	156	9e-10	62.4
comp599_c0_seq1	sp|Q6XZB0|LIPI_HUMAN	49.65	141	68	2	711	298	151	290	5e-32	138
comp612_c0_seq1	sp|O51888|ILVC_BUCAP	87.5	120	15	0	3	362	107	226	1e-57	221
comp614_c0_seq1	sp|P10978|POLX_TOBAC	39.43	317	184	4	927	1	667	977	2e-51	202
comp614_c0_seq2	sp|P10978|POLX_TOBAC	62.5	128	48	1	384	1	851	977	1e-40	165
comp619_c0_seq1	sp|Q9S9U0|CALSB_ARATH	50.68	73	36	0	5	223	353	425	2e-14	78.2
comp620_c0_seq1	sp|Q18DN4|HMU_HALWD	23.47	213	150	4	14	613	8401	8606	8e-07	54.3
comp628_c0_seq1	sp|Q7XJU0|Y1462_ARATH	44.12	102	57	1	5	310	370	453	2e-18	91.3
comp630_c0_seq1	sp|P00637|F16P1_RABIT	52.05	73	35	1	307	89	266	337	3e-15	80.5
comp632_c0_seq2	sp|Q24025|SOG_DROME	47.62	105	29	4	5	241	927	1029	3e-18	90.5
comp646_c0_seq1	sp|Q8RXC8|RBK2_ARATH	77.42	62	14	0	50	235	230	291	4e-24	110
comp649_c0_seq1	sp|Q9IBG7|KCP_XENLA	29.33	150	104	7	490	47	1085	1197	1e-09	63.9
comp652_c0_seq1	sp|Q869L3|MDN1_DICDI	52.27	419	178	4	117	1307	1809	2227	4e-117	422
comp678_c0_seq1	sp|O80809|CLV2_ARATH	59.39	197	80	0	591	1	29	225	6e-53	208
comp691_c0_seq1	sp|Q9LS72|PP261_ARATH	56.43	140	61	1	3	422	17	154	6e-32	135
comp707_c0_seq1	sp|P28345|MASY_NEUCR	72.73	66	18	0	376	179	477	542	4e-15	80.1
comp707_c0_seq2	sp|P28345|MASY_NEUCR	71.64	67	19	1	282	82	477	542	2e-13	74.3
comp720_c0_seq1	sp|Q9M548|DRM2_ARATH	60.42	48	19	1	96	239	278	323	1e-18	58.5
comp726_c0_seq1	sp|Q7KQZ4|LOLA3_DROME	75	40	10	0	124	5	687	726	1e-12	72
comp726_c0_seq2	sp|Q9V5M3|LOLA6_DROME	36.17	94	58	2	283	8	673	748	9e-09	59.7
comp727_c0_seq1	sp|Q7XBH4|MYB4_ORYSJ	79.41	102	21	0	122	427	1	102	1e-45	181
comp738_c0_seq1	sp|Q175F8|GLYR1_AEDAE	50	68	28	1	30	215	27	94	9e-13	72.4
comp738_c0_seq2	sp|Q5RKN4|GLYR1_DANRE	34.84	155	93	6	3	443	25	172	7e-13	73.9
comp740_c0_seq1	sp|Q5XIH7|PHB2_RAT	58.06	62	26	0	263	78	238	299	3e-14	77
comp740_c0_seq2	sp|A9UMS3|PHB2_XENTR	73.94	188	47	1	635	78	114	301	2e-62	238
comp746_c0_seq1	sp|O08658|NUP88_RAT	31.03	87	60	0	32	292	559	645	7e-07	52.8
comp759_c0_seq1	sp|P21783|NOTCH_XENLA	23.62	563	303	32	3	1310	479	1010	3e-20	100
comp763_c0_seq1	sp|Q9M2C8|PP291_ARATH	50.76	132	65	1	213	608	18	141	2e-21	102
comp773_c0_seq1	sp|Q9SXL4|AHK1_ARATH	66.52	230	73	2	680	3	139	362	6e-81	300
comp800_c0_seq1	sp|Q8WXG9|GPR98_HUMAN	38.96	77	46	1	5	232	2140	2216	7e-10	62.8
comp822_c0_seq1	sp|Q13535|ATR_HUMAN	52.7	222	100	1	1	651	2423	2644	3e-65	248
comp828_c0_seq1	sp|B9I0U9|CSPLB_POPTR	72	50	14	0	269	120	32	81	8e-14	75.9
comp832_c0_seq1	sp|Q5RF48|SBP1_PONAB	65.45	110	38	0	367	38	363	472	1e-41	167
comp832_c1_seq1	sp|Q63836|SBP2_MOUSE	69.44	72	22	1	1	216	283	353	5e-23	106
comp842_c0_seq1	sp|Q07500|NDH2_YEAST	47.75	111	58	1	2	334	255	363	4e-21	100
comp853_c0_seq1	sp|Q9SY02|PP301_ARATH	52.82	142	67	0	2	427	640	781	3e-42	171
comp859_c0_seq1	sp|Q8LB81|GDL79_ARATH	70.66	259	76	0	861	85	108	366	1e-108	392
comp874_c0_seq1	sp|P10978|POLX_TOBAC	33.61	122	76	2	17	367	562	677	1e-13	75.5
comp875_c0_seq1	sp|Q9VCU9|DCR1_DROME	38.26	115	71	3	465	121	2115	2223	2e-13	74.7
comp883_c0_seq1	sp|Q9LU24|FB145_ARATH	30.99	142	96	7	3	422	30	147	8e-08	57.8
comp890_c0_seq1	sp|P93290|M240_ARATH	56.34	71	31	0	355	143	8	78	6e-17	86.3
comp890_c1_seq1	sp|P04146|COPIA_DROME	43.18	88	50	0	5	268	1313	1400	8e-14	75.9
comp907_c0_seq1	sp|Q00922|ALOX_CANBO	35.94	64	41	0	443	252	579	642	8e-07	52.8
comp907_c0_seq2	sp|Q00922|ALOX_CANBO	35.94	64	41	0	383	192	579	642	7e-07	52.8
comp919_c0_seq1	sp|P55013|S12A2_SQUAC	29.2	137	95	4	40	444	924	1053	7e-12	71.2
comp919_c0_seq2	sp|P55013|S12A2_SQUAC	30.92	152	103	4	40	489	924	1068	2e-15	82.4
comp939_c0_seq1	sp|P10978|POLX_TOBAC	48.74	119	54	1	6	341	1205	1323	9e-25	114
comp943_c0_seq1	sp|Q8GW61|STP14_ARATH	78.88	232	49	0	89	784	1	232	8e-99	360
comp945_c0_seq1	sp|P61866|RL12_CAEEL	69.32	88	27	0	267	4	1	88	2e-32	137
comp966_c0_seq1	sp|O81283|TC159_ARATH	60.9	133	52	1	635	237	983	1113	8e-34	143
comp967_c1_seq1	sp|P50429|ARSB_MOUSE	45.31	64	35	0	3	194	335	398	2e-09	61.2
comp974_c0_seq1	sp|Q91YN5|UAP1_MOUSE	53.29	441	172	2	59	1279	59	498	2e-126	452
comp979_c0_seq1	sp|Q9SY02|PP301_ARATH	49.22	193	98	0	8	586	453	645	3e-51	202
comp985_c0_seq1	sp|Q9DBY5|CBX6_MOUSE	58.67	75	30	1	652	431	4	78	2e-19	97.1
comp989_c0_seq1	sp|Q9LPV9|LWD1_ARATH	91.67	36	3	0	233	340	22	57	1e-13	75.1
comp1006_c0_seq1	sp|Q9LYT3|TT12_ARATH	67.44	43	14	0	145	17	456	498	1e-10	65.1
comp1025_c0_seq1	sp|Q0WVK7|PPR12_ARATH	54.08	98	45	0	255	548	309	406	1e-33	108
comp1036_c0_seq1	sp|P92555|M1250_ARATH	54.29	70	32	0	292	83	10	79	1e-13	75.5
comp1036_c0_seq2	sp|P11369|POL2_MOUSE	28.73	181	128	4	692	153	573	745	4e-12	72
comp1045_c0_seq1	sp|P02255|H1_DROME	66.67	33	11	0	419	321	85	117	6e-06	49.7
comp1047_c0_seq1	sp|Q9C285|RL12_NEUCR	87.88	165	20	0	46	540	1	165	6e-79	293
comp1059_c0_seq1	sp|Q96LZ7|RMD2_HUMAN	34.52	168	110	0	39	542	233	400	1e-24	114
comp1066_c0_seq1	sp|P08799|MYS2_DICDI	53.03	198	91	3	4	591	123	319	2e-54	212
comp1074_c0_seq1	sp|Q84TQ7|GAI_GOSHI	37.22	223	110	6	581	3	37	256	2e-25	115
comp1074_c1_seq1	sp|Q9LQT8|GAI_ARATH	75	84	21	0	3	254	242	325	4e-32	136
comp1093_c0_seq1	sp|P00447|SODM_YEAST	59.83	117	45	2	2	346	112	227	1e-35	148
comp1099_c0_seq2	sp|Q8CG79|ASPP2_MOUSE	64	75	26	1	222	1	904	978	1e-19	96.7
comp1100_c0_seq1	sp|Q9LHA8|HSP74_ARATH	56.48	108	45	2	319	2	380	487	2e-25	114
comp1103_c0_seq1	sp|Q05493|THIK_YARLI	71.79	39	11	0	229	113	360	398	4e-09	60.1
comp1108_c0_seq1	sp|Q9SX85|SEC3A_ARATH	83.21	131	22	0	393	1	1	131	2e-57	221
comp1108_c0_seq2	sp|Q9SX86|SEC3B_ARATH	85.96	57	8	0	387	217	1	57	6e-20	97.4
comp1109_c0_seq1	sp|Q8C2P3|DUS1L_MOUSE	35.84	226	145	3	1	678	229	438	3e-22	105
comp1110_c0_seq1	sp|Q9LNT9|ASK4_ARATH	49.57	115	46	3	12	320	5	117	7e-22	102
comp1115_c0_seq1	sp|P12276|FAS_CHICK	48.54	239	122	2	1	714	1959	2195	2e-56	219
comp1120_c0_seq1	sp|P80884|ANAN_ANACO	50.77	65	31	2	388	197	49	112	1e-09	61.6
comp1120_c0_seq2	sp|Q7XR52|CYSP1_ORYSJ	64.1	78	28	0	234	1	177	254	1e-25	115
comp1121_c0_seq1	sp|Q3KQV9|UAP1L_HUMAN	41.41	99	42	4	3	251	403	500	3e-10	63.9
comp1135_c0_seq1	sp|P52432|RPAC1_MOUSE	42.21	199	111	1	663	79	134	332	3e-42	171
comp1140_c0_seq1	sp|P09189|HSP7C_PETHY	76.32	38	9	1	387	500	1	36	4e-08	57.4
comp1163_c0_seq1	sp|Q8R511|FNBP1_RAT	47.19	89	47	2	372	106	523	608	1e-15	83.2
comp1163_c1_seq1	sp|Q6DCZ7|FBP1L_XENLA	46.59	88	47	0	269	6	335	422	6e-17	86.3
comp1175_c0_seq1	sp|Q9SPU7|TERT_ARATH	55.93	59	26	0	170	346	1065	1123	1e-11	70.5
comp1184_c0_seq1	sp|Q9VS29|DSCL_DROME	58.25	103	42	1	14	319	1054	1156	1e-28	124
comp1184_c1_seq1	sp|Q9VS29|DSCL_DROME	57.46	134	57	0	404	3	1172	1305	8e-43	172
comp1188_c0_seq1	sp|Q9C3Y4|RHOA_EMENI	92.23	193	15	0	667	89	1	193	2e-99	362
comp1193_c0_seq1	sp|Q7T3C7|RT4I1_DANRE	38.5	187	112	3	1	552	201	380	2e-29	129
comp1193_c1_seq1	sp|Q8WWV3|RT4I1_HUMAN	46.75	154	82	1	5	466	66	218	1e-29	128
comp1198_c0_seq1	sp|C9WMM5|VCP_APIME	51.28	117	57	2	4	354	357	467	1e-25	115
comp1198_c0_seq2	sp|C9WMM5|VCP_APIME	51.28	117	57	2	4	354	357	467	2e-25	115
comp1226_c0_seq1	sp|P0C2F6|RNHX1_ARATH	37.63	93	58	0	341	63	524	616	3e-08	57.4
comp1232_c0_seq1	sp|Q7TQC7|GPTC2_MOUSE	54.35	46	14	2	181	65	268	313	3e-06	50.8
comp1243_c0_seq1	sp|P80547|SCP2_YARLI	68	50	16	0	13	162	78	127	5e-12	69.7
comp1243_c1_seq1	sp|P80547|SCP2_YARLI	47.3	74	35	2	232	23	1	74	2e-10	64.7
comp1254_c0_seq1	sp|P51403|RS2_CAEEL	75.76	66	16	1	231	34	205	269	2e-23	107
comp1259_c0_seq1	sp|P35249|RFC4_HUMAN	36.56	93	59	0	1	279	219	311	1e-10	65.1
comp1268_c0_seq1	sp|P04146|COPIA_DROME	41.4	186	107	3	1000	449	1218	1402	1e-32	140
comp1269_c0_seq2	sp|P33083|AX6B_SOYBN	75	36	6	1	113	211	1	36	3e-06	50.4
comp1276_c0_seq1	sp|P17505|MDHM_YEAST	67.39	138	43	1	21	428	98	235	2e-42	171
comp1277_c0_seq1	sp|D1FP57|LIN2_LOTJA	48.45	161	50	5	165	548	511	671	2e-30	132
comp1285_c0_seq1	sp|O80738|TPS10_ARATH	42.67	150	78	2	12	437	222	371	2e-25	114
comp1292_c0_seq1	sp|Q27712|CP2L1_PANAR	45.9	61	33	1	1	183	411	470	4e-07	53.5
comp1296_c0_seq1	sp|P37211|ATPA_NEUCR	76.67	90	21	0	552	283	461	550	3e-35	147
comp1303_c0_seq1	sp|Q6BIS1|TRXB_DEBHA	71.11	90	26	0	16	285	230	319	4e-33	140
comp1304_c0_seq1	sp|Q8C5W3|TBCEL_MOUSE	37.86	280	174	6	44	883	177	422	5e-46	186
comp1304_c0_seq2	sp|P32023|KGP25_DROME	57.38	183	77	2	2	547	753	934	8e-59	226
comp1307_c0_seq1	sp|P53041|PPP5_HUMAN	61.11	72	27	1	214	2	107	178	4e-18	90.1
comp1308_c0_seq1	sp|Q6PHK6|PURB_DANRE	50	52	26	0	3	158	225	276	4e-10	63.5
comp1308_c1_seq1	sp|Q6PHK6|PURB_DANRE	50.75	67	32	2	2	199	164	229	6e-11	66.2
comp1313_c0_seq1	sp|P49766|VEGFB_MOUSE	30.77	78	54	1	234	1	70	141	6e-06	49.7
comp1316_c0_seq1	sp|Q9SJK6|WBC30_ARATH	88.27	179	21	0	1	537	457	635	2e-83	308
comp1317_c0_seq1	sp|Q9SJZ3|PP169_ARATH	50.86	232	112	1	36	725	141	372	7e-64	243
comp1321_c0_seq1	sp|Q38850|MYB5_ARATH	84	25	4	0	813	739	114	138	6e-06	51.6
comp1335_c1_seq1	sp|Q6IQX7|CHSS2_MOUSE	32.23	121	82	1	21	383	578	689	4e-10	64.3
comp1342_c0_seq1	sp|A9LS46|WTIP_XENLA	61.22	49	19	0	14	160	628	676	1e-14	78.6
comp1343_c0_seq1	sp|Q5NVK2|WNT5B_PONAB	56.41	117	51	0	62	412	243	359	1e-39	161
comp1345_c0_seq1	sp|Q96BZ9|TBC20_HUMAN	44.12	68	38	0	3	206	225	292	2e-09	61.2
comp1349_c0_seq1	sp|P43157|CYSP_SCHJA	41.07	168	97	1	2	499	95	262	1e-29	129
comp1350_c1_seq1	sp|Q9CWS4|INT11_MOUSE	35.63	87	56	1	265	5	436	520	1e-07	55.5
comp1363_c0_seq1	sp|Q9ZUW3|PP172_ARATH	50	80	40	1	555	316	701	779	2e-15	82
comp1364_c0_seq1	sp|Q56YJ8|FAMA_ARATH	82.05	39	7	0	303	419	190	228	8e-13	66.2
comp1369_c0_seq1	sp|O92815|POL_WDSV	43.06	72	39	1	6	215	1004	1075	2e-09	61.2
comp1370_c0_seq1	sp|Q5RCW2|PNPT1_PONAB	72.13	61	17	0	2	184	421	481	4e-20	96.7
comp1370_c1_seq1	sp|Q5RCW2|PNPT1_PONAB	75.31	81	20	1	18	260	481	560	4e-27	120
comp1372_c0_seq1	sp|Q9STM3|REF6_ARATH	75.84	149	29	1	72	497	151	299	4e-63	240
comp1375_c0_seq1	sp|Q9QYF1|RDH11_MOUSE	38.16	76	45	1	131	352	34	109	4e-08	57
comp1380_c0_seq1	sp|Q9LRR4|R13L1_ARATH	38.18	110	62	3	2	313	664	772	3e-11	67.4
comp1384_c0_seq1	sp|Q8BGX0|TRI23_MOUSE	79.49	117	24	0	356	6	394	510	8e-51	197
comp1384_c1_seq1	sp|P36407|TRI23_RAT	67.19	64	21	0	3	194	509	572	6e-21	99.4
comp1386_c0_seq1	sp|Q9SS81|PP221_ARATH	57.59	191	81	1	573	1	29	217	2e-61	235
comp1386_c1_seq1	sp|Q9SS81|PP221_ARATH	52.67	300	142	0	2	901	219	518	2e-89	329
comp1390_c0_seq1	sp|Q3UKU1|ELL2_MOUSE	41.13	141	82	2	118	537	494	630	2e-22	106
comp1392_c0_seq1	sp|P49633|RL40_ACACA	94.51	91	5	0	1	273	38	128	7e-46	182
comp1394_c0_seq1	sp|Q6NZF1|ZC11A_MOUSE	60	85	34	0	776	522	4	88	3e-28	125
comp1400_c1_seq1	sp|Q1RMS5|NXF1_BOVIN	39.77	88	52	2	278	18	452	537	4e-10	63.5
comp1403_c0_seq1	sp|P0C2F6|RNHX1_ARATH	40.96	83	49	0	252	4	447	529	3e-10	63.9
comp1408_c0_seq1	sp|Q969V3|NCLN_HUMAN	42.53	87	50	1	262	2	442	527	2e-12	71.2
comp1410_c1_seq1	sp|Q961D9|BCL9_DROME	68.97	29	9	0	67	153	1409	1437	4e-06	50.1
comp1411_c0_seq1	sp|Q9ET47|ESPN_MOUSE	53.23	124	58	1	275	646	159	281	1e-30	132
comp1414_c0_seq1	sp|Q9C0H6|KLHL4_HUMAN	41.46	123	67	1	7	360	521	643	2e-21	100
comp1416_c0_seq1	sp|B2RZF9|ATAT_XENTR	53.52	71	33	0	214	2	111	181	3e-16	84
comp1417_c0_seq1	sp|Q9D0F6|RFC5_MOUSE	60.56	71	28	0	330	118	262	332	2e-16	84.7
comp1417_c1_seq1	sp|P40937|RFC5_HUMAN	63.95	86	31	0	3	260	170	255	6e-27	119
comp1422_c0_seq1	sp|Q3E956|NAT9_ARATH	73.08	26	7	0	134	211	31	56	4e-06	50.1
comp1423_c0_seq1	sp|Q9Y115|UN93L_DROME	68.75	112	34	1	2	334	215	326	6e-37	152
comp1423_c1_seq1	sp|Q9Y115|UN93L_DROME	68	100	32	0	304	5	328	427	4e-39	159
comp1425_c0_seq1	sp|P92520|M820_ARATH	57.89	57	24	0	259	429	40	96	2e-12	71.2
comp1426_c0_seq2	sp|Q8GU89|PDR4_ORYSJ	84.09	88	14	0	232	495	896	983	3e-36	150
comp1427_c0_seq1	sp|P0C955|GEL3_ASPFU	56.19	105	46	1	319	5	334	437	2e-30	131
comp1429_c0_seq1	sp|Q6P816|YKT6_XENTR	58.67	75	31	0	227	3	1	75	2e-20	97.4
comp1429_c1_seq1	sp|Q7ZUN8|YKT6_DANRE	61.79	123	47	0	3	371	75	197	1e-38	158
comp1438_c0_seq1	sp|Q28F51|TADBP_XENTR	37.61	109	68	3	530	204	227	325	6e-07	53.9
comp1438_c1_seq1	sp|Q5R5W2|TADBP_PONAB	57.26	124	51	3	367	2	109	231	3e-35	147
comp1445_c0_seq1	sp|Q5PP26|PII2_ARATH	59.2	402	157	7	13	1197	29	423	1e-114	414
comp1452_c0_seq1	sp|Q9NHP5|TBP_DROVI	42.55	94	54	0	26	307	91	184	1e-05	48.9
comp1453_c0_seq1	sp|Q40392|TMVRN_NICGU	40.28	355	204	7	1042	2	8	355	4e-61	235
comp1453_c0_seq2	sp|Q40392|TMVRN_NICGU	46.58	146	77	1	930	496	8	153	3e-30	132
comp1461_c0_seq1	sp|Q9M5A9|GPT1_ARATH	92.38	105	8	0	315	1	168	272	2e-49	194
comp1467_c0_seq1	sp|P58405|STRN3_RAT	87.36	87	11	0	263	3	706	792	2e-39	160
comp1487_c0_seq1	sp|P78695|GRP78_NEUCR	82.52	143	24	2	2	427	524	661	2e-49	195
comp1487_c0_seq2	sp|P78695|GRP78_NEUCR	80.42	143	28	1	2	430	524	661	2e-48	191
comp1491_c0_seq1	sp|O43105|RS7_NEUCR	92.44	119	9	0	359	3	29	147	4e-56	216
comp1508_c0_seq1	sp|Q9LH74|MSL5_ARATH	64.15	53	19	0	285	127	661	713	3e-19	61.2
comp1515_c0_seq1	sp|Q5XGI1|KMCP1_XENTR	58.97	78	32	1	275	42	215	289	8e-21	99
comp1524_c0_seq1	sp|O74754|ATPG_SCHPO	60.53	76	30	0	2	229	220	295	5e-20	96.3
comp1524_c0_seq2	sp|O74754|ATPG_SCHPO	51.79	112	54	0	2	337	184	295	3e-28	124
comp1530_c0_seq1	sp|Q9SKC9|NDUB7_ARATH	57.33	75	32	0	228	4	12	86	5e-20	96.3
comp1535_c0_seq1	sp|Q5R9J3|ARMX3_PONAB	34.34	99	65	0	69	365	225	323	3e-09	62
comp1544_c0_seq1	sp|Q5U3Y0|KLD10_RAT	33.65	104	69	3	312	1	257	353	5e-11	66.6
comp1546_c0_seq2	sp|Q3ECH2|Y1670_ARATH	58.93	56	23	0	65	232	805	860	2e-15	81.3
comp1548_c0_seq1	sp|P10978|POLX_TOBAC	35.23	88	56	1	289	29	619	706	2e-08	58.2
comp1559_c0_seq1	sp|Q9C888|PLDE1_ARATH	56.32	174	72	3	513	4	49	222	6e-54	209
comp1559_c0_seq2	sp|Q9C888|PLDE1_ARATH	60.1	193	74	3	573	4	30	222	1e-63	242
comp1561_c0_seq1	sp|P14599|A4_DROME	68.35	237	71	1	704	6	394	630	8e-88	323
comp1578_c0_seq1	sp|P27463|AL1A1_CHICK	63.54	96	35	0	1	288	414	509	8e-31	132
comp1609_c0_seq1	sp|Q9FME8|OPT4_ARATH	78.85	156	33	0	2	469	573	728	2e-76	284
comp1609_c1_seq1	sp|Q9FME8|OPT4_ARATH	83.21	131	22	0	393	1	441	571	4e-62	236
comp1613_c1_seq1	sp|P30373|CKR1_CHICK	28.65	178	119	5	2	511	281	443	4e-12	71.2
comp1615_c0_seq1	sp|Q6MVH7|IPYR_NEUCR	85.32	109	16	0	440	114	182	290	2e-51	201
comp1615_c0_seq2	sp|Q6MVH7|IPYR_NEUCR	69.47	95	28	1	286	5	182	276	7e-33	139
comp1617_c0_seq1	sp|P84239|H3_URECA	98.75	80	1	0	242	3	1	80	2e-38	157
comp1634_c0_seq1	sp|Q6AYY8|ACATN_RAT	40.2	102	61	0	357	52	436	537	9e-18	89
comp1667_c0_seq1	sp|Q56XP4|NHX2_ARATH	70.89	79	23	0	239	3	6	84	1e-25	114
comp1667_c1_seq1	sp|Q84WG1|NHX3_ARATH	89.33	75	8	0	227	3	80	154	1e-31	134
comp1668_c0_seq1	sp|Q9UR07|RTF23_SCHPO	31.25	80	55	0	240	1	906	985	4e-09	60.1
comp1674_c0_seq1	sp|Q7TSL3|FBX11_RAT	78.77	146	31	0	3	440	342	487	1e-68	258
comp1674_c1_seq1	sp|Q7TSL3|FBX11_RAT	87.04	216	28	0	6	653	484	699	6e-101	366
comp1678_c0_seq1	sp|P04146|COPIA_DROME	45.76	59	32	0	26	202	953	1011	5e-10	63.2
comp1681_c1_seq1	sp|Q0P4S0|LST2_XENTR	50	170	85	1	277	786	777	944	2e-44	179
comp1684_c0_seq1	sp|Q0VCA9|TMED6_BOVIN	30.53	190	125	5	655	107	43	229	1e-17	91.3
comp1687_c0_seq1	sp|Q63228|GMFB_RAT	55.36	56	25	0	208	375	7	62	9e-12	68.9
comp1687_c1_seq1	sp|Q63228|GMFB_RAT	47.62	63	33	0	3	191	74	136	6e-13	72.8
comp1688_c0_seq1	sp|P59281|RHG39_MOUSE	46.79	156	75	2	76	519	643	796	3e-32	137
comp1691_c1_seq1	sp|O64583|P2C28_ARATH	62.12	132	49	1	394	2	48	179	9e-42	168
comp1693_c0_seq1	sp|P17801|KPRO_MAIZE	41.18	102	60	1	16	321	136	235	4e-15	80.1
comp1693_c1_seq1	sp|P17801|KPRO_MAIZE	36.36	187	118	6	16	573	247	423	6e-30	130
comp1696_c0_seq1	sp|P17817|P5CR_SOYBN	52.27	176	84	1	766	239	100	274	3e-42	172
comp1697_c1_seq1	sp|Q9NRA2|S17A5_HUMAN	36.07	61	39	1	1	183	426	485	3e-06	50.8
comp1700_c0_seq1	sp|Q8WXF0|SRS12_HUMAN	53.33	45	21	0	136	2	22	66	2e-06	53.1
comp1708_c0_seq1	sp|Q9GPJ1|SKEL2_DROME	29.29	140	94	4	2	406	258	393	8e-13	72.4
comp1708_c1_seq1	sp|Q9GPJ1|SKEL2_DROME	41.22	131	77	1	394	2	135	264	9e-20	95.5
comp1709_c0_seq1	sp|P02993|EF1A_ARTSA	83.33	66	11	0	200	3	359	424	2e-26	117
comp1711_c0_seq1	sp|P0C2F6|RNHX1_ARATH	31.05	277	182	6	847	44	249	508	1e-28	127
comp1727_c0_seq1	sp|P04828|TPIS_EMENI	70.64	235	67	1	2	700	14	248	3e-92	338
comp1732_c0_seq1	sp|O94564|YGD6_SCHPO	47.01	117	58	3	363	25	231	345	3e-16	84
comp1753_c0_seq1	sp|Q9SSQ4|FRS6_ARATH	43.96	91	51	0	1	273	371	461	3e-17	87.4
comp1755_c0_seq1	sp|Q8RWZ5|SD25_ARATH	60.29	68	26	1	252	52	713	780	1e-15	82
comp1755_c1_seq1	sp|Q8RWZ5|SD25_ARATH	80.95	147	28	1	1	441	575	716	9e-67	251
comp1756_c0_seq1	sp|Q9QZ08|NAGK_MOUSE	45.65	46	25	0	138	1	5	50	2e-06	51.2
comp1756_c1_seq1	sp|Q3SZM9|NAGK_BOVIN	39.88	163	98	1	6	494	45	205	2e-30	132
comp1760_c0_seq1	sp|Q9SVP7|PP307_ARATH	70.83	192	56	0	4	579	745	936	1e-78	292
comp1768_c0_seq1	sp|C0LGP4|Y3475_ARATH	43.56	101	57	1	2	304	451	550	1e-16	85.1
comp1771_c0_seq1	sp|P24068|OCS1_MAIZE	39.47	76	46	0	406	179	26	101	1e-10	66.6
comp1771_c0_seq2	sp|Q99090|CPRF2_PETCR	46.67	75	40	0	511	287	198	272	5e-11	68.6
comp1773_c0_seq1	sp|P10978|POLX_TOBAC	36.78	87	54	2	61	318	603	688	4e-10	63.5
comp1773_c1_seq1	sp|P10978|POLX_TOBAC	25.25	99	71	1	1	288	488	586	5e-07	53.1
comp1774_c0_seq1	sp|P09523|POL_FMVD	41.6	238	137	2	760	53	427	664	2e-43	176
comp1775_c0_seq1	sp|P14187|CCHL_NEUCR	68.67	83	26	2	426	178	261	341	6e-30	129
comp1788_c0_seq1	sp|Q9H222|ABCG5_HUMAN	24.91	285	206	5	5	835	275	547	3e-10	66.2
comp1796_c0_seq2	sp|Q9UR07|RTF23_SCHPO	33.65	104	66	3	2	304	1157	1256	4e-06	51.2
comp1798_c0_seq1	sp|P10978|POLX_TOBAC	46.07	89	48	1	268	2	918	1004	1e-13	75.5
comp1798_c1_seq1	sp|P04146|COPIA_DROME	37.81	320	192	5	1	939	1085	1400	8e-43	175
comp1801_c0_seq1	sp|Q9P720|RL16_NEUCR	80.82	73	14	0	3	221	130	202	2e-28	126
comp1801_c1_seq1	sp|Q9P720|RL16_NEUCR	93.58	109	7	0	327	1	26	134	4e-55	213
comp1816_c0_seq1	sp|Q5ZL16|WIPI3_CHICK	72.84	81	22	0	289	531	1	81	5e-32	137
comp1816_c0_seq2	sp|Q5ZL16|WIPI3_CHICK	72.82	195	53	0	289	873	1	195	3e-75	281
comp1820_c0_seq1	sp|O09159|MA2B1_MOUSE	37.93	203	117	8	584	3	573	764	1e-27	122
comp1827_c0_seq1	sp|Q3U3T8|WDR62_MOUSE	37.5	120	74	2	126	482	494	605	3e-16	85.5
comp1836_c0_seq1	sp|Q05091|PGIP_PYRCO	43.21	81	45	1	1	240	135	215	4e-07	53.5
comp1843_c1_seq1	sp|P13284|GILT_HUMAN	27.04	196	140	8	359	937	57	242	1e-07	58.5
comp1854_c0_seq1	sp|Q9Y4G6|TLN2_HUMAN	36.36	187	99	4	69	569	2198	2382	2e-15	82.4
comp1854_c1_seq1	sp|Q9Y490|TLN1_HUMAN	55.56	144	62	1	474	49	2392	2535	3e-35	147
comp1869_c0_seq1	sp|P07548|DFD_DROME	79.05	105	22	1	325	11	342	436	2e-41	169
comp1880_c0_seq1	sp|O24308|TOP2_PEA	48.78	41	21	0	301	179	58	98	2e-10	45.4
comp1880_c0_seq2	sp|O24308|TOP2_PEA	39.06	128	58	3	326	3	58	185	5e-15	79.7
comp1881_c0_seq1	sp|P10978|POLX_TOBAC	55.17	58	26	0	272	99	1055	1112	2e-12	70.9
comp1889_c0_seq1	sp|P46059|S15A1_HUMAN	34.62	104	67	1	491	183	554	657	2e-13	76.3
comp1890_c0_seq1	sp|Q09686|YA14_SCHPO	27.87	122	87	4	363	1	57	167	9e-07	52.4
comp1900_c0_seq1	sp|Q9FWU1|RIP4_ORYSJ	53.23	62	27	1	13	192	66	127	1e-13	75.1
comp1901_c0_seq1	sp|O23169|PP353_ARATH	38.96	77	47	1	136	366	88	163	5e-11	66.6
comp1903_c0_seq1	sp|P36514|UD2C1_RABIT	44.65	159	88	0	599	123	336	494	2e-33	142
comp1918_c0_seq1	sp|Q9LRT1|Y3804_ARATH	64.17	120	43	1	110	469	25	143	5e-38	156
comp1924_c0_seq1	sp|P10978|POLX_TOBAC	49.01	151	77	0	513	61	843	993	1e-36	149
comp1941_c0_seq1	sp|Q9VYY9|Y1727_DROME	49.49	99	50	2	3	299	707	797	5e-16	83.2
comp1970_c0_seq1	sp|Q5R4N7|REV1_PONAB	30.37	135	94	3	2	406	66	181	3e-13	74.3
comp1986_c0_seq1	sp|P18490|PCX_DROME	63.86	83	30	0	2	250	2727	2809	5e-20	96.3
comp2004_c0_seq1	sp|Q01484|ANK2_HUMAN	79.49	39	8	0	385	269	1126	1164	6e-11	66.2
comp2006_c0_seq1	sp|Q8NK50|DCXR_HYPJE	78.79	66	14	0	1	198	201	266	7e-25	112
comp2013_c0_seq1	sp|P85527|NEMS_APIME	41.67	72	42	2	231	446	12	78	1e-07	57.4
comp2015_c0_seq1	sp|P91679|PEPT1_DROME	49.4	83	42	0	2	250	603	685	1e-15	81.6
comp2039_c0_seq1	sp|Q39131|LAML_ARATH	44.14	111	59	2	45	368	1	111	4e-23	106
comp2051_c0_seq1	sp|P09201|F16P_YEAST	58.14	86	31	1	243	1	223	308	8e-24	108
comp2052_c0_seq1	sp|Q8H1Z0|WAX2_ARATH	82.61	46	8	1	86	223	433	476	2e-11	67.8
comp2061_c0_seq1	sp|Q6R3K4|YSL8_ARATH	79.27	82	17	0	150	395	60	141	4e-32	136
comp2068_c0_seq1	sp|Q9LRV9|PP228_ARATH	59.76	169	68	0	2	508	538	706	8e-56	216
comp2090_c0_seq1	sp|Q84JT7|ARID1_ARATH	27.1	262	189	5	284	1063	49	278	1e-13	77.8
comp2093_c0_seq1	sp|Q09912|PSI1_SCHPO	36.79	106	58	2	7	297	165	270	6e-11	66.2
comp2106_c0_seq1	sp|Q92253|RCO3_NEUCR	57	100	39	1	2	289	400	499	8e-29	125
comp2110_c0_seq1	sp|P93295|M310_ARATH	42.07	145	83	1	32	463	2	146	1e-31	136
comp2117_c0_seq1	sp|P52824|DGKQ_HUMAN	48.51	101	45	4	3	284	647	743	9e-18	89
comp2141_c0_seq1	sp|Q9M390|PTR1_ARATH	76.27	59	14	0	178	2	1	59	5e-23	106
comp2141_c0_seq2	sp|Q9M390|PTR1_ARATH	77.97	59	13	0	178	2	1	59	2e-23	107
comp2141_c0_seq3	sp|Q9M390|PTR1_ARATH	77.97	59	13	0	178	2	1	59	2e-23	107
comp2161_c0_seq1	sp|Q63540|ATX1_RAT	43.48	138	78	2	8	421	548	660	2e-20	98.6
comp2173_c0_seq1	sp|P54622|SSBP_DROME	57.6	125	53	0	75	449	21	145	9e-39	159
comp2184_c0_seq1	sp|P82963|CHAO_TRICA	36.71	79	49	2	485	252	224	301	4e-06	51.2
comp2209_c0_seq1	sp|Q58CX2|FAKD3_BOVIN	27.16	162	101	7	438	4	502	647	2e-06	51.2
comp2216_c0_seq1	sp|Q17CA7|MOCS3_AEDAE	45.45	66	36	1	4	201	245	309	2e-08	58.2
comp2235_c0_seq1	sp|Q9GZN1|ARP6_HUMAN	51.96	179	85	1	1	534	218	396	2e-52	205
comp2238_c0_seq1	sp|P10978|POLX_TOBAC	41.75	103	58	2	408	106	907	1009	8e-13	72.4
comp2240_c0_seq1	sp|Q9V3D6|CPSF2_DROME	42.72	103	59	0	382	74	634	736	2e-15	80.9
comp2250_c0_seq1	sp|Q93Y91|STP5_ARATH	57.53	73	31	0	1	219	335	407	2e-19	94.7
comp2250_c1_seq1	sp|Q93Y91|STP5_ARATH	54.67	150	65	2	13	453	188	337	2e-38	157
comp2265_c0_seq1	sp|P11369|POL2_MOUSE	30.5	141	98	1	539	117	647	782	1e-11	69.3
comp2272_c0_seq1	sp|P17789|TTKB_DROME	40.35	57	34	1	201	31	11	66	2e-07	55.1
comp2276_c0_seq1	sp|Q5I0E3|CG050_RAT	32.56	86	58	0	265	8	101	186	1e-11	69.3
comp2277_c0_seq1	sp|Q9VD25|RPC6_DROME	40	65	39	0	307	113	209	273	2e-06	49.3
comp2280_c0_seq1	sp|A7QEU4|PER5_VITVI	63.12	141	52	0	171	593	29	169	6e-49	193
comp2281_c0_seq1	sp|Q9UQ53|MGT4B_HUMAN	52.9	155	73	0	465	1	115	269	4e-43	174
comp2304_c0_seq1	sp|Q3TNA1|XYLB_MOUSE	59.65	57	23	0	151	321	205	261	7e-13	71.2
comp2310_c0_seq1	sp|Q6MV78|YFAS1_NEUCR	58	50	20	1	3	149	177	226	2e-09	61.2
comp2317_c0_seq1	sp|P47082|AVT1_YEAST	34.95	103	67	3	4	312	261	358	3e-07	53.9
comp2336_c0_seq1	sp|P24068|OCS1_MAIZE	42.11	76	44	0	413	186	26	101	2e-09	62.8
comp2346_c0_seq1	sp|P93290|M240_ARATH	31.82	110	75	2	13	342	2	109	8e-07	52.8
comp2356_c0_seq1	sp|P32483|PABS_STRGR	43.15	146	76	5	570	154	32	165	6e-24	110
comp2357_c0_seq1	sp|Q55GU0|Y9955_DICDI	41.96	112	64	1	5	337	719	830	1e-21	102
comp2359_c0_seq1	sp|P48592|RIR2_DROME	70.49	61	18	0	183	1	67	127	9e-20	95.5
comp2359_c1_seq1	sp|P31350|RIR2_HUMAN	86.25	80	11	0	242	3	154	233	8e-37	152
comp2375_c0_seq1	sp|P58005|SESN3_HUMAN	36.07	219	109	5	568	5	155	372	7e-31	133
comp2394_c0_seq1	sp|Q9UR07|RTF23_SCHPO	31.18	93	64	0	24	302	1047	1139	2e-12	70.9
comp2402_c0_seq1	sp|Q9FYT6|CRS1_MAIZE	64.18	67	24	0	202	2	325	391	3e-18	90.5
comp2410_c0_seq1	sp|Q869L3|MDN1_DICDI	63.12	141	51	2	420	1	1238	1375	3e-45	180
comp2433_c0_seq1	sp|Q6P9B9|INT5_HUMAN	34.96	123	80	2	1	369	842	961	7e-14	77.4
comp2451_c0_seq1	sp|Q9VCR6|SAV_DROME	49.15	118	59	1	6	356	487	604	1e-22	105
comp2453_c0_seq1	sp|O75800|ZMY10_HUMAN	37.18	78	43	3	480	265	354	430	2e-09	62
comp2458_c0_seq1	sp|Q7SDU2|RL24_NEUCR	87.5	80	10	0	17	256	1	80	9e-36	148
comp2469_c0_seq1	sp|B0W377|MOCS3_CULQU	38.6	114	68	3	3	338	321	433	3e-16	84
comp2479_c0_seq1	sp|P25297|PHO84_YEAST	73.15	108	25	2	614	303	448	553	3e-36	151
comp2495_c0_seq1	sp|Q8NUR1|ATRF2_STAAW	64.29	42	15	0	48	173	147	188	1e-09	61.6
comp2496_c0_seq1	sp|O75410|TACC1_HUMAN	31.74	167	114	0	143	643	637	803	4e-21	102
comp2497_c0_seq1	sp|Q8LST2|WNK7_ARATH	79.53	171	35	0	513	1	45	215	9e-76	282
comp2498_c0_seq1	sp|P42867|GPT_MOUSE	61.79	123	43	3	2	358	233	355	8e-37	152
comp2510_c0_seq1	sp|Q40778|C74A2_PARAR	60.54	147	58	0	3	443	326	472	7e-47	186
comp2531_c0_seq1	sp|Q54KX0|GTAN_DICDI	25.64	117	85	3	503	159	356	467	7e-07	53.9
comp2537_c0_seq1	sp|Q9FF77|PME47_ARATH	53.37	178	79	4	523	2	212	387	8e-44	176
comp2539_c0_seq1	sp|Q9SJ32|FDL15_ARATH	53.45	58	25	1	315	482	11	68	2e-08	58.9
comp2539_c0_seq2	sp|Q9SJ32|FDL15_ARATH	53.45	58	25	1	303	470	11	68	2e-08	58.9
comp2544_c0_seq1	sp|P08978|RL28_NEUCR	78.95	38	8	0	1	114	112	149	2e-10	65.1
comp2551_c0_seq1	sp|P49614|HEXB_FELCA	50.83	120	54	3	20	364	409	527	9e-27	119
comp2561_c0_seq1	sp|Q6P2K6|P4R3A_MOUSE	56.33	229	100	1	691	5	314	535	1e-72	272
comp2601_c0_seq1	sp|P10978|POLX_TOBAC	42.54	181	102	1	76	612	915	1095	7e-32	137
comp2611_c0_seq1	sp|Q8GWP0|MYB39_ARATH	27.06	170	121	5	584	84	203	360	2e-06	52.8
comp2635_c0_seq1	sp|O74471|COX13_SCHPO	47.3	74	39	1	5	226	57	128	4e-15	80.1
comp2640_c0_seq1	sp|Q9SWG3|FAR1_ARATH	36.11	72	46	1	219	4	517	582	4e-06	50.1
comp2670_c0_seq1	sp|Q99315|YG31B_YEAST	50.6	168	77	1	278	763	571	738	2e-42	162
comp2670_c1_seq1	sp|P92523|M860_ARATH	64.29	70	23	1	206	3	32	101	5e-20	96.3
comp2673_c0_seq2	sp|B3DM43|SOX5_XENTR	55	100	31	3	259	2	505	604	1e-20	99.4
comp2685_c0_seq1	sp|Q6P819|RCD1_XENTR	68.75	48	15	0	144	1	28	75	2e-12	71.2
comp2700_c0_seq1	sp|O13351|PMT3_SCHPO	52.87	87	40	1	599	342	25	111	5e-21	100
comp2702_c0_seq1	sp|P04323|POL3_DROME	40.54	111	66	0	2	334	513	623	7e-14	78.2
comp2711_c0_seq1	sp|O81148|PSA4_ARATH	54.81	104	47	0	530	219	145	248	3e-26	117
comp2717_c0_seq1	sp|P07142|CY1_NEUCR	85.11	47	7	0	1	141	269	315	4e-11	67
comp2736_c0_seq1	sp|Q0WVK7|PPR12_ARATH	67.61	71	23	0	1	213	420	490	1e-23	108
comp2743_c0_seq1	sp|P42499|PHYB_SOYBN	55.43	92	24	2	251	27	114	205	2e-18	91.3
comp2763_c0_seq1	sp|Q5VWG9|TAF3_HUMAN	31.67	60	41	0	7	186	83	142	8e-06	49.3
comp2766_c0_seq1	sp|Q5RG82|NS1BA_DANRE	45.45	88	48	0	2	265	518	605	2e-15	80.9
comp2791_c0_seq1	sp|Q6VY07|PACS1_HUMAN	34.45	209	122	6	822	241	759	958	5e-22	105
comp2792_c0_seq1	sp|Q05319|STUB_DROME	79.3	256	53	1	838	71	532	786	2e-122	439
comp2799_c0_seq1	sp|Q05085|PTR7_ARATH	57.97	138	57	2	1	411	441	574	9e-25	113
comp2802_c0_seq1	sp|Q9C9B0|U89B1_ARATH	46.78	171	89	4	510	4	15	180	4e-36	150
comp2824_c0_seq1	sp|Q7LHG5|YI31B_YEAST	35.71	70	45	0	3	212	1279	1348	3e-06	50.8
comp2833_c0_seq1	sp|Q5TJF5|DHB8_CANFA	48	50	26	0	241	92	210	259	3e-09	60.5
comp2834_c0_seq1	sp|Q9LXF2|PP385_ARATH	39.82	113	68	0	313	651	182	294	3e-20	98.6
comp2840_c0_seq1	sp|B4NXN5|SDF2B_DROYA	62.96	54	20	0	11	172	103	156	1e-14	78.6
comp2844_c0_seq1	sp|O02495|SYB1_CAEEL	75	84	18	2	61	303	5	88	1e-26	120
comp2844_c0_seq2	sp|O02495|SYB1_CAEEL	75	84	18	2	61	303	5	88	9e-27	120
comp2853_c0_seq1	sp|Q9LFG8|AB20G_ARATH	70.13	298	81	5	870	1	15	305	3e-70	265
comp2859_c0_seq1	sp|Q9D180|WDR65_MOUSE	31.52	276	185	3	8	823	925	1189	3e-31	135
comp2874_c0_seq1	sp|Q9S7R4|PP125_ARATH	51.32	76	30	4	213	7	18	89	4e-12	70.1
comp2878_c0_seq1	sp|O04706|GAO1B_WHEAT	44.54	119	66	1	38	394	220	337	2e-19	94.7
comp2902_c0_seq1	sp|P41044|CAB32_DROME	41.32	121	70	1	2	361	187	307	2e-19	94.4
comp2903_c0_seq1	sp|Q8BHG9|CGBP1_MOUSE	27.13	129	84	3	490	134	27	154	7e-08	57.4
comp2911_c0_seq1	sp|P04146|COPIA_DROME	42.86	56	32	0	2	169	1345	1400	5e-07	53.1
comp2924_c0_seq1	sp|O59950|RS4_YARLI	70.67	75	21	1	229	8	178	252	2e-24	110
comp2939_c0_seq1	sp|Q5R6Q2|STX6_PONAB	38.26	115	71	1	32	376	133	237	3e-14	78.6
comp2959_c0_seq1	sp|Q9LS72|PP261_ARATH	67.82	87	28	0	9	269	378	464	1e-33	141
comp2967_c0_seq1	sp|Q9SQI2|GIGAN_ARATH	92.93	99	7	0	43	339	291	389	8e-48	188
comp2974_c0_seq1	sp|Q9LH79|SWET2_ARATH	62.5	48	18	0	144	1	1	48	3e-10	63.9
comp2975_c0_seq1	sp|Q6YUU5|MDR_ORYSJ	57.76	161	68	0	6	488	311	471	1e-36	152
comp2980_c0_seq1	sp|P10978|POLX_TOBAC	40.48	84	50	1	2	253	1192	1274	5e-08	56.6
comp2982_c0_seq1	sp|P17717|UDB17_MOUSE	42.01	219	126	2	887	234	273	489	1e-45	184
comp2998_c0_seq1	sp|P92519|M810_ARATH	45.76	59	32	0	51	227	2	60	5e-08	56.6
comp3002_c0_seq1	sp|Q7Q5R7|CTLH1_ANOGA	38.24	68	42	1	211	8	107	173	6e-08	56.2
comp3006_c0_seq1	sp|Q5RC67|DDX23_PONAB	71.62	74	21	1	301	80	747	819	4e-25	113
comp3006_c0_seq2	sp|Q5RC67|DDX23_PONAB	71.62	74	21	1	285	64	747	819	4e-25	113
comp3007_c0_seq1	sp|Q9ULD6|PDZD6_HUMAN	42.86	63	35	1	210	25	874	936	3e-08	57.4
comp3013_c0_seq1	sp|Q9FQ20|SCC12_ARATH	38.54	96	53	1	329	60	67	162	4e-11	67
comp3023_c0_seq1	sp|Q91X78|ERLN1_MOUSE	71.43	273	78	0	910	92	34	306	1e-109	396
comp3023_c0_seq2	sp|Q15061|WDR43_HUMAN	42.25	71	38	2	27	230	141	211	5e-07	53.1
comp3031_c0_seq1	sp|Q40392|TMVRN_NICGU	41.38	87	50	1	3	260	84	170	3e-13	73.9
comp3058_c0_seq1	sp|Q9UKN7|MYO15_HUMAN	62.75	204	76	1	622	11	1308	1510	3e-58	224
comp3061_c0_seq1	sp|P17801|KPRO_MAIZE	42.59	162	88	5	1	471	658	815	2e-28	124
comp3068_c0_seq1	sp|Q9CA54|PP122_ARATH	53.76	266	123	3	87	884	9	271	6e-72	271
comp3071_c0_seq1	sp|Q93100|KPBB_HUMAN	37.17	113	60	3	3	308	968	1078	7e-09	59.3
comp3071_c0_seq2	sp|Q93100|KPBB_HUMAN	37.72	114	60	3	3	311	968	1079	1e-09	61.6
comp3071_c1_seq1	sp|Q9VLS1|KPBB_DROME	40.79	76	39	1	3	212	865	940	2e-12	70.9
comp3109_c0_seq1	sp|P92519|M810_ARATH	50	148	74	2	48	491	1	146	3e-35	147
comp3127_c0_seq1	sp|Q5UR87|YR634_MIMIV	25.83	271	161	11	731	39	119	386	1e-09	63.5
comp3149_c0_seq1	sp|C0LGR3|Y4265_ARATH	37.78	180	111	4	704	168	31	205	1e-21	103
comp3169_c0_seq1	sp|Q6YUU5|MDR_ORYSJ	66.8	244	81	0	1	732	997	1240	4e-89	328
comp3172_c0_seq1	sp|Q95V84|RL38_BRABE	85.51	69	10	0	23	229	1	69	3e-27	120
comp3177_c0_seq1	sp|C9WMM5|VCP_APIME	46.74	261	134	3	5	772	129	387	2e-59	229
comp3195_c0_seq1	sp|P10978|POLX_TOBAC	55	80	36	0	433	672	851	930	5e-19	94.7
comp3196_c0_seq1	sp|Q8GT41|PLA1_PLAAC	26.32	114	84	1	264	605	42	154	5e-06	52
comp3204_c0_seq1	sp|Q3E6Y3|Y1869_ARATH	53.85	52	24	1	209	54	273	320	2e-09	61.2
comp3210_c0_seq1	sp|Q7LHG5|YI31B_YEAST	50	72	36	0	632	847	612	683	1e-13	77.4
comp3220_c0_seq1	sp|O59953|RL5_NEUCR	84.09	88	14	0	268	5	1	88	3e-37	153
comp3222_c0_seq1	sp|Q5ZK10|NSF1C_CHICK	53.97	63	29	0	77	265	306	368	5e-13	73.2
comp3225_c0_seq1	sp|Q8MIB5|TWST1_SAGOE	60.92	87	34	1	383	123	132	198	8e-21	99
comp3261_c0_seq1	sp|P09918|LOX3_PEA	90.16	122	12	1	2	367	2	122	2e-56	217
comp3262_c0_seq1	sp|Q94CL8|P2C48_ARATH	71.43	91	22	2	261	1	11	100	7e-31	132
comp3264_c0_seq1	sp|P92523|M860_ARATH	51.52	132	62	1	52	441	1	132	6e-35	146
comp3271_c0_seq1	sp|Q869L3|MDN1_DICDI	42.08	202	91	2	10	537	973	1174	4e-40	164
comp3283_c0_seq1	sp|Q2HJ41|PRP18_BOVIN	53.62	69	32	0	3	209	86	154	1e-15	82
comp3283_c1_seq1	sp|Q9JKB8|PRP18_RAT	42.47	73	40	1	5	217	19	91	3e-06	50.4
comp3284_c0_seq1	sp|Q9LN01|PPR21_ARATH	51.3	193	92	2	41	613	10	202	2e-39	162
comp3315_c0_seq1	sp|Q9LT10|CXE18_ARATH	51.06	94	46	0	285	4	13	106	5e-19	93.2
comp3336_c0_seq1	sp|O13672|RL8_SCHPO	71.43	70	20	0	3	212	38	107	1e-24	111
comp3337_c0_seq1	sp|P49915|GUAA_HUMAN	60.83	360	141	2	2	1081	336	693	2e-121	436
comp3342_c0_seq1	sp|P10978|POLX_TOBAC	40.51	79	47	0	6	242	482	560	2e-11	68.2
comp3343_c0_seq1	sp|Q9S9K4|ASPL2_ARATH	48.35	91	47	2	273	1	36	122	1e-16	86.7
comp3357_c0_seq1	sp|P0C2F6|RNHX1_ARATH	28.93	121	86	1	7	369	18	137	7e-07	52.8
comp3363_c0_seq1	sp|P14381|YTX2_XENLA	24.25	301	209	7	853	8	228	524	3e-12	73.6
comp3369_c0_seq1	sp|P04323|POL3_DROME	41.2	216	109	2	24	617	198	413	9e-35	147
comp3371_c0_seq1	sp|Q9FT69|RQSIM_ARATH	43.71	151	85	0	467	15	161	311	3e-34	144
comp3402_c0_seq1	sp|P04146|COPIA_DROME	45.31	64	32	2	199	17	1031	1093	1e-07	55.5
comp3402_c1_seq1	sp|P92519|M810_ARATH	41.1	73	43	1	228	10	23	94	4e-08	57
comp3419_c0_seq1	sp|P17536|TPM1_YEAST	50.88	57	28	0	122	292	143	199	6e-06	49.7
comp3422_c0_seq1	sp|Q5F3K0|TTC27_CHICK	36.93	306	189	3	15	920	536	840	2e-52	206
comp3428_c0_seq1	sp|Q9D3D0|TTPAL_MOUSE	31.25	96	66	0	410	123	182	277	3e-08	58.2
comp3436_c0_seq1	sp|P0CL53|FADH_ASPOR	78.07	187	41	1	14	574	195	380	6e-85	314
comp3452_c0_seq1	sp|Q9AR73|HQGT_RAUSE	34.06	138	88	4	410	6	13	147	1e-12	71.6
comp3459_c0_seq1	sp|Q8RWD9|ACBP5_ARATH	35.2	125	81	1	375	1	290	409	5e-18	89.7
comp3466_c0_seq1	sp|Q5VNM3|RH2_ORYSJ	56.25	80	32	1	385	155	27	106	4e-28	84
comp3471_c0_seq1	sp|Q6AYI2|KLDC3_RAT	73.53	34	9	0	104	3	4	37	1e-09	63.2
comp3471_c0_seq2	sp|Q6AYI2|KLDC3_RAT	73.53	34	9	0	104	3	4	37	8e-10	63.2
comp3474_c0_seq1	sp|Q8N122|RPTOR_HUMAN	30.36	168	115	4	501	4	955	1110	7e-17	87.4
comp3491_c0_seq1	sp|O48682|FH4_ARATH	56.82	88	34	1	308	559	288	375	2e-19	95.9
comp3498_c0_seq1	sp|Q9SVH3|PP328_ARATH	52.08	144	65	2	2	421	6	147	2e-26	117
comp3507_c0_seq1	sp|P10978|POLX_TOBAC	27.42	299	209	6	873	1	165	414	2e-17	89.7
comp3511_c0_seq1	sp|Q8VHI6|WASF3_MOUSE	50	66	33	1	319	122	438	501	5e-11	66.6
comp3518_c0_seq1	sp|Q22460|BCA1_CAEEL	39.47	114	68	4	22	360	84	193	8e-27	75.1
comp3526_c0_seq1	sp|O65351|SUBL_ARATH	61.02	177	68	1	144	671	381	557	3e-66	214
comp3527_c0_seq1	sp|P10978|POLX_TOBAC	48.39	93	48	0	279	1	837	929	4e-20	96.7
comp3549_c0_seq1	sp|O22757|MLO8_ARATH	62.5	64	24	0	194	3	341	404	2e-16	84.7
comp3557_c0_seq1	sp|P11260|TR22_MOUSE	38.46	78	48	0	108	341	176	253	3e-09	60.5
comp3564_c0_seq1	sp|O81916|YC22_ARATH	39.2	125	60	5	677	351	227	351	9e-13	73.9
comp3566_c0_seq1	sp|Q9FI80|PP425_ARATH	39.13	69	42	0	9	215	225	293	2e-08	58.2
comp3582_c0_seq1	sp|Q7L1I2|SV2B_HUMAN	25.71	140	83	2	3	359	280	419	4e-08	57.4
comp3587_c0_seq1	sp|P40941|ADT2_ARATH	85.71	63	9	0	315	127	322	384	2e-17	87.8
comp3588_c0_seq1	sp|Q96KR6|F210B_HUMAN	54.26	94	43	0	352	71	87	180	1e-21	102
comp3596_c0_seq1	sp|Q9UBS8|RNF14_HUMAN	28.07	114	81	3	16	354	254	361	9e-07	52.4
comp3597_c0_seq1	sp|Q43086|PYRB1_PEA	87.65	81	10	0	26	268	57	137	1e-33	141
comp3599_c0_seq1	sp|O82043|ILV5_PEA	91.3	46	4	0	2	139	295	340	3e-17	87
comp3608_c0_seq1	sp|Q9VVA0|Y9705_DROME	67.42	89	29	0	2	268	46	134	2e-31	134
comp3613_c0_seq2	sp|P52307|5NTD_BOOMI	41.05	95	56	0	7	291	470	564	3e-13	74.3
comp3616_c0_seq1	sp|P63031|BR44L_RAT	69.47	95	29	0	332	48	7	101	4e-36	149
comp3637_c0_seq1	sp|A2QCJ2|LONM_ASPNC	60.87	46	18	0	1	138	1058	1103	2e-10	64.3
comp3641_c0_seq1	sp|O60285|NUAK1_HUMAN	76.06	71	17	0	220	8	209	279	2e-26	117
comp3647_c0_seq1	sp|P11943|ACPM_NEUCR	65.31	98	34	0	399	106	37	134	1e-29	129
comp3686_c0_seq1	sp|O65351|SUBL_ARATH	50.71	282	136	2	4	840	80	361	3e-58	225
comp3688_c0_seq1	sp|Q7LHG5|YI31B_YEAST	30.89	191	107	6	2	499	1014	1201	5e-18	90.5
comp3695_c0_seq1	sp|Q9M0Y8|NSF_ARATH	54.9	51	19	2	289	149	630	679	8e-06	49.3
comp3707_c0_seq1	sp|O23920|HPPD_DAUCA	51.61	124	60	1	405	34	259	380	1e-30	131
comp3709_c0_seq1	sp|Q38846|ERS1_ARATH	48.98	49	25	0	534	388	317	365	3e-06	52.4
comp3722_c0_seq1	sp|Q64343|ABCG1_MOUSE	47.87	94	47	3	1	276	46	134	1e-13	75.5
comp3728_c0_seq1	sp|P81225|CU21_LOCMI	43.3	97	55	2	320	610	56	142	9e-13	75.5
comp3733_c0_seq1	sp|P63047|ST4A1_RAT	33.53	173	113	4	519	7	15	165	2e-20	98.6
comp3745_c0_seq1	sp|Q09772|RDH54_SCHPO	50	54	27	2	171	10	32	81	2e-06	51.6
comp3772_c0_seq1	sp|Q9V576|WUN_DROME	36.09	169	96	3	686	216	184	352	2e-24	112
comp3776_c0_seq1	sp|Q8TF45|ZN418_HUMAN	43.68	87	49	1	383	123	370	452	8e-16	82.4
comp3780_c0_seq1	sp|Q9W799|CPSF2_XENLA	35	160	98	3	3	464	481	640	3e-23	108
comp3789_c0_seq1	sp|Q9AVK4|SCR_PEA	57.14	84	22	4	230	21	139	220	5e-12	69.7
comp3791_c0_seq1	sp|O94289|LUB1_SCHPO	48.15	108	55	1	323	3	310	417	2e-24	111
comp3791_c1_seq1	sp|O94289|LUB1_SCHPO	45.78	83	44	2	1	246	234	315	6e-13	72.8
comp3816_c0_seq1	sp|Q8X034|RL15_NEUCR	91.36	81	7	0	16	258	1	81	1e-29	128
comp3822_c0_seq1	sp|P0C2F6|RNHX1_ARATH	31.25	96	64	2	284	3	253	347	4e-08	57
comp3824_c0_seq1	sp|Q93ZB9|FACR3_ARATH	54.44	90	41	2	272	3	162	248	2e-20	97.8
comp3825_c0_seq1	sp|Q9CSP9|TTC14_MOUSE	37.89	190	115	1	1	561	256	445	3e-27	121
comp3843_c0_seq1	sp|O04235|SSRP1_VICFA	92.21	77	6	0	2	232	54	130	1e-35	148
comp3870_c0_seq1	sp|P00400|COX1_DROYA	73.02	63	17	0	3	191	384	446	7e-23	105
comp3870_c1_seq1	sp|P00400|COX1_DROYA	76.3	384	91	0	52	1203	6	389	5e-133	474
comp3871_c0_seq1	sp|P93290|M240_ARATH	52.63	76	36	0	44	271	1	76	1e-16	85.5
comp3879_c0_seq1	sp|P0C2F6|RNHX1_ARATH	39.33	89	42	1	234	4	28	116	1e-16	75.1
comp3883_c0_seq1	sp|Q9UBC5|MYO1A_HUMAN	37.22	180	113	1	3	542	515	693	2e-30	131
comp3886_c0_seq1	sp|Q803R5|MTR1_DANRE	52.94	119	55	1	356	3	368	486	6e-33	139
comp3887_c0_seq1	sp|Q9LMN8|WAK3_ARATH	31.3	115	67	4	1	309	290	403	8e-08	55.8
comp3917_c0_seq1	sp|Q86B47|Y8611_DROME	58.24	91	38	0	275	3	341	431	1e-25	114
comp3922_c0_seq1	sp|Q5RFJ3|UD2A3_PONAB	44.74	114	63	0	52	393	326	439	2e-24	111
comp3922_c1_seq1	sp|P36514|UD2C1_RABIT	65.38	52	18	0	175	20	411	462	2e-16	84.7
comp3923_c0_seq1	sp|Q84TH9|NLP7_ARATH	73.13	67	18	0	2	202	294	360	2e-23	107
comp3923_c0_seq2	sp|Q84TH9|NLP7_ARATH	64.36	101	20	2	3	257	261	360	1e-28	125
comp3927_c0_seq1	sp|Q9D8B3|CHM4B_MOUSE	57.5	80	34	0	1	240	41	120	2e-08	58.2
comp3935_c0_seq1	sp|Q9C9A2|PP112_ARATH	53.68	136	59	2	401	6	69	202	2e-35	149
comp3937_c0_seq1	sp|Q9H7B4|SMYD3_HUMAN	34.35	230	145	5	27	698	49	268	5e-34	144
comp3949_c0_seq1	sp|O82811|NRT21_ARATH	83.62	177	29	0	533	3	17	193	4e-82	303
comp3963_c0_seq1	sp|Q9SRU2|BIG_ARATH	93.06	72	5	0	1	216	1545	1616	2e-36	150
comp3967_c0_seq1	sp|P51947|CCNH_XENLA	46.03	239	125	2	17	721	46	284	2e-50	199
comp3975_c0_seq1	sp|Q7QFL7|MOCOS_ANOGA	46.55	116	61	3	70	414	385	498	7e-23	105
comp3977_c0_seq1	sp|Q7XJE6|MCA1_ARATH	54.08	98	44	2	1	291	191	287	1e-21	101
comp3982_c0_seq1	sp|P92523|M860_ARATH	42.11	76	42	1	5	226	6	81	1e-12	71.6
comp4001_c0_seq1	sp|Q0DWT8|RH1_ORYSJ	67.31	52	17	0	193	38	79	130	2e-13	74.7
comp4005_c0_seq1	sp|Q6DHU1|CLP1L_DANRE	82.14	56	10	0	293	126	467	522	3e-23	107
comp4020_c0_seq1	sp|Q9FRS6|PXL1_ARATH	79.66	59	12	0	8	184	953	1011	8e-21	99
comp4038_c0_seq1	sp|P04146|COPIA_DROME	39.68	63	37	1	399	584	1283	1345	3e-06	52
comp4038_c0_seq2	sp|P04146|COPIA_DROME	40.58	69	40	1	30	233	1277	1345	7e-09	59.3
comp4048_c0_seq1	sp|Q86X52|CHSS1_HUMAN	39.86	138	83	1	2	415	669	802	3e-24	112
comp4069_c0_seq1	sp|P92519|M810_ARATH	36.15	130	83	1	425	36	27	155	1e-17	88.6
comp4074_c0_seq1	sp|P92519|M810_ARATH	41.03	156	92	1	8	475	20	174	5e-27	120
comp4090_c0_seq1	sp|Q9SXB4|Y1130_ARATH	50	110	50	1	69	383	430	539	2e-19	94.7
comp4093_c0_seq1	sp|P10978|POLX_TOBAC	42.74	117	67	0	3	353	829	945	1e-25	115
comp4095_c0_seq1	sp|P83740|SC5A6_DROME	41.73	127	73	2	16	393	377	502	1e-21	102
comp4097_c0_seq1	sp|Q4P6G5|SPB1_USTMA	61.68	107	40	1	38	355	791	897	5e-14	76.6
comp4117_c0_seq1	sp|Q9C5Y2|KAO2_ARATH	55.17	116	52	1	57	404	77	191	2e-31	134
comp4119_c0_seq1	sp|A1C4B8|PLYE_ASPCL	63.33	120	43	3	1	357	137	254	2e-35	148
comp4120_c0_seq1	sp|Q84K00|NAC78_ARATH	57.87	178	74	3	552	22	8	182	3e-53	207
comp4123_c0_seq1	sp|Q27772|C1TC_SPOFR	63.1	84	31	0	3	254	158	241	4e-22	103
comp4126_c0_seq1	sp|Q9SJZ3|PP169_ARATH	65.22	69	23	1	288	85	55	123	6e-17	86.3
comp4129_c0_seq1	sp|O00754|MA2B1_HUMAN	61.76	34	13	0	179	280	115	148	6e-10	48.9
comp4132_c0_seq1	sp|Q9U6B8|CRCM1_DROME	69.9	103	26	1	2	295	246	348	3e-27	120
comp4135_c0_seq1	sp|Q8BMZ5|SEN34_MOUSE	44.44	72	36	1	282	79	225	296	6e-13	72.8
comp4139_c0_seq1	sp|P52808|RL30A_SCHPO	80.28	71	14	0	222	10	39	109	9e-28	122
comp4146_c0_seq1	sp|P0CH64|DDI3_YEAST	42.86	70	40	1	214	5	153	221	2e-11	68.2
comp4148_c0_seq1	sp|Q8GYX8|DNJ10_ARATH	44.74	76	41	3	2	226	141	204	4e-08	57
comp4158_c0_seq1	sp|P49326|FMO5_HUMAN	51.89	185	89	2	4	558	320	502	6e-47	187
comp4180_c0_seq1	sp|P14381|YTX2_XENLA	29.29	198	139	1	457	1047	359	556	2e-15	75.9
comp4182_c0_seq1	sp|O57579|AMPN_CHICK	37.43	187	112	3	658	113	774	959	1e-27	123
comp4186_c0_seq1	sp|Q8R173|ZDHC3_MOUSE	36.1	205	127	4	626	24	55	251	8e-21	100
comp4198_c0_seq1	sp|Q4KLT0|RN217_XENLA	54.64	97	44	0	553	263	170	266	3e-25	114
comp4199_c0_seq1	sp|Q76CU2|PDR1_TOBAC	50.55	91	36	1	3	248	27	117	9e-17	85.5
comp4199_c1_seq1	sp|Q8GU89|PDR4_ORYSJ	68.35	139	44	0	2	418	109	247	8e-51	198
comp4205_c0_seq1	sp|Q29L50|SMBT_DROPS	69.23	39	12	0	1	117	965	1003	2e-12	72.4
comp4206_c0_seq1	sp|Q9LY41|ATL4_ARATH	56.59	258	98	7	283	1014	80	334	2e-47	190
comp4208_c0_seq1	sp|C0LGE0|Y1765_ARATH	58.75	80	31	2	115	348	30	109	3e-21	100
comp4216_c0_seq1	sp|Q39846|SBP65_SOYBN	53.57	112	45	3	36	350	529	637	1e-18	92.4
comp4217_c0_seq1	sp|Q4WNS8|ECM33_ASPFU	37.93	145	90	0	435	1	28	172	1e-19	95.5
comp4286_c0_seq1	sp|Q8LFP7|NIP12_ARATH	80.25	81	16	0	6	248	64	144	2e-31	134
comp4291_c0_seq1	sp|P18754|RCC1_HUMAN	25.93	216	148	6	777	166	204	417	4e-15	82
comp4298_c0_seq1	sp|Q0JLC5|PDR3_ORYSJ	89.33	75	8	0	227	3	960	1034	3e-30	130
comp4298_c1_seq1	sp|Q0JLC5|PDR3_ORYSJ	90.62	96	9	0	1	288	1031	1126	4e-45	179
comp4324_c0_seq1	sp|Q9FI96|U76C3_ARATH	50.31	163	75	1	472	2	1	163	7e-36	150
comp4357_c0_seq1	sp|Q9H0H0|INT2_HUMAN	28.81	177	115	5	2	499	653	824	1e-14	79.3
comp4381_c0_seq1	sp|Q80TP3|UBR5_MOUSE	53.75	80	37	0	332	93	1985	2064	4e-18	90.1
comp4381_c1_seq1	sp|P51592|HYD_DROME	70.45	44	13	0	245	114	1927	1970	1e-13	75.1
comp4394_c0_seq1	sp|Q60900|ELAV3_MOUSE	59.21	76	31	2	27	254	159	232	2e-16	84.7
comp4422_c1_seq1	sp|Q9FJ76|WAXS5_ARATH	48.19	83	43	1	253	5	192	272	2e-16	84.3
comp4432_c0_seq1	sp|Q39214|RPM1_ARATH	35.63	261	164	4	9	779	403	653	9e-34	144
comp4434_c0_seq1	sp|Q5EAB6|PMGT1_BOVIN	58.97	117	48	0	355	5	499	615	1e-40	165
comp4491_c0_seq1	sp|Q9AR73|HQGT_RAUSE	41.94	186	104	3	547	2	53	237	3e-35	147
comp4530_c0_seq1	sp|P35500|SCNA_DROME	77.29	207	47	1	39	659	1796	2001	2e-93	342
comp4551_c0_seq1	sp|Q9LNG5|PPP7L_ARATH	39.08	87	53	0	266	6	107	193	5e-13	73.2
comp4553_c0_seq1	sp|Q6YVM4|CESA6_ORYSJ	81.35	193	36	0	1	579	301	493	1e-95	348
comp4560_c0_seq1	sp|Q24270|CAC1D_DROME	50.59	85	39	2	534	289	2299	2383	3e-15	82
comp4561_c0_seq1	sp|P70318|TIAR_MOUSE	61.24	178	69	1	570	37	121	297	3e-59	228
comp4563_c0_seq1	sp|Q38959|PP257_ARATH	56.82	220	94	1	992	336	196	415	1e-65	250
comp4578_c0_seq1	sp|Q8J0N2|SODC_CORMI	80.56	108	21	0	1	324	18	125	1e-49	194
comp4583_c0_seq1	sp|Q9C507|PP111_ARATH	59.15	213	87	0	864	226	570	782	2e-72	272
comp4607_c0_seq1	sp|Q8RWU6|NHX6_ARATH	90.79	76	7	0	1	228	253	328	3e-33	140
comp4641_c0_seq1	sp|Q17A58|TWF_AEDAE	47.47	297	155	5	13	900	47	338	4e-76	285
comp4641_c0_seq2	sp|Q6GMH3|TWF2_DANRE	52.75	91	41	1	46	312	248	338	4e-21	100
comp4645_c0_seq1	sp|Q76C99|RF1_ORYSI	32.69	104	70	0	27	338	539	642	2e-16	84.7
comp4648_c0_seq1	sp|Q75JR3|IDHC_DICDI	55	40	18	0	2	121	373	412	3e-06	50.8
comp4668_c0_seq1	sp|Q9SLH7|PER20_ARATH	58.44	77	32	0	231	1	254	330	2e-19	94.7
comp4674_c0_seq1	sp|Q9SX33|ALA9_ARATH	60.26	78	31	1	234	1	5	80	2e-20	98.6
comp4680_c0_seq1	sp|Q3E8Z8|PME28_ARATH	48.42	285	145	3	3	851	105	386	3e-78	291
comp4686_c0_seq1	sp|P31843|RRPO_OENBE	51.79	56	27	0	84	251	43	98	3e-15	62.4
comp4717_c0_seq1	sp|Q3B724|CALS5_ARATH	91.89	37	3	0	142	32	1074	1110	6e-14	76.3
comp4757_c0_seq1	sp|Q9JIH2|NUP50_MOUSE	33.13	166	105	4	416	895	291	451	2e-16	87
comp4773_c0_seq1	sp|O46107|LIP1_DROME	37.37	99	62	0	311	607	298	396	1e-15	83.2
comp4774_c0_seq1	sp|P10978|POLX_TOBAC	27.27	99	72	0	302	6	406	504	3e-06	50.4
comp4788_c0_seq1	sp|Q9M1C7|AB9C_ARATH	39.11	225	133	3	665	3	63	284	5e-40	165
comp4798_c0_seq1	sp|Q06190|P2R3A_HUMAN	63.89	72	26	0	6	221	812	883	4e-21	100
comp4809_c0_seq1	sp|Q7LHG5|YI31B_YEAST	46.34	82	44	0	23	268	1183	1264	4e-14	76.6
comp4813_c0_seq1	sp|P10978|POLX_TOBAC	36.11	288	144	8	751	8	592	865	6e-37	154
comp4823_c0_seq1	sp|Q9D2N4|DTNA_MOUSE	60	50	20	0	203	54	505	554	3e-10	63.9
comp4863_c0_seq1	sp|Q7Q5R7|CTLH1_ANOGA	63.04	46	17	0	240	103	591	636	1e-09	62
comp4875_c0_seq1	sp|P92520|M820_ARATH	50	78	36	2	632	856	1	78	1e-11	70.9
comp4875_c0_seq2	sp|P92520|M820_ARATH	50	78	36	2	644	868	1	78	1e-11	70.9
comp4877_c0_seq1	sp|P20825|POL2_DROME	43.64	110	62	0	330	1	497	606	7e-20	95.9
comp4888_c0_seq1	sp|O15457|MSH4_HUMAN	29.46	112	76	2	571	245	464	574	1e-12	54.7
comp4890_c0_seq1	sp|P40037|HMF1_YEAST	45.87	109	58	1	329	6	2	110	9e-22	102
comp4899_c0_seq1	sp|Q9UR07|RTF23_SCHPO	32.45	188	124	4	6	560	1074	1255	2e-19	97.1
comp4920_c0_seq1	sp|P04146|COPIA_DROME	42.42	66	38	1	5	202	1195	1258	8e-08	55.8
comp4930_c0_seq1	sp|Q6P2B1|TNPO3_MOUSE	47.58	124	65	1	3	374	643	759	1e-28	125
comp4938_c0_seq1	sp|Q9GPJ1|SKEL2_DROME	44.23	52	29	0	75	230	216	267	2e-07	55.5
comp4938_c0_seq2	sp|Q9GPJ1|SKEL2_DROME	42.59	216	124	2	3	650	55	267	5e-47	188
comp4949_c0_seq1	sp|P21976|NDUA8_NEUCR	62.75	51	19	0	244	92	102	152	2e-12	70.9
comp4957_c0_seq1	sp|O75689|ADAP1_HUMAN	40	80	46	1	236	3	268	347	3e-15	80.5
comp4969_c0_seq1	sp|P04146|COPIA_DROME	46.99	83	44	0	251	3	938	1020	1e-11	68.6
comp4989_c0_seq1	sp|Q99315|YG31B_YEAST	28.19	149	105	2	463	23	1304	1448	6e-07	53.5
comp4993_c0_seq1	sp|Q69V23|CESA3_ORYSJ	62.41	266	95	2	1	783	489	750	9e-79	293
comp5021_c0_seq1	sp|P14381|YTX2_XENLA	40	60	36	0	209	30	521	580	2e-11	46.6
comp5024_c0_seq1	sp|Q02198|MORA_PSEPU	54.69	64	29	0	16	207	213	276	2e-12	70.9
comp5046_c0_seq1	sp|Q9LQP8|KCS3_ARATH	58.6	186	77	0	560	3	1	186	2e-62	238
comp5075_c0_seq1	sp|Q9P782|YNY8_SCHPO	44.04	109	61	2	453	127	232	336	1e-20	98.6
comp5088_c0_seq1	sp|P97570|PA2G6_RAT	47.32	112	51	2	317	6	485	590	2e-22	104
comp5093_c0_seq1	sp|Q9I7U4|TITIN_DROME	52.68	112	53	0	19	354	17055	17166	7e-31	132
comp5094_c0_seq1	sp|Q9NDJ2|DOM_DROME	38.42	190	116	3	330	896	504	682	3e-26	119
comp5108_c0_seq1	sp|Q96VN3|NTF2_EMENI	60.27	73	29	0	223	5	38	110	9e-21	99
comp5118_c0_seq1	sp|P0C2F6|RNHX1_ARATH	36.75	117	74	0	369	19	504	620	1e-15	82
comp5135_c0_seq1	sp|Q0WPZ6|PP158_ARATH	48.97	194	99	0	135	716	3	196	5e-38	157
comp5150_c0_seq1	sp|Q84JD5|P2C68_ARATH	47.87	94	43	1	471	208	17	110	1e-16	86.7
comp5215_c0_seq1	sp|O81973|C93A3_SOYBN	51.45	138	66	1	4	414	105	242	4e-34	143
comp5223_c0_seq1	sp|Q24307|IAP2_DROME	42.25	71	41	0	308	96	222	292	4e-13	73.6
comp5225_c0_seq1	sp|Q9BBP3|NU4C_LOTJA	87.5	56	5	1	6	167	71	126	2e-20	97.8
comp5225_c0_seq2	sp|Q9BBP3|NU4C_LOTJA	91.67	96	6	1	6	287	71	166	1e-43	174
comp5248_c0_seq1	sp|P76470|RHMT_ECOLI	35	100	65	1	310	11	162	255	2e-11	67.8
comp5248_c1_seq1	sp|Q9P6J0|YHDC_SCHPO	34.41	186	121	3	664	110	288	469	1e-18	93.2
comp5269_c0_seq1	sp|Q5NCX5|NEUL4_MOUSE	42.68	82	45	2	14	253	1133	1212	3e-10	63.9
comp5271_c0_seq1	sp|O65440|BAME3_ARATH	69.7	33	10	0	3	101	238	270	3e-06	50.8
comp5296_c0_seq1	sp|Q4WY53|PGM_ASPFU	66.67	48	16	0	2	145	508	555	4e-12	70.1
comp5306_c0_seq1	sp|P10978|POLX_TOBAC	35.43	127	79	1	7	378	494	620	1e-18	92
comp5352_c0_seq1	sp|Q5R9R1|EDRF1_PONAB	32.74	113	71	5	625	302	60	157	3e-07	56.6
comp5362_c0_seq1	sp|Q9LYD9|EMF1_ARATH	35.48	93	51	3	323	72	22	114	4e-07	55.5
comp5373_c0_seq1	sp|Q8LG89|BABL_ARATH	57.03	128	54	1	474	94	1	128	7e-36	149
comp5376_c0_seq1	sp|P98203|ARVC_MOUSE	52.86	70	33	0	35	244	356	425	4e-15	80.1
comp5384_c0_seq1	sp|O82333|GH31_ARATH	69.05	84	26	0	2	253	217	300	1e-27	121
comp5393_c0_seq1	sp|P05547|TNNI_PONLE	50.56	89	44	2	385	119	113	198	2e-14	78.2
comp5395_c0_seq1	sp|Q99315|YG31B_YEAST	38.33	60	37	0	478	299	1121	1180	5e-13	47
comp5403_c0_seq1	sp|Q9SX33|ALA9_ARATH	64.52	93	33	0	284	6	282	374	3e-22	103
comp5413_c0_seq1	sp|Q8LGN0|GLR27_ARATH	48.48	132	68	0	398	3	534	665	9e-34	142
comp5415_c0_seq1	sp|P22943|HSP12_YEAST	42.42	99	53	2	414	130	1	99	3e-13	74.7
comp5417_c0_seq1	sp|Q9MA85|PP215_ARATH	49.29	280	134	5	303	1118	1	274	3e-62	239
comp5430_c1_seq1	sp|Q5R8I6|TBC23_PONAB	40.51	79	47	1	237	1	369	446	3e-09	60.8
comp5446_c0_seq1	sp|Q9SL03|CALS2_ARATH	92.5	40	3	0	1	120	1301	1340	1e-15	81.6
comp5447_c0_seq1	sp|Q5R6L5|CAND1_PONAB	71.53	295	84	0	8	892	925	1219	2e-113	409
comp5454_c0_seq1	sp|O35710|NOCT_MOUSE	43.59	78	44	2	275	508	106	180	5e-11	67.4
comp5454_c0_seq2	sp|O35710|NOCT_MOUSE	43.59	78	44	2	323	556	106	180	6e-11	67.4
comp5466_c0_seq1	sp|Q9LW63|PP251_ARATH	48.11	212	74	1	82	609	77	288	8e-49	193
comp5485_c0_seq1	sp|O49340|C71AC_ARATH	64.1	39	14	0	125	9	291	329	4e-09	60.1
comp5485_c0_seq2	sp|Q43257|C71C4_MAIZE	46.99	83	44	0	254	6	287	369	6e-17	86.3
comp5486_c0_seq1	sp|Q01603|PERO_DROME	46.73	107	57	1	724	404	573	677	7e-20	97.8
comp5520_c0_seq1	sp|P07207|NOTCH_DROME	61.76	68	24	1	12	209	1545	1612	6e-22	102
comp5542_c0_seq1	sp|Q9Z1T1|AP3B1_MOUSE	35.19	287	178	10	1019	183	829	1104	7e-28	125
comp5551_c0_seq1	sp|Q9VXG4|ANX11_DROME	57.49	207	88	0	720	100	110	316	1e-60	233
comp5561_c0_seq1	sp|Q54S31|PEX10_DICDI	30.56	180	92	4	145	585	198	374	1e-17	89.7
comp5583_c0_seq1	sp|P33198|IDHP_PIG	71.78	163	45	1	565	80	256	418	3e-65	247
comp5602_c0_seq1	sp|P35502|ESTF_MYZPE	48.43	159	81	4	1	474	132	286	5e-36	150
comp5602_c0_seq2	sp|P35502|ESTF_MYZPE	47.37	133	69	3	42	437	156	286	2e-27	120
comp5603_c0_seq1	sp|Q9QZM0|UBQL2_MOUSE	65.75	73	25	0	35	253	31	103	6e-21	99.4
comp5609_c0_seq1	sp|P10978|POLX_TOBAC	58.33	36	15	0	599	492	1124	1159	1e-09	55.8
comp5609_c0_seq2	sp|P10978|POLX_TOBAC	41.54	65	38	1	612	418	1124	1185	1e-10	59.3
comp5610_c0_seq1	sp|Q6INH1|RN157_XENLA	52.14	117	55	1	350	3	186	302	4e-27	120
comp5634_c0_seq1	sp|P92519|M810_ARATH	50	174	87	2	558	37	56	225	3e-42	171
comp5662_c0_seq1	sp|P57722|PCBP3_MOUSE	45.93	209	109	4	929	315	156	358	5e-30	132
comp5678_c0_seq1	sp|Q9UR07|RTF23_SCHPO	45.45	77	42	0	248	18	941	1017	6e-14	76.3
comp5697_c0_seq1	sp|Q9SF40|RL4A_ARATH	56.52	115	50	2	6	350	139	248	2e-15	80.9
comp5703_c0_seq1	sp|Q5M7S0|S38A9_XENTR	48.82	170	84	1	569	69	385	554	2e-45	182
comp5707_c0_seq1	sp|P92523|M860_ARATH	53.85	130	57	2	495	115	3	132	2e-32	138
comp5712_c0_seq1	sp|P39865|NIA1_PHAVU	69.61	102	27	3	295	2	530	629	2e-32	137
comp5746_c0_seq1	sp|Q96BD6|SPSB1_HUMAN	70	120	36	1	6	365	155	273	2e-44	177
comp5754_c0_seq1	sp|Q1MTE5|ARL3_DANRE	37.5	136	85	3	123	530	29	156	3e-18	92
comp5770_c0_seq1	sp|Q70JS2|KELC_ANOST	68.46	149	47	2	447	1	355	500	2e-50	197
comp5778_c0_seq1	sp|Q7TBL3|IBMP_CYLCV	29.33	75	52	1	274	53	435	509	5e-08	56.6
comp5779_c0_seq1	sp|O81832|Y4729_ARATH	44.36	133	69	2	8	391	87	219	1e-26	118
comp5798_c0_seq1	sp|P92519|M810_ARATH	49.35	77	39	1	235	5	13	88	4e-12	70.1
comp5811_c0_seq1	sp|Q03134|FDH_EMENI	82.86	70	12	0	211	2	2	71	2e-29	127
comp5816_c0_seq1	sp|P10978|POLX_TOBAC	50.79	63	31	0	204	16	567	629	2e-11	67.8
comp5830_c1_seq1	sp|Q9Y4L5|RN115_HUMAN	50.76	132	61	1	23	406	141	272	9e-37	152
comp5835_c0_seq1	sp|Q8LFJ9|GLIP7_ARATH	50.75	67	32	1	209	12	164	230	5e-12	69.7
comp5840_c0_seq1	sp|Q15349|KS6A2_HUMAN	37.84	74	46	0	4	225	305	378	3e-09	60.5
comp5872_c0_seq1	sp|P10978|POLX_TOBAC	41.96	112	63	1	370	41	515	626	6e-16	82.8
comp5938_c0_seq1	sp|P42891|ECE1_BOVIN	52.31	65	31	0	277	83	690	754	3e-14	77.4
comp5944_c0_seq1	sp|B5X3I6|TSN9_SALSA	26.19	126	92	1	1	375	95	220	3e-10	65.5
comp6001_c0_seq1	sp|Q567G2|WDR73_DANRE	35.37	82	53	2	298	53	9	86	8e-06	49.3
comp6002_c0_seq1	sp|P04146|COPIA_DROME	45.68	81	44	0	18	260	1277	1357	1e-13	75.1
comp6003_c0_seq1	sp|Q0VIL3|OTOMP_DANRE	37.5	72	45	1	20	235	6	73	9e-07	52.4
comp6030_c0_seq1	sp|P10978|POLX_TOBAC	40.38	473	269	8	1642	263	857	1325	8e-86	318
comp6030_c0_seq2	sp|P04146|COPIA_DROME	41.51	106	62	0	577	260	1296	1401	7e-17	87.4
comp6059_c0_seq1	sp|Q9LK35|THE1_ARATH	88.46	78	9	0	234	1	559	636	2e-36	150
comp6063_c0_seq1	sp|Q5R4N7|REV1_PONAB	41.03	234	85	3	549	7	421	653	1e-40	166
comp6093_c0_seq1	sp|P04146|COPIA_DROME	40	135	79	2	2	400	1264	1398	1e-20	98.2
comp6093_c0_seq2	sp|P04146|COPIA_DROME	41.61	137	78	2	2	406	1264	1400	2e-21	100
comp6112_c0_seq1	sp|Q96PX9|PKH4B_HUMAN	65.74	108	37	0	325	2	840	947	9e-39	158
comp6137_c0_seq1	sp|Q9FGD7|PUB50_ARATH	33.33	171	102	7	580	104	107	255	2e-12	72.4
comp6205_c0_seq1	sp|Q01812|GRIK4_RAT	34.62	78	51	2	3	236	325	399	2e-08	58.2
comp6210_c0_seq1	sp|B0W3H3|GATB_CULQU	37.8	164	99	2	10	492	367	530	7e-23	106
comp6221_c0_seq1	sp|Q68FK4|ARMC8_XENLA	74.55	110	28	0	332	3	469	578	1e-41	168
comp6251_c0_seq1	sp|P39932|STL1_YEAST	54.67	75	34	1	227	3	405	476	9e-20	95.5
comp6259_c0_seq1	sp|P94111|STS1_ARATH	41.03	156	90	3	542	81	175	324	8e-24	110
comp6278_c0_seq1	sp|Q9SVS1|BGL47_ARATH	76.47	34	8	0	102	1	456	489	5e-11	66.6
comp6284_c0_seq1	sp|O61491|FLOT1_DROME	74.44	266	68	0	875	78	154	419	1e-79	296
comp6312_c0_seq1	sp|Q62415|ASPP1_MOUSE	63.49	63	23	0	360	172	1017	1079	8e-21	99
comp6314_c0_seq1	sp|Q00534|CDK6_HUMAN	42.03	69	40	0	1	207	234	302	3e-09	63.2
comp6321_c0_seq1	sp|P85515|ACTZ_RAT	85.29	68	10	0	1	204	111	178	3e-29	127
comp6329_c0_seq1	sp|Q5ZLK5|P4HA2_CHICK	34.42	154	99	2	1	456	381	516	1e-18	92.4
comp6338_c0_seq1	sp|D4AE59|STK11_RAT	58.06	217	89	1	759	115	146	362	2e-67	255
comp6354_c0_seq1	sp|Q8K1S5|KLF11_MOUSE	69.07	97	30	0	43	333	370	466	2e-39	160
comp6371_c0_seq1	sp|Q9SJZ3|PP169_ARATH	67.54	228	74	0	2	685	438	665	9e-87	320
comp6383_c0_seq1	sp|P11369|POL2_MOUSE	27.64	123	76	3	335	664	536	652	7e-07	45.1
comp6388_c0_seq1	sp|Q6S001|KIF11_DICDI	41.82	110	64	4	29	358	390	490	4e-08	57
comp6396_c0_seq1	sp|P04802|SYDC_YEAST	62.96	81	30	1	303	61	479	557	1e-23	108
comp6402_c0_seq1	sp|Q08473|SQD_DROME	54.17	168	77	1	2	505	69	232	6e-48	190
comp6414_c0_seq1	sp|P11913|MPPB_NEUCR	82.86	70	12	0	353	144	360	429	4e-42	120
comp6421_c0_seq1	sp|O14602|IF1AY_HUMAN	81.32	91	17	0	360	88	41	131	1e-36	151
comp6444_c0_seq1	sp|Q9FMW4|GEML8_ARATH	63.89	72	26	0	32	247	72	143	3e-22	103
comp6457_c0_seq1	sp|P19623|SPEE_HUMAN	46.77	62	33	0	10	195	232	293	6e-11	66.2
comp6474_c0_seq1	sp|P10978|POLX_TOBAC	43.08	260	140	5	1	756	1069	1325	1e-49	197
comp6486_c0_seq1	sp|Q4HZ47|ESF2_GIBZE	45.37	108	49	2	347	54	215	321	4e-06	50.1
comp6518_c0_seq1	sp|P33081|AX15A_SOYBN	77.78	45	10	0	279	145	38	82	2e-14	78.2
comp6519_c0_seq1	sp|O89000|DPYD_RAT	46.73	107	56	2	1	318	793	888	2e-17	87.8
comp6534_c0_seq1	sp|P19137|LAMA1_MOUSE	31.11	135	89	3	23	415	2948	3080	9e-11	67.4
comp6552_c0_seq1	sp|Q5U3S1|KATL1_DANRE	57.14	56	24	0	342	175	432	487	1e-12	72
comp6567_c0_seq1	sp|O60779|S19A2_HUMAN	46.77	62	33	0	379	194	410	471	4e-08	57
comp6576_c0_seq1	sp|Q9R1A8|RFWD2_MOUSE	70.15	67	20	0	1	201	521	587	6e-22	102
comp6606_c0_seq1	sp|Q6ICG8|WBP2L_HUMAN	41.77	79	38	4	274	486	180	257	8e-07	53.9
comp6619_c0_seq1	sp|O60229|KALRN_HUMAN	44.44	45	25	0	120	254	2204	2248	1e-05	48.9
comp6633_c0_seq1	sp|P40422|RPAB4_YEAST	56.76	37	16	0	2	112	34	70	2e-07	54.7
comp6651_c0_seq1	sp|Q7XHI9|BH084_ARATH	82.61	92	16	0	340	615	237	328	2e-28	126
comp6654_c0_seq1	sp|Q20970|SYMC_CAEEL	35.42	96	62	1	288	1	526	606	4e-09	60.1
comp6659_c0_seq1	sp|Q60GC1|EXO1_ORYSJ	42.52	127	72	3	410	33	221	342	2e-23	107
comp6676_c0_seq1	sp|P04146|COPIA_DROME	35.71	126	80	2	789	415	1225	1349	1e-24	77.8
comp6685_c0_seq1	sp|P59234|YIPL_SOLTU	73.39	124	33	0	170	541	1	124	1e-51	202
comp6687_c0_seq1	sp|P0C2F6|RNHX1_ARATH	35.92	142	89	2	420	1	57	198	2e-23	107
comp6758_c0_seq1	sp|P42740|UBIQP_AGLNE	60.27	73	29	0	249	31	80	152	2e-14	77.8
comp6762_c0_seq1	sp|P32320|CDD_HUMAN	55.24	105	46	1	38	349	5	109	3e-24	110
comp6768_c0_seq1	sp|Q9LZS7|GDL71_ARATH	35.62	73	43	2	246	40	252	319	4e-06	50.1
comp6784_c0_seq1	sp|Q9LNU6|PPR53_ARATH	69.61	204	62	0	24	635	557	760	1e-83	310
comp6794_c0_seq1	sp|B6SGC5|CNR6_MAIZE	68.37	215	68	2	710	66	4	216	1e-91	336
comp6831_c0_seq1	sp|P93377|RS14_TOBAC	96.23	53	2	0	2	160	3	55	3e-13	73.9
comp6833_c0_seq1	sp|O59939|PLYB_COLGL	54.39	57	26	1	259	89	257	311	7e-10	62.8
comp6837_c0_seq1	sp|P92519|M810_ARATH	40.15	132	79	2	398	3	56	183	4e-18	90.1
comp6841_c0_seq1	sp|Q9XGW1|AGO10_ARATH	59.65	57	23	0	171	1	124	180	3e-13	74.3
comp6843_c0_seq1	sp|Q50EK4|C75A1_PINTA	41.94	360	193	7	96	1127	18	371	5e-61	235
comp6849_c0_seq1	sp|O49298|PME6_ARATH	73.53	34	9	0	102	1	335	368	4e-07	53.5
comp6862_c0_seq1	sp|B8D758|DNAK_BUCAT	100	57	0	0	73	243	1	57	4e-26	116
comp6873_c0_seq1	sp|Q08972|NEW1_YEAST	60	40	16	0	2	121	1157	1196	5e-08	56.6
comp6884_c0_seq1	sp|P92519|M810_ARATH	40.52	153	90	3	456	1	73	220	4e-23	107
comp6889_c0_seq1	sp|Q7FAE1|MOMAS_ORYSJ	47.84	255	131	3	68	826	13	266	1e-59	230
comp6899_c0_seq1	sp|P87057|NHP6_SCHPO	54.17	48	22	0	215	72	39	86	5e-10	63.2
comp6923_c0_seq1	sp|Q13907|IDI1_HUMAN	48.28	145	71	4	94	516	9	145	3e-29	127
comp6929_c0_seq1	sp|Q9VVE2|ROGDI_DROME	48.44	64	31	2	160	345	4	66	6e-08	56.2
comp6935_c0_seq1	sp|Q9SVG4|RETOL_ARATH	46.15	39	21	0	63	179	308	346	2e-10	44.3
comp6938_c0_seq1	sp|P42739|UBIQP_ACECL	66.67	75	25	0	25	249	38	112	1e-19	95.5
comp6945_c0_seq1	sp|Q9W5U2|CHIT3_DROME	30.25	281	192	7	1052	222	1625	1887	2e-33	143
comp6945_c0_seq2	sp|Q9W5U2|CHIT3_DROME	30.25	281	192	7	1354	524	1625	1887	3e-33	143
comp6954_c0_seq1	sp|Q3T0T1|PSB10_BOVIN	36.71	79	48	1	294	64	177	255	8e-08	57.8
comp6957_c0_seq1	sp|Q9P4W9|RS4C_SCHPO	80.26	76	15	0	229	2	2	77	5e-31	132
comp6968_c0_seq1	sp|Q9FLV4|Y5248_ARATH	60.61	33	13	0	1	99	82	114	2e-06	51.6
comp6981_c0_seq1	sp|Q84JR3|PP334_ARATH	57.5	80	34	1	242	3	3	81	3e-17	87
comp6992_c0_seq1	sp|Q499B3|K1310_DANRE	42.62	61	35	0	2	184	414	474	3e-07	55.1
comp7016_c0_seq1	sp|Q9BR39|JPH2_HUMAN	79.7	133	27	0	70	468	1	133	5e-69	259
comp7024_c0_seq1	sp|Q9CZU3|SK2L2_MOUSE	65.91	44	15	0	2	133	997	1040	2e-08	58.2
comp7030_c0_seq1	sp|Q14679|TTLL4_HUMAN	38.16	76	47	0	396	169	1004	1079	9e-12	68.9
comp7040_c0_seq1	sp|P41210|CATR_ATRNU	54.1	61	28	0	211	29	23	83	4e-12	70.1
comp7041_c0_seq1	sp|Q9W0K0|JIP1_DROME	69.23	182	54	2	30	569	311	490	1e-69	263
comp7041_c0_seq2	sp|Q9W0K0|JIP1_DROME	67.17	265	82	4	50	829	229	490	1e-98	360
comp7043_c0_seq1	sp|Q2KJB5|NOSTN_BOVIN	28.89	135	95	1	304	705	14	148	3e-14	79
comp7046_c0_seq1	sp|P20825|POL2_DROME	50	120	60	0	2	361	333	452	4e-28	123
comp7047_c0_seq1	sp|P56508|SNA2_YEAST	47.37	57	30	0	319	149	1	57	3e-09	60.5
comp7059_c0_seq1	sp|Q9SUF9|PP305_ARATH	62.5	48	18	0	5	148	638	685	1e-10	66.6
comp7068_c0_seq1	sp|Q0MQI5|NDUV1_GORGO	87.82	197	24	0	212	802	29	225	6e-102	370
comp7070_c0_seq1	sp|Q9LQV2|RDR1_ARATH	61.11	36	14	0	118	225	193	228	8e-06	49.3
comp7074_c0_seq1	sp|P08548|LIN1_NYCCO	80.56	36	7	0	236	129	570	605	4e-22	65.1
comp7106_c0_seq1	sp|Q9WVF7|DPOE1_MOUSE	55.38	130	56	2	5	388	2117	2245	2e-35	147
comp7109_c0_seq1	sp|Q9LYN8|EXS_ARATH	64.1	78	28	0	3	236	663	740	2e-22	104
comp7127_c0_seq1	sp|O43293|DAPK3_HUMAN	43.24	111	61	1	3	329	113	223	9e-23	105
comp7133_c0_seq1	sp|P10978|POLX_TOBAC	30.25	119	81	1	166	516	957	1075	8e-16	76.6
comp7138_c0_seq1	sp|O49858|C82A3_SOYBN	67.05	88	29	0	84	347	313	400	4e-28	123
comp7139_c0_seq1	sp|Q9ZUE0|PEK12_ARATH	79.12	182	34	1	539	6	471	652	8e-78	289
comp7144_c0_seq1	sp|Q9SQI2|GIGAN_ARATH	57.55	106	44	2	1	315	585	689	4e-18	87.8
comp7145_c0_seq1	sp|Q8AW42|S39AD_DANRE	46.62	148	66	2	244	648	115	261	2e-48	129
comp7155_c0_seq1	sp|Q0VCB2|HDAC8_BOVIN	51.2	125	61	1	4	378	254	376	7e-34	142
comp7209_c0_seq1	sp|P06254|NU1C_TOBAC	94.44	54	3	0	1	162	135	188	2e-21	100
comp7220_c0_seq1	sp|P04146|COPIA_DROME	44.83	58	32	0	36	209	1345	1402	1e-07	55.5
comp7241_c0_seq1	sp|Q8NE62|CHDH_HUMAN	74	50	13	0	324	175	523	572	1e-13	75.1
comp7243_c0_seq1	sp|P10978|POLX_TOBAC	45.19	104	54	1	26	328	811	914	2e-20	97.4
comp7249_c0_seq1	sp|P04146|COPIA_DROME	50	30	15	0	248	159	1331	1360	9e-06	38.9
comp7254_c0_seq1	sp|Q91FT7|235L_IIV6	45.31	64	35	3	75	266	45	103	3e-08	57.4
comp7259_c0_seq1	sp|P93011|PP182_ARATH	75	68	17	1	243	40	517	583	3e-24	110
comp7264_c0_seq1	sp|Q5R4S0|AAKG2_PONAB	60	130	51	1	388	2	193	322	1e-36	154
comp7267_c0_seq1	sp|Q920B9|SP16H_MOUSE	68	75	23	1	14	235	560	634	1e-22	105
comp7272_c0_seq1	sp|Q149L6|DJB14_MOUSE	28.12	128	61	1	250	540	2	129	5e-08	57.4
comp7277_c0_seq1	sp|Q9CAY1|PP223_ARATH	49.59	123	61	1	367	2	18	140	2e-23	107
comp7279_c0_seq1	sp|Q32RK9|ATPH_ZYGCR	98.44	64	1	0	2	193	18	81	4e-27	120
comp7318_c0_seq1	sp|P10978|POLX_TOBAC	51.16	43	20	1	3	128	1204	1246	4e-08	45.1
comp7366_c0_seq1	sp|O81974|C71D8_SOYBN	64.6	161	57	1	18	500	1	159	7e-48	189
comp7368_c0_seq1	sp|P57644|Y584_BUCAI	48	100	51	1	297	1	84	183	2e-22	104
comp7368_c0_seq2	sp|P57644|Y584_BUCAI	56.36	55	24	0	220	56	84	138	7e-15	79.3
comp7399_c0_seq1	sp|Q0UY62|DBP3_PHANO	71.43	63	18	0	360	172	530	592	7e-20	95.9
comp7402_c0_seq1	sp|Q8GX23|PERK5_ARATH	57.35	136	55	2	382	780	270	405	2e-38	159
comp7430_c0_seq1	sp|Q9VP47|TSR1_DROME	49.65	141	65	3	411	7	257	397	3e-34	143
comp7441_c0_seq1	sp|Q59754|PPDK_RHIME	53.42	73	33	1	2	217	670	742	2e-13	74.7
comp7448_c0_seq1	sp|Q9FL92|WRK16_ARATH	36.27	102	63	4	5	304	364	451	2e-06	52
comp7455_c0_seq1	sp|P08157|ALDH_EMENI	92.23	103	8	0	3	311	395	497	8e-51	198
comp7490_c0_seq1	sp|P18172|DHGL_DROPS	51.39	72	35	0	6	221	530	601	2e-16	84.7
comp7494_c0_seq1	sp|P38004|FABG_CHLTR	40.58	69	41	2	369	163	181	246	6e-08	56.2
comp7500_c0_seq1	sp|Q9HCE9|ANO8_HUMAN	62.38	101	38	0	321	19	750	850	3e-32	137
comp7500_c0_seq2	sp|Q9HCE9|ANO8_HUMAN	59.56	136	55	0	922	515	750	885	1e-42	174
comp7504_c0_seq1	sp|Q9FI78|HCT_ARATH	23.94	259	186	10	751	8	116	356	1e-11	70.9
comp7512_c0_seq1	sp|P77526|YFCG_ECOLI	42.98	114	65	2	506	165	98	198	3e-17	87.8
comp7526_c0_seq1	sp|A1Z9A8|PTCD3_DROME	50	66	33	0	203	6	157	222	8e-13	72.4
comp7550_c0_seq2	sp|Q91Y77|MOT10_RAT	58.54	82	34	0	7	252	384	465	1e-21	101
comp7550_c0_seq3	sp|Q91Y77|MOT10_RAT	60.56	71	28	0	7	219	384	454	2e-18	91.3
comp7551_c0_seq1	sp|Q9Y815|RSV2_SCHPO	55.88	68	30	0	98	301	568	635	5e-16	83.2
comp7554_c0_seq1	sp|P28274|URA7_YEAST	59.57	47	19	0	306	166	522	568	1e-11	68.6
comp7566_c0_seq1	sp|P29461|PTP2_YEAST	37.38	107	67	2	63	383	655	741	6e-13	72.8
comp7577_c0_seq1	sp|Q7L3T8|SYPM_HUMAN	43.89	180	97	4	7	534	273	450	2e-37	154
comp7582_c0_seq1	sp|Q99J45|NRBP_MOUSE	77.32	97	22	0	292	2	60	156	8e-40	162
comp7603_c0_seq1	sp|Q7S4Z6|FDFT_NEUCR	46.77	62	31	1	217	38	388	449	4e-08	57
comp7618_c0_seq1	sp|Q5DHJ5|IFT46_SCHJA	46.43	196	98	5	34	600	135	329	5e-33	141
comp7619_c0_seq1	sp|P12613|TCPA_DROME	74.03	77	19	1	476	249	470	546	9e-24	109
comp7621_c0_seq1	sp|Q09689|IF5_SCHPO	34.62	78	51	1	3	236	275	349	2e-07	54.7
comp7624_c0_seq1	sp|P10978|POLX_TOBAC	44.76	105	55	3	132	437	424	522	3e-19	94
comp7632_c0_seq1	sp|Q7ZV60|BCS1_DANRE	44.29	70	39	1	164	373	38	105	1e-11	68.9
comp7644_c0_seq1	sp|Q7M429|CYTL_TACTR	27.1	107	70	1	130	426	23	129	4e-07	54.7
comp7663_c0_seq1	sp|P15651|ACADS_RAT	78.76	193	41	0	737	159	220	412	7e-75	280
comp7683_c0_seq1	sp|Q5PQN7|LZIC_RAT	48.18	110	57	0	5	334	44	153	1e-24	112
comp7694_c0_seq1	sp|O14232|YDVG_SCHPO	52.7	74	35	1	1	222	1030	1077	2e-11	68.2
comp7719_c0_seq1	sp|Q1LVE8|SF3B3_DANRE	84.09	44	7	0	1	132	424	467	2e-15	81.3
comp7744_c0_seq1	sp|Q9JJ80|RPF2_MOUSE	47.69	65	34	0	200	6	138	202	2e-06	51.2
comp7763_c0_seq1	sp|Q14588|ZN234_HUMAN	34.15	164	106	4	5	490	148	306	2e-21	101
comp7765_c0_seq1	sp|A7E449|DBP2_SCLS1	91.3	92	8	0	1	276	368	459	3e-43	173
comp7768_c0_seq1	sp|P36836|S15A1_RABIT	32.21	149	100	2	558	115	545	688	2e-15	82.8
comp7769_c0_seq1	sp|A6WVX4|APAG_OCHA4	44.26	61	32	1	201	25	4	64	5e-08	57.4
comp7772_c0_seq1	sp|Q5SYL3|K0100_MOUSE	50.4	125	53	3	5	352	2094	2216	2e-26	117
comp7776_c0_seq1	sp|P08836|FPPS_CHICK	51.45	276	133	2	3	827	27	301	1e-81	303
comp7780_c0_seq1	sp|P10978|POLX_TOBAC	49.3	71	36	1	38	250	1209	1278	8e-11	65.9
comp7796_c0_seq1	sp|Q8RWY4|NLP6_ARATH	56.61	295	118	6	856	2	322	610	6e-90	330
comp7799_c0_seq1	sp|O80891|CSLB4_ARATH	45.83	144	75	2	423	1	376	518	6e-32	135
comp7801_c0_seq1	sp|Q94519|ACPM_DROME	63.41	82	30	0	232	477	70	151	8e-25	114
comp7801_c0_seq2	sp|Q94519|ACPM_DROME	67.39	92	30	0	334	609	60	151	9e-22	104
comp7803_c0_seq1	sp|P49750|YLPM1_HUMAN	64.38	73	26	0	3	221	1648	1720	1e-21	101
comp7809_c0_seq1	sp|Q9M9S4|Y1143_ARATH	50	118	59	2	356	3	10	124	2e-24	111
comp7810_c0_seq1	sp|Q54UG4|RL37A_DICDI	79.31	87	18	0	4	264	3	89	5e-37	152
comp7855_c0_seq1	sp|Q6L8K7|THIL_YARLI	58.06	124	52	0	20	391	274	397	2e-37	154
comp7860_c0_seq1	sp|P30182|TOP2_ARATH	47.44	78	39	1	228	1	192	269	3e-14	77.4
comp7889_c0_seq1	sp|P43509|CPR5_CAEEL	57.73	97	39	2	11	295	247	342	2e-20	97.4
comp7909_c0_seq1	sp|Q86RN8|MYSP_BOOMI	24.12	170	124	4	622	128	97	259	2e-07	55.8
comp7915_c0_seq1	sp|Q9V4L4|KBRAS_DROME	40.11	187	111	4	663	106	23	189	2e-24	112
comp7939_c0_seq1	sp|Q5UNV9|YL696_MIMIV	54.76	42	19	0	5	130	138	179	6e-09	59.7
comp7943_c0_seq1	sp|Q94AG2|SERK1_ARATH	44.59	74	41	0	223	2	93	166	1e-13	75.1
comp7949_c0_seq1	sp|O00400|ACATN_HUMAN	46.74	92	49	1	3	278	419	509	2e-16	84.3
comp7968_c0_seq1	sp|P13395|SPTCA_DROME	77.39	115	26	0	1	345	1217	1331	2e-47	187
comp7981_c0_seq1	sp|Q9C5Y2|KAO2_ARATH	68.47	111	35	1	335	3	220	329	1e-34	145
comp7999_c0_seq1	sp|Q84TK1|BH010_ARATH	40	95	39	2	12	242	275	369	3e-11	67.4
comp8000_c0_seq1	sp|P32085|TBP_CAEEL	53.85	143	66	0	445	17	185	327	1e-39	162
comp8011_c0_seq1	sp|Q9VXX8|RL371_DROME	79.41	68	14	0	250	47	14	81	7e-20	95.9
comp8012_c0_seq1	sp|Q09717|RANG_SCHPO	72.66	139	38	1	740	324	77	214	3e-53	208
comp8014_c0_seq1	sp|Q9U2Y2|CK5P3_CAEEL	43.98	166	93	1	1	498	45	208	1e-34	145
comp8041_c0_seq1	sp|O74904|RL35_SCHPO	58.14	86	36	0	259	2	28	113	2e-06	51.6
comp8044_c0_seq1	sp|Q6ZWT7|MBOA2_HUMAN	33.64	110	65	1	308	3	120	229	4e-18	90.1
comp8069_c0_seq1	sp|Q5R633|ZBT48_PONAB	57.69	52	22	0	394	239	465	516	2e-13	74.3
comp8089_c0_seq1	sp|Q9UUC1|RL21A_SCHPO	63.48	115	42	0	1	345	46	160	8e-32	135
comp8090_c0_seq1	sp|Q9LNG5|PPP7L_ARATH	61.19	67	24	1	755	561	338	404	6e-30	96.3
comp8128_c0_seq1	sp|Q8C811|S35E2_MOUSE	55.7	79	35	1	5	241	84	161	7e-18	89.4
comp8138_c0_seq1	sp|O74745|YHF4_SCHPO	71.88	32	9	0	1	96	341	372	6e-08	56.2
comp8142_c0_seq1	sp|Q8MVS5|GLT35_DROME	38.53	109	65	2	15	335	502	610	6e-17	86.3
comp8146_c0_seq1	sp|Q9V9W8|PYGO_DROME	50.28	177	62	2	609	157	638	814	4e-44	178
comp8147_c0_seq1	sp|P93295|M310_ARATH	40.67	150	88	2	497	51	2	150	3e-27	121
comp8154_c0_seq1	sp|Q8T2J9|MCCB_DICDI	80.14	141	28	0	12	434	153	293	2e-62	237
comp8159_c0_seq1	sp|Q62720|ZNT1_RAT	36.36	77	49	2	2	232	385	451	4e-07	53.5
comp8175_c0_seq1	sp|Q9V3T9|ADRO_DROME	75.41	61	15	0	192	10	34	94	4e-22	103
comp8190_c0_seq1	sp|Q6ZQJ5|DNA2L_MOUSE	48.3	176	89	1	1256	735	627	802	2e-70	167
comp8208_c0_seq1	sp|O17488|TBP_ARTSF	88.16	76	9	0	285	58	193	268	2e-32	137
comp8208_c0_seq2	sp|Q28GG8|TBP_XENTR	91.95	87	7	0	2	262	128	214	1e-39	161
comp8220_c0_seq1	sp|P92519|M810_ARATH	46	100	54	2	453	154	31	128	7e-25	92
comp8221_c0_seq1	sp|Q5PPY2|L12R1_XENLA	31.82	110	73	1	351	28	12	121	8e-10	63.5
comp8221_c0_seq2	sp|Q5PPY2|L12R1_XENLA	32.14	112	74	1	339	10	12	123	9e-11	66.6
comp8224_c0_seq1	sp|Q7PC88|AB31G_ARATH	66.23	151	49	1	3	449	189	339	1e-38	158
comp8240_c0_seq1	sp|Q7NBF8|HMW2_MYCGA	27.27	165	88	5	404	6	814	975	7e-06	49.3
comp8244_c0_seq1	sp|Q9C7W4|LACS3_ARATH	76.99	113	26	0	3	341	405	517	7e-52	202
comp8256_c0_seq1	sp|Q58D55|BGAL_BOVIN	69.09	55	17	0	367	203	28	82	1e-16	86.3
comp8263_c0_seq1	sp|P10978|POLX_TOBAC	55.56	54	22	2	221	66	923	976	4e-08	57
comp8287_c0_seq1	sp|Q9SKQ4|PP167_ARATH	50	122	58	2	357	1	1	120	1e-26	118
comp8288_c0_seq1	sp|Q9SI38|ANR1_ARATH	67.65	34	11	0	429	328	109	142	2e-11	48.5
comp8320_c0_seq1	sp|Q7LHG5|YI31B_YEAST	49.04	104	53	0	314	3	654	757	7e-22	102
comp8325_c0_seq1	sp|Q9FH57|GATA5_ARATH	43.18	88	50	2	314	51	103	184	1e-12	71.6
comp8336_c0_seq1	sp|P34897|GLYM_HUMAN	53.17	126	59	1	526	149	380	504	2e-31	135
comp8348_c0_seq1	sp|P41352|TBB_TETTH	100	69	0	0	209	3	233	301	1e-34	145
comp8353_c0_seq1	sp|Q9LTV8|PP224_ARATH	29.84	305	209	6	109	1008	24	317	2e-34	147
comp8364_c0_seq1	sp|Q5RJH6|SMG7_MOUSE	33.33	204	127	5	61	645	75	258	2e-17	90.1
comp8365_c0_seq1	sp|Q9VCY8|ADRL_DROME	49.15	59	30	0	5	181	349	407	5e-11	66.6
comp8374_c0_seq1	sp|Q32LB9|NOA1_BOVIN	52.07	121	58	1	65	427	311	429	1e-31	135
comp8383_c0_seq1	sp|Q59E36|RCOR_DROME	53.85	182	84	2	186	731	67	235	1e-49	196
comp8388_c0_seq1	sp|Q9SVN5|SYM_ARATH	40.23	87	52	2	332	72	725	797	5e-10	63.2
comp8390_c0_seq1	sp|P29523|PPB_BOMMO	46.81	94	50	0	1	282	134	227	1e-17	88.2
comp8394_c0_seq1	sp|Q9ZR72|AB1B_ARATH	81.98	111	20	0	519	187	223	333	3e-71	187
comp8407_c0_seq1	sp|Q9XI33|WIN1_ARATH	44.21	95	53	1	123	407	117	199	7e-09	59.3
comp8416_c0_seq1	sp|Q80U96|XPO1_RAT	52.88	104	48	1	3	311	821	924	4e-26	116
comp8422_c0_seq1	sp|A1Z651|POL_XMRV6	37.84	74	46	0	1	222	1479	1552	3e-07	53.9
comp8426_c0_seq1	sp|Q9SR01|PP212_ARATH	50	50	25	0	5	154	563	612	4e-06	51.2
comp8428_c0_seq1	sp|O64495|SDD1_ARATH	45	60	32	1	97	273	462	521	3e-06	50.8
comp8434_c0_seq1	sp|P29435|GYRB_BUCAP	74.19	155	40	0	466	2	492	646	2e-34	144
comp8438_c0_seq1	sp|P36105|RL14A_YEAST	53.57	140	65	3	35	454	4	137	1e-32	140
comp8443_c0_seq1	sp|Q9FMV5|NFYC4_ARATH	42.62	61	33	1	3	179	110	170	3e-06	50.8
comp8447_c0_seq1	sp|Q6PFP6|NDOR1_DANRE	41.22	148	80	3	165	587	451	594	4e-26	117
comp8467_c0_seq1	sp|A9ZSY2|TRET1_APILI	32.29	96	65	0	517	230	382	477	2e-13	75.5
comp8469_c0_seq1	sp|A2A3V1|AK17B_MOUSE	59.18	49	19	1	447	304	224	272	2e-06	51.2
comp8481_c0_seq1	sp|Q93ZQ5|SPXM3_ARATH	82.14	28	5	0	235	318	1	28	3e-07	53.9
comp8491_c0_seq1	sp|Q0WN01|PP286_ARATH	43.01	272	155	1	16	831	68	338	3e-57	222
comp8504_c0_seq1	sp|Q9EPQ8|TCF20_MOUSE	37.35	83	52	0	453	205	1878	1960	1e-14	80.5
comp8517_c0_seq1	sp|Q0ZIX7|RK2_VITVI	91.6	131	11	0	367	759	1	131	1e-65	250
comp8517_c0_seq2	sp|Q0ZIX7|RK2_VITVI	92.7	137	10	0	367	777	1	137	5e-70	264
comp8518_c0_seq1	sp|O74533|QCR7_SCHPO	46.67	45	24	0	314	180	80	124	2e-07	54.7
comp8535_c0_seq1	sp|Q8GZ42|ATX5_ARATH	49.51	103	52	1	8	316	445	545	3e-24	110
comp8539_c0_seq1	sp|P10978|POLX_TOBAC	26.56	192	129	5	543	4	898	1085	5e-09	61.2
comp8551_c0_seq1	sp|Q9W6Z2|TBPL1_XENLA	56.16	73	32	0	477	259	111	183	2e-17	88.2
comp8584_c0_seq1	sp|P96575|YDAB_BACSU	36.5	137	87	5	8	418	275	397	3e-13	73.9
comp8585_c0_seq1	sp|Q9LYN3|PMTM_ARATH	45.41	185	89	6	519	1	1	175	8e-33	140
comp8591_c0_seq1	sp|Q6PI47|KCD18_HUMAN	50	54	25	2	82	237	13	66	4e-06	50.1
comp8606_c0_seq1	sp|Q8K9X2|KPRS_BUCAP	97.98	99	2	0	298	2	111	209	2e-48	190
comp8615_c0_seq1	sp|P15631|MVP_SOCMV	31.63	98	66	1	23	313	101	198	9e-07	52.4
comp8622_c0_seq1	sp|P10394|POL4_DROME	26.14	176	129	5	588	64	1073	1236	1e-07	56.2
comp8634_c0_seq1	sp|P04146|COPIA_DROME	39.66	58	35	0	371	198	1345	1402	4e-07	53.5
comp8637_c0_seq1	sp|Q9P602|ATPO_NEUCR	73.56	87	23	0	8	268	132	218	3e-28	123
comp8638_c0_seq1	sp|Q0JNR2|CYT12_ORYSJ	66.67	42	14	1	344	219	160	200	5e-06	50.8
comp8673_c0_seq1	sp|Q6GNG3|TMX3_XENLA	30.12	166	114	3	629	138	239	397	9e-19	93.6
comp8690_c0_seq1	sp|Q28709|CD63_RABIT	38.14	97	46	2	76	324	136	232	2e-11	69.3
comp8692_c0_seq1	sp|Q6PD82|TM129_DANRE	39.29	196	118	4	3	587	172	361	2e-35	149
comp8694_c0_seq1	sp|P49010|HEXC_BOMMO	36.36	220	128	6	883	260	376	594	3e-36	152
comp8697_c0_seq1	sp|Q9WVA3|BUB3_MOUSE	67.19	256	84	1	769	2	69	322	1e-101	369
comp8716_c0_seq1	sp|A4QVP2|IF4A_MAGO7	97.5	80	2	0	240	1	1	80	9e-39	158
comp8717_c0_seq1	sp|P46573|APK1B_ARATH	69.09	55	17	0	107	271	166	220	5e-28	83.6
comp8776_c0_seq1	sp|Q54CV5|BUB1_DICDI	37.76	98	61	0	110	403	51	148	3e-14	77.4
comp8791_c0_seq1	sp|Q0D9R7|ARFS_ORYSJ	57.14	63	27	0	293	105	58	120	2e-14	78.2
comp8793_c0_seq1	sp|Q6XKE6|POLG_PVCV2	49.52	105	53	0	361	47	1656	1760	3e-22	105
comp8811_c0_seq1	sp|Q08BI9|MCU_DANRE	67.44	86	28	0	3	260	277	362	2e-31	134
comp8817_c0_seq1	sp|P42754|MTDH_PETCR	38.83	103	63	2	1	309	228	328	8e-10	63.5
comp8831_c0_seq1	sp|Q60928|GGT1_MOUSE	46	50	27	0	279	428	37	86	7e-07	52.8
comp8855_c0_seq1	sp|Q9SFB8|PI5K6_ARATH	80.82	73	14	0	222	4	31	103	9e-34	142
comp8866_c0_seq1	sp|P07142|CY1_NEUCR	82.16	213	38	0	828	190	105	317	9e-104	376
comp8882_c0_seq1	sp|Q9SZL8|FRS5_ARATH	33.64	110	70	3	370	50	190	298	2e-11	67.8
comp8890_c0_seq1	sp|P04146|COPIA_DROME	45.65	92	49	1	592	320	1310	1401	7e-15	80.5
comp8890_c0_seq2	sp|P04146|COPIA_DROME	45.65	92	49	1	1008	736	1310	1401	2e-14	80.5
comp8895_c0_seq1	sp|Q5R8E3|GLCM_PONAB	41.03	156	89	3	2	460	371	524	5e-28	123
comp8904_c0_seq1	sp|Q9LHD1|AB15B_ARATH	56.73	104	45	0	11	322	887	990	6e-27	119
comp8905_c0_seq1	sp|P04146|COPIA_DROME	48.84	43	22	0	1	129	1320	1362	1e-08	52
comp8928_c0_seq1	sp|Q7TSL3|FBX11_RAT	80.92	131	25	0	514	122	713	843	8e-61	232
comp8943_c0_seq1	sp|Q9V3L1|NDST_DROME	53.33	75	26	2	199	2	375	445	4e-16	83.6
comp8943_c1_seq1	sp|Q9V3L1|NDST_DROME	69.01	71	22	0	3	215	448	518	7e-22	102
comp8946_c0_seq1	sp|A1A5F2|HTR5B_XENTR	36.9	168	105	3	5	505	1889	2051	4e-22	104
comp8953_c0_seq1	sp|Q9LPR8|SCL3_ARATH	41.67	108	61	2	1	318	374	480	1e-19	95.9
comp8964_c0_seq1	sp|O74713|HGT1_CANAX	35.35	99	63	1	296	3	401	499	5e-15	79.7
comp8980_c0_seq1	sp|Q7LHG5|YI31B_YEAST	47.27	110	58	0	334	5	1224	1333	5e-23	106
comp8984_c0_seq1	sp|Q0WVK7|PPR12_ARATH	50.45	111	45	1	305	3	155	265	5e-19	93.2
comp8987_c0_seq1	sp|Q9VEA5|RPB4_DROME	67.69	65	21	0	3	197	75	139	2e-12	71.2
comp8990_c0_seq1	sp|Q5ZK43|TM38A_CHICK	39.16	143	87	1	612	184	111	252	2e-17	89.4
comp8997_c0_seq1	sp|O60153|YHY4_SCHPO	38.04	92	56	3	74	346	5	88	1e-07	55.1
comp8997_c0_seq2	sp|O60153|YHY4_SCHPO	45.71	70	37	2	74	280	5	71	4e-07	53.5
comp9005_c0_seq1	sp|Q92058|PPBT_CHICK	63.46	52	19	0	255	100	446	497	5e-13	73.2
comp9017_c0_seq1	sp|P10675|FAS1_SCHAM	47.41	135	71	2	6	410	500	630	2e-32	139
comp9019_c0_seq1	sp|Q4V9P0|SAMC_DANRE	60	55	22	0	340	176	6	60	4e-18	57
comp9025_c0_seq1	sp|P93295|M310_ARATH	34.67	75	49	0	1	225	70	144	5e-11	66.6
comp9029_c0_seq1	sp|P29030|CHIT_BRUMA	42.31	52	30	0	395	240	450	501	5e-07	53.1
comp9035_c0_seq1	sp|Q54ME1|GMSA_DICDI	57.89	57	24	1	194	364	183	238	1e-11	68.6
comp9039_c0_seq1	sp|P24917|NDUV1_NEUCR	83.01	153	26	0	589	131	341	493	2e-71	268
comp9051_c0_seq1	sp|P17407|21KD_DAUCA	45.78	166	87	2	30	518	28	191	5e-31	135
comp9083_c0_seq1	sp|Q9SWB4|PARP3_SOYBN	87.04	54	7	0	64	225	179	232	2e-21	100
comp9102_c0_seq1	sp|P09440|C1TM_YEAST	51.06	47	22	1	91	228	137	183	5e-08	56.6
comp9103_c0_seq1	sp|Q62384|ZPR1_MOUSE	49.4	83	42	0	459	211	370	452	8e-17	86.3
comp9103_c0_seq2	sp|A9CB27|ZPR1_PAPAN	60.61	33	13	0	309	211	420	452	1e-05	48.9
comp9137_c0_seq1	sp|P42114|NDUA6_NEUCR	57.78	45	18	1	3	134	80	124	3e-09	60.5
comp9138_c0_seq1	sp|Q5REX3|ZFR_PONAB	51.79	112	54	2	340	5	540	646	2e-27	120
comp9138_c0_seq2	sp|Q5REX3|ZFR_PONAB	56.7	97	42	1	732	442	540	635	1e-37	118
comp9146_c0_seq1	sp|A4II60|PRDC1_XENTR	71.79	39	11	0	271	155	178	216	3e-12	70.5
comp9155_c0_seq2	sp|Q9H3F6|BACD3_HUMAN	59.52	210	85	4	1	630	77	280	2e-62	239
comp9162_c0_seq1	sp|Q5F4B8|S46A3_CHICK	22.98	248	187	5	765	34	5	245	1e-07	57.8
comp9164_c0_seq1	sp|Q29451|MA2B1_BOVIN	54.62	130	59	1	390	1	715	842	2e-35	147
comp9166_c0_seq1	sp|P28189|RS13_SCHPO	88.64	44	5	0	2	133	108	151	5e-16	83.2
comp9173_c0_seq1	sp|Q12664|CP51_PENIT	64.29	42	15	0	1	126	473	514	7e-10	62.8
comp9175_c0_seq1	sp|Q9CXF4|TBC15_MOUSE	39.8	98	59	1	3	296	441	536	3e-16	84
comp9180_c0_seq1	sp|O94705|COX9_SCHPO	47.17	53	28	0	42	200	3	55	7e-10	62.8
comp9203_c0_seq1	sp|Q8VHF0|MARK3_RAT	94.74	38	2	0	1	114	760	797	5e-13	73.2
comp9221_c0_seq1	sp|Q9LK64|AB3C_ARATH	28	150	96	3	581	168	828	975	8e-06	50.4
comp9222_c0_seq1	sp|Q8TCT9|HM13_HUMAN	45.45	132	72	1	397	2	20	150	3e-28	124
comp9234_c0_seq1	sp|Q9W539|HR4_DROME	77.78	54	11	1	405	563	1	54	1e-14	80.5
comp9236_c0_seq1	sp|Q99104|MYO5A_MOUSE	31.36	287	112	5	105	710	550	835	7e-21	101
comp9247_c0_seq1	sp|Q9LXK7|PME32_ARATH	46.15	130	70	0	53	442	395	524	5e-22	103
comp9253_c0_seq1	sp|Q9VLC0|VPS54_DROME	40.46	131	78	0	456	64	808	938	5e-27	120
comp9262_c0_seq1	sp|Q9VUF8|CP314_DROME	47.4	192	95	2	69	626	338	527	1e-44	171
comp9283_c0_seq1	sp|Q99315|YG31B_YEAST	48.47	163	84	2	601	113	586	746	7e-36	137
comp9297_c0_seq1	sp|Q00624|ASOL_BRANA	71.25	407	116	2	1	1218	136	541	7e-180	630
comp9302_c0_seq1	sp|Q9SK53|COL3_ARATH	55.1	49	22	0	365	219	225	273	9e-09	60.5
comp9314_c0_seq1	sp|P92523|M860_ARATH	42.11	95	53	1	293	15	7	101	6e-17	86.3
comp9317_c0_seq1	sp|Q8RWZ5|SD25_ARATH	63.04	46	17	1	93	230	562	604	1e-08	58.9
comp9383_c0_seq1	sp|Q70KH2|GLCM_PIG	41.46	123	72	1	9	377	390	511	6e-25	113
comp9385_c0_seq1	sp|Q3E9B8|AB23G_ARATH	70.18	57	17	0	215	45	347	403	4e-17	86.7
comp9399_c0_seq1	sp|P92516|M750_ARATH	59.76	82	32	1	253	11	35	116	9e-21	100
comp9422_c0_seq1	sp|Q9ULT8|HECD1_HUMAN	72.15	79	22	1	238	2	1138	1215	1e-30	131
comp9471_c0_seq1	sp|P31515|FST_XENLA	44.12	136	76	2	588	181	188	316	3e-30	131
comp9529_c0_seq1	sp|P54609|CD48A_ARATH	73.39	109	29	0	327	1	602	710	4e-40	163
comp9530_c0_seq1	sp|P29675|SF3_HELAN	76.92	26	6	0	134	211	27	52	4e-06	50.1
comp9533_c0_seq1	sp|Q7LHG5|YI31B_YEAST	52.05	171	82	1	513	1	609	777	2e-38	158
comp9535_c0_seq1	sp|B1A4F7|VDDP4_VESVU	33.03	109	67	3	315	7	434	538	2e-08	58.2
comp9656_c0_seq1	sp|Q99323|MYSN_DROME	95.12	82	4	0	3	248	799	880	2e-39	160
comp9691_c0_seq1	sp|Q24742|TRX_DROVI	51.82	137	60	1	3	395	1379	1515	4e-40	163
comp9758_c0_seq1	sp|A0JM59|UBP20_XENTR	59.15	71	29	1	109	321	138	205	3e-17	87.4
comp9759_c0_seq1	sp|Q9P2C4|TM181_HUMAN	34.62	52	34	0	169	14	407	458	8e-06	49.3
comp9823_c0_seq1	sp|Q8WXX0|DYH7_HUMAN	59.84	127	51	0	505	125	3456	3582	1e-60	171
comp9833_c0_seq1	sp|Q24270|CAC1D_DROME	79.07	86	18	2	618	361	2063	2146	2e-31	135
comp9835_c0_seq1	sp|Q9VAW5|LARP_DROME	40.58	69	40	2	14	217	1448	1514	9e-09	52.4
comp9841_c0_seq1	sp|Q155U0|FFR_DANRE	63.47	219	72	2	633	1	609	826	4e-68	257
comp9849_c0_seq1	sp|A9ZSY3|TRET1_BOMMO	31.91	188	128	2	3	566	145	329	2e-19	95.9
comp9887_c0_seq1	sp|Q9LHD1|AB15B_ARATH	71.82	110	31	1	7	336	49	157	6e-33	139
comp9903_c0_seq1	sp|Q9FFR9|CHX18_ARATH	52.38	63	30	1	257	69	604	663	2e-11	68.2
comp9915_c0_seq1	sp|P12080|ITA2_DROME	36.84	76	48	1	237	10	715	789	4e-09	60.1
comp9973_c0_seq1	sp|Q6PB70|ANO8_MOUSE	60.81	74	29	0	2	223	422	495	2e-20	97.4
comp9973_c0_seq2	sp|Q6PB70|ANO8_MOUSE	57.69	52	22	0	46	201	444	495	2e-11	67.8
comp10041_c0_seq1	sp|P25776|ORYA_ORYSJ	58.1	105	44	2	334	20	242	343	8e-29	125
comp10053_c0_seq1	sp|Q68FU4|CG010_RAT	61.11	54	21	1	151	312	31	80	5e-10	63.2
comp10062_c0_seq1	sp|P04146|COPIA_DROME	44.29	70	39	0	336	127	1331	1400	2e-10	64.3
comp10074_c0_seq1	sp|P57758|CTNS_ARATH	65.65	131	45	0	3	395	18	148	2e-47	187
comp10087_c0_seq1	sp|P0C2F6|RNHX1_ARATH	42.59	54	31	0	371	532	84	137	4e-15	56.6
comp10095_c0_seq1	sp|Q5ZKM1|RRMJ3_CHICK	73.94	142	37	0	1	426	22	163	7e-58	222
comp10109_c0_seq1	sp|Q86WZ6|ZN227_HUMAN	46.88	96	51	1	19	306	338	430	3e-23	107
comp10137_c0_seq1	sp|O65351|SUBL_ARATH	60	65	24	2	15	203	675	739	7e-12	69.3
comp10151_c0_seq1	sp|P35334|PGIP1_PHAVU	66.25	80	27	1	242	3	190	268	2e-23	107
comp10208_c0_seq1	sp|P36188|TNNI_DROME	57.06	163	70	1	1	489	76	235	7e-30	129
comp10217_c0_seq1	sp|P10978|POLX_TOBAC	38.61	101	55	2	1	282	1060	1160	4e-12	70.1
comp10222_c0_seq1	sp|Q9XID3|Y1343_ARATH	54.1	183	83	4	4	549	195	371	1e-41	169
comp10273_c0_seq1	sp|Q8MVS5|GLT35_DROME	46.27	67	36	1	54	254	423	483	2e-12	70.9
comp10274_c0_seq1	sp|O94347|YCB3_SCHPO	60.61	66	26	0	5	202	206	271	1e-13	75.5
comp10278_c0_seq1	sp|P27039|AVR2A_XENLA	60.22	93	37	1	1	279	198	287	5e-26	116
comp10290_c0_seq1	sp|Q24547|STX1A_DROME	40.08	242	145	2	1	726	33	268	8e-46	184
comp10302_c0_seq1	sp|O24370|LOX21_SOLTU	62.63	99	37	0	2	298	785	883	3e-31	133
comp10326_c0_seq1	sp|P0C2F6|RNHX1_ARATH	34.88	86	56	0	273	16	452	537	6e-09	59.7
comp10339_c0_seq1	sp|A0R665|ETHA_MYCS2	35.19	108	70	1	4	327	369	473	7e-15	79.3
comp10348_c0_seq1	sp|O02751|CFDP2_BOVIN	53.19	47	22	1	41	181	245	290	6e-06	49.7
comp10377_c0_seq1	sp|B2JDT0|PDXH_BURP8	33.02	212	140	5	10	639	2	201	5e-26	118
comp10377_c0_seq2	sp|B2JDT0|PDXH_BURP8	33.01	206	136	4	85	696	7	201	1e-25	117
comp10386_c0_seq1	sp|Q94A08|RFS2_ARATH	65.62	64	22	0	25	216	1	64	2e-18	91.3
comp10403_c0_seq1	sp|Q961C9|TNG11_DROME	38.89	54	33	0	31	192	78	131	2e-06	51.6
comp10410_c0_seq1	sp|Q9FUM1|EF1G_PRUAV	55.95	84	36	1	1	249	306	389	2e-22	104
comp10413_c0_seq1	sp|Q7XKV5|BGL11_ORYSJ	60.47	43	17	1	304	432	265	305	5e-07	53.9
comp10455_c0_seq1	sp|P04146|COPIA_DROME	33.06	124	81	3	456	91	565	682	4e-10	63.9
comp10501_c0_seq1	sp|P29523|PPB_BOMMO	42.99	107	55	2	8	310	245	350	1e-18	77
comp10527_c0_seq1	sp|P38360|ATU1_YEAST	70.73	41	12	0	1	123	1171	1211	1e-09	61.6
comp10557_c0_seq1	sp|Q6PB15|MFS11_XENLA	36.42	151	91	2	1	438	238	388	1e-21	101
comp10574_c0_seq1	sp|Q8IS44|DRD2L_DROME	71.43	49	14	1	341	195	456	503	2e-15	80.9
comp10586_c0_seq1	sp|Q9HDW7|ATC2_SCHPO	80.28	71	13	1	210	1	869	939	2e-24	111
comp10604_c0_seq1	sp|Q569L8|CENPJ_MOUSE	36.93	176	111	1	551	24	876	1050	4e-26	117
comp10608_c0_seq1	sp|P92519|M810_ARATH	59.32	59	24	0	82	258	167	225	2e-13	74.3
comp10610_c0_seq1	sp|P32628|RAD23_YEAST	51.56	64	27	1	84	263	125	188	2e-11	67.8
comp10646_c0_seq1	sp|P10978|POLX_TOBAC	27.72	202	142	6	597	4	293	487	1e-11	69.7
comp10650_c0_seq1	sp|Q9CU62|SMC1A_MOUSE	53.68	272	126	0	2	817	116	387	2e-51	202
comp10657_c0_seq1	sp|B4NSS9|DCLK_DROSI	54.69	245	111	0	1047	313	486	730	5e-79	295
comp10742_c0_seq1	sp|Q9VI93|RN_DROME	96.1	77	3	0	3	233	533	609	2e-42	171
comp10757_c0_seq1	sp|Q7TSL3|FBX11_RAT	73.53	34	9	0	104	3	67	100	2e-06	51.6
comp10802_c0_seq1	sp|Q3SWX0|NIPA2_BOVIN	47.22	180	95	0	1	540	128	307	6e-43	174
comp10820_c0_seq1	sp|Q66H76|PAXI_RAT	73.97	73	19	0	1	219	416	488	1e-29	128
comp10824_c0_seq1	sp|P10978|POLX_TOBAC	60.87	69	27	0	5	211	908	976	4e-17	86.7
comp10860_c0_seq1	sp|Q9SR00|PP213_ARATH	64.2	81	29	0	247	5	90	170	1e-24	111
comp10871_c0_seq1	sp|Q7SYR1|OSGEP_XENLA	75.45	167	41	0	3	503	17	183	4e-73	273
comp10872_c0_seq1	sp|O14388|RL27A_SCHPO	67.57	37	12	0	1	111	100	136	2e-08	57.8
comp10892_c0_seq1	sp|Q5G1T1|PP272_ARATH	50	40	20	0	13	132	700	739	7e-06	50.1
comp10918_c0_seq1	sp|P0ABB8|ATMA_ECOLI	33.11	148	97	4	77	514	63	207	2e-13	75.5
comp10925_c0_seq1	sp|P92516|M750_ARATH	54	50	23	0	76	225	35	84	1e-10	65.5
comp10932_c0_seq1	sp|Q86V88|MGDP1_HUMAN	44.64	56	31	1	284	117	106	159	4e-08	57
comp10978_c0_seq1	sp|Q8JFP1|IF4A2_CHICK	84.29	210	33	0	1	630	198	407	8e-91	333
comp10998_c0_seq1	sp|Q39112|GAOX3_ARATH	47.46	118	61	3	41	391	1	111	4e-24	110
comp11001_c0_seq1	sp|Q5RAU5|CHMP3_PONAB	67.2	125	41	0	6	380	16	140	3e-58	171
comp11001_c0_seq2	sp|Q5RAU5|CHMP3_PONAB	62.5	208	73	2	6	614	16	222	3e-63	241
comp11005_c0_seq1	sp|Q9GYU7|MED10_DROME	63.89	36	13	0	478	371	96	131	2e-06	52
comp11005_c0_seq2	sp|Q9GYU7|MED10_DROME	63.89	36	13	0	409	302	96	131	1e-06	52
comp11056_c0_seq1	sp|Q29CT2|EXD_DROPS	100	26	0	0	373	296	291	316	2e-07	54.3
comp11065_c0_seq1	sp|Q9UW81|NOP1_NEUCR	52.63	95	45	0	510	226	210	304	2e-26	118
comp11085_c0_seq1	sp|Q01070|ESMC_DROME	61.9	126	44	2	485	120	9	134	1e-33	142
comp11120_c0_seq1	sp|Q9SX33|ALA9_ARATH	70.94	117	34	2	278	628	9	123	6e-39	160
comp11149_c0_seq1	sp|P20967|ODO1_YEAST	50.7	71	35	0	381	169	941	1011	1e-15	81.6
comp11152_c0_seq1	sp|P41233|ABCA1_MOUSE	40.11	182	107	1	540	1	1872	2053	2e-28	125
comp11208_c0_seq1	sp|Q9VWA1|CLC_DROME	70	40	12	1	32	151	174	212	3e-10	63.9
comp11212_c0_seq1	sp|Q9DCR2|AP3S1_MOUSE	78.19	188	41	0	1	564	2	189	6e-81	300
comp11232_c0_seq1	sp|Q99N87|RT05_MOUSE	46.83	126	66	2	378	4	171	295	3e-25	114
comp11243_c0_seq1	sp|B1WC68|HDAC8_RAT	59.15	71	29	0	216	4	139	209	1e-22	105
comp11248_c0_seq1	sp|Q17LZ2|BOP1_AEDAE	62.8	207	77	0	634	14	514	720	2e-78	291
comp11356_c0_seq1	sp|Q9VHY5|TAF7_DROME	26.7	191	135	4	17	574	289	465	2e-08	59.3
comp11362_c0_seq1	sp|Q05319|STUB_DROME	33.11	148	98	6	93	533	598	735	3e-11	69.3
comp11381_c0_seq1	sp|Q86KF9|SPHKA_DICDI	26.12	402	238	9	165	1193	251	622	1e-25	117
comp11389_c0_seq1	sp|Q3TI53|SCHI1_MOUSE	70.59	51	15	0	118	270	388	438	5e-12	69.7
comp11431_c0_seq1	sp|Q0P6H9|TMM62_HUMAN	49.09	55	28	0	1	165	265	319	9e-12	68.9
comp11480_c0_seq1	sp|P92520|M820_ARATH	42.37	59	34	0	148	324	28	86	3e-09	60.5
comp11556_c0_seq1	sp|Q9VFC8|GYS_DROME	76.58	111	26	0	2	334	314	424	1e-44	178
comp11587_c0_seq1	sp|P48861|DDC_MANSE	67.49	203	66	0	3	611	265	467	2e-84	311
comp11606_c0_seq1	sp|Q4VBF2|R3HD4_MOUSE	29.81	104	73	1	229	540	160	259	3e-09	62
comp11677_c0_seq1	sp|Q86TW2|ADCK1_HUMAN	50.81	124	54	2	542	192	270	393	4e-30	130
comp11720_c0_seq1	sp|P10978|POLX_TOBAC	30.41	217	147	7	136	774	291	496	1e-16	87.4
comp11735_c0_seq1	sp|P22771|GLRA2_RAT	29.79	141	94	4	15	422	200	339	6e-10	64.3
comp11769_c0_seq1	sp|Q949R4|DIOXL_ARATH	66.25	80	26	1	3	239	36	115	1e-23	108
comp11778_c0_seq1	sp|P38942|CAT2_CLOK5	59.72	72	28	1	467	255	350	421	9e-16	82.8
comp11829_c0_seq1	sp|P37276|DYHC_DROME	85.48	124	18	0	373	2	4175	4298	1e-58	224
comp11916_c0_seq1	sp|P48375|FKB12_DROME	79.55	88	18	0	1	264	21	108	1e-37	155
comp11929_c0_seq1	sp|Q8MV48|GALT7_DROME	58.42	101	42	0	304	2	70	170	2e-29	127
comp11933_c0_seq1	sp|Q29JI9|MCM6_DROPS	56.51	338	138	3	1036	50	483	815	6e-96	351
comp11949_c0_seq1	sp|P0C2F6|RNHX1_ARATH	32.53	166	106	4	624	145	16	180	2e-13	76.6
comp11971_c0_seq1	sp|O24367|TUR2_SPIPO	69.13	149	46	0	448	2	1078	1226	1e-59	228
comp11974_c0_seq1	sp|B2D0J5|EST6_APIME	39.36	94	57	0	284	3	354	447	2e-16	84.3
comp12031_c0_seq1	sp|Q9JK66|PRKN2_RAT	44.91	167	86	2	3	485	297	463	8e-43	172
comp12043_c0_seq1	sp|Q9NVE7|PANK4_HUMAN	49.11	224	111	2	716	54	546	769	5e-60	231
comp12050_c0_seq1	sp|Q39295|AGL15_BRANA	59.73	149	59	1	3	446	15	163	2e-41	167
comp12183_c0_seq1	sp|Q9UR07|RTF23_SCHPO	38.16	76	47	0	2	229	1032	1107	8e-11	65.9
comp12272_c0_seq1	sp|Q9LSL9|PP445_ARATH	29.57	416	288	5	194	1426	268	679	4e-42	172
comp12308_c0_seq1	sp|P20825|POL2_DROME	44.85	272	148	1	2	811	320	591	4e-61	234
comp12315_c0_seq1	sp|Q9FF46|AB28G_ARATH	51.91	314	151	4	8	949	277	579	1e-69	263
comp12316_c0_seq1	sp|Q7K237|C1GLT_DROME	71.79	156	43	1	466	2	178	333	4e-66	249
comp12372_c0_seq1	sp|P45843|SCRT_DROME	18.5	227	178	2	29	688	439	665	3e-08	58.9
comp12373_c0_seq1	sp|Q5AWS6|CDC48_EMENI	96.4	139	5	0	2	418	502	640	2e-63	240
comp12389_c0_seq1	sp|P53313|SDA1_YEAST	41.77	79	44	2	321	91	686	759	5e-08	56.6
comp12403_c0_seq1	sp|Q7SGY6|DHSD_NEUCR	54.96	131	59	0	556	164	36	166	5e-36	150
comp12409_c0_seq1	sp|D4ARL8|SKP1_ARTBC	40.78	103	60	2	4	309	8	109	1e-17	88.2
comp12441_c0_seq1	sp|Q9LU89|2A5N_ARATH	46.79	265	141	0	4	798	238	502	3e-74	279
comp12582_c0_seq1	sp|Q9DGE0|MP2K6_DANRE	65.05	309	108	1	243	1169	52	359	5e-115	414
comp12609_c0_seq1	sp|Q9Y105|SYQ_DROME	76.64	107	25	0	323	3	267	373	8e-46	182
comp12609_c1_seq1	sp|O62431|SYQ_CAEEL	78.02	91	20	0	275	3	372	462	2e-40	164
comp12629_c0_seq1	sp|Q7ZWN0|LMF2_XENLA	37.61	109	66	2	321	1	441	548	3e-17	87.4
comp12637_c0_seq1	sp|Q9LIL5|PP233_ARATH	61.2	183	71	2	1	549	160	338	1e-59	229
comp12661_c0_seq1	sp|Q8N3P4|VPS8_HUMAN	31.53	111	70	3	359	45	1186	1295	3e-09	60.5
comp12677_c0_seq1	sp|P11584|ITBX_DROME	50.52	192	91	3	564	1	483	670	5e-58	223
comp12681_c0_seq1	sp|Q9VKJ1|MPND_DROME	62.96	54	20	0	1	162	165	218	7e-15	79.3
comp12720_c0_seq1	sp|Q9LXG8|WRK72_ARATH	87.18	39	5	0	63	179	226	264	2e-16	84.7
comp12735_c0_seq1	sp|Q1PEZ8|FB117_ARATH	30.49	223	134	8	270	875	5	223	1e-16	87.8
comp12741_c0_seq1	sp|Q9LYW0|Y5325_ARATH	63.2	125	43	3	586	221	461	576	1e-36	152
comp12784_c0_seq1	sp|Q6DIC0|SMCA2_MOUSE	66.67	45	15	0	105	239	589	633	2e-10	64.7
comp12820_c0_seq1	sp|O14832|PAHX_HUMAN	46.97	198	104	3	1	591	58	252	4e-47	187
comp12821_c0_seq1	sp|Q00963|SPTCB_DROME	39.66	58	35	1	174	1	2170	2226	4e-06	50.1
comp12829_c0_seq1	sp|Q9QUM7|MSH5_MOUSE	32.62	141	94	2	421	2	123	260	2e-12	71.2
comp12829_c0_seq2	sp|Q9QUM7|MSH5_MOUSE	31.34	134	91	2	454	56	123	253	4e-08	57.4
comp12892_c0_seq1	sp|Q8VY26|CCD8_ARATH	60.16	128	51	0	189	572	49	176	2e-42	172
comp12898_c0_seq1	sp|Q9H2Y9|SO5A1_HUMAN	29.77	215	125	4	836	270	550	761	3e-27	122
comp12924_c0_seq1	sp|P52809|RL44_CYBJA	82.65	98	17	0	58	351	1	98	6e-43	172
comp12953_c0_seq1	sp|Q3T0A0|ABHD1_BOVIN	42.25	71	38	1	3	206	93	163	1e-08	58.9
comp12966_c0_seq1	sp|Q9FE20|PBS1_ARATH	77.27	66	15	0	248	51	239	304	7e-25	112
comp12986_c0_seq1	sp|Q94AR8|LEUC_ARATH	83.95	81	13	0	1	243	425	505	2e-36	150
comp12987_c0_seq1	sp|A2ARI4|LGR4_MOUSE	27.92	265	191	5	808	14	62	292	3e-13	75.9
comp13026_c0_seq1	sp|O23051|KAO1_ARATH	42.61	115	64	1	463	125	215	329	3e-22	104
comp13092_c0_seq1	sp|Q7XU38|C87A3_ORYSJ	83.78	37	6	0	130	20	406	442	7e-15	79.3
comp13092_c0_seq2	sp|Q7XU38|C87A3_ORYSJ	83.33	36	6	0	212	105	406	441	3e-14	77
comp13096_c0_seq1	sp|Q99PV3|MKLN1_RAT	45.69	116	59	2	2	337	597	712	8e-21	99
comp13128_c0_seq1	sp|Q9SJ20|RIR1_ARATH	65.38	52	18	0	48	203	47	98	5e-08	56.6
comp13158_c0_seq1	sp|Q9ZT82|CALSC_ARATH	73.46	162	43	1	3	488	526	686	2e-66	251
comp13160_c0_seq1	sp|Q6PTT0|ACY1B_RAT	50.75	199	95	3	592	5	190	387	9e-47	186
comp13178_c0_seq1	sp|P10978|POLX_TOBAC	31.71	123	81	1	369	10	512	634	2e-12	70.9
comp13220_c0_seq1	sp|Q9WV18|GABR1_MOUSE	44.94	158	85	1	1	468	760	917	5e-25	115
comp13229_c0_seq1	sp|Q5RJU0|SNF8_XENTR	55.56	54	24	0	45	206	134	187	2e-10	64.7
comp13250_c0_seq1	sp|Q5RJZ6|SCOC_RAT	54.78	115	47	2	669	340	8	122	2e-23	110
comp13255_c0_seq1	sp|Q5ZM45|UBP48_CHICK	43.59	78	44	0	2	235	16	93	1e-14	78.6
comp13267_c0_seq1	sp|A8KBL7|MEL2A_DANRE	56.82	44	19	0	58	189	27	70	1e-07	55.1
comp13321_c0_seq1	sp|P0C894|PP143_ARATH	62.6	123	46	0	370	2	260	382	1e-39	161
comp13322_c0_seq1	sp|Q9H2Y9|SO5A1_HUMAN	35	60	39	0	1	180	699	758	1e-07	55.5
comp13329_c0_seq1	sp|P97386|DNLI3_MOUSE	53.73	67	31	0	201	1	618	684	2e-15	81.3
comp13421_c0_seq1	sp|Q9LDS6|CRK32_ARATH	64.52	93	33	0	15	293	322	414	2e-30	131
comp13449_c0_seq1	sp|O54698|S29A1_RAT	31.48	270	169	2	1174	413	182	451	5e-33	142
comp13460_c0_seq1	sp|Q6NWW5|KIF24_MOUSE	77.38	84	19	0	2	253	460	543	9e-31	132
comp13496_c0_seq1	sp|Q8BQY8|HUS1_MOUSE	30.67	150	103	2	470	24	62	209	5e-17	86.7
comp13513_c0_seq1	sp|Q5I0H4|TMCO1_RAT	78.79	33	7	0	1	99	148	180	1e-07	55.1
comp13534_c0_seq1	sp|Q9Y6X2|PIAS3_HUMAN	47.06	136	71	3	643	239	285	417	9e-30	130
comp13546_c0_seq1	sp|O18824|SCRB1_BOVIN	43.14	102	58	2	1	306	41	140	3e-20	97.1
comp13563_c0_seq1	sp|Q39214|RPM1_ARATH	40.62	96	57	0	2	289	192	287	4e-17	86.7
comp13574_c0_seq1	sp|P53045|MSMO_YEAST	78.38	37	8	0	391	281	258	294	4e-12	70.1
comp13583_c0_seq1	sp|P04146|COPIA_DROME	40.48	84	50	0	44	295	1295	1378	7e-07	52.8
comp13604_c0_seq1	sp|Q6PDL0|DC1L2_MOUSE	40.26	231	123	3	17	664	36	265	6e-45	180
comp13604_c0_seq2	sp|Q62698|DC1L2_RAT	50	58	29	0	17	190	36	93	2e-11	67.8
comp13636_c0_seq1	sp|Q9QZ29|IGB1B_MOUSE	34.18	79	52	0	9	245	18	96	2e-08	57.8
comp13659_c0_seq1	sp|Q9ULD4|BRPF3_HUMAN	60	75	25	2	14	223	1071	1145	4e-19	93.6
comp13662_c0_seq1	sp|O97790|TBCD1_BOVIN	46.15	91	46	1	275	12	724	814	2e-16	84.3
comp13717_c0_seq1	sp|P46507|PRS6B_MANSE	94.44	126	7	0	2	379	77	202	3e-62	236
comp13739_c0_seq1	sp|O35711|LIPB2_MOUSE	50.79	126	62	1	8	385	636	760	2e-39	130
comp13813_c0_seq1	sp|Q8LPB4|PSKR1_DAUCA	57.83	83	35	0	586	338	562	644	3e-21	101
comp13817_c0_seq1	sp|Q9DAG9|PHF7_MOUSE	46.84	79	42	0	2	238	77	155	9e-17	85.5
comp13839_c0_seq1	sp|P28708|PRR1_YEAST	57.14	42	15	1	3	119	435	476	3e-06	50.8
comp13863_c0_seq1	sp|Q9UBX3|DIC_HUMAN	59.84	249	99	2	848	105	35	282	1e-75	283
comp13863_c0_seq2	sp|Q9UBX3|DIC_HUMAN	74.36	39	10	0	221	105	244	282	3e-10	63.9
comp13886_c0_seq1	sp|O94667|RTF1_SCHPO	28.35	194	137	3	642	67	243	432	2e-13	75.9
comp13939_c0_seq1	sp|Q8NBH2|KY_HUMAN	23.53	306	231	9	1231	323	273	538	3e-14	80.1
comp13966_c0_seq1	sp|Q03468|ERCC6_HUMAN	67.95	78	25	0	1	234	962	1039	7e-23	105
comp14020_c0_seq1	sp|O75165|DJC13_HUMAN	58.43	89	37	0	276	10	1404	1492	2e-22	104
comp14039_c0_seq1	sp|Q6BYD9|IMP4_DEBHA	56.06	66	29	2	201	4	161	219	4e-13	73.6
comp14082_c0_seq1	sp|Q9FIX3|PP407_ARATH	62.44	221	83	0	667	5	327	547	6e-78	290
comp14109_c0_seq1	sp|Q8L5T5|LBD15_ARATH	73.28	116	25	3	39	368	5	120	9e-42	168
comp14121_c0_seq1	sp|Q9UR07|RTF23_SCHPO	31.19	109	72	3	50	367	1151	1255	3e-07	55.1
comp14123_c0_seq1	sp|Q07232|ATPB_BUCAP	75	32	8	0	2	97	93	124	7e-08	57
comp14207_c0_seq1	sp|Q8RXS5|DRL40_ARATH	26.83	164	109	5	488	30	70	226	2e-08	60.1
comp14239_c0_seq1	sp|Q9R0C0|PLDN_MOUSE	39.71	68	41	0	245	42	100	167	9e-10	62.4
comp14254_c0_seq1	sp|Q54YK1|Y8631_DICDI	31.31	198	136	1	3	596	184	379	6e-19	94.4
comp14268_c0_seq1	sp|Q8KA24|DAPA_BUCAP	91.18	68	6	0	205	2	61	128	2e-29	127
comp14305_c0_seq1	sp|Q9FM10|SWET5_ARATH	54.29	105	48	0	2	316	41	145	9e-33	138
comp14314_c0_seq1	sp|Q9SA65|CAP4_ARATH	45.83	192	96	5	554	3	296	486	2e-19	95.5
comp14324_c0_seq1	sp|Q3E813|YL154_YEAST	59.52	42	15	1	61	180	3	44	3e-06	50.4
comp14348_c0_seq1	sp|Q68FA4|SOX3_XENTR	66.67	30	10	0	515	426	86	115	9e-07	53.1
comp14349_c0_seq1	sp|Q7T0U6|SCM1B_XENLA	47.76	67	35	0	202	2	129	195	7e-17	85.9
comp14353_c0_seq1	sp|Q80U96|XPO1_RAT	56	50	22	0	2	151	126	175	3e-12	66.6
comp14370_c0_seq1	sp|P35980|RL18_MOUSE	65.44	136	47	0	3	410	52	187	6e-48	189
comp14379_c0_seq1	sp|Q06190|P2R3A_HUMAN	72.48	149	38	1	26	463	953	1101	2e-61	235
comp14395_c0_seq1	sp|Q9FMZ0|BKI1_ARATH	53.57	56	26	0	210	43	77	132	7e-07	53.5
comp14397_c0_seq1	sp|A9ZSY2|TRET1_APILI	40	70	42	0	350	141	414	483	7e-06	49.3
comp14444_c0_seq1	sp|Q9ULE0|WWC3_HUMAN	50.98	51	25	1	224	72	138	186	3e-06	50.8
comp14477_c0_seq1	sp|P04323|POL3_DROME	36.22	127	81	0	382	2	494	620	9e-20	95.5
comp14507_c0_seq1	sp|Q92982|NINJ1_HUMAN	55.56	54	24	0	163	2	35	88	4e-10	63.5
comp14528_c0_seq1	sp|Q3EDF8|PPR28_ARATH	54.11	146	65	2	130	561	50	195	1e-39	162
comp14537_c0_seq1	sp|Q99L90|MCRS1_MOUSE	47.74	199	104	3	597	1	246	416	2e-42	172
comp14560_c0_seq1	sp|Q9M153|GDL61_ARATH	67.09	79	26	0	244	8	71	149	3e-23	107
comp14580_c0_seq1	sp|Q2XWK0|SVOP_XENLA	53.94	165	76	1	608	114	361	524	1e-34	146
comp14599_c0_seq1	sp|Q95029|CATL_DROME	73.15	108	28	1	434	114	264	371	3e-44	176
comp14641_c0_seq1	sp|Q8LPJ7|RS262_ARATH	69.66	89	27	0	2	268	18	106	1e-31	134
comp14745_c0_seq1	sp|O60176|YG41_SCHPO	80	40	8	0	331	212	338	377	6e-14	76.3
comp14750_c0_seq1	sp|Q8GWE0|PP314_ARATH	52.2	182	87	0	548	3	335	516	2e-57	221
comp14770_c0_seq1	sp|Q3ECK2|PPR92_ARATH	34.68	124	81	0	135	506	68	191	6e-22	89.7
comp14837_c0_seq1	sp|Q8S8S7|PUB34_ARATH	36.73	196	123	1	592	8	295	490	3e-16	86.3
comp14841_c0_seq1	sp|Q9EPL8|IPO7_MOUSE	35.61	132	83	2	7	396	130	261	3e-25	101
comp14849_c0_seq1	sp|Q8K9W4|RIR2_BUCAP	93.4	106	7	0	320	3	5	110	6e-53	205
comp14869_c0_seq1	sp|P0C955|GEL3_ASPFU	51.47	68	33	1	205	2	356	422	1e-15	82
comp14899_c0_seq1	sp|Q9LYU9|PP378_ARATH	29.6	125	88	2	376	2	190	310	8e-08	56.6
comp14920_c0_seq1	sp|O65351|SUBL_ARATH	60	35	14	0	129	25	137	171	4e-17	58.2
comp14920_c0_seq2	sp|O65351|SUBL_ARATH	60	35	14	0	202	98	137	171	4e-17	58.2
comp14930_c0_seq1	sp|Q0UBT2|CYNS_PHANO	90.74	54	5	0	3	164	103	156	5e-23	106
comp14930_c0_seq2	sp|Q0UBT2|CYNS_PHANO	90	60	6	0	3	182	103	162	2e-26	117
comp14946_c0_seq1	sp|Q9NV70|EXOC1_HUMAN	64.33	157	56	0	2	472	685	841	2e-70	208
comp14995_c0_seq2	sp|Q61009|SCRB1_MOUSE	33.33	225	149	3	25	696	167	386	9e-32	137
comp14997_c0_seq1	sp|O26373|Y273_METTH	37.11	97	61	1	56	346	56	148	2e-09	61.2
comp15028_c0_seq1	sp|Q9WVF7|DPOE1_MOUSE	44.93	207	100	2	2	580	145	351	3e-47	187
comp15230_c0_seq1	sp|Q9FJZ9|PER72_ARATH	71.28	94	27	0	354	73	240	333	9e-34	142
comp15257_c0_seq1	sp|Q8I030|CYTB_PANTR	41.54	65	36	1	3	191	34	98	2e-06	51.2
comp15269_c0_seq1	sp|Q64542|AT2B4_RAT	61.76	68	26	0	206	3	467	534	1e-17	88.2
comp15271_c0_seq1	sp|P92555|M1250_ARATH	58.49	53	22	0	46	204	13	65	2e-10	64.7
comp15305_c0_seq1	sp|B2WCU2|LMBD1_PYRTR	56.72	67	29	0	204	4	444	510	2e-20	97.8
comp15315_c0_seq1	sp|Q9SX20|PTR18_ARATH	55.65	124	55	0	122	493	9	132	2e-33	141
comp15345_c0_seq1	sp|Q5BJW3|TX261_RAT	54.84	62	27	1	6	188	110	171	4e-13	73.6
comp15510_c0_seq1	sp|P04323|POL3_DROME	48.53	68	35	0	206	3	486	553	3e-11	67
comp15564_c0_seq1	sp|Q9FHM4|MA653_ARATH	63.71	237	84	1	5	709	43	279	8e-71	266
comp15571_c0_seq1	sp|Q9NU22|MDN1_HUMAN	28.24	170	106	5	462	1	5182	5350	8e-11	66.2
comp15585_c0_seq1	sp|P28493|PR5_ARATH	69.23	39	12	0	1	117	201	239	2e-10	64.7
comp15622_c0_seq1	sp|Q9C6M2|LHTL6_ARATH	68.97	58	14	1	67	228	3	60	2e-16	84.3
comp15657_c0_seq1	sp|Q9BXF3|CECR2_HUMAN	48.21	56	28	1	37	201	105	160	1e-07	55.5
comp15688_c0_seq1	sp|P48423|GAP1_DROME	54.95	91	37	1	17	277	71	161	5e-18	89.7
comp15704_c0_seq1	sp|P49866|HNF4_DROME	79.69	64	13	0	315	124	373	436	9e-23	105
comp15741_c0_seq1	sp|Q8LBZ4|OTU_ARATH	70.97	31	9	0	94	2	227	257	2e-06	52
comp15748_c0_seq1	sp|P18172|DHGL_DROPS	49.59	121	61	0	468	106	489	609	4e-22	103
comp15750_c0_seq1	sp|Q01373|FOX2_NEUCR	76.32	76	18	0	2	229	805	880	1e-29	128
comp15758_c0_seq1	sp|P92519|M810_ARATH	38.89	72	44	0	217	2	121	192	1e-09	62
comp15764_c0_seq1	sp|Q9WUD8|FAIM1_MOUSE	39.74	78	47	2	235	2	94	169	3e-09	60.8
comp15766_c0_seq1	sp|P40689|TSL_DROME	32.84	134	84	4	707	324	214	346	5e-09	61.6
comp15768_c0_seq1	sp|P49846|TAF5_DROME	64.29	112	40	0	336	1	518	629	4e-38	156
comp15768_c1_seq1	sp|P49846|TAF5_DROME	63.21	106	39	0	318	1	415	520	2e-35	147
comp15777_c0_seq1	sp|P29382|SEP1_ARATH	76.26	139	33	0	21	437	1	139	2e-55	214
comp15857_c0_seq1	sp|P53407|ISL2B_DANRE	70.27	37	11	1	2	112	291	322	6e-07	53.5
comp15860_c0_seq1	sp|Q9UKB3|DJC12_HUMAN	50	78	39	0	19	252	1	78	5e-20	96.3
comp15881_c0_seq1	sp|Q9ZUT5|PP191_ARATH	58.27	139	58	0	2	418	217	355	1e-42	171
comp15883_c0_seq1	sp|Q16MG9|ASNA_AEDAE	67.43	218	68	3	3	647	13	228	3e-73	274
comp15888_c0_seq1	sp|Q8VZ59|YUC6_ARATH	68.42	152	46	2	458	9	68	218	1e-56	218
comp15895_c0_seq1	sp|Q8SS27|SYVC_ENCCU	45.91	159	85	2	1	474	389	545	3e-39	160
comp15900_c0_seq1	sp|P87252|HEX1_NEUCR	86.21	145	20	0	492	58	32	176	1e-67	255
comp15903_c0_seq1	sp|Q29425|CUL5_RABIT	66.67	54	18	0	163	2	636	689	7e-15	79.3
comp15909_c0_seq1	sp|P41744|CUTI_ALTBR	94.61	167	9	0	501	1	36	202	1e-87	321
comp15917_c0_seq1	sp|Q96MD2|CL066_HUMAN	26.85	108	76	1	377	63	212	319	7e-07	52.8
comp15925_c0_seq1	sp|Q5R7N3|CLPX_PONAB	55.86	145	64	0	3	437	478	622	3e-40	165
comp15930_c0_seq1	sp|P08111|L2GL_DROME	48.65	111	57	1	335	3	651	746	9e-23	105
comp15950_c0_seq1	sp|P19109|DDX17_DROME	76.83	82	19	0	3	248	292	373	1e-31	134
comp15951_c0_seq1	sp|Q3SZB4|ACADM_BOVIN	72.31	65	18	0	1	195	357	421	4e-21	100
comp15955_c0_seq1	sp|P04146|COPIA_DROME	34.41	93	60	2	281	6	1120	1211	4e-09	54.7
comp15965_c0_seq1	sp|Q8GX78|ANTR2_ARATH	42.42	66	38	0	98	295	134	199	2e-08	58.2
comp15968_c0_seq1	sp|Q5R7X2|SR140_PONAB	53.41	88	41	0	2	265	590	677	2e-21	101
comp15968_c1_seq1	sp|Q5R7X2|SR140_PONAB	47.31	93	48	1	3	278	506	598	3e-17	87.4
comp15972_c0_seq1	sp|P10978|POLX_TOBAC	42.38	151	84	3	444	1	921	1070	9e-25	112
comp15992_c0_seq1	sp|P10978|POLX_TOBAC	47.78	90	46	2	1	267	1138	1225	2e-16	84.3
comp16016_c0_seq1	sp|Q9C3Z6|RLA0_PODAS	85	120	18	0	50	409	1	120	4e-46	182
comp16017_c1_seq1	sp|P10978|POLX_TOBAC	47.17	53	27	1	1	156	1198	1250	2e-08	45.4
comp16023_c0_seq1	sp|O74829|YN2F_SCHPO	45	60	33	0	3	182	453	512	3e-11	67
comp16024_c0_seq1	sp|P92519|M810_ARATH	43.86	57	32	0	208	38	1	57	7e-07	52.8
comp16033_c0_seq1	sp|Q9P567|SUCB_NEUCR	87.5	64	8	0	374	183	384	447	9e-25	112
comp16040_c0_seq1	sp|P04146|COPIA_DROME	33.87	124	80	2	378	13	1031	1153	3e-15	80.5
comp16062_c0_seq1	sp|P83094|STIM_DROME	70.42	71	21	0	3	215	259	329	3e-17	87
comp16073_c0_seq1	sp|Q8SWR2|BICRD_DROME	52.34	107	47	2	355	47	494	597	2e-20	97.8
comp16079_c0_seq1	sp|Q8R5C5|ACTY_MOUSE	77.08	48	11	0	2	145	328	375	1e-15	82.4
comp16090_c0_seq1	sp|P78811|UGPA1_SCHPO	74.14	116	29	1	348	4	379	494	2e-44	177
comp16090_c0_seq2	sp|P78811|UGPA1_SCHPO	76.71	73	16	1	216	1	362	434	3e-26	117
comp16103_c0_seq1	sp|Q9ZVM9|Y1461_ARATH	53.75	80	33	1	359	132	127	206	3e-21	83.2
comp16103_c0_seq2	sp|Q9ZVM9|Y1461_ARATH	53.75	80	33	1	344	117	127	206	7e-20	83.2
comp16107_c0_seq1	sp|A8WIP6|CDK20_DANRE	39.47	76	46	0	25	252	204	279	7e-17	73.9
comp16116_c0_seq1	sp|Q9Z2H4|LGR4_RAT	44.62	65	36	0	6	200	144	208	2e-07	54.7
comp16120_c0_seq1	sp|P92523|M860_ARATH	51.43	70	32	1	207	4	14	83	2e-15	81.3
comp16122_c0_seq1	sp|Q15678|PTN14_HUMAN	49.63	135	68	0	29	433	1053	1187	5e-32	136
comp16122_c1_seq1	sp|Q62130|PTN14_MOUSE	42.97	128	71	2	382	5	924	1050	5e-23	106
comp16130_c0_seq1	sp|P10978|POLX_TOBAC	34.38	128	84	0	174	557	425	552	1e-17	90.1
comp16136_c0_seq1	sp|P93295|M310_ARATH	36.67	90	57	0	1	270	58	147	4e-13	73.9
comp16140_c0_seq1	sp|P30182|TOP2_ARATH	43.03	165	71	4	438	13	248	407	3e-32	124
comp16151_c0_seq1	sp|Q39152|FACR1_ARATH	43.65	126	71	0	3	380	366	491	1e-21	102
comp16159_c0_seq1	sp|O60128|RS3_SCHPO	74.42	129	33	0	76	462	2	130	1e-49	195
comp16166_c0_seq1	sp|Q60GC1|EXO1_ORYSJ	53.61	97	45	0	1	291	57	153	8e-24	108
comp16169_c0_seq1	sp|P52810|RS9_PODAS	87.5	64	8	0	192	1	1	64	2e-25	114
comp16228_c0_seq1	sp|Q8I7P9|POL5_DROME	41.33	75	44	0	1	225	285	359	8e-11	65.9
comp16231_c0_seq1	sp|P35992|PTP10_DROME	87.14	70	9	0	3	212	1291	1360	3e-33	140
comp16240_c0_seq1	sp|Q7PRB8|INT3_ANOGA	70.24	84	25	0	252	1	262	345	4e-31	133
comp16255_c0_seq1	sp|Q9FJX0|PPIL2_ARATH	55.88	68	30	0	206	3	62	129	2e-16	84.3
comp16263_c0_seq1	sp|Q95UN8|M3KSL_DROME	60.19	103	40	1	310	5	60	162	1e-25	115
comp16279_c0_seq1	sp|Q7TNY6|GCP60_RAT	55.31	179	80	3	43	579	362	526	8e-42	170
comp16279_c0_seq2	sp|Q7TNY6|GCP60_RAT	53.26	184	86	3	43	594	362	526	1e-43	176
comp16281_c1_seq1	sp|Q9Y3T6|R3HC1_HUMAN	35.44	79	51	2	241	5	46	119	1e-05	48.9
comp16282_c0_seq1	sp|Q55F21|AATM_DICDI	69.12	68	21	0	205	2	275	342	3e-21	100
comp16293_c0_seq1	sp|Q9JLS3|TAOK2_RAT	77.11	83	19	0	3	251	34	116	2e-35	147
comp16293_c1_seq1	sp|Q9I9E0|TAOK3_CHICK	87.93	116	14	0	5	352	132	247	2e-54	210
comp16298_c0_seq2	sp|Q96K80|ZC3HA_HUMAN	37.59	133	78	4	654	271	202	326	2e-08	59.7
comp16307_c0_seq1	sp|Q41359|PR1_SAMNI	44.03	159	86	3	2	469	12	167	8e-35	146
comp16315_c0_seq1	sp|Q8WZY4|RPN8_NEUCR	83.87	31	5	0	2	94	276	306	5e-08	56.6
comp16331_c1_seq1	sp|P29520|EF1A_BOMMO	91.79	134	11	0	402	1	295	428	4e-69	259
comp16332_c0_seq1	sp|Q9BRR8|GPTC1_HUMAN	40.62	64	38	0	22	213	601	664	8e-06	49.3
comp16333_c0_seq1	sp|Q6PAK3|ANM8_MOUSE	48.68	76	39	2	228	1	70	143	4e-12	70.1
comp16335_c0_seq1	sp|Q4JXU4|GCSH_CORJK	59.09	66	27	0	6	203	27	92	5e-15	79.7
comp16341_c0_seq1	sp|Q8LGM7|MOCOS_SOLLC	73.61	72	19	0	402	187	2	73	2e-32	117
comp16354_c0_seq1	sp|P0C2F6|RNHX1_ARATH	44.44	63	34	1	292	107	288	350	1e-07	55.1
comp16377_c0_seq1	sp|Q3ZBV9|DHR11_BOVIN	42.86	91	49	1	316	53	161	251	1e-11	68.6
comp16387_c0_seq1	sp|P11369|POL2_MOUSE	31.21	173	110	6	1434	1925	392	559	2e-10	68.2
comp16390_c0_seq1	sp|Q27421|OSP_DROME	38.71	62	38	1	2	187	128	188	2e-07	54.7
comp16399_c0_seq1	sp|P10978|POLX_TOBAC	42.59	54	31	0	41	202	895	948	1e-07	48.1
comp16401_c0_seq1	sp|Q3ZC22|HSBP1_BOVIN	70	50	15	0	210	61	16	65	6e-13	72.8
comp16406_c1_seq1	sp|Q8X0J4|CYB5L_NEUCR	64.71	68	24	0	206	3	16	83	4e-21	100
comp16416_c0_seq1	sp|Q5RC80|RBM39_PONAB	76.54	81	19	1	302	60	302	381	6e-27	119
comp16418_c0_seq1	sp|Q9LRV2|PP256_ARATH	57.82	275	116	0	826	2	77	351	4e-84	311
comp16424_c0_seq1	sp|Q9LSB8|PP235_ARATH	44.33	97	54	0	16	306	301	397	4e-22	103
comp16426_c0_seq1	sp|Q6NVP8|FUT8_XENTR	65.28	72	25	0	2	217	458	529	5e-21	99.8
comp16426_c1_seq1	sp|Q6EV76|FUT8_RAT	51.56	64	31	0	194	3	398	461	6e-13	72.8
comp16434_c0_seq1	sp|Q80W14|PR40B_MOUSE	58.51	94	39	0	2	283	445	538	2e-14	77.8
comp16434_c1_seq1	sp|Q6NWY9|PR40B_HUMAN	48.26	172	89	0	3	518	275	446	1e-40	165
comp16436_c0_seq1	sp|Q2TBH6|ELP4_BOVIN	33.82	207	104	7	8	529	97	301	5e-21	100
comp16445_c0_seq1	sp|P51950|MAT1_MARGL	61.36	44	17	0	133	2	2	45	1e-11	68.6
comp16455_c0_seq1	sp|Q9VFS5|PP4R3_DROME	79.07	86	18	0	261	4	63	148	4e-37	153
comp16460_c0_seq1	sp|Q8NBN3|TM87A_HUMAN	57.69	104	44	1	312	1	252	353	2e-27	120
comp16468_c0_seq1	sp|Q9SND9|Y3028_ARATH	62.5	48	17	1	338	198	373	420	2e-10	64.7
comp16468_c0_seq2	sp|Q9SND9|Y3028_ARATH	49.25	67	33	1	362	165	373	439	2e-10	65.1
comp16472_c0_seq1	sp|Q5RBX7|SRP14_PONAB	65.85	41	14	0	356	234	57	97	2e-08	58.2
comp16474_c0_seq1	sp|Q07553|GCY3E_DROME	63.64	121	44	0	3	365	784	904	2e-39	160
comp16480_c0_seq1	sp|Q54UC9|KIF3_DICDI	46.67	45	24	0	466	600	48	92	8e-06	50.4
comp16484_c0_seq1	sp|P24397|HY6H_HYONI	35.09	114	63	3	322	14	29	138	2e-12	71.2
comp16500_c0_seq1	sp|P0DJ55|RL4_TETTS	56.58	76	33	1	11	238	280	354	2e-12	71.2
comp16511_c0_seq1	sp|Q14669|TRIPC_HUMAN	63.1	84	31	0	57	308	1778	1861	3e-27	120
comp16522_c0_seq1	sp|Q9UR07|RTF23_SCHPO	42.11	76	44	0	251	24	1032	1107	1e-10	65.1
comp16542_c0_seq1	sp|P0C2F6|RNHX1_ARATH	30.77	117	79	1	386	42	253	369	3e-14	77.4
comp16548_c0_seq1	sp|O64783|Y1137_ARATH	50.4	125	62	1	38	412	448	569	2e-28	124
comp16551_c0_seq1	sp|Q8L7S0|ULP2B_ARATH	67.69	65	21	0	195	1	552	616	9e-12	68.9
comp16565_c0_seq1	sp|Q40392|TMVRN_NICGU	36.56	93	59	2	304	26	470	556	1e-09	61.2
comp16570_c0_seq1	sp|A4IID4|PI4KB_XENTR	48.25	143	64	4	1	399	144	286	1e-29	129
comp16586_c0_seq1	sp|P00787|CATB_RAT	54.17	168	76	2	626	126	165	331	6e-53	207
comp16590_c0_seq1	sp|Q9XNW3|CYB_RHIMC	69.17	133	41	0	401	3	89	221	4e-46	182
comp16594_c0_seq1	sp|Q5MAU8|PPA27_ARATH	96	25	1	0	420	346	486	510	3e-09	60.5
comp16598_c0_seq1	sp|P05493|ATPAM_PEA	45.24	84	25	2	257	445	70	153	3e-09	55.5
comp16600_c0_seq1	sp|Q26474|LACH_SCHAM	81.9	232	42	1	3	698	99	329	7e-111	400
comp16601_c0_seq1	sp|B4PSS5|PDE6_DROYA	56.36	110	48	1	345	16	865	973	1e-30	131
comp16602_c0_seq1	sp|P12431|ACTM_STRPU	93.86	114	7	0	5	346	3	116	2e-61	233
comp16619_c0_seq1	sp|P25802|CYSP1_OSTOS	42.86	77	44	1	232	2	61	136	1e-12	72
comp16637_c0_seq1	sp|Q7GB25|AB5C_ARATH	74.03	77	20	0	2	232	252	328	1e-28	125
comp16642_c0_seq1	sp|Q9FKN7|DAR4_ARATH	38.84	121	74	3	366	4	163	280	7e-07	52.8
comp16652_c0_seq1	sp|Q01603|PERO_DROME	29.73	111	76	3	2	328	238	346	5e-07	53.1
comp16657_c0_seq1	sp|O88664|TAOK1_RAT	60	105	42	0	1	315	792	896	9e-26	115
comp16657_c1_seq1	sp|Q7ZYJ0|TAO1B_XENLA	66.67	69	23	0	2	208	718	786	1e-19	95.1
comp16662_c0_seq1	sp|Q8TB72|PUM2_HUMAN	33.9	118	65	4	2	316	28	139	2e-09	61.2
comp16687_c0_seq1	sp|Q9VQG4|COLT_DROME	57.35	136	55	1	1	399	169	304	2e-38	157
comp16701_c0_seq1	sp|Q24492|RFA1_DROME	53.21	109	51	0	327	1	311	419	6e-29	125
comp16712_c0_seq1	sp|Q9SX20|PTR18_ARATH	62.26	106	40	0	4	321	197	302	1e-31	134
comp16722_c0_seq1	sp|Q9LJF3|BRL3_ARATH	50	78	39	1	239	6	243	319	2e-11	68.2
comp16728_c0_seq1	sp|O22213|CKX1_ARATH	63.24	136	50	0	532	125	407	542	2e-49	195
comp16741_c0_seq2	sp|Q9SR82|PP219_ARATH	46	100	54	2	272	571	26	121	6e-13	73.9
comp16769_c0_seq1	sp|Q5RCJ9|ERLN1_PONAB	50	62	31	0	2	187	202	263	5e-10	63.2
comp16778_c0_seq1	sp|P33080|AX10A_SOYBN	70.91	55	16	0	3	167	37	91	7e-10	62.8
comp16807_c0_seq1	sp|A1ZAI5|FACR1_DROME	32	75	51	0	229	5	445	519	3e-06	50.4
comp16811_c0_seq1	sp|P92520|M820_ARATH	52	75	31	2	139	348	1	73	2e-12	71.2
comp16864_c0_seq1	sp|Q7LHG5|YI31B_YEAST	45.05	111	61	1	2	334	667	775	2e-20	97.8
comp16877_c0_seq1	sp|P17801|KPRO_MAIZE	32.81	64	43	1	9	200	352	411	8e-06	49.3
comp16882_c0_seq1	sp|O43390|HNRPR_HUMAN	50.78	128	63	0	1	384	300	427	1e-33	141
comp16902_c0_seq1	sp|Q9SLN1|FPP7_ARATH	44.08	152	85	1	461	6	28	172	1e-29	129
comp16921_c0_seq1	sp|P22768|ASSY_YEAST	57.14	140	60	0	1	420	279	418	9e-42	169
comp16932_c0_seq1	sp|O07015|RSBQ_BACSU	36.52	115	73	1	367	23	10	123	7e-19	93.6
comp16935_c0_seq1	sp|P09186|LOX3_SOYBN	55.66	106	45	1	322	633	418	523	9e-36	125
comp16946_c0_seq1	sp|Q84KJ6|AMT31_ORYSJ	94.55	55	3	0	217	53	266	320	9e-23	105
comp16950_c0_seq1	sp|Q9SFT7|Y3707_ARATH	46.59	88	45	2	258	1	195	276	8e-16	82.4
comp16952_c0_seq1	sp|Q12644|NDUS8_NEUCR	100	25	0	0	250	176	195	219	1e-07	55.1
comp16952_c1_seq1	sp|Q12644|NDUS8_NEUCR	97.1	69	2	0	1	207	121	189	6e-35	145
comp16953_c0_seq1	sp|Q9FGS8|C2GR2_ARATH	78.12	64	14	0	216	25	559	622	9e-25	112
comp16960_c0_seq1	sp|Q6CTH3|TCTP_KLULA	57.53	73	31	1	69	287	1	72	2e-15	81.3
comp16963_c0_seq1	sp|Q7RWT0|GBG_NEUCR	62.12	66	25	1	199	2	24	88	2e-16	84.7
comp16967_c0_seq1	sp|Q9LMS3|LAC1_ARATH	69.57	69	21	0	245	39	210	278	1e-20	98.2
comp16971_c0_seq1	sp|P33270|CP6A2_DROME	45.57	79	43	0	237	1	79	157	2e-12	70.9
comp16978_c0_seq1	sp|Q5JVG2|ZN484_HUMAN	41.82	55	32	1	46	210	464	517	2e-07	54.7
comp17005_c0_seq1	sp|Q9GYZ0|KIF15_STRPU	50	108	54	1	336	13	95	201	3e-25	113
comp17011_c1_seq1	sp|Q39110|GAOX1_ARATH	39.58	96	55	3	292	14	242	336	8e-11	65.9
comp17036_c0_seq1	sp|Q9CA58|PP120_ARATH	69.86	73	22	0	2	220	668	740	8e-24	108
comp17064_c0_seq1	sp|Q90YT3|RL35A_ICTPU	53.85	39	18	0	118	2	4	42	3e-06	50.4
comp17064_c1_seq1	sp|P41056|RL33B_YEAST	61.54	65	25	0	227	33	43	107	1e-18	92
comp17074_c0_seq1	sp|Q9Y106|MB21L_DROME	71.05	38	11	0	3	116	331	368	1e-09	61.6
comp17077_c0_seq1	sp|Q9WTN6|S22AL_MOUSE	39.77	88	52	1	1	261	444	531	5e-12	69.7
comp17084_c0_seq1	sp|P08928|LAM0_DROME	39.82	113	59	4	4	315	512	622	3e-13	73.9
comp17084_c1_seq1	sp|P08928|LAM0_DROME	47.47	99	50	1	12	302	325	423	8e-28	86.7
comp17111_c0_seq1	sp|P15710|PHO4_NEUCR	45.68	81	43	1	248	9	402	482	6e-16	82.8
comp17111_c0_seq2	sp|P15710|PHO4_NEUCR	48.48	66	33	1	203	9	417	482	3e-12	70.5
comp17133_c0_seq1	sp|A8MRV9|SLAH4_ARATH	67.39	46	15	0	80	217	185	230	4e-12	70.1
comp17133_c0_seq2	sp|Q5E930|SLAH1_ARATH	62.71	118	44	1	1	354	122	238	2e-36	150
comp17143_c0_seq1	sp|P91887|AMPN_PLUXY	38.13	139	84	2	411	1	530	666	9e-24	108
comp17180_c0_seq1	sp|Q5YJC2|GSK3B_SPECI	76.58	111	24	1	328	2	10	120	1e-41	167
comp17192_c0_seq1	sp|B4KD90|NMDA1_DROMO	76.67	120	27	1	358	2	729	848	6e-48	189
comp17198_c0_seq1	sp|P27476|NSR1_YEAST	52	125	60	2	2	376	231	347	1e-30	133
comp17205_c0_seq1	sp|Q9VLT5|POE_DROME	57.89	95	40	0	12	296	4564	4658	8e-19	92.4
comp17205_c1_seq1	sp|Q9VLT5|POE_DROME	85.56	90	13	0	9	278	4474	4563	3e-41	166
comp17206_c0_seq1	sp|Q7LHG5|YI31B_YEAST	50.77	195	96	1	4	588	656	848	6e-49	193
comp17210_c0_seq1	sp|P40920|HSP30_EMENI	63.79	58	21	0	268	95	124	181	1e-13	75.5
comp17217_c0_seq1	sp|O74352|HOB1_SCHPO	52.13	94	45	0	2	283	184	277	1e-23	108
comp17236_c0_seq1	sp|Q94AL9|AGT22_ARATH	74.77	111	28	0	2	334	131	241	4e-45	179
comp17237_c0_seq1	sp|Q7LHG5|YI31B_YEAST	50.62	81	40	0	244	2	664	744	3e-17	87.4
comp17242_c0_seq1	sp|P10978|POLX_TOBAC	52.11	71	34	0	7	219	874	944	1e-09	62
comp17259_c0_seq1	sp|Q9BI23|YELL_DROER	36.84	323	196	12	1071	127	97	406	3e-51	202
comp17274_c0_seq1	sp|Q9SY02|PP301_ARATH	48.84	129	66	0	3	389	558	686	3e-27	123
comp17306_c0_seq1	sp|Q2KJG3|SYNC_BOVIN	57.89	76	32	0	2	229	97	172	1e-20	98.2
comp17320_c0_seq1	sp|P83401|AL7A1_DICDI	61.33	181	70	0	3	545	61	241	1e-61	235
comp17338_c0_seq1	sp|Q6P828|LITAF_XENTR	31.25	144	76	3	99	461	4	147	8e-13	74.3
comp17340_c0_seq1	sp|Q78JW9|UBFD1_MOUSE	53.37	193	90	1	3	581	170	361	3e-53	208
comp17368_c0_seq1	sp|Q9UR07|RTF23_SCHPO	34.18	237	153	5	792	91	1026	1256	1e-29	130
comp17384_c0_seq1	sp|Q9SCM3|RS24_ARATH	87.5	56	7	0	63	230	163	218	1e-20	98.2
comp17387_c0_seq1	sp|P79013|RS11_SCHPO	82.72	81	14	1	437	195	73	152	3e-32	137
comp17389_c0_seq1	sp|P62944|AP2B1_RAT	61.11	72	28	0	2	217	866	937	4e-20	96.7
comp17399_c0_seq1	sp|Q6YYA3|CRS1_ORYSJ	39.71	68	41	1	205	2	271	330	3e-07	53.9
comp17415_c0_seq1	sp|Q5E9C0|RSU1_BOVIN	64.31	269	95	1	1034	231	1	269	1e-97	357
comp17425_c0_seq1	sp|P14569|ATP6_LOCMI	46.03	126	64	2	368	3	4	129	2e-09	61.2
comp17465_c0_seq1	sp|Q0UHC4|GUAA_PHANO	69.39	49	15	0	4	150	493	541	1e-12	72
comp17465_c0_seq2	sp|Q0UHC4|GUAA_PHANO	69.39	49	15	0	4	150	493	541	1e-12	72
comp17467_c0_seq1	sp|A7XDQ9|B3GTK_ARATH	80	85	17	0	1	255	334	418	6e-37	152
comp17477_c0_seq1	sp|O04336|WRK21_ARATH	84.78	46	7	0	272	135	331	376	2e-19	94.7
comp17479_c0_seq1	sp|Q5R746|YTDC2_PONAB	50.98	51	25	1	134	286	596	644	9e-07	52.4
comp17481_c0_seq1	sp|Q9CZU3|SK2L2_MOUSE	67.19	64	21	0	1	192	541	604	1e-18	91.7
comp17499_c0_seq1	sp|P24465|C71A1_PERAE	70.11	87	26	0	15	275	381	467	2e-32	137
comp17516_c0_seq1	sp|O23373|FH3_ARATH	61.54	52	11	2	132	4	306	356	5e-10	63.2
comp17519_c0_seq1	sp|Q9FR53|TOR_ARATH	63.89	144	52	0	2	433	1612	1755	4e-48	189
comp17543_c0_seq1	sp|Q8GT21|BEBT_CLABR	75	68	17	0	351	148	293	360	4e-37	113
comp17543_c1_seq1	sp|Q8GT20|BEBT_TOBAC	55.38	65	29	1	200	6	224	287	1e-14	78.6
comp17555_c1_seq1	sp|P92519|M810_ARATH	47.56	82	43	0	264	19	144	225	8e-19	92.4
comp17564_c0_seq1	sp|P92519|M810_ARATH	39.29	84	51	1	2	253	120	201	7e-09	59.3
comp17568_c0_seq1	sp|Q9FLN8|IAMT1_ARATH	73.42	79	21	0	238	2	302	380	6e-27	119
comp17574_c0_seq1	sp|Q9FX31|HDG11_ARATH	62.82	78	28	2	3	233	230	305	3e-19	94
comp17593_c0_seq1	sp|Q2M197|PYRG_DROPS	58.1	284	115	1	6	845	293	576	3e-96	352
comp17597_c0_seq1	sp|P49371|HUGA_DOLMA	40	85	50	1	371	120	237	321	3e-11	67.4
comp17608_c0_seq1	sp|Q9C6Y3|CCA11_ARATH	72.97	74	20	0	31	252	209	282	4e-28	123
comp17608_c0_seq2	sp|Q9C6Y3|CCA11_ARATH	73.28	116	28	1	31	369	209	324	3e-46	184
comp17634_c0_seq1	sp|P07144|VDAC_NEUCR	58.54	41	17	0	272	150	242	282	1e-08	58.9
comp17667_c0_seq1	sp|P62752|RL23A_RAT	71.88	64	18	1	330	139	94	156	2e-19	94.4
comp17678_c0_seq1	sp|Q8LE47|PPR87_ARATH	39.73	73	44	2	2	220	247	315	6e-06	49.7
comp17687_c0_seq1	sp|Q9FL92|WRK16_ARATH	42.19	64	37	1	282	91	400	462	5e-07	53.1
comp17700_c0_seq1	sp|P10978|POLX_TOBAC	55.91	93	40	1	21	296	879	971	5e-23	106
comp17700_c0_seq2	sp|P10978|POLX_TOBAC	57.39	115	48	1	5	346	857	971	8e-32	135
comp17711_c0_seq1	sp|Q03555|GEPH_RAT	41.41	99	58	0	298	2	435	533	2e-16	84.3
comp17739_c0_seq1	sp|P0C2F6|RNHX1_ARATH	32.77	119	78	1	353	3	223	341	4e-13	73.6
comp17753_c0_seq1	sp|Q9ZPS9|BRL2_ARATH	56.94	72	31	0	8	223	203	274	7e-17	85.9
comp17767_c0_seq1	sp|Q9FJK3|AGL80_ARATH	43.31	127	72	0	47	427	18	144	3e-25	114
comp17767_c0_seq2	sp|Q9FJK3|AGL80_ARATH	50	80	40	0	47	286	18	97	1e-18	85.5
comp17775_c0_seq1	sp|Q63ZT8|AL1L1_XENTR	75	68	17	1	6	209	62	128	3e-24	110
comp17782_c0_seq1	sp|O13899|YF38_SCHPO	46.45	155	83	4	3	467	206	356	1e-29	130
comp17819_c0_seq1	sp|Q39128|KAT1_ARATH	78.2	133	29	0	437	39	37	169	7e-59	225
comp17820_c0_seq1	sp|P14381|YTX2_XENLA	29.41	102	72	0	81	386	515	616	2e-08	57.8
comp17820_c0_seq2	sp|P11369|POL2_MOUSE	27.94	136	94	2	18	413	506	638	3e-09	60.8
comp17839_c0_seq1	sp|Q9VUI3|EMAL_DROME	56.41	117	50	1	2	349	950	1066	9e-36	148
comp17846_c0_seq1	sp|Q15438|CYH1_HUMAN	68.5	127	40	0	523	143	272	398	1e-49	195
comp17849_c0_seq1	sp|O80939|LRK41_ARATH	47.73	88	46	0	5	268	263	350	1e-13	75.1
comp17853_c1_seq1	sp|Q5RDD8|CALU_PONAB	42.96	135	76	1	59	460	6	140	2e-25	115
comp17855_c0_seq1	sp|P38680|MTR_NEUCR	52.73	110	52	1	438	109	359	467	1e-20	98.6
comp17868_c0_seq1	sp|P07314|GGT1_RAT	53.16	158	74	0	39	512	376	533	3e-43	174
comp17870_c0_seq1	sp|Q9VIQ9|SICK_DROME	78.43	51	11	0	272	120	1540	1590	3e-14	77
comp17892_c0_seq1	sp|P04323|POL3_DROME	47.65	170	89	0	511	2	281	450	6e-41	166
comp17929_c0_seq1	sp|Q8H1D6|RBK1_ARATH	51.55	97	46	3	267	554	80	167	9e-20	96.7
comp17952_c0_seq1	sp|Q948T9|RBOHB_SOLTU	61.29	155	60	0	6	470	566	720	5e-57	219
comp17970_c0_seq1	sp|O22757|MLO8_ARATH	60	120	48	1	74	433	39	154	5e-24	109
comp17972_c0_seq1	sp|Q2LVL0|MSBA_SYNAS	66.67	75	25	0	1	225	512	586	9e-20	95.5
comp17973_c0_seq1	sp|P04323|POL3_DROME	58.62	29	12	0	118	204	595	623	3e-06	36.2
comp18006_c0_seq1	sp|Q9FJA2|TT2_ARATH	46.97	66	33	2	2	193	102	164	8e-07	53.5
comp18009_c0_seq1	sp|Q9V8R9|41_DROME	47.45	196	100	5	765	187	270	437	1e-31	136
comp18009_c0_seq2	sp|Q9V8R9|41_DROME	38.94	303	134	10	864	109	270	566	3e-35	149
comp18019_c0_seq1	sp|P10978|POLX_TOBAC	49.45	91	46	0	2	274	859	949	6e-21	99.4
comp18020_c0_seq1	sp|P92520|M820_ARATH	47.3	74	39	0	223	2	28	101	5e-13	73.2
comp18020_c0_seq2	sp|P92520|M820_ARATH	43.1	58	33	0	191	18	28	85	5e-07	53.1
comp18023_c0_seq1	sp|Q40286|UFOG4_MANES	52.34	128	61	0	407	24	103	230	9e-34	142
comp18025_c0_seq1	sp|D2SW95|COPB_PIG	65.85	41	11	1	6	119	890	930	6e-08	56.2
comp18025_c0_seq2	sp|D2SW95|COPB_PIG	65.85	41	11	1	6	119	890	930	6e-08	56.2
comp18029_c0_seq1	sp|Q9LTC6|ERF95_ARATH	77.14	70	16	0	1	210	5	74	3e-27	120
comp18032_c0_seq1	sp|Q9VG98|GSTT2_DROME	35.4	113	69	3	456	130	90	201	3e-06	51.2
comp18065_c0_seq1	sp|O74633|RPA2_NEUCR	77.03	74	16	1	231	13	1067	1140	3e-27	120
comp18089_c0_seq1	sp|P57224|AROH_BUCAI	95.95	74	3	0	1	222	121	194	2e-34	144
comp18094_c0_seq1	sp|Q9SJN0|ABI5_ARATH	88.24	34	4	0	201	100	41	74	2e-10	64.7
comp18100_c0_seq1	sp|Q8GXI9|PV42B_ARATH	47.5	80	42	1	242	3	243	320	7e-15	79.3
comp18104_c0_seq1	sp|P10978|POLX_TOBAC	56.67	120	51	1	33	389	857	976	1e-33	141
comp18104_c0_seq2	sp|P10978|POLX_TOBAC	56.32	87	37	1	5	262	890	976	2e-21	101
comp18105_c0_seq1	sp|P07251|ATPA_YEAST	90.28	72	7	0	218	3	260	331	9e-33	138
comp18113_c0_seq1	sp|P10978|POLX_TOBAC	49.37	158	79	1	9	479	833	990	2e-35	148
comp18115_c0_seq1	sp|Q9FNN7|PP371_ARATH	59.26	162	65	1	518	36	337	498	1e-53	208
comp18116_c0_seq1	sp|Q7KQZ4|LOLA3_DROME	50	54	27	1	74	235	685	737	5e-10	63.2
comp18129_c0_seq1	sp|Q9LRR5|DRL21_ARATH	42.11	114	65	2	8	346	261	373	3e-19	94
comp18154_c0_seq1	sp|P32481|IF2G_YEAST	82.35	51	9	0	303	151	475	525	4e-18	90.1
comp18154_c0_seq2	sp|P32481|IF2G_YEAST	82.35	51	9	0	324	172	475	525	4e-18	90.1
comp18155_c0_seq1	sp|Q9WUD1|CHIP_MOUSE	40.26	77	45	2	243	16	230	304	2e-08	58.2
comp18155_c0_seq2	sp|Q5ZHY5|CHIP_CHICK	41.56	77	44	2	307	80	240	314	7e-09	59.3
comp18167_c1_seq1	sp|P82295|PROML_DROME	34.81	135	79	3	4	381	793	927	6e-19	92.8
comp18176_c0_seq1	sp|Q9US30|RT19_SCHPO	68.57	35	11	0	1	105	59	93	8e-08	55.8
comp18182_c0_seq1	sp|Q0JC10|DCAM_ORYSJ	40.54	148	84	3	753	322	199	344	2e-24	112
comp18184_c0_seq1	sp|P58931|BCSA_PSEFS	33.33	117	68	3	342	22	226	333	3e-07	53.9
comp18186_c0_seq1	sp|P35416|MYSP2_DROME	28.26	138	99	1	460	47	253	387	1e-14	79.3
comp18186_c0_seq2	sp|P35416|MYSP2_DROME	29.2	137	97	1	430	20	253	386	4e-15	80.5
comp18189_c0_seq1	sp|Q8BW94|DYH3_MOUSE	54.33	127	58	1	3	383	3756	3881	6e-32	135
comp18192_c0_seq1	sp|Q8LFN2|Y3037_ARATH	43.71	151	85	3	453	1	25	161	2e-12	72.8
comp18194_c0_seq1	sp|Q61493|DPOLZ_MOUSE	62	150	57	0	1	450	2844	2993	2e-50	197
comp18194_c1_seq1	sp|Q61493|DPOLZ_MOUSE	32.56	129	86	2	3	386	2991	3118	6e-18	90.1
comp18195_c1_seq1	sp|C6DKY4|BETA_PECCP	45.21	73	40	0	2	220	238	310	1e-12	71.6
comp18230_c0_seq1	sp|Q6DN12|MCTP2_HUMAN	56	50	22	0	150	1	751	800	9e-09	58.9
comp18230_c1_seq1	sp|Q6DN12|MCTP2_HUMAN	57.97	69	29	0	6	212	799	867	1e-17	88.2
comp18234_c0_seq1	sp|P10978|POLX_TOBAC	28	125	88	2	28	396	269	392	3e-06	50.4
comp18236_c0_seq1	sp|P55004|PHYE_IPONI	68.6	242	76	2	730	5	6	242	3e-90	331
comp18260_c0_seq1	sp|Q9C9J0|LHTL5_ARATH	46.55	116	62	1	348	1	326	431	2e-12	70.9
comp18260_c1_seq1	sp|Q9C9J0|LHTL5_ARATH	78.75	80	17	0	1	240	252	331	9e-26	115
comp18265_c0_seq1	sp|Q8HYW2|SO3A1_BOVIN	32.95	176	114	3	9	524	480	645	2e-26	119
comp18270_c0_seq1	sp|P87222|HSP75_CANAW	81.06	132	25	0	5	400	217	348	6e-58	222
comp18313_c0_seq1	sp|Q9VUC6|Y2138_DROME	72.09	43	12	0	96	224	73	115	1e-11	68.6
comp18326_c0_seq1	sp|P38077|ATPG_YEAST	57.5	40	17	0	211	92	134	173	1e-05	48.9
comp18327_c0_seq1	sp|Q5I085|PP1B_XENTR	92.75	69	5	0	3	209	22	90	3e-32	137
comp18352_c0_seq1	sp|P19199|POL_COYMV	48.74	119	61	1	43	399	56	173	4e-28	123
comp18353_c0_seq1	sp|Q8L709|CHX28_ARATH	56.76	37	16	0	2	112	765	801	8e-06	49.3
comp18354_c0_seq1	sp|C0LGQ5|GSO1_ARATH	70.37	81	24	0	1	243	1169	1249	2e-27	121
comp18360_c0_seq1	sp|Q7QH73|PERC_ANOGA	44.3	79	39	3	222	1	186	263	2e-10	65.1
comp18371_c0_seq1	sp|A3KGT9|GPT3L_DANRE	66.67	90	30	0	415	146	344	433	1e-30	131
comp18377_c0_seq1	sp|Q9FHW9|GDL90_ARATH	57.45	47	20	0	177	317	38	84	1e-18	69.3
comp18377_c0_seq2	sp|Q9FHW9|GDL90_ARATH	50	80	40	1	177	416	38	116	1e-16	85.5
comp18383_c0_seq1	sp|P49584|PCY1A_CRIGR	54.72	53	24	1	161	3	269	316	2e-07	54.3
comp18388_c0_seq1	sp|Q9FNK0|FDL30_ARATH	36.45	107	68	3	155	475	17	111	4e-08	57.4
comp18389_c0_seq1	sp|Q9W3W5|WIF1_DROME	68.13	91	29	2	3	275	337	423	2e-33	140
comp18404_c0_seq1	sp|Q5U2U0|CLPX_RAT	63.21	106	39	2	3	320	386	489	3e-28	123
comp18404_c1_seq1	sp|Q5R7N3|CLPX_PONAB	82.2	118	21	0	35	388	275	392	2e-50	197
comp18439_c0_seq1	sp|B2D0J5|EST6_APIME	29.92	127	86	5	544	173	434	554	4e-06	51.2
comp18447_c0_seq1	sp|Q9SSG3|HIPL1_ARATH	68.57	70	22	1	232	23	347	415	5e-21	99.8
comp18447_c0_seq2	sp|Q9SSG3|HIPL1_ARATH	68.7	131	41	1	455	63	347	476	4e-51	200
comp18462_c0_seq1	sp|O70467|ANM3_RAT	37.36	91	54	2	57	320	151	240	3e-06	50.8
comp18464_c0_seq1	sp|P00130|QCR9_BOVIN	46.3	54	29	0	380	219	10	63	7e-09	59.7
comp18467_c0_seq1	sp|P42328|ADH3_GEOSE	44.05	84	39	1	49	276	17	100	3e-14	77
comp18473_c0_seq1	sp|Q01603|PERO_DROME	38.93	149	91	1	1	447	474	621	2e-18	91.7
comp18481_c0_seq1	sp|Q9M066|C90C1_ARATH	61.54	299	115	2	9	905	75	358	2e-100	365
comp18486_c0_seq1	sp|Q4L9D7|BETA_STAHJ	32.22	180	106	7	507	16	72	238	6e-11	67
comp18492_c0_seq1	sp|O64766|PP185_ARATH	59.65	57	23	0	48	218	51	107	8e-13	72.4
comp18502_c0_seq1	sp|Q5BLF0|NMD3_DANRE	72.53	91	25	0	3	275	93	183	9e-36	148
comp18502_c1_seq1	sp|Q6P2Z6|NMD3_XENTR	60	75	30	0	285	61	1	75	3e-23	107
comp18503_c0_seq1	sp|Q9GQQ0|SPIN_DROME	64.34	129	46	0	1	387	354	482	1e-40	164
comp18508_c0_seq1	sp|Q9WVP6|PAPOB_MOUSE	63.92	97	35	0	1	291	128	224	2e-26	117
comp18537_c0_seq1	sp|B5D5N9|CTR2_RAT	46.94	49	26	0	271	125	570	618	2e-08	58.2
comp18537_c1_seq1	sp|Q5PR34|CTR2_DANRE	29.35	92	61	2	8	271	485	572	4e-06	50.1
comp18546_c0_seq1	sp|Q6P7A2|UBE4A_RAT	35.16	91	59	1	12	284	471	549	1e-07	55.1
comp18559_c0_seq1	sp|Q9FX31|HDG11_ARATH	41.77	79	46	0	2	238	556	634	4e-12	70.1
comp18561_c0_seq1	sp|P0C2F6|RNHX1_ARATH	27.27	88	64	1	35	298	253	338	3e-06	50.8
comp18568_c0_seq1	sp|Q797A7|YFNA_BACSU	35.48	124	80	0	424	53	236	359	6e-17	86.3
comp18570_c0_seq1	sp|Q60974|NCOR1_MOUSE	52.73	55	26	0	847	683	455	509	5e-09	62
comp18594_c0_seq1	sp|P10978|POLX_TOBAC	56.16	73	32	1	1	219	1185	1256	1e-15	81.6
comp18602_c1_seq1	sp|Q7M3K2|PELET_DROME	45.45	99	53	1	33	326	260	358	2e-20	97.8
comp18615_c0_seq1	sp|Q9ZUE9|PP149_ARATH	44.12	102	57	2	306	1	26	122	1e-17	88.6
comp18645_c0_seq1	sp|Q94CB1|PME25_ARATH	71.83	71	20	0	2	214	545	615	7e-28	122
comp18645_c0_seq2	sp|Q94CB1|PME25_ARATH	71.83	71	20	0	2	214	545	615	7e-28	122
comp18657_c0_seq1	sp|Q9QYM2|PARG_RAT	68.89	45	14	0	142	8	860	904	4e-13	73.6
comp18659_c0_seq1	sp|O88531|PPT1_MOUSE	59.32	118	48	0	1	354	167	284	8e-35	145
comp18670_c0_seq1	sp|Q16UG2|GATB_AEDAE	59.78	92	37	0	278	3	76	167	2e-26	117
comp18671_c0_seq1	sp|Q6P856|AP2M1_XENTR	86.32	117	16	0	475	125	319	435	3e-57	220
comp18678_c0_seq1	sp|Q6NKW9|E138_ARATH	55.88	68	30	0	205	2	129	196	5e-15	79.7
comp18681_c0_seq1	sp|P10394|POL4_DROME	40.38	52	30	1	47	199	895	946	4e-06	50.1
comp18689_c0_seq1	sp|Q9BBS8|RPOC1_LOTJA	87.65	81	10	0	1	243	596	676	2e-38	158
comp18689_c1_seq1	sp|Q8HVY3|RPOC2_SOYBN	97.22	72	2	0	2	217	4	75	3e-33	140
comp18706_c0_seq1	sp|Q5RD27|SRPK1_PONAB	52.17	46	22	0	288	151	608	653	6e-09	59.7
comp18718_c0_seq1	sp|Q96449|DMC1_SOYBN	95.79	95	4	0	285	1	65	159	1e-45	181
comp18742_c0_seq1	sp|Q06850|CDPK1_ARATH	86.36	44	6	0	229	98	360	403	9e-17	85.5
comp18745_c0_seq1	sp|P91660|L259_DROME	41.07	112	66	1	351	16	933	1043	5e-20	96.3
comp18774_c0_seq1	sp|P60764|RAC3_MOUSE	51.45	138	52	2	622	254	55	192	2e-34	145
comp18779_c0_seq1	sp|P10978|POLX_TOBAC	37.78	90	52	2	289	32	936	1024	3e-09	60.1
comp18792_c0_seq1	sp|P51559|BLI4_CAEEL	38.89	108	64	2	327	10	521	626	1e-15	81.6
comp18794_c0_seq1	sp|Q5G1S8|PP241_ARATH	62.07	174	66	0	523	2	458	631	5e-49	193
comp18797_c0_seq1	sp|Q9MAH4|AB10G_ARATH	71.74	92	26	1	1	276	362	452	3e-22	103
comp18798_c0_seq1	sp|B5LML1|NU3C_CICAR	99.17	120	1	0	609	250	1	120	3e-63	241
comp18802_c0_seq1	sp|P12785|FAS_RAT	72.5	80	22	0	240	1	1706	1785	2e-27	120
comp18802_c1_seq1	sp|P12785|FAS_RAT	60	70	28	1	210	1	1779	1846	9e-17	85.5
comp18807_c0_seq1	sp|Q94AZ2|STP13_ARATH	66.67	48	16	0	209	66	457	504	2e-16	84.3
comp18810_c0_seq1	sp|Q7LHG5|YI31B_YEAST	47.67	86	45	1	18	275	664	748	1e-16	85.1
comp18810_c0_seq2	sp|P04323|POL3_DROME	39.22	51	31	0	73	225	288	338	7e-08	41.6
comp18813_c0_seq1	sp|Q7SA85|LONP2_NEUCR	56.25	32	14	0	1	96	906	937	8e-06	49.3
comp18821_c0_seq1	sp|Q5R407|UBP5_PONAB	40.43	141	57	1	4	345	553	693	6e-24	109
comp18821_c1_seq1	sp|Q5R407|UBP5_PONAB	31.51	73	48	1	217	5	484	556	9e-07	52.4
comp18822_c0_seq1	sp|Q9LW32|PP258_ARATH	66.04	159	54	2	102	578	13	160	3e-51	201
comp18849_c0_seq1	sp|Q9NB04|PATJ_DROME	83.78	111	18	0	563	231	709	819	2e-46	185
comp18878_c0_seq1	sp|Q16RF5|QTRD1_AEDAE	38.81	67	41	0	16	216	149	215	6e-09	59.7
comp18878_c1_seq1	sp|B0WAN0|QTRD1_CULQU	43.08	65	37	0	8	202	234	298	1e-10	65.1
comp18879_c0_seq1	sp|Q9C101|YKT8_SCHPO	49.35	77	39	0	234	4	128	204	5e-11	66.6
comp18884_c0_seq1	sp|O65351|SUBL_ARATH	50.82	61	28	1	33	209	176	236	7e-10	62.8
comp18889_c0_seq1	sp|A2ALU4|SHRM2_MOUSE	36.66	311	191	6	82	996	1175	1476	5e-36	152
comp18892_c0_seq1	sp|Q5XI42|AL3B1_RAT	51.55	97	47	1	365	75	352	446	5e-23	106
comp18901_c0_seq1	sp|Q7TT45|RRAGD_MOUSE	75.36	69	17	1	2	208	214	281	1e-23	108
comp18901_c1_seq1	sp|Q99K70|RRAGC_MOUSE	64	75	27	0	226	2	61	135	1e-21	102
comp18902_c0_seq1	sp|P92519|M810_ARATH	51	100	49	1	5	304	104	201	5e-21	99.8
comp18920_c0_seq1	sp|P10978|POLX_TOBAC	36.36	132	81	1	399	13	548	679	1e-19	95.1
comp18924_c0_seq1	sp|Q84KJ6|AMT31_ORYSJ	65.48	84	24	1	237	1	92	175	1e-24	111
comp18930_c0_seq1	sp|Q7RVL0|GSP1_NEUCR	97.39	115	3	0	3	347	35	149	5e-63	239
comp18931_c0_seq1	sp|O17185|SUP9_CAEEL	44.44	63	35	1	199	387	170	231	1e-09	62
comp18935_c0_seq1	sp|Q8SWR2|BICRD_DROME	34.78	138	90	2	415	2	427	553	2e-15	82
comp18946_c0_seq1	sp|P33065|CAHH_VAR67	40.23	87	47	2	125	370	42	128	1e-11	68.6
comp19005_c0_seq1	sp|O85293|ILVI_BUCAP	94	150	9	0	1	450	422	571	7e-77	286
comp19007_c0_seq1	sp|Q969T9|WBP2_HUMAN	37.77	188	105	3	3	530	64	237	5e-19	94.4
comp19007_c0_seq2	sp|Q969T9|WBP2_HUMAN	41.1	146	74	2	3	404	64	202	1e-17	90.1
comp19009_c0_seq1	sp|P78417|GSTO1_HUMAN	49.59	123	60	2	373	11	5	127	5e-26	116
comp19015_c0_seq1	sp|Q9SK53|COL3_ARATH	37.65	85	51	2	519	271	205	276	3e-07	55.1
comp19022_c0_seq1	sp|Q6NTR1|MTL13_XENLA	41.86	86	48	1	258	7	136	221	6e-11	66.2
comp19035_c0_seq1	sp|Q07498|EPHB3_CHICK	63.77	69	25	1	3	209	630	696	2e-18	90.9
comp19047_c0_seq1	sp|P45583|CU19_LOCMI	84.06	69	11	0	241	447	51	119	4e-29	127
comp19066_c0_seq1	sp|P28295|EF1A_ABSGL	99.24	131	1	0	2	394	310	440	2e-70	264
comp19068_c0_seq1	sp|Q8BIQ5|CSTF2_MOUSE	70.24	84	25	0	1	252	39	122	5e-29	126
comp19072_c0_seq1	sp|Q84MC0|UGPI4_ARATH	36.56	93	59	1	281	3	20	109	2e-10	64.7
comp19096_c1_seq1	sp|P93295|M310_ARATH	42.86	84	47	1	2	250	12	95	8e-14	75.9
comp19101_c0_seq1	sp|Q6WV17|GALT5_DROME	84.06	138	22	0	3	416	217	354	2e-65	246
comp19101_c1_seq1	sp|Q6WV17|GALT5_DROME	85.61	132	19	0	2	397	358	489	5e-68	255
comp19102_c0_seq1	sp|P57389|ODO2_BUCAI	46.61	118	59	2	3	344	24	140	2e-19	94.7
comp19109_c0_seq1	sp|Q941L0|CESA3_ARATH	66.67	126	34	2	1	354	617	742	2e-34	144
comp19124_c0_seq1	sp|Q9NPB8|GPCP1_HUMAN	52.94	85	40	0	3	257	478	562	1e-18	92
comp19124_c1_seq1	sp|Q9NPB8|GPCP1_HUMAN	54.35	46	21	0	206	69	563	608	1e-07	55.5
comp19126_c1_seq1	sp|P0C2F6|RNHX1_ARATH	39.06	128	77	1	141	521	2	129	1e-24	112
comp19151_c0_seq1	sp|P40510|SER33_YEAST	56.48	108	47	0	2	325	362	469	2e-30	131
comp19158_c0_seq1	sp|Q9SLD4|ZAT11_ARATH	48.65	111	55	3	366	40	64	173	1e-21	101
comp19167_c0_seq1	sp|O14228|PUR4_SCHPO	54.29	35	16	0	3	107	1289	1323	9e-07	52.4
comp19170_c0_seq1	sp|B0X6P7|EIF3D_CULQU	48.59	142	73	2	1	426	75	203	4e-23	106
comp19170_c1_seq1	sp|Q0ZB77|EIF3D_BOMMO	74.19	62	15	2	61	243	6	66	3e-20	97.1
comp19171_c0_seq1	sp|O23266|PP308_ARATH	48.28	87	45	2	263	3	1	84	1e-16	85.1
comp19177_c0_seq1	sp|B8MDP8|SKP1_TALSN	97.3	37	1	0	343	233	124	160	5e-15	79.7
comp19190_c0_seq1	sp|P0C8Q5|PP336_ARATH	39.44	71	43	0	213	1	56	126	1e-10	65.5
comp19194_c0_seq1	sp|Q7LHG5|YI31B_YEAST	40.6	133	78	2	17	412	1099	1230	3e-18	90.5
comp19198_c0_seq1	sp|Q4VBI7|STX18_DANRE	42.63	190	106	2	14	574	125	313	3e-37	154
comp19200_c0_seq1	sp|P10978|POLX_TOBAC	46.49	114	61	2	2	343	1136	1244	3e-18	90.5
comp19203_c0_seq1	sp|Q6PHZ5|RB15B_MOUSE	44.74	76	39	1	13	231	705	780	4e-10	63.5
comp19203_c1_seq1	sp|Q96T37|RBM15_HUMAN	52.46	122	47	4	2	334	829	948	9e-23	105
comp19223_c0_seq1	sp|P0C2F6|RNHX1_ARATH	50	32	16	0	13	108	65	96	4e-07	41.6
comp19225_c0_seq1	sp|Q5R6E0|U5S1_PONAB	72.06	68	19	0	206	3	490	557	5e-24	109
comp19225_c1_seq1	sp|Q5R6E0|U5S1_PONAB	79.41	68	14	0	2	205	553	620	4e-21	100
comp19228_c0_seq1	sp|Q64737|PUR2_MOUSE	62.8	164	61	0	2	493	843	1006	5e-53	207
comp19228_c1_seq1	sp|P00967|PUR2_DROME	48.85	131	64	3	387	4	1045	1172	4e-24	110
comp19236_c0_seq1	sp|P54697|MYOJ_DICDI	47.09	361	163	6	1	999	379	736	6e-82	304
comp19236_c0_seq2	sp|P54697|MYOJ_DICDI	45.66	311	141	6	1	849	379	686	2e-76	246
comp19245_c0_seq1	sp|Q9M342|WAKLP_ARATH	67.05	88	29	0	1	264	549	636	8e-26	116
comp19252_c0_seq1	sp|Q9S9V8|FBL9_ARATH	42.25	71	39	2	2	208	142	210	2e-06	51.6
comp19259_c0_seq1	sp|O16810|ORC1_DROME	56.82	88	38	1	272	9	733	819	5e-20	96.3
comp19276_c0_seq1	sp|Q9V3D2|HEM6_DROME	77.48	111	22	1	2	325	269	379	3e-46	183
comp19282_c0_seq1	sp|P0CL22|TPIS_COCIM	57.14	49	19	1	1	141	238	286	2e-08	58.2
comp19283_c0_seq1	sp|P20825|POL2_DROME	45.95	111	60	0	2	334	512	622	1e-19	95.9
comp19287_c0_seq1	sp|P56092|EPD1_CANMA	66.37	113	38	0	339	1	77	189	2e-39	160
comp19287_c0_seq2	sp|P43076|PHR1_CANAL	65.85	82	28	0	246	1	118	199	1e-26	118
comp19299_c0_seq1	sp|Q28GG4|CHCH7_XENTR	30.77	91	63	1	342	70	12	73	7e-06	49.7
comp19299_c0_seq2	sp|Q8SPI2|CHCH7_MACFA	39.71	68	41	0	264	61	9	76	1e-10	65.5
comp19303_c0_seq1	sp|P42892|ECE1_HUMAN	33.81	139	89	6	1	408	199	332	4e-14	76.6
comp19308_c0_seq1	sp|Q9Y815|RSV2_SCHPO	52.94	68	32	0	2	205	568	635	1e-14	80.5
comp19311_c0_seq1	sp|P92519|M810_ARATH	50	70	35	1	213	4	107	173	4e-12	70.1
comp19311_c0_seq2	sp|P92519|M810_ARATH	46.99	83	44	2	250	2	107	186	8e-13	72.4
comp19313_c0_seq1	sp|Q99315|YG31B_YEAST	31.93	498	313	7	1	1416	953	1445	2e-60	234
comp19337_c0_seq1	sp|P10978|POLX_TOBAC	61.02	59	23	0	30	206	879	937	2e-11	68.2
comp19338_c0_seq1	sp|Q8R1K4|AT2L2_MOUSE	45.52	134	73	1	405	4	310	442	1e-27	122
comp19351_c0_seq1	sp|Q50EX6|ODO1_PETHY	91.84	98	8	0	296	3	4	101	9e-52	201
comp19369_c0_seq1	sp|P10978|POLX_TOBAC	47.3	74	36	1	123	335	808	881	2e-11	67.8
comp19402_c0_seq1	sp|Q0V865|FAFL_ARATH	37.88	132	48	2	3	296	147	278	7e-12	70.5
comp19408_c0_seq1	sp|P42040|ENO_DAVTA	97.22	72	0	1	3	212	310	381	2e-32	137
comp19409_c0_seq1	sp|Q9LTC6|ERF95_ARATH	82.14	56	10	0	213	46	21	76	5e-13	73.2
comp19415_c0_seq1	sp|P00507|AATM_RAT	61.97	71	27	0	380	168	358	428	2e-18	90.9
comp19418_c0_seq1	sp|Q29N38|AP2A_DROPS	87.13	101	13	0	3	305	464	564	5e-47	186
comp19435_c0_seq1	sp|B2W2N2|M2DH_PYRTR	92.31	26	2	0	1	78	541	566	1e-05	48.9
comp19447_c0_seq1	sp|Q9LHD1|AB15B_ARATH	86.21	116	16	0	2	349	779	894	2e-50	197
comp19454_c0_seq1	sp|P04146|COPIA_DROME	41.03	156	91	1	477	13	1245	1400	5e-28	123
comp19458_c0_seq1	sp|Q6NML0|ATL76_ARATH	58.7	46	17	1	2	133	170	215	2e-10	64.3
comp19459_c0_seq1	sp|Q9V498|CSTN1_DROME	45	100	53	1	41	334	695	794	8e-19	92.4
comp19459_c1_seq1	sp|Q6Q0N0|CSTN1_RAT	35.71	84	45	3	5	229	584	667	4e-08	57
comp19460_c0_seq1	sp|Q8T4E1|GPI8_DROME	66.41	128	43	0	3	386	194	321	6e-46	182
comp19522_c0_seq1	sp|Q9P6C8|ADH1_NEUCR	78.23	124	27	0	374	3	20	143	3e-43	173
comp19533_c0_seq1	sp|Q9V3I8|OGG1_DROME	47.48	139	70	1	481	74	178	316	4e-33	140
comp19533_c0_seq2	sp|Q9V3I8|OGG1_DROME	45.73	164	84	2	480	4	178	341	5e-36	150
comp19539_c0_seq1	sp|Q8BHI9|NIM1_MOUSE	58.54	82	34	1	1	246	141	221	5e-21	99.8
comp19539_c1_seq1	sp|Q8IY84|NIM1_HUMAN	53.85	104	46	1	307	2	32	135	3e-18	90.5
comp19554_c0_seq1	sp|P04146|COPIA_DROME	48.33	60	31	0	495	316	1341	1400	8e-10	63.2
comp19561_c0_seq1	sp|P13709|FSH_DROME	76.39	72	17	0	217	2	521	592	4e-28	123
comp19580_c0_seq1	sp|Q7LHG5|YI31B_YEAST	43.21	81	45	1	412	651	1151	1231	3e-14	57.4
comp19589_c0_seq1	sp|Q8K0V4|CNOT3_MOUSE	83.61	122	20	0	493	128	629	750	6e-42	169
comp19594_c0_seq1	sp|P24465|C71A1_PERAE	57.78	45	19	0	1	135	454	498	1e-07	55.1
comp19604_c0_seq1	sp|A7DZP8|GPDM_MESAU	66.28	86	29	0	259	2	294	379	4e-30	129
comp19604_c1_seq1	sp|P90795|GPDM_CAEEL	45	120	66	1	360	1	381	479	7e-25	112
comp19606_c0_seq1	sp|Q9LV03|GLUT1_ARATH	63.21	106	38	1	318	4	1708	1813	2e-35	147
comp19611_c0_seq1	sp|O54916|REPS1_MOUSE	57.69	52	22	0	287	132	304	355	7e-10	62.8
comp19614_c0_seq1	sp|O59933|MSMO_CANAL	68.87	151	47	0	739	287	136	286	4e-65	248
comp19616_c0_seq1	sp|Q5XXR3|ARHG6_RAT	69.39	49	15	0	234	88	171	219	5e-15	79.7
comp19631_c0_seq1	sp|P33125|HSP82_AJECA	79.41	136	28	1	1	408	173	306	3e-22	103
comp19640_c0_seq1	sp|Q5SP67|WDR26_DANRE	53.33	255	105	3	728	6	1	254	2e-71	269
comp19647_c0_seq1	sp|P04323|POL3_DROME	44.78	67	37	0	209	9	494	560	6e-09	59.7
comp19675_c0_seq1	sp|Q9Y1I2|VP33A_DROME	37.5	64	40	0	223	32	152	215	5e-08	56.6
comp19675_c1_seq1	sp|Q96AX1|VP33A_HUMAN	50	80	36	2	4	231	221	300	6e-14	76.3
comp19697_c0_seq1	sp|Q9FLZ9|PP405_ARATH	46.33	177	95	0	52	582	493	669	5e-40	164
comp19711_c0_seq1	sp|Q5B995|NHP6_EMENI	71.05	38	11	0	114	1	1	38	4e-09	60.1
comp19712_c0_seq1	sp|O94855|SC24D_HUMAN	56.1	164	72	0	6	497	312	475	1e-52	205
comp19712_c1_seq1	sp|O94855|SC24D_HUMAN	44.44	81	29	2	319	513	218	298	6e-11	67
comp19721_c0_seq1	sp|Q9Y105|SYQ_DROME	57.41	317	133	2	2	946	462	777	2e-98	359
comp19748_c0_seq1	sp|Q9LFR3|GASAE_ARATH	66.13	62	21	0	224	39	214	275	3e-22	103
comp19759_c0_seq1	sp|Q08DK4|GHC1_BOVIN	56.06	132	57	2	2	394	191	319	3e-27	122
comp19772_c0_seq1	sp|Q05048|CSTF1_HUMAN	65.65	131	45	0	2	394	297	427	6e-51	199
comp19791_c0_seq1	sp|Q9LRR4|R13L1_ARATH	39.78	93	51	4	264	1	122	211	3e-09	60.8
comp19794_c0_seq1	sp|Q6K609|GRXC3_ORYSJ	65.19	135	40	1	112	495	1	135	2e-43	176
comp19803_c0_seq1	sp|O94812|BAIP3_HUMAN	30.77	143	71	2	10	354	187	329	4e-15	80.1
comp19805_c0_seq1	sp|P93847|RL10_SOLME	64.47	76	27	0	264	37	133	208	2e-26	117
comp19815_c0_seq1	sp|Q9LN01|PPR21_ARATH	38.6	228	139	3	684	4	115	339	1e-37	156
comp19829_c0_seq1	sp|Q19AV6|ZSWM7_HUMAN	36.9	84	51	3	155	400	4	86	3e-07	54.3
comp19829_c0_seq2	sp|Q9CWQ2|ZSWM7_MOUSE	40.18	112	64	4	158	484	5	115	2e-12	72
comp19847_c0_seq1	sp|Q8VCE2|GPN1_MOUSE	92.86	28	2	0	360	277	64	91	4e-08	57
comp19848_c0_seq1	sp|Q9SUH6|PP341_ARATH	58.14	129	54	1	2	388	260	385	2e-36	150
comp19850_c0_seq1	sp|Q6NVA9|ACTB_XENTR	98.9	91	1	0	275	3	198	288	5e-47	186
comp19863_c0_seq1	sp|P12036|NFH_HUMAN	27.43	113	82	0	9	347	883	995	2e-06	51.6
comp19871_c0_seq1	sp|Q9LYC8|GRXS6_ARATH	60.78	102	40	0	491	186	1	102	1e-30	132
comp19872_c0_seq1	sp|P14065|GCY_YEAST	48.7	115	43	1	1	297	66	180	8e-24	108
comp19888_c0_seq1	sp|Q8S8I4|EPF1_ARATH	68.24	85	27	1	129	383	21	104	1e-27	122
comp19902_c0_seq1	sp|P10978|POLX_TOBAC	39.8	98	57	1	291	4	490	587	5e-15	79.7
comp19905_c0_seq1	sp|P0CX26|RL43B_YEAST	78.02	91	20	0	19	291	1	91	9e-36	148
comp19913_c0_seq1	sp|Q38914|ANT_ARATH	52.38	63	30	2	1	189	86	142	5e-09	60.1
comp19916_c0_seq1	sp|Q9C2D4|SC61G_NEUCR	70.59	68	20	0	241	38	3	70	1e-23	108
comp19947_c0_seq1	sp|Q6NYV8|LCLT1_DANRE	43.75	64	36	0	274	83	220	283	4e-11	67
comp19969_c0_seq1	sp|Q24546|SYN_DROME	48.62	109	50	2	313	5	54	161	4e-21	100
comp19972_c0_seq1	sp|P10978|POLX_TOBAC	54.31	116	52	1	82	426	856	971	9e-32	135
comp19986_c1_seq1	sp|P91682|SMO_DROME	52.56	78	31	2	2	217	613	690	9e-10	62.4
comp20004_c0_seq1	sp|O35075|DSCR3_MOUSE	47.27	55	29	0	89	253	1	55	5e-10	63.2
comp20016_c0_seq1	sp|O43045|ISA2_SCHPO	44.04	109	61	3	11	337	104	204	1e-15	82.4
comp20021_c0_seq1	sp|Q7T2A3|DDA1_DANRE	60.53	76	29	2	51	275	1	75	3e-19	94
comp20023_c0_seq1	sp|P11029|ACAC_CHICK	75.47	106	26	1	1	318	1415	1519	7e-39	159
comp20023_c1_seq1	sp|O00763|ACACB_HUMAN	67.47	83	27	0	1	249	1469	1551	9e-28	122
comp20026_c0_seq1	sp|P04146|COPIA_DROME	40.7	86	51	0	2	259	1316	1401	6e-14	76.3
comp20026_c0_seq2	sp|P04146|COPIA_DROME	45.07	71	39	0	2	214	1331	1401	2e-11	67.8
comp20027_c0_seq1	sp|P47924|RIBBA_ARATH	60.82	97	38	1	1	291	228	323	5e-26	116
comp20051_c0_seq1	sp|O82318|Y2579_ARATH	53.12	96	45	0	3	290	196	291	7e-20	95.9
comp20060_c0_seq1	sp|Q9CAR7|HIR2_ARATH	53.85	52	24	0	158	3	14	65	1e-09	58.9
comp20060_c0_seq2	sp|Q9CAR7|HIR2_ARATH	53.85	52	24	0	158	3	14	65	1e-09	58.9
comp20068_c0_seq1	sp|Q93Z24|BGA17_ARATH	40.62	160	82	4	2	442	525	681	2e-25	115
comp20071_c0_seq1	sp|P92520|M820_ARATH	37.29	118	67	1	393	61	4	121	6e-16	82.8
comp20085_c0_seq1	sp|Q5UP73|YR614_MIMIV	51.52	66	32	0	205	8	219	284	1e-11	68.6
comp20089_c0_seq1	sp|Q60FS1|TCTP_PLUXY	57.29	96	41	1	289	2	55	149	4e-24	110
comp20090_c0_seq1	sp|Q6DN14|MCTP1_HUMAN	56.25	48	21	0	3	146	940	987	8e-11	65.9
comp20114_c0_seq1	sp|Q9VKB9|RBGPR_DROME	28.74	167	111	4	4	480	867	1032	2e-08	58.2
comp20134_c0_seq1	sp|Q9LXF2|PP385_ARATH	47.64	233	122	4	1	699	289	516	2e-58	225
comp20137_c0_seq1	sp|P23980|PMA2_SOLLC	91.89	37	3	0	218	108	425	461	8e-23	72.4
comp20143_c0_seq1	sp|P48778|GOR_PANTR	49.62	133	66	3	2	397	436	565	8e-18	90.1
comp20143_c1_seq1	sp|P48778|GOR_PANTR	46.51	86	46	1	259	2	358	438	1e-12	72
comp20161_c0_seq1	sp|Q9D6M3|GHC1_MOUSE	71.01	69	20	0	1	207	67	135	2e-21	101
comp20182_c0_seq1	sp|Q9LIC3|PP227_ARATH	34.91	212	135	3	72	698	68	277	2e-29	129
comp20198_c0_seq1	sp|Q6ZQF0|TOPB1_MOUSE	29.12	182	118	5	134	646	53	233	4e-15	81.6
comp20210_c0_seq1	sp|Q12010|YO092_YEAST	43.1	58	33	0	97	270	10	67	5e-07	53.1
comp20211_c0_seq1	sp|Q68FL4|SAHH3_MOUSE	69.16	214	66	0	1	642	276	489	3e-90	332
comp20252_c0_seq1	sp|Q9LT31|VPS9A_ARATH	63.79	58	19	2	420	253	144	201	1e-18	75.1
comp20285_c0_seq1	sp|P38295|MCFS2_YEAST	27.73	119	67	1	2	301	256	374	2e-08	58.2
comp20300_c0_seq1	sp|P61866|RL12_CAEEL	56.16	73	32	0	219	1	62	134	2e-19	94.4
comp20308_c0_seq1	sp|Q26473|SEM1A_SCHAM	53.06	49	22	2	14	157	684	730	8e-06	49.3
comp20322_c0_seq1	sp|Q9LRJ9|CRR38_ARATH	58.18	110	44	2	4	327	118	226	7e-31	132
comp20329_c0_seq1	sp|Q09JW2|RL17_ARGMO	81.63	49	9	0	58	204	4	52	1e-15	81.6
comp20335_c0_seq1	sp|Q4HZB8|FKBP_GIBZE	81.82	44	8	0	1	132	67	110	7e-15	79.3
comp20337_c0_seq1	sp|Q5TFE4|NT5D1_HUMAN	42.86	91	51	1	270	1	1	91	1e-13	75.5
comp20343_c0_seq1	sp|Q9VS29|DSCL_DROME	37.8	82	42	4	220	2	911	991	3e-06	50.4
comp20352_c0_seq1	sp|Q8TGM6|TAR1_YEAST	69.7	33	10	0	1	99	32	64	1e-05	48.9
comp20353_c0_seq1	sp|Q9FZ59|PEPR2_ARATH	48.94	378	188	3	1121	3	40	417	4e-91	335
comp20355_c0_seq1	sp|Q7Z6B7|SRGP1_HUMAN	52.67	131	62	0	36	428	502	632	3e-34	143
comp20360_c0_seq1	sp|Q3E9B8|AB23G_ARATH	67.74	62	20	1	3	188	564	622	1e-17	88.6
comp20360_c0_seq2	sp|Q3E9B8|AB23G_ARATH	67.74	62	20	1	3	188	564	622	1e-17	88.6
comp20380_c0_seq1	sp|P07259|PYR1_YEAST	65.12	86	30	0	1	258	2125	2210	5e-27	119
comp20416_c0_seq1	sp|P85191|CP450_HELAN	57.26	117	50	1	500	150	36	151	6e-34	143
comp20418_c0_seq1	sp|O70422|TF2H4_MOUSE	50.64	156	75	1	19	480	307	462	2e-39	161
comp20420_c0_seq1	sp|P04323|POL3_DROME	45.26	95	51	1	21	302	546	640	9e-15	79
comp20436_c0_seq1	sp|Q9UR07|RTF23_SCHPO	36.53	167	106	0	722	222	897	1063	4e-36	115
comp20442_c0_seq1	sp|Q28G25|BBS4_XENTR	32.26	124	77	2	3	353	304	424	6e-14	77.4
comp20475_c0_seq1	sp|Q9FKS4|ATR_ARATH	77.37	137	31	0	411	1	1722	1858	2e-59	227
comp20490_c0_seq1	sp|Q9CR64|KISHA_MOUSE	77.08	48	11	0	45	188	23	70	1e-15	82
comp20491_c0_seq1	sp|P73625|MUTS2_SYNY3	64.29	70	25	0	234	25	348	417	3e-21	100
comp20491_c0_seq2	sp|P73625|MUTS2_SYNY3	63.27	49	18	0	332	186	348	396	1e-16	71.6
comp20525_c0_seq1	sp|O81908|PPR2_ARATH	68.97	87	27	0	2	262	66	152	2e-29	127
comp20529_c0_seq1	sp|Q8RXR6|Y1028_ARATH	51.52	99	47	1	295	2	6	104	2e-24	110
comp20529_c1_seq1	sp|Q9LT24|Y3985_ARATH	49.12	57	29	0	207	37	105	161	2e-11	67.8
comp20580_c0_seq1	sp|P10978|POLX_TOBAC	48.84	86	44	1	2	259	881	965	2e-15	81.3
comp20615_c0_seq1	sp|Q2KHT6|FBX32_BOVIN	43.08	65	37	0	206	12	271	335	1e-11	68.6
comp20622_c0_seq1	sp|P68428|H32_WHEAT	72.86	70	17	1	206	3	1	70	3e-15	80.5
comp20641_c0_seq1	sp|Q8IT98|RS18_AEQIR	78.33	60	13	0	3	182	90	149	4e-23	106
comp20649_c0_seq1	sp|Q0P4K0|OSGP2_XENTR	36.89	103	65	0	2	310	192	294	9e-15	79
comp20682_c0_seq1	sp|Q9LMK5|STN1_ARATH	47.77	157	82	3	681	211	3	156	7e-37	154
comp20691_c0_seq1	sp|Q9FF41|PMI15_ARATH	32.64	242	136	3	44	688	145	386	1e-19	97.1
comp20727_c0_seq1	sp|Q96509|PER55_ARATH	61.82	55	21	0	72	236	22	76	2e-13	74.7
comp20731_c0_seq1	sp|F1M386|RPGF2_RAT	65.17	89	31	0	5	271	386	474	2e-27	120
comp20731_c1_seq1	sp|F1M386|RPGF2_RAT	53.61	166	76	1	498	4	586	751	8e-43	174
comp20761_c0_seq1	sp|Q9BY12|SCAPE_HUMAN	41.44	181	100	3	58	582	1171	1346	2e-29	129
comp20761_c0_seq2	sp|Q9BY12|SCAPE_HUMAN	35.27	258	148	5	5	721	1095	1346	9e-34	144
comp20763_c0_seq1	sp|Q9WTV7|RNF12_MOUSE	36.36	66	42	1	329	132	527	590	2e-08	60.1
comp20806_c0_seq1	sp|O35643|AP1B1_MOUSE	83.78	111	18	0	334	2	213	323	1e-48	191
comp20845_c0_seq1	sp|Q9SXL4|AHK1_ARATH	93.55	93	6	0	2	280	493	585	5e-34	142
comp20849_c0_seq1	sp|Q9JIL5|TULP4_MOUSE	45.12	82	43	2	4	243	400	480	1e-10	65.1
comp20851_c0_seq1	sp|Q9QYI7|DNJB8_MOUSE	67.92	53	17	0	287	129	3	55	4e-17	86.7
comp20851_c0_seq2	sp|Q9QYI7|DNJB8_MOUSE	66.04	53	18	0	287	129	3	55	5e-16	83.2
comp20856_c0_seq1	sp|P03360|POL_AVIRE	36.36	77	49	0	2	232	211	287	1e-07	55.1
comp20862_c0_seq1	sp|Q40392|TMVRN_NICGU	50	82	37	2	2	235	72	153	6e-16	82.8
comp20864_c0_seq1	sp|O42799|ALL7_ASPFU	72.46	69	19	0	64	270	171	239	2e-25	114
comp20879_c0_seq1	sp|P04323|POL3_DROME	46.91	81	43	0	495	253	543	623	1e-13	75.9
comp20881_c0_seq1	sp|P30432|FUR2_DROME	40.33	181	105	4	539	6	1069	1247	6e-44	176
comp20886_c0_seq1	sp|P59668|FAD12_MORIS	47.22	72	36	1	241	32	300	371	6e-17	74.7
comp20886_c1_seq1	sp|Q9Y8H5|FAD12_MORAP	39.06	64	39	0	78	269	233	296	2e-06	51.2
comp20892_c0_seq1	sp|P24545|PMA1_ZYGRO	76.39	72	17	0	2	217	637	708	7e-25	112
comp20898_c0_seq1	sp|P34727|ARF_AJECA	84.42	77	12	0	2	232	107	183	2e-32	137
comp20900_c0_seq1	sp|Q4KLQ5|WDR76_XENLA	39.44	71	43	1	215	3	464	533	6e-11	66.2
comp20903_c0_seq1	sp|Q9UR07|RTF23_SCHPO	38.27	81	50	0	5	247	915	995	2e-12	71.2
comp20907_c0_seq1	sp|Q9FJK3|AGL80_ARATH	41.18	68	40	0	639	436	86	153	2e-07	56.2
comp20908_c0_seq1	sp|Q28FG2|PRIC1_XENTR	32.43	74	47	1	215	3	85	158	1e-06	52
comp20909_c0_seq1	sp|P25997|EF3_CANAL	45.12	82	44	2	248	6	293	373	5e-11	66.6
comp20938_c0_seq1	sp|Q5R685|P85A_PONAB	38.65	326	188	5	2	943	402	720	2e-56	220
comp20951_c0_seq1	sp|Q8CBW7|CHIC1_MOUSE	60.47	129	51	0	6	392	90	218	4e-38	156
comp20957_c0_seq1	sp|Q4WVZ0|YA800_ASPFU	61.9	84	27	1	7	243	128	211	2e-23	107
comp20957_c0_seq2	sp|Q4WVZ0|YA800_ASPFU	67.02	94	26	1	2	268	118	211	2e-30	130
comp20958_c0_seq1	sp|Q9C7V5|PP104_ARATH	43.94	66	37	0	200	3	188	253	6e-09	59.7
comp20958_c1_seq1	sp|Q9C7V5|PP104_ARATH	56.07	107	47	0	332	12	253	359	2e-27	121
comp20980_c0_seq1	sp|Q6P4T0|ATG2A_MOUSE	60	40	16	0	5	124	1869	1908	1e-07	55.1
comp20993_c0_seq1	sp|B5X3B2|APMAP_SALSA	39.81	108	61	1	317	6	237	344	2e-18	90.9
comp20997_c0_seq1	sp|Q5R6B8|SL9B2_PONAB	34.88	172	112	2	5	520	371	515	4e-21	101
comp21016_c0_seq1	sp|Q40392|TMVRN_NICGU	38.39	112	67	2	153	482	116	226	1e-32	80.1
comp21030_c0_seq1	sp|P40402|SSUD_BACSU	37.5	80	50	1	42	281	171	248	1e-07	55.5
comp21031_c0_seq1	sp|Q10NX8|BGAL6_ORYSJ	90.48	84	8	0	2	253	257	340	3e-44	176
comp21051_c0_seq1	sp|Q9UBC3|DNM3B_HUMAN	40.38	52	31	0	194	39	688	739	8e-06	49.3
comp21055_c0_seq1	sp|Q9SUM5|Y4318_ARATH	39.25	107	62	1	347	36	51	157	2e-13	74.3
comp21063_c0_seq1	sp|Q07824|TPO1_YEAST	50	70	35	0	334	125	516	585	5e-08	56.6
comp21065_c0_seq1	sp|C8VP36|6PGD_EMENI	60.26	78	30	1	231	1	121	198	3e-22	103
comp21072_c0_seq1	sp|Q9SVA5|PP357_ARATH	60	105	42	0	317	3	709	813	4e-33	139
comp21073_c0_seq1	sp|Q07421|PMA1_AJECA	80	95	19	0	3	287	204	298	9e-39	158
comp21079_c0_seq1	sp|Q7LHG5|YI31B_YEAST	50	158	71	3	452	3	596	752	8e-35	145
comp21081_c0_seq1	sp|Q12035|FCF2_YEAST	47.5	80	41	1	9	245	130	209	4e-12	70.1
comp21087_c0_seq1	sp|Q8IT89|TPM_HAELO	89.09	110	12	0	3	332	102	211	2e-42	171
comp21088_c0_seq1	sp|O74762|RPN2_SCHPO	52.81	89	42	0	268	2	744	832	5e-18	89.7
comp21101_c0_seq1	sp|Q9Z2T2|KCNK1_RAT	35.21	71	45	2	1	210	229	295	1e-07	55.5
comp21105_c0_seq1	sp|P51397|DAP1_HUMAN	41.28	109	64	2	47	373	3	102	3e-12	71.6
comp21110_c0_seq1	sp|Q924A2|CIC_MOUSE	67.24	58	18	1	2	172	2369	2426	3e-14	77
comp21112_c1_seq1	sp|Q8BN82|S17A5_MOUSE	39.19	74	45	1	227	6	226	298	4e-14	76.6
comp21123_c0_seq1	sp|Q8BLQ7|CTR4_MOUSE	31.98	197	126	3	567	1	59	250	6e-22	103
comp21126_c0_seq1	sp|P44806|KDTA_HAEIN	50	32	16	0	359	264	109	140	4e-07	40.4
comp21126_c0_seq2	sp|P44806|KDTA_HAEIN	34.68	124	81	2	417	46	109	227	4e-13	73.6
comp21136_c0_seq1	sp|P92555|M1250_ARATH	39.68	63	38	0	97	285	5	67	8e-06	49.3
comp21138_c0_seq1	sp|O13797|SGT2_SCHPO	48.81	84	43	0	252	1	81	164	3e-16	84
comp21160_c0_seq1	sp|Q5F3R7|DCA12_CHICK	41.84	141	69	4	385	2	288	426	4e-25	113
comp21172_c0_seq1	sp|Q9SVQ1|YUC2_ARATH	75	84	21	0	252	1	314	397	7e-33	139
comp21186_c0_seq1	sp|Q1LW89|CASD1_DANRE	45.52	134	73	1	406	5	485	617	9e-31	132
comp21187_c0_seq2	sp|Q9SSR6|PPR78_ARATH	60.13	158	61	2	1	468	187	343	3e-51	200
comp21201_c0_seq1	sp|Q6IND6|CC037_XENLA	38.24	136	80	5	13	408	16	146	9e-21	99.4
comp21226_c0_seq1	sp|Q6DDZ9|K1609_XENLA	56.41	78	34	0	236	3	243	320	2e-13	74.3
comp21231_c0_seq1	sp|Q40392|TMVRN_NICGU	37.41	147	92	2	6	446	35	167	8e-23	105
comp21239_c0_seq1	sp|Q9LHZ7|CSLD2_ORYSJ	73.68	114	30	0	139	480	912	1025	5e-32	138
comp21243_c0_seq1	sp|P48738|PIPNA_RABIT	57.89	76	26	2	212	3	123	198	1e-14	78.6
comp21253_c0_seq1	sp|Q5R746|YTDC2_PONAB	50	50	25	0	2	151	612	661	3e-09	60.5
comp21261_c0_seq1	sp|Q9SX20|PTR18_ARATH	57.69	52	22	0	2	157	535	586	6e-11	66.2
comp21263_c0_seq1	sp|C8V329|FCY2_EMENI	55.34	103	46	1	1	309	410	508	4e-26	116
comp21281_c0_seq1	sp|O95208|EPN2_HUMAN	69.87	156	46	1	90	554	1	156	1e-58	225
comp21282_c0_seq1	sp|P0CL19|RPIB_COCIM	76.71	73	17	0	356	138	86	158	1e-25	114
comp21283_c0_seq1	sp|O19015|BGAL_FELCA	38.43	229	115	8	20	628	437	656	4e-31	135
comp21305_c0_seq1	sp|Q02096|PGLR_PERAE	61.29	31	12	0	93	1	85	115	3e-06	50.4
comp21306_c0_seq1	sp|Q7JW12|TMX2_DROME	62.71	118	44	1	1	354	57	173	7e-39	159
comp21307_c0_seq1	sp|P79013|RS11_SCHPO	67.69	130	42	2	1	390	11	136	2e-49	194
comp21322_c0_seq1	sp|B8D803|TIG_BUCAT	58.67	75	31	0	227	3	112	186	6e-20	96.3
comp21322_c1_seq1	sp|Q8K991|TIG_BUCAP	65.96	47	16	0	2	142	189	235	5e-13	73.2
comp21342_c0_seq1	sp|P0C2F6|RNHX1_ARATH	28.35	127	91	0	5	385	486	612	2e-07	55.1
comp21362_c0_seq1	sp|P61859|CALM_NEUCR	100	67	0	0	3	203	83	149	5e-32	136
comp21363_c1_seq1	sp|Q8GWP0|MYB39_ARATH	78.89	90	19	0	1	270	36	125	1e-40	165
comp21367_c0_seq1	sp|Q8C120|SH3R3_MOUSE	32.52	206	127	6	90	671	704	876	2e-17	89.4
comp21391_c0_seq1	sp|Q5ZID0|NMRL1_CHICK	29.07	172	122	4	836	321	58	220	2e-15	83.2
comp21398_c0_seq1	sp|O74306|RL5B_SCHPO	73.91	92	24	0	58	333	117	208	3e-35	146
comp21417_c0_seq1	sp|P10978|POLX_TOBAC	39.24	79	47	1	252	19	578	656	4e-11	47.8
comp21429_c0_seq1	sp|O42700|TAL1_SCHPO	66.18	68	23	0	2	205	231	298	1e-17	88.2
comp21465_c0_seq1	sp|Q62622|4EBP1_RAT	52.05	73	35	1	249	31	41	110	3e-12	70.5
comp21476_c0_seq1	sp|Q7KTX8|MED13_DROME	47.19	89	43	3	257	3	1772	1859	1e-16	85.5
comp21481_c0_seq1	sp|A7STV9|SLX1_NEMVE	50	78	38	1	240	10	83	160	1e-15	81.6
comp21485_c0_seq1	sp|P04146|COPIA_DROME	39.84	123	73	1	2	367	1278	1400	2e-20	97.4
comp21490_c0_seq1	sp|Q9CR47|NSA2_MOUSE	86.57	67	9	0	1	201	166	232	1e-35	121
comp21492_c0_seq1	sp|P10978|POLX_TOBAC	33.98	103	66	2	6	308	995	1094	4e-11	67
comp21500_c0_seq1	sp|Q9SN22|SCL32_ARATH	61.97	142	52	2	2	421	271	409	1e-47	189
comp21541_c0_seq1	sp|Q9C7F8|AB13B_ARATH	74.07	189	49	0	111	677	33	221	8e-72	270
comp21543_c0_seq1	sp|Q9HDY4|YK16_SCHPO	59.62	52	21	0	154	309	768	819	1e-10	65.5
comp21543_c0_seq2	sp|Q8IY37|DHX37_HUMAN	68.18	44	12	1	228	353	653	696	1e-21	62.8
comp21557_c0_seq1	sp|Q171Y8|MED27_AEDAE	36.75	117	73	3	3	350	70	182	1e-10	65.5
comp21572_c0_seq1	sp|Q8IUS5|EPHX4_HUMAN	36	75	48	1	241	17	133	204	1e-09	61.6
comp21574_c0_seq1	sp|Q9NRY5|F1142_HUMAN	35	120	70	4	296	631	91	199	6e-11	67.8
comp21578_c0_seq1	sp|Q5REY3|PRDX3_PONAB	66.22	74	23	1	352	137	182	255	6e-25	112
comp21585_c0_seq1	sp|Q9P5U4|GRPE_NEUCR	72.73	33	9	0	448	350	205	237	3e-06	50.8
comp21591_c0_seq1	sp|Q00711|DHSA_YEAST	69.37	111	34	0	404	72	530	640	2e-39	160
comp21593_c0_seq1	sp|P10978|POLX_TOBAC	37.29	59	37	1	317	141	843	900	1e-07	44.7
comp21598_c0_seq1	sp|Q5QQ53|XYLT_DROPS	30.91	110	75	3	386	60	131	230	2e-09	61.2
comp21598_c1_seq1	sp|Q8N0N3|BGBP_PENMO	37.12	132	72	4	380	18	32	161	7e-17	85.9
comp21604_c0_seq1	sp|P33286|RS28_KLUMA	86.44	59	8	0	41	217	9	67	4e-22	103
comp21606_c0_seq1	sp|Q501F9|P2C67_ARATH	31.46	89	59	1	261	1	247	335	8e-08	55.8
comp21617_c0_seq1	sp|Q00248|PDI_ASPOR	66.67	75	19	1	385	179	399	473	6e-21	99.4
comp21643_c0_seq1	sp|A4ZDL6|GNK2_GINBI	39.19	74	43	2	5	220	62	134	1e-05	48.9
comp21666_c0_seq1	sp|P51427|RS52_ARATH	78.21	78	17	1	235	2	14	90	2e-29	127
comp21696_c0_seq1	sp|Q8L3W1|VRN1_ARATH	28.05	82	59	0	292	537	20	101	1e-06	53.9
comp21712_c0_seq1	sp|Q6NRG5|NDOR1_XENLA	60.71	112	44	0	231	566	318	429	6e-38	140
comp21728_c0_seq1	sp|O00400|ACATN_HUMAN	38.33	60	37	0	7	186	484	543	2e-09	60.8
comp21745_c0_seq1	sp|Q96RT1|LAP2_HUMAN	50.75	67	33	0	3	203	364	430	1e-13	75.5
comp21746_c0_seq1	sp|Q40392|TMVRN_NICGU	37.8	82	50	1	6	248	138	219	6e-09	59.7
comp21757_c0_seq1	sp|Q9VYB7|TPST_DROME	69.74	76	23	0	2	229	104	179	7e-26	115
comp21758_c0_seq1	sp|Q3UES3|TNKS2_MOUSE	78.53	163	35	0	623	135	998	1160	3e-98	281
comp21762_c0_seq1	sp|Q9VLM8|SYAC_DROME	48.48	297	144	2	3	866	576	871	3e-61	235
comp21770_c1_seq1	sp|Q8BGF9|S2544_MOUSE	43.27	104	59	0	439	128	211	314	4e-17	87
comp21771_c0_seq1	sp|Q9ET47|ESPN_MOUSE	43.75	64	36	0	15	206	94	157	4e-09	60.1
comp21772_c0_seq1	sp|Q2KIB9|RPP29_BOVIN	34.78	115	75	1	391	47	96	200	4e-15	82
comp21780_c0_seq1	sp|Q9NRA2|S17A5_HUMAN	41.27	63	37	0	207	19	318	380	4e-09	60.1
comp21794_c0_seq1	sp|P10978|POLX_TOBAC	51.67	60	29	2	84	263	1235	1292	4e-12	59.7
comp21794_c1_seq1	sp|P92519|M810_ARATH	36	100	62	2	5	298	103	198	2e-08	57.8
comp21797_c0_seq1	sp|Q14669|TRIPC_HUMAN	51.85	243	114	4	1	720	1280	1519	3e-50	198
comp21797_c1_seq1	sp|Q14669|TRIPC_HUMAN	41.75	103	49	3	6	281	1164	1264	2e-12	71.2
comp21801_c0_seq1	sp|Q9MZL5|CACB2_BOVIN	42.86	63	30	2	270	100	390	452	2e-07	54.3
comp21802_c0_seq1	sp|Q94BT2|AIR12_ARATH	33.16	187	121	5	556	8	1	185	7e-21	100
comp21808_c0_seq1	sp|Q7ZXF5|FACR1_XENLA	33.33	108	72	1	8	331	389	492	4e-10	63.5
comp21848_c0_seq1	sp|P06810|COX5_NEUCR	60.27	73	29	0	1	219	95	167	1e-17	88.2
comp21859_c0_seq1	sp|Q58EX7|PKHG4_HUMAN	55.56	90	40	0	4	273	975	1064	5e-24	109
comp21871_c0_seq1	sp|Q9JI93|A4GAT_RAT	38.27	81	44	1	26	250	223	303	3e-12	62
comp21872_c0_seq1	sp|C0LGE4|Y1124_ARATH	58.79	165	68	1	374	868	2	163	4e-43	175
comp21877_c0_seq1	sp|Q40392|TMVRN_NICGU	42.54	134	70	3	3	383	216	345	2e-22	104
comp21879_c0_seq1	sp|P47169|ECM17_YEAST	73.68	38	10	0	360	247	1397	1434	2e-10	64.3
comp21885_c0_seq1	sp|P92523|M860_ARATH	50	70	33	1	206	3	21	90	5e-12	69.7
comp21889_c0_seq1	sp|P52495|UBA1_CANAW	55.38	130	56	3	552	169	896	1021	1e-34	146
comp21901_c0_seq1	sp|A5ABF5|BGLM_ASPNC	50	42	21	0	229	104	717	758	3e-06	50.4
comp21911_c0_seq1	sp|P32295|ARG7_VIGRR	53.09	81	36	2	163	399	9	89	3e-17	89.4
comp21914_c0_seq1	sp|Q9HCU5|PREB_HUMAN	35.63	87	51	2	250	5	312	397	2e-09	61.2
comp21923_c0_seq1	sp|A2ADY9|DDI2_MOUSE	57.65	85	33	1	378	133	312	396	4e-21	100
comp21925_c0_seq1	sp|Q9VNA8|DONS_DROME	38.46	325	179	5	2	913	241	565	8e-58	224
[truncated: 69,709 more rows]

## Sheet: CDD
Query id	Subject id	% identity	alignment length	mismatches	gap openings	q. start	q. end	s. start	s. end	e-value	bit score
comp0_c0_seq1	gnl|CDD|162728	55.56	72	31	1	1	216	274	344	4e-24	95.9
comp1_c1_seq1	gnl|CDD|191218	60.47	43	17	0	171	299	1	43	2e-21	83.2
comp2_c0_seq1	gnl|CDD|197621	41.86	43	19	4	198	79	12	51	0.006	31.6
comp3_c1_seq1	gnl|CDD|219537	35.44	79	39	4	1	222	85	156	2e-10	53.5
comp14_c0_seq2	gnl|CDD|233397	25.81	62	33	4	249	76	1128	1180	0.0004	35.8
comp24_c0_seq1	gnl|CDD|216273	25.53	47	35	0	67	207	110	156	0.0008	34.7
comp31_c0_seq1	gnl|CDD|197310	34.38	32	21	0	2	97	3	34	2e-05	37.7
comp48_c0_seq1	gnl|CDD|109297	42.17	83	47	1	366	118	142	223	4e-23	89.4
comp49_c0_seq1	gnl|CDD|224596	25.81	62	42	2	212	36	133	193	0.0006	33.9
comp49_c0_seq2	gnl|CDD|225528	25.71	70	29	2	185	12	42	100	0.0002	34.7
comp50_c0_seq1	gnl|CDD|237015	14.93	67	57	0	203	3	177	243	0.0002	34.7
comp50_c1_seq1	gnl|CDD|227430	19.61	102	73	4	279	1	7	108	6e-06	40
comp53_c0_seq1	gnl|CDD|215323	25.32	79	51	3	48	260	149	227	0.006	34.3
comp54_c1_seq1	gnl|CDD|215824	36.36	44	28	0	88	219	4	47	0.0006	34.7
comp55_c0_seq1	gnl|CDD|219537	59.8	102	41	0	308	3	1	102	3e-64	192
comp61_c1_seq1	gnl|CDD|205486	23.76	101	62	5	90	380	12	101	0.0007	35.8
comp62_c0_seq1	gnl|CDD|201077	46.07	89	48	0	10	276	288	376	2e-30	111
comp62_c1_seq1	gnl|CDD|201077	41.59	113	66	0	3	341	372	484	6e-29	107
comp63_c0_seq1	gnl|CDD|216202	40.26	77	41	1	188	418	1	72	2e-19	79.7
comp65_c0_seq1	gnl|CDD|238825	67.82	87	28	0	261	1	1	87	2e-48	157
comp67_c0_seq1	gnl|CDD|239484	55	20	9	0	226	167	170	189	0.002	34.3
comp70_c0_seq1	gnl|CDD|241087	70.13	77	23	0	57	287	1	77	2e-48	160
comp70_c1_seq1	gnl|CDD|220392	29.71	138	85	5	384	4	170	306	9e-20	79.7
comp71_c0_seq1	gnl|CDD|220693	25.71	35	26	0	121	17	57	91	0.001	32.7
comp72_c0_seq1	gnl|CDD|211376	35.79	95	58	2	6	287	139	231	3e-28	99.8
comp72_c1_seq1	gnl|CDD|211376	69.7	33	10	0	1	99	226	258	2e-14	65.1
comp73_c0_seq2	gnl|CDD|215599	32.76	58	35	3	203	33	599	653	0.0008	33.1
comp75_c0_seq1	gnl|CDD|216301	39.45	109	60	2	6	332	76	178	3e-34	117
comp76_c0_seq1	gnl|CDD|227358	18.42	76	60	1	234	7	463	536	0.0009	33.5
comp79_c0_seq1	gnl|CDD|215611	65	20	7	0	234	175	142	161	0.0002	34.7
comp81_c1_seq1	gnl|CDD|221821	32.39	71	47	1	571	359	26	95	2e-07	48.1
comp82_c0_seq1	gnl|CDD|214803	27.59	87	61	1	266	6	4	88	6e-20	77.8
comp86_c0_seq1	gnl|CDD|227937	27.59	29	21	0	183	97	105	133	0.001	33.1
comp88_c0_seq1	gnl|CDD|233208	51.41	142	65	1	639	214	1257	1394	1e-60	191
comp91_c0_seq1	gnl|CDD|177131	22.73	44	24	1	147	16	84	117	0.0002	35.4
comp95_c0_seq1	gnl|CDD|238220	38.89	72	39	2	261	52	61	129	2e-18	75.1
comp95_c0_seq2	gnl|CDD|238512	23.74	139	69	5	398	84	60	195	3e-24	92.8
comp99_c0_seq1	gnl|CDD|233420	44.95	218	116	2	1	654	66	279	7e-68	214
comp100_c0_seq1	gnl|CDD|215156	70.94	117	33	1	1	348	113	229	4e-85	254
comp100_c1_seq1	gnl|CDD|215156	82	50	9	0	223	74	223	272	9e-38	122
comp101_c0_seq1	gnl|CDD|223716	21.67	60	42	2	181	351	61	118	0.0008	38.5
comp103_c0_seq1	gnl|CDD|177158	18.75	96	65	4	276	7	436	524	0.001	33.9
comp108_c0_seq1	gnl|CDD|220309	17.76	107	78	3	315	1	222	320	1e-06	43.1
comp111_c0_seq1	gnl|CDD|193214	26.98	63	46	0	325	513	1	63	5e-12	60.1
comp113_c0_seq1	gnl|CDD|218612	38.46	39	21	1	244	128	83	118	0.004	33.1
comp116_c0_seq1	gnl|CDD|219537	54.55	44	20	0	1	132	71	114	2e-21	84.3
comp116_c1_seq1	gnl|CDD|219537	54.79	73	28	3	129	338	1	71	4e-26	95.5
comp120_c0_seq1	gnl|CDD|238112	22.95	61	40	1	2	184	41	94	7e-05	38.1
comp124_c0_seq1	gnl|CDD|239479	37.35	83	51	1	272	27	38	120	2e-15	66.2
comp124_c1_seq1	gnl|CDD|239484	52.63	19	9	0	7	63	170	188	5e-05	38.9
comp127_c0_seq1	gnl|CDD|227111	60.59	170	67	0	518	9	80	249	7e-104	298
comp127_c1_seq1	gnl|CDD|227111	57.58	165	68	2	557	63	251	413	5e-90	264
comp132_c0_seq1	gnl|CDD|143410	64.62	130	44	2	1	384	43	172	2e-73	228
comp134_c0_seq1	gnl|CDD|177153	31.58	38	26	0	275	162	140	177	0.001	33.9
comp136_c0_seq1	gnl|CDD|197331	52.6	154	61	4	456	10	96	242	7e-67	202
comp136_c1_seq1	gnl|CDD|197331	54.65	86	36	2	502	251	245	329	3e-42	140
comp137_c0_seq1	gnl|CDD|233513	22.64	53	36	2	154	11	912	964	0.0003	33.9
comp141_c0_seq1	gnl|CDD|233224	63.89	72	22	2	2	208	451	521	4e-29	100
comp145_c1_seq1	gnl|CDD|206088	45.45	33	18	0	191	93	1	33	5e-07	42.4
comp147_c0_seq1	gnl|CDD|215603	30.16	63	41	1	202	14	26	85	2e-05	37.4
comp148_c0_seq1	gnl|CDD|215018	36.36	88	54	1	259	2	106	193	1e-23	87.4
comp148_c1_seq1	gnl|CDD|215018	30.72	153	94	3	2	424	191	343	9e-25	93.6
comp151_c0_seq1	gnl|CDD|181642	35.85	53	31	1	238	80	334	383	5e-09	49.3
comp153_c0_seq1	gnl|CDD|177116	28.68	129	60	6	9	332	196	313	3e-07	44.3
comp153_c1_seq1	gnl|CDD|218115	23.38	77	55	2	222	1	115	190	0.001	33.1
comp154_c0_seq1	gnl|CDD|180562	32.81	64	30	3	357	196	16	76	0.001	34.7
comp156_c0_seq1	gnl|CDD|177210	80.46	87	17	0	262	2	287	373	1e-70	206
comp165_c0_seq1	gnl|CDD|187690	29.49	78	54	1	441	674	1	77	5e-10	56.6
comp166_c0_seq1	gnl|CDD|143354	76.19	105	25	0	3	317	200	304	4e-76	222
comp166_c1_seq1	gnl|CDD|143354	66.67	36	11	1	4	108	299	334	3e-11	57.4
comp167_c0_seq1	gnl|CDD|238112	18.18	88	64	2	285	31	9	91	7e-06	43.1
comp168_c0_seq1	gnl|CDD|219537	41.56	77	44	1	2	232	159	234	4e-29	100
comp171_c0_seq1	gnl|CDD|220403	61.7	94	35	1	281	3	46	139	2e-50	156
comp171_c1_seq1	gnl|CDD|220403	48.15	81	38	2	1	231	134	214	1e-30	109
comp172_c0_seq2	gnl|CDD|187696	54.55	55	25	0	396	560	1	55	4e-24	94.4
comp173_c0_seq1	gnl|CDD|223731	18.39	174	90	8	19	489	240	378	0.008	34.7
comp176_c0_seq1	gnl|CDD|238033	65.52	29	10	0	357	271	323	351	3e-12	58.9
comp176_c1_seq1	gnl|CDD|214523	48.2	139	64	4	413	3	171	303	2e-65	197
comp177_c1_seq1	gnl|CDD|214460	21.79	78	56	2	4	222	65	142	0.004	32.7
comp179_c0_seq1	gnl|CDD|220392	24.24	66	40	2	205	38	237	302	0.002	32
comp190_c0_seq1	gnl|CDD|187690	31.65	79	54	0	332	96	16	94	2e-15	68.9
comp194_c0_seq1	gnl|CDD|185294	32.76	58	38	1	217	44	13	69	0.005	32
comp196_c0_seq1	gnl|CDD|217643	22.73	154	89	6	38	478	10	140	1e-06	45.1
comp197_c1_seq1	gnl|CDD|236470	65	20	7	0	92	33	90	109	0.0006	33.5
comp200_c0_seq1	gnl|CDD|238112	24.39	82	59	1	296	541	2	80	7e-11	57
comp202_c0_seq1	gnl|CDD|114591	22.35	85	65	1	483	229	51	134	9e-08	47.4
comp206_c0_seq1	gnl|CDD|173660	30.36	56	35	2	308	153	177	232	9e-06	41.6
comp209_c0_seq1	gnl|CDD|236799	79.41	68	14	0	1	204	154	221	3e-41	139
comp209_c1_seq1	gnl|CDD|236799	80.88	68	13	0	61	264	88	155	6e-42	142
comp215_c0_seq1	gnl|CDD|219581	35.12	168	82	8	6	479	62	212	7e-21	84.7
comp220_c0_seq1	gnl|CDD|238006	42.74	124	66	3	331	702	1	119	5e-49	162
comp221_c0_seq1	gnl|CDD|238825	50	30	15	0	109	198	1	30	4e-08	47.4
comp223_c0_seq1	gnl|CDD|222409	23.53	68	50	2	233	433	1	67	6e-05	39.3
comp223_c1_seq1	gnl|CDD|213402	37.5	40	22	1	44	163	3	39	3e-05	37.7
comp225_c0_seq1	gnl|CDD|241257	52.63	38	18	0	114	1	1	38	3e-12	57
comp225_c1_seq1	gnl|CDD|241257	46.07	89	43	1	2	268	39	122	2e-43	137
comp226_c0_seq1	gnl|CDD|223337	26.32	76	39	5	9	191	126	199	0.0007	33.9
comp227_c0_seq1	gnl|CDD|149348	33.33	108	54	4	2	271	40	147	2e-32	109
comp231_c0_seq1	gnl|CDD|214463	23.53	68	44	1	12	191	243	310	0.007	34.7
comp234_c0_seq1	gnl|CDD|217618	41.67	84	46	2	11	259	294	375	3e-21	80.9
comp234_c1_seq1	gnl|CDD|217618	36.36	88	55	1	36	296	200	287	3e-23	87
comp237_c0_seq1	gnl|CDD|217393	24.73	93	64	3	647	384	413	504	0.0004	38.9
comp237_c1_seq1	gnl|CDD|197548	27.27	55	40	0	46	210	36	90	0.002	35
comp243_c0_seq1	gnl|CDD|238103	28.57	154	107	3	527	66	61	211	1e-27	103
comp243_c1_seq1	gnl|CDD|238103	29.87	77	52	2	3	233	89	163	1e-13	60.8
comp246_c1_seq1	gnl|CDD|214767	40	30	18	0	102	13	1	30	0.0003	35
comp249_c0_seq1	gnl|CDD|223355	56.82	44	19	0	133	2	1	44	9e-19	74.3
comp250_c0_seq1	gnl|CDD|153079	75.57	131	32	0	3	395	220	350	2e-94	279
comp250_c0_seq2	gnl|CDD|153079	74.81	131	33	0	3	395	220	350	7e-96	275
comp258_c0_seq1	gnl|CDD|215472	53.75	160	62	3	3	455	6	162	3e-65	198
comp264_c0_seq1	gnl|CDD|177158	25.9	139	92	5	401	3	318	451	8e-15	66.6
comp264_c0_seq2	gnl|CDD|177154	29.35	92	60	3	269	3	151	240	4e-11	55.1
comp266_c0_seq1	gnl|CDD|213360	21.69	83	56	1	32	253	22	104	0.002	32.7
comp267_c0_seq1	gnl|CDD|177157	27.54	69	45	3	201	1	309	374	6e-07	41.6
comp269_c1_seq1	gnl|CDD|221408	32.76	58	33	2	319	155	107	161	0.003	33.5
comp270_c0_seq1	gnl|CDD|200948	30.16	63	33	2	225	70	230	292	2e-05	38.1
comp272_c0_seq1	gnl|CDD|238825	59.63	161	65	0	99	581	1	161	6e-90	265
comp274_c0_seq1	gnl|CDD|217023	25.45	55	39	1	103	267	186	238	0.002	34.3
comp279_c0_seq1	gnl|CDD|187696	57.14	42	18	0	127	2	2	43	6e-23	85.9
comp281_c0_seq1	gnl|CDD|238125	52.63	114	52	1	118	459	1	112	4e-41	136
comp281_c1_seq1	gnl|CDD|188923	70	50	15	0	236	385	1	50	3e-27	99
comp284_c0_seq1	gnl|CDD|219516	24.72	89	51	1	268	2	136	208	8e-12	56.2
comp284_c1_seq1	gnl|CDD|119392	16.87	83	56	1	249	1	201	270	4e-05	37
comp287_c1_seq1	gnl|CDD|177158	23.66	93	52	3	52	330	436	509	0.0002	39.7
comp288_c0_seq1	gnl|CDD|177158	32	75	40	4	388	167	392	456	0.0008	36.2
comp291_c0_seq1	gnl|CDD|224946	23.91	46	30	1	261	124	27	67	0.002	33.9
comp294_c0_seq1	gnl|CDD|197841	34.04	47	28	2	288	154	22	67	0.004	32.3
comp295_c0_seq1	gnl|CDD|221565	30.91	55	33	1	172	8	12	61	0.005	31.6
comp295_c0_seq2	gnl|CDD|149729	44.83	29	14	1	169	83	178	204	0.002	32
comp296_c0_seq1	gnl|CDD|220693	13.33	120	80	3	384	25	7	102	0.005	36.2
comp300_c0_seq1	gnl|CDD|217981	18.18	55	39	3	16	171	95	146	0.0002	36.6
comp303_c0_seq1	gnl|CDD|222605	41.94	62	36	0	3	188	58	119	3e-15	65.1
comp311_c0_seq1	gnl|CDD|219316	37.14	35	22	0	4	108	131	165	5e-05	38.9
comp313_c0_seq1	gnl|CDD|226389	23.64	110	74	3	467	138	46	145	7e-10	53.9
comp313_c1_seq1	gnl|CDD|223021	29.03	62	38	2	259	74	2884	2939	0.001	32.7
comp316_c0_seq1	gnl|CDD|222621	52	25	11	1	535	609	4	27	0.001	37
comp319_c1_seq1	gnl|CDD|193473	33.75	80	48	3	1	225	468	547	7e-07	44.7
comp320_c0_seq1	gnl|CDD|177805	32.81	64	43	0	242	51	96	159	1e-08	47.4
comp322_c0_seq1	gnl|CDD|187690	29.51	61	43	0	198	16	15	75	2e-12	56.6
comp322_c1_seq1	gnl|CDD|222478	29.09	55	39	0	98	262	32	86	1e-06	45.1
comp322_c1_seq2	gnl|CDD|222478	29.09	55	39	0	98	262	32	86	1e-06	45.1
comp323_c0_seq1	gnl|CDD|227938	19.82	111	81	2	349	35	276	384	3e-08	47.4
comp325_c0_seq1	gnl|CDD|220653	66.67	30	10	0	258	169	53	82	2e-13	60.5
comp330_c0_seq1	gnl|CDD|219339	32.2	59	35	2	68	229	153	211	1e-11	55.1
comp331_c0_seq1	gnl|CDD|215952	20.45	44	35	0	134	3	3	46	9e-05	35.8
comp334_c0_seq1	gnl|CDD|205634	22.97	74	47	5	207	1	4	72	0.002	35
comp346_c0_seq1	gnl|CDD|239460	41.18	51	29	1	152	3	421	471	3e-08	51.6
comp348_c0_seq1	gnl|CDD|173840	49.4	83	42	0	33	281	1	83	1e-28	100
comp355_c0_seq1	gnl|CDD|220309	21.21	66	42	2	32	220	406	464	0.0003	35.8
comp357_c1_seq1	gnl|CDD|223560	49.37	79	37	1	54	290	3	78	8e-28	102
comp362_c0_seq1	gnl|CDD|214444	26.67	60	35	2	26	205	7	57	7e-05	36.2
comp363_c0_seq1	gnl|CDD|176910	29.17	48	24	1	127	240	20	67	0.002	33.5
comp364_c0_seq1	gnl|CDD|219502	48.65	37	19	0	2	112	172	208	8e-12	55.8
comp364_c0_seq2	gnl|CDD|219502	48.65	37	19	0	2	112	172	208	7e-12	55.8
comp370_c1_seq1	gnl|CDD|233173	36.22	127	73	2	1	369	21	143	4e-26	100
comp373_c0_seq1	gnl|CDD|173827	46.84	79	42	0	289	53	220	298	8e-38	124
comp374_c0_seq1	gnl|CDD|217533	37.23	94	58	1	1	282	58	150	2e-30	107
comp374_c1_seq1	gnl|CDD|217533	53.12	64	30	0	193	2	1	64	1e-31	107
comp378_c0_seq1	gnl|CDD|144972	47.2	125	66	0	381	7	59	183	2e-52	164
comp380_c0_seq1	gnl|CDD|215422	63.1	84	31	0	1	252	214	297	2e-46	154
comp380_c1_seq1	gnl|CDD|129561	54.1	61	24	1	37	207	359	419	3e-24	93.6
comp387_c0_seq1	gnl|CDD|220687	19.46	149	87	10	448	56	15	148	4e-05	40.8
comp387_c1_seq1	gnl|CDD|215601	52.17	69	33	0	18	224	163	231	4e-27	95.5
comp397_c0_seq1	gnl|CDD|234715	84.48	58	9	0	215	388	2	59	4e-44	142
comp402_c0_seq1	gnl|CDD|215563	34.55	55	36	0	175	11	103	157	3e-05	41.6
comp406_c0_seq1	gnl|CDD|187698	73.68	19	5	0	592	536	100	118	6e-06	43.9
comp414_c0_seq1	gnl|CDD|216050	23.53	68	51	1	95	298	2	68	1e-09	50.4
comp414_c0_seq2	gnl|CDD|216050	25	68	50	1	18	221	2	68	5e-10	50.4
comp416_c0_seq1	gnl|CDD|221790	25.4	189	120	9	715	155	166	335	5e-30	114
comp416_c1_seq1	gnl|CDD|221790	25	68	43	2	204	25	96	163	9e-08	44.3
comp419_c0_seq1	gnl|CDD|217608	20.59	68	48	1	323	138	33	100	0.005	34.7
comp420_c0_seq1	gnl|CDD|183676	36.84	38	22	1	67	180	157	192	0.008	33.1
comp430_c1_seq1	gnl|CDD|219143	23.47	98	60	2	6	269	7	99	0.0005	35.8
comp433_c0_seq1	gnl|CDD|217715	73.47	49	13	0	106	252	1	49	1e-24	94
comp438_c0_seq1	gnl|CDD|220839	42.42	33	19	0	168	70	8	40	0.0008	34.3
comp476_c0_seq1	gnl|CDD|221396	25.58	43	25	2	92	214	233	270	0.0003	34.3
comp478_c0_seq1	gnl|CDD|215371	43.62	94	51	1	35	310	413	506	2e-29	105
comp480_c0_seq1	gnl|CDD|188892	35.59	59	38	0	433	257	1	59	3e-14	67
comp485_c0_seq1	gnl|CDD|216050	22.22	90	65	2	251	505	4	93	4e-11	57
comp491_c0_seq1	gnl|CDD|177756	83.56	73	12	0	299	81	64	136	9e-47	147
comp496_c0_seq1	gnl|CDD|217393	37.36	91	48	3	12	257	383	473	8e-11	54.3
comp501_c0_seq1	gnl|CDD|234679	68.18	66	21	0	433	236	483	548	1e-39	134
comp501_c0_seq2	gnl|CDD|234679	65.15	66	23	0	418	221	483	548	5e-39	132
comp504_c1_seq1	gnl|CDD|238093	24.44	45	16	1	164	30	15	41	0.008	33.9
comp515_c0_seq1	gnl|CDD|218994	25.88	85	39	3	61	306	343	406	1e-10	57.4
comp515_c1_seq1	gnl|CDD|218994	21.88	64	44	1	194	367	275	338	0.0006	35.8
comp517_c0_seq1	gnl|CDD|206039	28	50	36	0	784	635	169	218	1e-06	47.8
comp519_c0_seq1	gnl|CDD|205222	44	50	28	0	182	33	1	50	3e-11	62
comp522_c0_seq1	gnl|CDD|187690	21.52	79	48	1	293	99	44	122	3e-05	44.3
comp522_c0_seq2	gnl|CDD|177154	20.22	89	53	2	2	214	150	238	0.003	32.7
comp524_c0_seq1	gnl|CDD|163459	38.81	67	27	5	330	509	163	222	1e-05	42.4
comp527_c0_seq1	gnl|CDD|178164	61.9	21	8	0	112	174	423	443	0.002	34.3
comp528_c0_seq1	gnl|CDD|240271	13.78	196	159	2	51	608	1192	1387	9e-09	54.3
comp530_c0_seq1	gnl|CDD|177159	24.8	125	61	7	14	367	12	110	1e-05	43.5
comp532_c0_seq1	gnl|CDD|192384	44.44	144	78	2	563	138	1	144	5e-57	189
comp535_c0_seq1	gnl|CDD|178038	66.98	106	35	0	320	3	82	187	3e-62	187
comp535_c1_seq1	gnl|CDD|178038	68.18	66	21	0	200	3	182	247	5e-32	107
comp537_c0_seq1	gnl|CDD|177158	32.2	59	30	4	1	153	359	415	2e-05	41.2
comp537_c1_seq1	gnl|CDD|238006	45.59	136	62	1	3	410	108	231	5e-55	179
comp540_c0_seq1	gnl|CDD|177158	21.71	129	71	5	544	164	334	434	1e-06	45.4
comp544_c0_seq1	gnl|CDD|177172	38.46	39	23	1	66	182	35	72	0.002	33.5
comp550_c0_seq1	gnl|CDD|219819	25.68	74	44	1	168	356	219	292	0.003	35.4
comp551_c0_seq2	gnl|CDD|177158	25	108	46	6	129	395	391	482	2e-06	43.1
comp558_c0_seq1	gnl|CDD|221176	25.93	81	32	4	274	65	138	201	0.002	33.9
comp563_c0_seq1	gnl|CDD|222478	39.39	66	39	1	1	198	22	86	3e-21	84
comp565_c0_seq1	gnl|CDD|219605	38.81	67	31	1	1	201	138	194	3e-15	70.1
comp570_c0_seq1	gnl|CDD|222537	19.35	93	65	3	1	279	14	96	0.002	34.3
comp574_c0_seq1	gnl|CDD|238073	25	24	18	0	245	174	50	73	0.003	32.3
comp576_c0_seq1	gnl|CDD|187690	25.49	51	38	0	118	270	1	51	0.003	33.1
comp577_c0_seq1	gnl|CDD|177131	25	88	51	4	324	106	76	163	0.0004	35.4
comp587_c0_seq1	gnl|CDD|216050	24.14	58	44	0	230	57	56	113	0.0001	36.6
comp591_c0_seq1	gnl|CDD|214632	57.14	14	6	0	17	58	12	25	0.0003	33.9
comp592_c0_seq1	gnl|CDD|215561	38.53	109	67	0	331	5	140	248	1e-28	105
comp594_c0_seq1	gnl|CDD|111583	73.91	23	6	0	69	1	2	24	2e-11	56.2
comp597_c0_seq1	gnl|CDD|238103	23.71	97	62	3	17	301	41	127	3e-05	38.5
comp597_c1_seq1	gnl|CDD|177154	28.36	67	31	4	178	2	194	251	0.0005	38.9
comp598_c0_seq1	gnl|CDD|113652	42.86	35	19	1	103	207	1	34	0.0001	35.8
comp599_c0_seq1	gnl|CDD|238363	40.59	202	114	5	828	235	74	273	3e-77	238
comp599_c1_seq1	gnl|CDD|238363	45.59	68	35	2	12	215	10	75	2e-21	80.9
comp604_c0_seq1	gnl|CDD|219152	28.05	82	50	4	222	1	264	344	0.0007	35.8
comp612_c0_seq1	gnl|CDD|235368	80	120	24	0	3	362	107	226	7e-101	286
comp614_c0_seq1	gnl|CDD|219537	54.68	139	62	1	417	1	1	138	1e-82	254
comp614_c0_seq2	gnl|CDD|219537	59.38	128	51	1	384	1	12	138	1e-90	261
comp615_c0_seq1	gnl|CDD|217090	24.07	54	41	0	216	55	150	203	0.002	32
comp616_c0_seq1	gnl|CDD|177089	25.86	58	41	2	242	72	308	364	0.001	33.5
comp620_c0_seq1	gnl|CDD|218439	21.25	240	161	5	663	28	407	646	0.001	38.1
comp630_c0_seq1	gnl|CDD|238214	52.94	68	31	1	307	104	249	315	6e-32	109
comp632_c0_seq1	gnl|CDD|215712	40	35	11	3	121	201	25	57	0.0002	35
comp632_c0_seq2	gnl|CDD|215712	38.98	59	19	4	71	223	8	57	8e-12	56.6
comp634_c0_seq1	gnl|CDD|145678	46.15	26	12	1	149	72	168	191	0.002	34.3
comp635_c0_seq1	gnl|CDD|216554	19.1	89	56	2	519	289	83	167	0.004	35.4
comp635_c0_seq2	gnl|CDD|216554	19.1	89	56	2	269	39	83	167	0.0002	35.4
comp637_c0_seq1	gnl|CDD|225298	32.5	40	25	1	139	20	123	160	0.002	32
comp641_c0_seq1	gnl|CDD|217927	21.88	96	61	3	30	314	336	418	0.003	35.8
comp643_c0_seq1	gnl|CDD|219339	25.49	255	153	7	724	8	30	263	6e-25	102
comp646_c0_seq1	gnl|CDD|173623	47.54	61	28	2	53	232	84	141	3e-20	77.8
comp649_c0_seq1	gnl|CDD|215712	32.2	59	34	3	490	323	1	56	3e-07	49.3
comp649_c1_seq1	gnl|CDD|169098	28.57	91	42	3	12	224	102	189	0.0003	35
comp652_c0_seq1	gnl|CDD|227596	43.06	425	228	7	54	1307	1483	1900	1e-128	382
comp655_c0_seq1	gnl|CDD|214415	33.33	27	16	1	16	90	84	110	0.007	32.3
comp672_c0_seq1	gnl|CDD|217314	26.04	96	66	3	319	41	35	128	2e-12	58.9
comp675_c0_seq1	gnl|CDD|240219	34.15	41	20	3	251	358	15	53	0.003	34.3
comp678_c0_seq1	gnl|CDD|215061	35.89	209	121	9	660	43	6	204	2e-29	115
comp679_c0_seq1	gnl|CDD|214444	18.52	81	57	2	24	239	442	522	0.0002	35.8
comp681_c0_seq1	gnl|CDD|235033	23.53	136	80	8	381	16	2	127	0.01	33.5
comp683_c0_seq1	gnl|CDD|225525	20	45	34	1	131	3	191	235	0.002	32.7
comp688_c0_seq1	gnl|CDD|226999	20.37	54	39	1	166	5	207	256	0.0002	35.4
comp691_c0_seq1	gnl|CDD|215563	26.89	119	85	1	60	416	244	360	2e-11	57
comp696_c0_seq1	gnl|CDD|177157	35.29	51	26	2	259	390	120	170	0.002	36.6
comp705_c0_seq1	gnl|CDD|177131	27.06	85	47	5	15	245	183	260	2e-05	38.1
comp707_c0_seq1	gnl|CDD|216405	38.18	55	27	1	376	212	470	517	3e-11	56.2
comp707_c0_seq2	gnl|CDD|216405	38.18	55	27	1	282	118	470	517	1e-11	56.2
comp726_c0_seq1	gnl|CDD|114172	43.18	44	22	1	331	200	133	173	0.002	35.4
comp726_c0_seq2	gnl|CDD|114172	43.18	44	22	1	379	248	133	173	0.003	35.4
comp727_c0_seq1	gnl|CDD|215570	66.67	102	34	0	122	427	1	102	1e-56	176
comp730_c0_seq1	gnl|CDD|146145	35.29	51	32	1	238	89	115	165	2e-10	52
comp730_c0_seq2	gnl|CDD|215824	43.4	53	18	2	224	66	5	45	1e-07	44.3
comp734_c0_seq1	gnl|CDD|177158	17.78	90	65	3	14	268	438	523	2e-05	38.5
comp738_c0_seq1	gnl|CDD|99897	50.7	71	31	2	3	215	20	86	1e-24	93.6
comp738_c0_seq2	gnl|CDD|99897	50.7	71	31	2	3	215	20	86	1e-23	93.6
comp740_c0_seq2	gnl|CDD|239495	68.29	123	39	0	638	270	74	196	2e-79	239
comp746_c0_seq1	gnl|CDD|118696	34.18	79	52	0	89	325	553	631	1e-15	67.8
comp747_c0_seq1	gnl|CDD|217540	21.79	78	51	3	7	210	7	84	0.007	32.3
comp751_c0_seq1	gnl|CDD|177246	20.51	78	42	3	90	311	201	262	0.002	33.5
comp757_c0_seq1	gnl|CDD|223731	17.58	165	120	5	560	90	285	441	0.0002	39.3
comp758_c0_seq1	gnl|CDD|192535	17.07	82	43	4	256	11	101	157	0.001	37.4
comp758_c1_seq1	gnl|CDD|238007	32.84	67	45	0	44	244	1	67	8e-15	66.2
comp759_c0_seq1	gnl|CDD|216535	20.47	171	105	8	663	1166	14	156	0.0003	42
comp765_c0_seq1	gnl|CDD|219500	28.89	45	31	1	252	118	23	66	4e-05	37.7
comp779_c0_seq1	gnl|CDD|145949	48.28	29	15	0	3	89	111	139	1e-05	38.5
comp799_c0_seq1	gnl|CDD|222478	40.91	22	13	0	396	331	65	86	0.0006	36.6
comp800_c0_seq1	gnl|CDD|197594	40.3	67	40	0	2	202	23	89	2e-15	65.5
comp800_c1_seq1	gnl|CDD|233149	34.44	90	47	2	5	247	662	748	3e-15	65.1
comp809_c0_seq1	gnl|CDD|221041	28.57	42	24	1	58	183	6	41	0.001	34.3
comp812_c0_seq1	gnl|CDD|217301	45.95	37	19	1	82	192	23	58	4e-05	40.8
comp814_c0_seq1	gnl|CDD|214442	28.57	56	25	2	330	193	284	334	0.003	33.9
comp816_c0_seq1	gnl|CDD|227489	26.87	67	39	3	163	336	492	557	0.0002	37.7
comp816_c0_seq2	gnl|CDD|217278	25.97	77	42	4	1	195	108	181	9e-06	40.8
comp820_c0_seq1	gnl|CDD|214414	24.64	69	24	3	163	29	212	276	0.002	34.3
comp822_c0_seq1	gnl|CDD|119418	63.43	134	49	0	31	432	103	236	2e-81	246
comp823_c0_seq1	gnl|CDD|225444	24.71	85	50	3	136	366	3	81	0.006	33.9
comp828_c0_seq1	gnl|CDD|233471	38	50	24	1	269	120	7	49	8e-07	42
comp832_c0_seq1	gnl|CDD|218697	55.28	123	40	1	406	38	354	461	3e-62	189
comp832_c1_seq1	gnl|CDD|218697	47.44	78	35	1	1	216	280	357	2e-33	118
comp837_c0_seq1	gnl|CDD|240604	20	80	47	4	196	5	45	123	0.005	32
comp839_c0_seq1	gnl|CDD|238662	44.44	54	17	4	153	1	50	93	3e-07	44.7
comp842_c0_seq1	gnl|CDD|185553	43.24	111	57	2	2	334	169	273	6e-37	122
comp843_c1_seq1	gnl|CDD|204349	25	76	53	2	219	4	1	76	3e-15	66.2
comp853_c0_seq1	gnl|CDD|215563	41.13	141	83	0	5	427	557	697	6e-48	155
comp856_c0_seq1	gnl|CDD|223149	42.86	56	27	1	98	265	96	146	3e-14	64.3
comp857_c0_seq1	gnl|CDD|221721	20	85	62	2	282	28	145	223	1e-05	38.9
comp859_c0_seq1	gnl|CDD|238875	37.19	242	145	4	861	142	79	315	3e-82	251
comp874_c0_seq1	gnl|CDD|216050	44.44	36	20	0	8	115	76	111	5e-10	52.4
comp875_c0_seq1	gnl|CDD|234633	33.59	128	62	6	417	67	113	228	1e-11	57.8
comp883_c0_seq1	gnl|CDD|233502	27.81	151	91	8	240	683	1	136	2e-18	80.1
comp890_c0_seq1	gnl|CDD|187696	51.47	68	33	0	205	2	1	68	1e-38	127
comp890_c1_seq1	gnl|CDD|187696	51.9	79	38	0	5	241	64	142	7e-40	130
comp897_c0_seq1	gnl|CDD|217608	20.2	99	67	4	14	292	134	226	0.0003	35.4
comp899_c0_seq1	gnl|CDD|216601	33.33	54	34	2	280	122	1	53	5e-09	54.3
comp900_c0_seq1	gnl|CDD|214443	19.74	152	80	8	456	25	1	118	2e-06	45.1
comp907_c0_seq1	gnl|CDD|218493	48.08	52	25	1	449	294	90	139	3e-17	73.9
comp907_c0_seq2	gnl|CDD|218493	48.08	52	25	1	389	234	90	139	1e-17	73.9
comp911_c0_seq1	gnl|CDD|173412	19.63	219	158	3	74	727	1611	1812	0.0003	39.7
comp915_c0_seq1	gnl|CDD|220302	27.03	74	48	2	256	47	25	96	0.003	35
comp919_c0_seq1	gnl|CDD|233194	24.82	141	93	2	7	429	682	809	1e-14	72
comp919_c0_seq2	gnl|CDD|233194	25.47	161	107	2	7	489	682	829	2e-19	85.9
comp928_c0_seq1	gnl|CDD|234427	21.95	41	32	0	224	102	12	52	0.007	32.7
comp931_c0_seq1	gnl|CDD|215902	30.19	53	37	0	483	325	1	53	5e-10	54.3
comp931_c0_seq2	gnl|CDD|215902	30.19	53	37	0	328	170	1	53	1e-10	54.3
comp939_c0_seq1	gnl|CDD|187696	48.15	108	48	2	21	320	35	142	3e-43	149
comp940_c0_seq1	gnl|CDD|239167	27.27	22	16	0	46	111	144	165	0.01	32
comp943_c0_seq1	gnl|CDD|215702	36.41	206	119	3	176	784	2	198	3e-57	186
comp944_c0_seq1	gnl|CDD|214413	21.92	73	49	2	221	3	1	65	0.0002	35.4
comp945_c0_seq1	gnl|CDD|178621	71.11	90	25	1	267	1	1	90	3e-48	150
comp951_c1_seq1	gnl|CDD|116179	20.63	63	37	2	257	108	9	71	6e-05	39.3
comp954_c0_seq1	gnl|CDD|217301	35	60	21	3	414	235	17	58	0.003	35.8
comp955_c0_seq1	gnl|CDD|219629	38.4	125	63	3	74	406	23	147	9e-29	103
comp957_c0_seq1	gnl|CDD|222351	31.71	41	22	1	161	39	59	93	0.004	30.8
comp963_c0_seq1	gnl|CDD|215902	47.46	59	31	0	261	85	1	59	1e-14	68.2
comp966_c0_seq1	gnl|CDD|233224	51.49	134	63	1	635	234	246	377	2e-44	149
comp967_c1_seq1	gnl|CDD|225661	21.92	73	54	2	12	230	332	401	0.0003	35.8
comp968_c0_seq1	gnl|CDD|177154	20.88	91	57	3	280	53	166	256	2e-07	44.3
comp972_c0_seq1	gnl|CDD|217453	28.23	124	79	6	345	1	151	273	5e-07	43.9
comp974_c0_seq1	gnl|CDD|133036	59.01	322	132	0	152	1117	2	323	0	549
comp976_c0_seq1	gnl|CDD|215813	40.91	22	13	0	136	201	18	39	0.005	31.6
comp979_c0_seq1	gnl|CDD|215561	39.32	206	124	1	2	619	531	735	2e-59	193
comp985_c0_seq1	gnl|CDD|214605	38.89	54	31	2	634	479	1	54	2e-13	68.2
comp985_c1_seq1	gnl|CDD|218439	22.01	159	107	4	34	471	496	650	0.0006	38.1
comp989_c0_seq1	gnl|CDD|214448	37.5	56	34	1	63	230	75	129	0.0005	35.4
comp992_c0_seq2	gnl|CDD|187760	15.79	76	49	5	75	287	248	313	0.005	33.1
comp999_c0_seq1	gnl|CDD|177149	20	50	40	0	154	5	15	64	0.002	33.9
comp1006_c0_seq1	gnl|CDD|240537	44.12	34	19	0	151	50	403	436	1e-11	55.1
comp1011_c0_seq1	gnl|CDD|217653	32.84	67	38	1	281	102	332	398	6e-13	59.7
comp1012_c0_seq1	gnl|CDD|222319	21.54	65	47	2	221	33	6	68	0.0004	35
comp1022_c0_seq1	gnl|CDD|177152	20	65	45	1	176	3	38	102	8e-05	36.2
comp1025_c0_seq1	gnl|CDD|205222	52	50	24	0	375	524	1	50	7e-21	85.9
comp1035_c0_seq1	gnl|CDD|219655	32.11	109	49	4	101	418	231	317	1e-07	48.1
comp1035_c1_seq1	gnl|CDD|113196	29.21	89	59	2	357	94	278	363	3e-05	38.9
comp1036_c0_seq1	gnl|CDD|215698	28.57	133	72	4	400	2	62	171	9e-25	93.2
comp1036_c0_seq2	gnl|CDD|238827	25.81	217	111	4	698	48	53	219	3e-37	131
comp1037_c0_seq1	gnl|CDD|144594	35.94	64	38	3	226	38	9	70	4e-06	40
comp1038_c0_seq1	gnl|CDD|217653	22.73	88	60	3	1	243	222	308	6e-14	65.9
comp1043_c0_seq1	gnl|CDD|177648	22.22	63	45	1	305	117	37	95	3e-05	38.1
comp1045_c0_seq1	gnl|CDD|238028	38.78	49	28	1	422	276	42	88	3e-12	59.3
comp1047_c0_seq1	gnl|CDD|178621	70.48	166	48	1	46	540	1	166	1e-100	291
comp1059_c0_seq1	gnl|CDD|238112	18.81	101	55	4	210	503	21	97	6e-05	42.4
comp1066_c0_seq1	gnl|CDD|238680	81.73	197	36	0	1	591	37	233	6e-145	421
comp1071_c0_seq1	gnl|CDD|219005	36.67	30	19	0	26	115	84	113	0.002	33.1
comp1074_c0_seq1	gnl|CDD|221390	47.89	71	36	1	581	372	1	71	5e-23	94.4
comp1074_c1_seq1	gnl|CDD|217595	68.67	83	26	0	6	254	84	166	3e-53	162
comp1079_c0_seq1	gnl|CDD|222369	40.32	62	28	1	2	187	31	83	5e-16	68.6
comp1082_c0_seq1	gnl|CDD|177131	23.15	108	49	9	256	2	96	192	0.0003	35.4
comp1083_c0_seq1	gnl|CDD|197664	33.33	42	21	2	108	212	9	50	0.006	33.1
comp1084_c0_seq1	gnl|CDD|233317	18.49	119	68	8	10	345	69	165	0.0001	38.1
comp1089_c0_seq1	gnl|CDD|217453	25.33	75	48	2	250	32	371	439	0.0007	33.5
comp1093_c0_seq1	gnl|CDD|223678	48.31	118	57	3	2	352	85	199	2e-50	159
comp1095_c0_seq1	gnl|CDD|220693	21	100	49	4	268	8	1	83	0.0001	37
comp1099_c0_seq2	gnl|CDD|238125	41.3	46	27	0	138	1	14	59	1e-05	43.1
comp1100_c0_seq1	gnl|CDD|215656	50.47	107	51	2	319	2	368	473	4e-37	123
comp1101_c0_seq1	gnl|CDD|221396	36	50	23	3	300	175	195	243	0.002	34.7
comp1102_c0_seq1	gnl|CDD|177218	44.83	29	16	0	317	231	41	69	0.005	35.4
comp1103_c0_seq1	gnl|CDD|238383	59.62	52	21	0	229	74	333	384	6e-29	100
comp1109_c0_seq1	gnl|CDD|177132	24.79	117	64	3	708	376	2	100	0.001	37.7
comp1110_c0_seq1	gnl|CDD|214704	49.52	105	46	3	12	308	1	104	2e-34	116
comp1115_c0_seq1	gnl|CDD|187657	40.65	155	86	3	10	462	296	448	7e-44	155
comp1119_c0_seq1	gnl|CDD|227061	25	84	61	1	256	11	507	590	0.002	33.9
comp1120_c0_seq1	gnl|CDD|214853	44.44	45	25	0	388	254	13	57	2e-17	73.2
comp1120_c0_seq2	gnl|CDD|215726	58.97	78	30	1	234	1	22	97	4e-46	148
comp1121_c0_seq1	gnl|CDD|240368	41.77	79	44	1	3	233	404	482	2e-13	60.5
comp1122_c0_seq1	gnl|CDD|185541	32.61	46	29	1	1	138	163	206	0.0005	36.2
comp1125_c0_seq1	gnl|CDD|214444	35.29	51	30	1	441	289	13	60	0.0008	36.6
comp1126_c0_seq2	gnl|CDD|217453	29.69	64	41	1	1168	989	393	456	0.001	39.3
comp1131_c0_seq2	gnl|CDD|236295	42.86	35	17	1	261	166	58	92	0.002	33.5
comp1135_c0_seq1	gnl|CDD|132910	46.15	208	108	1	669	58	84	291	4e-106	308
comp1140_c0_seq1	gnl|CDD|240227	72.73	33	7	1	402	500	3	33	2e-13	63.5
comp1143_c0_seq1	gnl|CDD|218684	26.92	78	53	1	236	3	34	107	0.0003	34.7
comp1154_c0_seq1	gnl|CDD|177241	37.5	56	34	1	281	117	57	112	3e-06	42.4
comp1163_c0_seq1	gnl|CDD|212844	61.4	57	20	1	279	109	1	55	7e-27	102
comp1163_c1_seq1	gnl|CDD|212009	57.14	77	33	0	248	18	1	77	9e-41	133
comp1176_c1_seq1	gnl|CDD|215968	31.88	69	43	1	244	38	47	111	0.003	32
comp1178_c0_seq1	gnl|CDD|217393	30.61	98	58	3	316	35	348	439	0.0001	38.9
comp1182_c0_seq1	gnl|CDD|226888	23.75	80	40	4	167	352	56	132	0.001	34.7
comp1184_c0_seq1	gnl|CDD|238020	26	50	37	0	17	166	44	93	7e-06	40
comp1184_c1_seq1	gnl|CDD|238020	25	92	67	1	281	6	1	90	6e-16	69.7
comp1186_c0_seq1	gnl|CDD|151331	37.5	40	18	2	234	335	238	276	0.002	35.4
comp1188_c0_seq1	gnl|CDD|206662	77.14	175	40	0	655	131	1	175	6e-131	374
comp1190_c0_seq1	gnl|CDD|215889	37.21	43	26	1	209	334	1	43	2e-09	53.5
comp1193_c0_seq1	gnl|CDD|176210	48.91	184	88	3	1	552	173	350	5e-80	246
comp1193_c1_seq1	gnl|CDD|176210	49.68	155	77	1	2	466	23	176	2e-78	232
comp1198_c0_seq1	gnl|CDD|215926	39.09	110	59	2	16	345	314	415	6e-30	112
comp1198_c0_seq2	gnl|CDD|215926	39.09	110	59	2	16	345	314	415	2e-29	112
comp1204_c0_seq2	gnl|CDD|144876	24.1	83	55	4	52	276	16	98	0.008	32.3
comp1210_c0_seq1	gnl|CDD|233430	35	40	22	2	286	170	7	43	0.002	33.1
comp1212_c0_seq1	gnl|CDD|177153	32.5	80	41	4	229	29	205	284	0.004	34.3
comp1213_c0_seq1	gnl|CDD|177159	23.21	56	40	2	190	23	62	114	0.001	38.1
comp1226_c0_seq1	gnl|CDD|205634	38.24	68	40	2	353	153	21	87	1e-16	70.5
comp1227_c0_seq1	gnl|CDD|237580	30.23	86	54	3	444	190	33	113	0.004	34.7
comp1227_c0_seq2	gnl|CDD|237580	30.23	86	54	3	530	276	33	113	0.007	34.7
comp1238_c1_seq1	gnl|CDD|237095	18.18	33	24	2	149	54	252	282	0.002	32.3
comp1239_c0_seq1	gnl|CDD|222621	27.55	98	41	3	389	658	1	76	3e-08	53.1
comp1243_c0_seq1	gnl|CDD|216855	34	50	33	0	1	150	51	100	2e-15	66.2
comp1243_c1_seq1	gnl|CDD|215824	35.71	56	18	3	46	213	4	41	0.0002	34.7
comp1254_c0_seq1	gnl|CDD|240255	54.55	66	29	1	231	34	187	251	4e-30	103
comp1259_c0_seq1	gnl|CDD|237090	30.95	84	54	3	34	279	212	293	3e-07	45.8
comp1265_c0_seq1	gnl|CDD|216202	32.1	81	47	4	238	2	3	77	3e-11	54.3
comp1268_c0_seq1	gnl|CDD|187696	56.03	141	61	1	901	482	2	142	1e-73	233
comp1269_c0_seq1	gnl|CDD|217082	45.83	24	13	0	251	322	23	46	0.0005	35.4
comp1269_c0_seq2	gnl|CDD|217082	48	25	13	0	137	211	22	46	8e-06	38.5
comp1276_c0_seq1	gnl|CDD|133422	67.63	139	42	1	21	428	79	217	1e-92	267
comp1277_c0_seq1	gnl|CDD|128780	42.42	66	34	3	174	368	1	63	3e-18	78.2
comp1284_c0_seq1	gnl|CDD|214444	29.07	86	33	6	213	34	17	100	8e-05	36.6
comp1285_c0_seq1	gnl|CDD|99963	45.27	148	74	2	12	437	155	301	2e-67	203
comp1292_c0_seq1	gnl|CDD|215689	41.38	58	33	1	1	174	385	441	4e-16	72
comp1295_c1_seq1	gnl|CDD|227496	22.73	88	65	2	3	260	343	429	0.002	36.2
comp1296_c0_seq1	gnl|CDD|236448	53.85	91	42	0	552	280	412	502	9e-38	130
comp1301_c0_seq1	gnl|CDD|109198	31.76	85	22	5	95	325	6	62	7e-12	59.3
comp1303_c0_seq1	gnl|CDD|233345	61.63	86	32	1	16	273	215	299	1e-41	142
comp1304_c0_seq1	gnl|CDD|173671	39.25	107	60	2	1400	1711	186	290	2e-28	119
comp1304_c0_seq2	gnl|CDD|173671	49.39	164	78	2	2	493	132	290	1e-81	245
comp1307_c0_seq1	gnl|CDD|149395	59.09	44	17	1	130	2	1	44	3e-17	69.7
comp1308_c0_seq1	gnl|CDD|218289	59.57	47	19	0	3	143	172	218	1e-23	88.2
comp1308_c1_seq1	gnl|CDD|218289	52.31	65	22	1	5	199	121	176	9e-24	86.3
comp1313_c0_seq1	gnl|CDD|238079	26.47	68	47	1	249	46	21	85	1e-16	68.6
comp1315_c1_seq1	gnl|CDD|177158	22.96	196	89	13	483	4	298	467	0.002	36.6
comp1316_c0_seq1	gnl|CDD|213180	42.78	194	70	2	19	588	2	158	2e-75	228
comp1317_c0_seq1	gnl|CDD|215561	33.63	223	148	0	42	710	176	398	3e-46	155
comp1321_c0_seq1	gnl|CDD|178751	31.75	189	74	8	813	250	114	248	1e-12	65.1
comp1322_c0_seq1	gnl|CDD|223021	23.78	143	83	4	82	450	2556	2692	1e-08	53.1
comp1322_c0_seq2	gnl|CDD|235904	20.39	103	72	2	55	348	71	168	4e-06	43.9
comp1326_c0_seq1	gnl|CDD|220693	25.19	135	73	7	324	689	51	170	2e-08	52
comp1335_c0_seq1	gnl|CDD|218687	26.56	64	38	2	326	138	449	504	1e-06	42.4
comp1335_c1_seq1	gnl|CDD|218687	37.21	129	67	3	9	383	315	433	1e-32	115
comp1342_c0_seq1	gnl|CDD|188822	70	40	12	0	14	133	23	62	5e-30	102
comp1343_c0_seq1	gnl|CDD|215724	61.34	119	43	1	65	412	190	308	9e-74	219
comp1345_c0_seq1	gnl|CDD|215997	30.95	42	28	1	3	128	166	206	2e-05	37.4
comp1347_c0_seq1	gnl|CDD|150464	16.67	30	25	0	202	113	3	32	0.0007	33.1
comp1349_c0_seq1	gnl|CDD|239111	42.26	168	83	3	2	499	5	160	1e-68	207
comp1350_c0_seq1	gnl|CDD|220281	28.85	52	37	0	166	11	12	63	0.001	33.5
comp1351_c0_seq2	gnl|CDD|177158	24	75	51	2	273	497	380	448	7e-06	43.5
comp1352_c0_seq1	gnl|CDD|206146	36.11	36	22	1	172	279	14	48	0.0002	35.4
comp1352_c0_seq2	gnl|CDD|206146	36.11	36	22	1	319	426	14	48	0.0005	35.4
comp1354_c0_seq1	gnl|CDD|99781	35.06	77	43	2	3	224	146	218	2e-18	73.6
comp1363_c0_seq1	gnl|CDD|215561	39.42	104	62	1	588	277	683	785	5e-19	80.9
comp1364_c0_seq1	gnl|CDD|215654	28.57	35	25	0	318	422	1	35	5e-06	43.5
comp1370_c0_seq1	gnl|CDD|206769	65.08	63	20	1	2	184	52	114	1e-39	128
comp1370_c1_seq1	gnl|CDD|206769	69.14	81	18	1	18	260	114	187	8e-52	159
comp1372_c0_seq1	gnl|CDD|202224	41.07	56	33	0	297	464	1	56	1e-18	78.2
comp1374_c0_seq1	gnl|CDD|222537	21.74	92	57	4	1	270	88	166	0.003	35
comp1374_c0_seq2	gnl|CDD|214444	26.32	95	47	5	202	438	15	102	5e-06	45.8
comp1375_c0_seq1	gnl|CDD|212492	43.24	74	38	2	143	355	1	73	7e-21	82
comp1378_c0_seq1	gnl|CDD|224236	25	56	42	0	215	48	47	102	0.002	33.5
comp1384_c0_seq1	gnl|CDD|200938	60.71	112	44	0	338	3	10	121	2e-63	193
comp1384_c1_seq1	gnl|CDD|206723	65.62	64	22	0	3	194	105	168	1e-32	108
comp1386_c0_seq1	gnl|CDD|215636	25.37	134	99	1	402	1	655	787	6e-15	68.9
comp1386_c1_seq1	gnl|CDD|215636	24.43	262	189	5	98	865	503	761	2e-23	96.7
comp1390_c0_seq1	gnl|CDD|115928	37	100	61	2	241	537	1	99	2e-31	113
comp1392_c0_seq1	gnl|CDD|110049	75	52	13	0	118	273	1	52	4e-33	110
comp1393_c1_seq1	gnl|CDD|215423	36.36	55	34	1	11	172	210	264	4e-06	39.3
comp1394_c0_seq1	gnl|CDD|214632	36	25	16	0	776	702	3	27	0.004	36.6
comp1394_c0_seq2	gnl|CDD|214443	26.09	69	29	2	290	93	77	126	5e-05	37.4
comp1397_c0_seq1	gnl|CDD|177154	24.05	79	26	3	362	228	50	128	0.003	33.9
comp1399_c0_seq1	gnl|CDD|177131	20.16	124	67	7	370	2	139	231	0.0006	38.1
comp1400_c0_seq1	gnl|CDD|238403	22.22	36	26	1	138	245	4	37	4e-06	40.4
comp1400_c1_seq1	gnl|CDD|238403	22.62	84	55	3	260	15	43	118	5e-09	48.9
comp1403_c0_seq1	gnl|CDD|187690	42.65	68	39	0	204	1	1	68	8e-22	84.3
comp1407_c0_seq1	gnl|CDD|187690	41.67	24	14	0	13	84	96	119	0.0002	36.2
comp1410_c1_seq1	gnl|CDD|221784	34.57	81	38	2	1	198	113	193	4e-08	47
comp1411_c0_seq1	gnl|CDD|238125	43.59	117	63	3	299	646	1	115	1e-31	115
comp1414_c0_seq1	gnl|CDD|222983	33.06	121	80	1	1	360	291	411	1e-22	92
comp1416_c0_seq1	gnl|CDD|114049	56.06	66	29	0	199	2	48	113	8e-30	102
comp1416_c1_seq1	gnl|CDD|214445	19.49	118	67	4	21	347	35	133	5e-08	47.4
comp1417_c0_seq1	gnl|CDD|203973	41.79	67	38	1	330	130	24	89	4e-17	71.6
comp1417_c1_seq1	gnl|CDD|234763	37.04	81	51	0	9	251	156	236	1e-23	87
comp1420_c0_seq1	gnl|CDD|217314	34.29	35	23	0	283	179	52	86	0.0004	35
comp1422_c0_seq1	gnl|CDD|182312	31.37	51	29	2	209	69	221	269	0.0006	33.1
comp1423_c0_seq1	gnl|CDD|220049	34.55	55	28	4	190	29	23	70	0.004	33.1
comp1423_c1_seq1	gnl|CDD|119392	18.48	92	70	2	274	2	213	300	7e-13	59.7
comp1425_c0_seq1	gnl|CDD|219537	65.12	43	15	0	301	429	1	43	1e-23	92.4
comp1425_c1_seq1	gnl|CDD|217393	30.59	85	51	4	249	1	462	540	0.001	34.3
comp1426_c0_seq1	gnl|CDD|215599	76.19	21	5	0	232	294	912	932	2e-05	40.8
comp1426_c0_seq2	gnl|CDD|215599	73.86	88	23	0	232	495	912	999	1e-44	158
comp1427_c0_seq1	gnl|CDD|219681	37.88	66	39	1	202	5	1	64	3e-24	90.1
comp1429_c0_seq1	gnl|CDD|227472	26.87	67	43	1	209	9	5	65	3e-07	43.1
comp1429_c1_seq1	gnl|CDD|227472	36.97	119	75	0	9	365	69	187	7e-26	97.4
comp1436_c0_seq1	gnl|CDD|146725	26.09	46	30	1	1	138	29	70	0.006	32
comp1438_c0_seq1	gnl|CDD|240768	79.41	34	7	0	530	429	37	70	1e-13	64.3
comp1438_c1_seq1	gnl|CDD|240767	60.27	73	28	1	367	152	5	77	3e-35	119
comp1439_c0_seq1	gnl|CDD|217618	44.12	34	18	1	586	485	350	382	9e-07	46.6
comp1439_c0_seq2	gnl|CDD|217618	44.12	34	18	1	301	200	350	382	4e-08	46.6
comp1440_c0_seq1	gnl|CDD|148652	25.45	55	28	3	198	64	70	121	0.003	31.2
comp1442_c0_seq2	gnl|CDD|219521	14.46	83	58	4	345	103	79	150	0.004	33.9
comp1444_c0_seq1	gnl|CDD|216049	20	50	39	1	161	12	101	149	0.0007	33.5
comp1445_c0_seq1	gnl|CDD|215061	32.52	326	189	11	106	1074	51	348	6e-40	153
comp1446_c0_seq1	gnl|CDD|217701	34.88	43	25	1	120	1	1	43	2e-06	40.4
comp1452_c0_seq1	gnl|CDD|220392	15.53	103	79	2	2	286	216	318	0.0006	34.7
comp1453_c0_seq1	gnl|CDD|215633	35.65	359	206	7	1036	2	11	358	4e-82	257
comp1453_c0_seq2	gnl|CDD|215633	44.44	144	78	1	924	493	11	152	6e-42	149
comp1454_c1_seq1	gnl|CDD|236304	13.92	158	134	2	522	52	68	224	4e-05	41.2
comp1455_c1_seq1	gnl|CDD|177156	34.62	26	17	0	76	153	25	50	0.005	31.2
comp1457_c0_seq1	gnl|CDD|215702	28.57	56	34	3	185	21	346	396	1e-05	38.5
comp1457_c1_seq1	gnl|CDD|129965	45.71	35	18	1	268	164	466	499	0.0002	35.8
comp1458_c0_seq1	gnl|CDD|206146	29.79	47	22	1	144	4	1	36	5e-07	43.1
comp1458_c0_seq2	gnl|CDD|198410	22.45	98	60	4	278	3	78	165	6e-05	40
comp1460_c0_seq1	gnl|CDD|132237	25.41	122	66	5	409	59	31	132	0.001	36.2
comp1461_c0_seq1	gnl|CDD|129898	61.9	105	40	0	315	1	74	178	2e-54	167
comp1462_c0_seq1	gnl|CDD|222454	32	50	26	1	173	24	2	43	2e-09	50.4
comp1463_c0_seq1	gnl|CDD|182330	22.58	62	48	0	5	190	623	684	4e-05	36.6
comp1466_c0_seq1	gnl|CDD|205634	41.46	41	24	0	128	6	1	41	1e-05	39.3
comp1467_c0_seq1	gnl|CDD|238121	34.48	87	53	1	263	3	205	287	2e-27	97.1
comp1471_c0_seq1	gnl|CDD|233722	30.43	46	31	1	30	164	465	510	0.0009	33.9
comp1473_c1_seq1	gnl|CDD|177154	36.51	63	33	2	2	178	5	64	0.0007	33.1
comp1477_c0_seq1	gnl|CDD|204577	12.77	47	40	1	244	107	4	50	0.002	32.3
comp1479_c0_seq1	gnl|CDD|235932	22.03	59	39	2	68	223	49	107	0.001	32.7
comp1479_c1_seq1	gnl|CDD|215902	36.84	38	21	1	3	107	25	62	7e-05	36.2
comp1482_c0_seq1	gnl|CDD|220643	42.42	33	19	0	150	248	61	93	1e-06	42.4
comp1487_c0_seq1	gnl|CDD|240227	51.54	130	61	2	2	391	494	621	3e-53	171
comp1487_c0_seq2	gnl|CDD|240227	51.54	130	61	2	2	391	494	621	3e-51	166
comp1491_c0_seq1	gnl|CDD|216389	73.33	120	29	1	362	3	20	136	8e-77	225
comp1498_c0_seq1	gnl|CDD|232883	63.16	19	7	0	4	60	17	35	0.005	32.7
comp1505_c0_seq1	gnl|CDD|219793	23.4	94	67	2	431	159	23	114	3e-10	53.9
comp1506_c0_seq1	gnl|CDD|177131	22.06	68	42	3	370	173	145	203	0.004	35
comp1508_c0_seq1	gnl|CDD|201506	26.87	67	48	1	330	130	5	70	4e-08	46.6
comp1514_c0_seq1	gnl|CDD|237211	25.74	101	45	7	255	22	2	95	0.0002	35.4
comp1515_c0_seq1	gnl|CDD|215754	33.33	93	56	1	320	42	5	91	1e-26	97.1
comp1516_c0_seq1	gnl|CDD|223021	32.81	64	37	2	201	19	2878	2938	7e-10	50.1
comp1522_c0_seq1	gnl|CDD|225795	25.71	35	26	0	68	172	369	403	0.0008	33.5
comp1522_c0_seq2	gnl|CDD|177136	28.99	69	32	4	6	209	7	59	3e-05	37.4
comp1524_c0_seq1	gnl|CDD|233292	49.37	79	39	1	8	241	207	285	2e-39	130
comp1524_c0_seq2	gnl|CDD|215808	44.72	123	61	2	2	349	165	287	3e-48	154
comp1529_c0_seq1	gnl|CDD|223021	23.02	126	82	2	10	342	2668	2793	1e-07	48.5
comp1530_c0_seq1	gnl|CDD|147693	68.25	63	20	0	228	40	4	66	5e-42	135
comp1535_c0_seq1	gnl|CDD|218281	39.36	94	57	0	69	350	116	209	2e-13	65.5
comp1535_c1_seq1	gnl|CDD|237987	33.33	75	49	1	16	237	12	86	4e-11	54.7
comp1539_c0_seq1	gnl|CDD|237551	30.3	66	45	1	255	58	763	827	8e-05	41.2
comp1544_c0_seq1	gnl|CDD|222983	21.05	114	65	7	315	4	407	505	0.003	33.1
comp1549_c0_seq1	gnl|CDD|240339	36.96	46	28	1	273	136	692	736	0.002	33.5
comp1550_c0_seq1	gnl|CDD|223021	23.08	130	81	2	358	8	2894	3017	0.0004	36.2
comp1556_c0_seq1	gnl|CDD|216866	23.81	42	28	1	74	187	241	282	0.001	33.5
comp1559_c0_seq1	gnl|CDD|215202	73.26	172	45	1	516	4	46	217	1e-112	320
comp1559_c0_seq2	gnl|CDD|215202	73.68	190	50	0	573	4	28	217	9e-130	365
comp1561_c0_seq1	gnl|CDD|205150	43.01	193	110	0	731	153	1	193	5e-83	252
comp1561_c1_seq1	gnl|CDD|216513	48.78	41	21	0	134	12	42	82	2e-07	43.5
comp1566_c0_seq1	gnl|CDD|224610	18.37	49	39	1	50	193	39	87	0.0004	34.3
comp1569_c0_seq1	gnl|CDD|177156	21.52	79	34	4	6	242	1	51	0.001	34.7
comp1575_c0_seq1	gnl|CDD|214414	23.61	72	45	3	210	16	344	412	0.0002	35
comp1578_c0_seq1	gnl|CDD|143459	62.92	89	33	0	1	267	392	480	2e-49	166
comp1583_c0_seq1	gnl|CDD|221392	51.61	62	26	1	108	281	1	62	1e-23	87.4
comp1584_c0_seq1	gnl|CDD|214437	28.89	45	28	1	136	2	10	50	6e-05	37
comp1598_c0_seq1	gnl|CDD|236722	34	50	33	0	154	5	394	443	0.001	32.7
comp1601_c0_seq1	gnl|CDD|219296	31.75	63	37	4	432	253	13	72	0.0006	37.7
comp1607_c0_seq1	gnl|CDD|214442	29.73	37	19	3	111	7	187	218	0.002	33.5
comp1609_c0_seq1	gnl|CDD|129810	42.97	128	72	1	2	385	555	681	4e-44	147
comp1609_c1_seq1	gnl|CDD|233105	43.51	131	66	1	393	1	362	484	6e-56	173
comp1615_c0_seq1	gnl|CDD|178309	46.03	63	34	0	440	252	204	266	9e-23	88.6
comp1615_c0_seq2	gnl|CDD|178309	47.62	63	33	0	286	98	204	266	7e-24	88.2
comp1617_c0_seq1	gnl|CDD|185400	95	80	4	0	242	3	1	80	3e-58	177
comp1619_c0_seq2	gnl|CDD|241238	31.71	41	14	2	177	299	42	68	0.006	32.3
comp1625_c0_seq1	gnl|CDD|222177	25	56	38	2	2	169	9	60	2e-06	41.2
comp1630_c0_seq1	gnl|CDD|222537	14.81	81	42	1	281	39	121	174	0.0006	37.4
comp1632_c0_seq1	gnl|CDD|236522	37.04	27	16	1	258	178	22	47	0.003	32.3
comp1634_c0_seq1	gnl|CDD|193473	35.64	101	61	2	357	67	436	536	2e-19	78.2
comp1646_c0_seq1	gnl|CDD|133136	25.58	43	32	0	2	130	50	92	5e-06	40
comp1649_c0_seq1	gnl|CDD|215862	26.47	34	24	1	101	3	6	39	0.0005	35.4
comp1650_c0_seq1	gnl|CDD|238093	39.29	28	15	1	221	144	18	45	3e-06	40
comp1662_c0_seq2	gnl|CDD|220672	21.62	37	29	0	147	37	115	151	0.006	32.7
comp1667_c1_seq1	gnl|CDD|233147	36.36	77	47	1	227	3	63	139	3e-16	67.4
comp1674_c0_seq1	gnl|CDD|221993	25.55	137	100	2	27	434	1	136	4e-29	105
comp1674_c1_seq1	gnl|CDD|221993	25.95	158	114	3	18	485	1	157	7e-34	122
comp1677_c1_seq1	gnl|CDD|214445	15.96	94	74	2	73	354	65	153	0.002	34.7
comp1678_c0_seq1	gnl|CDD|219537	56.72	67	29	0	2	202	26	92	1e-36	119
comp1681_c0_seq1	gnl|CDD|216513	43.18	44	25	0	469	338	45	88	0.002	35.8
comp1681_c1_seq1	gnl|CDD|216454	58.73	63	25	1	580	765	1	63	3e-33	119
comp1684_c0_seq1	gnl|CDD|216301	25.95	185	127	2	655	110	1	178	2e-37	137
comp1686_c0_seq1	gnl|CDD|177159	34.38	64	33	3	7	198	57	111	4e-06	40.4
comp1686_c1_seq1	gnl|CDD|222537	14.06	64	46	2	185	9	129	188	5e-05	36.6
comp1687_c0_seq1	gnl|CDD|200439	62.96	54	20	0	214	375	1	54	2e-24	91.7
comp1687_c1_seq1	gnl|CDD|200439	47.37	57	30	0	3	173	66	122	2e-28	99
comp1688_c0_seq1	gnl|CDD|214535	34.52	84	55	0	268	519	1	84	1e-23	91.7
comp1691_c0_seq1	gnl|CDD|214625	38.78	49	28	1	2	142	204	252	3e-11	55.8
comp1691_c1_seq1	gnl|CDD|238083	48.06	129	55	4	370	2	74	196	6e-38	127
comp1693_c0_seq1	gnl|CDD|216511	46.55	58	26	1	10	168	52	109	1e-15	67.4
comp1693_c1_seq1	gnl|CDD|238531	32.22	90	53	5	307	573	2	84	8e-16	69.7
comp1695_c0_seq1	gnl|CDD|222549	21.74	69	45	2	7	198	89	153	8e-07	42.7
comp1696_c0_seq1	gnl|CDD|237008	47.49	179	93	1	766	233	89	267	8e-80	243
comp1697_c1_seq1	gnl|CDD|129972	25.71	70	49	2	1	207	398	465	3e-05	41.2
comp1700_c0_seq1	gnl|CDD|240758	50	46	23	0	139	2	12	57	5e-11	58.5
comp1705_c0_seq1	gnl|CDD|191602	31.43	70	40	2	241	432	95	162	0.0009	37.7
comp1705_c0_seq2	gnl|CDD|191602	31.43	70	40	2	230	421	95	162	0.0007	37.7
comp1708_c0_seq1	gnl|CDD|217508	27.68	112	65	4	77	406	1	98	1e-15	68.9
comp1708_c1_seq1	gnl|CDD|128929	50.94	106	51	1	316	2	3	108	2e-42	139
comp1709_c0_seq1	gnl|CDD|185474	74.24	66	17	0	200	3	347	412	5e-46	142
comp1711_c0_seq1	gnl|CDD|187690	36.96	46	29	0	181	44	1	46	3e-05	43.5
comp1715_c1_seq1	gnl|CDD|177158	21.76	170	92	8	133	609	313	452	0.005	35.8
comp1725_c0_seq1	gnl|CDD|177136	25.49	51	23	2	147	40	86	136	0.0002	34.7
comp1727_c0_seq1	gnl|CDD|240365	58.47	236	94	3	2	697	15	250	7e-127	365
comp1732_c0_seq1	gnl|CDD|176237	53.1	113	51	2	363	25	226	336	1e-54	169
comp1733_c0_seq1	gnl|CDD|177158	25	72	38	4	452	240	406	462	0.0009	38.5
comp1741_c0_seq1	gnl|CDD|202427	27.59	58	42	0	85	258	202	259	0.0003	39.7
comp1752_c0_seq1	gnl|CDD|223021	27.44	215	114	8	97	636	2762	2969	7e-14	69.7
comp1753_c0_seq1	gnl|CDD|178645	31.52	92	62	1	1	273	363	454	1e-16	73.9
comp1755_c1_seq1	gnl|CDD|215690	41.12	107	58	3	49	366	94	196	5e-34	120
comp1756_c0_seq1	gnl|CDD|216750	25	44	33	0	132	1	1	44	5e-05	36.2
comp1756_c1_seq1	gnl|CDD|225518	28.4	169	102	8	9	503	48	201	1e-14	67.4
comp1760_c0_seq1	gnl|CDD|215561	47.31	186	98	0	22	579	547	732	1e-70	230
comp1764_c0_seq2	gnl|CDD|223067	32.73	55	30	3	214	68	221	274	0.0002	34.7
comp1765_c0_seq1	gnl|CDD|221396	23.26	43	31	1	124	2	218	260	0.0008	33.1
comp1768_c0_seq1	gnl|CDD|215061	42.39	92	51	2	20	295	452	541	3e-20	79.3
comp1769_c0_seq1	gnl|CDD|238037	31.71	41	28	0	8	130	25	65	5e-07	42.4
comp1769_c1_seq1	gnl|CDD|216473	28.89	90	61	2	597	334	2	90	8e-14	67.4
comp1771_c0_seq1	gnl|CDD|197664	36.51	63	40	0	412	224	3	65	3e-16	73.6
comp1771_c0_seq2	gnl|CDD|197664	34.92	63	41	0	511	323	3	65	3e-16	74.7
comp1773_c1_seq1	gnl|CDD|216050	30.34	89	58	2	31	288	16	103	3e-17	71.6
comp1774_c0_seq1	gnl|CDD|187698	48.36	122	59	2	424	59	1	118	1e-37	134
comp1775_c0_seq1	gnl|CDD|216399	61.9	63	19	1	411	223	182	239	6e-33	115
comp1777_c0_seq1	gnl|CDD|238176	33.33	45	28	2	192	320	48	92	0.004	33.1
comp1778_c0_seq1	gnl|CDD|214449	20.73	82	63	1	30	275	25	104	1e-05	39.3
comp1780_c0_seq1	gnl|CDD|177157	28.57	154	82	11	16	438	5	143	6e-08	49.3
comp1781_c0_seq1	gnl|CDD|215813	46.81	47	24	1	2	142	24	69	2e-10	53.5
comp1783_c0_seq1	gnl|CDD|187690	33.9	59	39	0	140	316	1	59	5e-09	49.3
comp1785_c0_seq1	gnl|CDD|239685	32.61	46	31	0	309	446	1	46	2e-07	45.8
comp1785_c1_seq1	gnl|CDD|116868	39.19	74	44	1	226	5	55	127	8e-17	68.9
comp1786_c1_seq1	gnl|CDD|218140	25	76	39	3	253	35	15	75	0.0005	34.3
comp1787_c0_seq2	gnl|CDD|236100	62.5	16	6	0	87	134	423	438	0.002	32
comp1788_c0_seq1	gnl|CDD|216273	19.57	184	138	5	290	835	1	176	3e-11	61.6
comp1794_c0_seq1	gnl|CDD|222695	24.07	54	34	3	191	42	68	118	0.003	32.3
comp1796_c0_seq2	gnl|CDD|215889	38.64	44	27	0	377	508	2	45	1e-10	56.2
comp1798_c0_seq1	gnl|CDD|219537	56.52	92	38	1	277	2	76	165	3e-50	155
comp1798_c1_seq1	gnl|CDD|187696	56.03	141	62	0	490	912	2	142	4e-80	250
comp1800_c0_seq1	gnl|CDD|220392	26.67	120	78	4	42	371	171	290	2e-06	46.6
comp1801_c0_seq1	gnl|CDD|240253	44	75	40	1	3	221	127	201	3e-23	94.7
comp1801_c1_seq1	gnl|CDD|240253	70.64	109	31	1	327	1	24	131	3e-67	200
comp1802_c0_seq1	gnl|CDD|133136	37.5	32	19	1	257	162	62	92	0.0009	33.5
comp1803_c0_seq1	gnl|CDD|217335	28.81	59	40	1	38	214	93	149	0.002	32
comp1804_c0_seq1	gnl|CDD|177158	21.21	165	108	7	504	16	379	523	2e-10	55.8
comp1806_c0_seq1	gnl|CDD|215570	46.15	78	27	6	439	209	395	458	1e-13	63.9
comp1806_c1_seq1	gnl|CDD|215570	33.75	80	42	4	10	228	259	334	6e-10	53.9
comp1810_c0_seq1	gnl|CDD|119322	39.02	41	23	2	145	29	172	212	0.0004	34.7
comp1820_c0_seq1	gnl|CDD|219551	31.11	135	62	7	395	27	65	180	2e-15	70.1
comp1827_c0_seq1	gnl|CDD|238121	26.32	114	72	2	132	473	181	282	2e-13	64.7
comp1828_c0_seq1	gnl|CDD|189968	54.1	61	26	1	65	247	1	59	4e-18	79
comp1828_c1_seq1	gnl|CDD|189968	56.52	69	19	1	257	51	1	58	9e-25	90.1
comp1836_c0_seq1	gnl|CDD|215061	37.5	80	50	0	1	240	180	259	5e-14	66.2
comp1843_c0_seq1	gnl|CDD|214445	15.49	71	57	1	248	36	75	142	3e-06	40.4
comp1843_c1_seq1	gnl|CDD|217437	30.43	92	56	5	374	637	1	88	1e-16	80.1
comp1847_c0_seq1	gnl|CDD|218163	31.58	38	26	0	361	248	200	237	9e-05	37.7
comp1854_c0_seq1	gnl|CDD|201885	55.88	34	14	1	447	548	2	34	7e-07	46.2
comp1854_c1_seq1	gnl|CDD|201885	42.45	139	78	1	477	67	52	190	2e-49	158
comp1858_c0_seq1	gnl|CDD|239655	20	80	57	4	24	260	241	314	4e-05	37
comp1869_c0_seq1	gnl|CDD|200956	56.14	57	25	0	220	50	1	57	9e-30	111
comp1871_c0_seq1	gnl|CDD|214448	29.55	88	50	3	317	54	47	122	2e-05	39.7
comp1880_c0_seq1	gnl|CDD|215593	67.74	31	8	1	89	3	139	169	2e-09	50.1
comp1880_c0_seq2	gnl|CDD|215641	38.28	128	59	3	326	3	67	194	2e-24	90.5
comp1881_c0_seq1	gnl|CDD|219537	41.94	31	18	0	272	180	213	243	1e-08	47.4
comp1889_c0_seq1	gnl|CDD|233190	35	120	76	2	497	144	522	641	2e-19	82.8
comp1890_c0_seq1	gnl|CDD|153212	31.19	109	68	4	327	1	48	149	5e-23	87.8
comp1893_c0_seq1	gnl|CDD|217701	30.43	69	46	1	343	549	4	70	5e-13	61.6
comp1901_c0_seq1	gnl|CDD|215561	38.24	68	41	1	157	360	197	263	2e-11	60.1
comp1903_c0_seq1	gnl|CDD|201077	41.88	160	89	2	599	120	337	492	1e-48	159
comp1910_c0_seq1	gnl|CDD|152349	36.54	52	27	2	248	108	32	82	1e-05	38.5
comp1910_c0_seq2	gnl|CDD|217453	31.15	61	35	4	248	72	362	417	7e-05	36.2
comp1918_c0_seq1	gnl|CDD|215061	34.23	149	86	6	35	475	1	139	4e-26	98.2
comp1924_c0_seq1	gnl|CDD|219537	55.63	151	67	0	513	61	4	154	3e-94	273
comp1929_c0_seq1	gnl|CDD|116868	41.67	36	21	0	34	141	92	127	2e-06	42.4
comp1932_c0_seq1	gnl|CDD|218252	25.81	62	35	2	64	246	42	93	0.005	32.3
comp1933_c0_seq1	gnl|CDD|213563	45	20	8	1	12	71	115	131	0.003	32.3
comp1940_c0_seq1	gnl|CDD|222478	34.29	35	23	0	97	201	21	55	0.002	32
comp1941_c0_seq1	gnl|CDD|153105	37.5	64	37	2	9	191	46	109	0.0002	36.6
comp1944_c0_seq1	gnl|CDD|206146	41.46	41	23	1	198	317	26	66	7e-08	46.6
comp1957_c0_seq1	gnl|CDD|131939	19.64	56	44	1	24	191	71	125	0.004	34.7
comp1966_c0_seq1	gnl|CDD|220648	35.48	62	40	0	85	270	103	164	2e-09	53.5
comp1970_c0_seq1	gnl|CDD|214602	31.58	57	39	0	2	172	22	78	3e-12	59.7
comp1973_c0_seq1	gnl|CDD|197360	38.24	34	20	1	85	183	94	127	0.004	33.9
comp1976_c0_seq1	gnl|CDD|191091	56.52	46	20	0	138	1	1	46	4e-23	86.7
comp1979_c0_seq1	gnl|CDD|106979	35.71	70	32	3	1	171	26	95	0.001	34.3
comp1983_c0_seq1	gnl|CDD|215902	37.29	59	36	1	289	113	1	58	5e-10	53.9
comp1986_c0_seq1	gnl|CDD|147298	84.21	38	6	0	2	115	195	232	5e-18	75.1
comp1996_c0_seq1	gnl|CDD|163704	40	20	12	0	83	24	62	81	0.002	32.7
comp1997_c0_seq1	gnl|CDD|220533	23.33	30	23	0	246	335	182	211	0.001	34.7
comp2003_c0_seq1	gnl|CDD|193539	37.93	29	18	0	137	223	200	228	2e-05	37.7
comp2005_c0_seq1	gnl|CDD|206583	44.44	54	30	0	183	22	2	55	8e-24	89.7
comp2005_c0_seq2	gnl|CDD|206583	44.44	54	30	0	183	22	2	55	1e-24	89.7
comp2006_c0_seq1	gnl|CDD|187610	60	65	26	0	1	195	188	252	9e-33	114
comp2010_c0_seq1	gnl|CDD|217707	25.42	59	34	3	284	126	117	171	0.002	37
comp2011_c0_seq1	gnl|CDD|187690	29.79	47	30	1	22	153	74	120	6e-05	37
comp2015_c0_seq1	gnl|CDD|233190	45	80	44	0	2	241	562	641	3e-23	89.4
comp2032_c0_seq1	gnl|CDD|219947	31.52	92	62	1	385	113	235	326	2e-07	45.4
comp2035_c0_seq1	gnl|CDD|187696	40.62	64	37	1	201	389	28	91	3e-17	74.7
comp2037_c0_seq1	gnl|CDD|177131	22.33	206	103	14	593	99	9	198	8e-07	47.4
comp2039_c0_seq1	gnl|CDD|178693	50	82	40	1	123	368	23	103	2e-27	99.4
comp2040_c0_seq1	gnl|CDD|240540	16.13	62	50	1	356	171	300	359	0.0001	38.5
comp2045_c0_seq1	gnl|CDD|177218	34.69	49	30	2	15	158	16	63	4e-07	42.4
comp2049_c0_seq1	gnl|CDD|220693	21.88	96	66	3	150	431	39	127	1e-07	50.1
comp2051_c0_seq1	gnl|CDD|238214	63.1	84	28	1	243	1	197	280	3e-47	147
comp2052_c0_seq1	gnl|CDD|192933	56.52	23	8	1	155	223	1	21	7e-05	36.2
comp2057_c0_seq1	gnl|CDD|240532	31.11	45	27	2	33	158	148	191	0.003	32.7
comp2059_c0_seq2	gnl|CDD|177155	36.84	38	18	2	67	168	50	85	0.006	31.6
comp2061_c0_seq1	gnl|CDD|217401	30.14	73	49	1	183	395	1	73	2e-18	76.3
comp2068_c0_seq1	gnl|CDD|215561	44.91	167	92	0	2	502	567	733	1e-57	180
comp2072_c0_seq1	gnl|CDD|162708	32.65	49	22	1	215	69	256	293	0.002	32
comp2072_c0_seq2	gnl|CDD|162708	32.65	49	22	1	206	60	256	293	0.002	32
comp2076_c0_seq1	gnl|CDD|222605	46.91	81	43	0	4	246	8	88	2e-28	100
comp2085_c0_seq1	gnl|CDD|165314	24.19	62	38	2	175	2	15	71	0.0007	34.7
comp2087_c0_seq1	gnl|CDD|220714	31.03	58	27	3	83	253	19	64	0.01	34.7
comp2089_c0_seq1	gnl|CDD|222454	23.81	42	26	3	27	146	4	41	0.003	31.2
comp2090_c0_seq1	gnl|CDD|128777	27.27	88	58	2	305	550	6	93	5e-09	55.8
comp2093_c0_seq1	gnl|CDD|199909	26.56	64	42	1	106	297	3	61	7e-10	51.6
comp2095_c0_seq1	gnl|CDD|224720	21.13	71	54	1	223	11	182	250	0.0003	34.7
comp2098_c0_seq1	gnl|CDD|187765	52.63	19	9	0	241	185	94	112	0.003	32.3
comp2098_c0_seq2	gnl|CDD|185382	34.15	41	20	1	187	65	51	84	0.003	31.6
comp2101_c0_seq1	gnl|CDD|149499	46.15	26	14	0	159	236	15	40	0.003	32
comp2106_c0_seq1	gnl|CDD|215702	39.53	86	46	1	2	259	370	449	3e-26	94.4
comp2117_c0_seq1	gnl|CDD|214487	49.28	69	32	2	3	209	59	124	5e-21	80.9
comp2123_c0_seq1	gnl|CDD|214443	27.27	55	30	2	41	205	57	101	0.0008	33.5
comp2123_c0_seq2	gnl|CDD|214443	27.78	54	29	2	40	201	58	101	0.005	33.1
comp2128_c0_seq1	gnl|CDD|217701	30.68	88	46	5	4	231	13	97	3e-05	38.5
comp2129_c0_seq1	gnl|CDD|152165	52.17	23	11	0	196	128	16	38	0.0001	35.4
comp2141_c0_seq1	gnl|CDD|225646	31.25	48	32	1	154	11	2	48	1e-06	41.6
comp2141_c0_seq2	gnl|CDD|225646	31.25	48	32	1	154	11	2	48	1e-06	41.6
comp2141_c0_seq3	gnl|CDD|225646	31.25	48	32	1	154	11	2	48	8e-07	41.6
comp2144_c0_seq1	gnl|CDD|177157	39.53	43	21	2	6	125	123	163	0.002	35
comp2150_c0_seq1	gnl|CDD|214413	18.18	66	52	1	258	61	354	417	0.005	37.4
comp2155_c0_seq1	gnl|CDD|214442	29.82	57	34	3	244	396	197	253	2e-05	41.6
comp2156_c0_seq1	gnl|CDD|214445	38.1	42	15	3	345	235	22	57	0.004	33.9
comp2156_c0_seq2	gnl|CDD|214445	38.1	42	15	3	339	229	22	57	0.003	33.9
comp2161_c0_seq1	gnl|CDD|117094	40	140	59	2	8	427	1	115	1e-41	139
comp2171_c0_seq1	gnl|CDD|216597	39.13	23	14	0	210	142	564	586	1e-05	40
comp2173_c0_seq1	gnl|CDD|215919	36.19	105	65	2	126	437	1	104	5e-30	110
comp2176_c0_seq1	gnl|CDD|223021	27.85	158	96	3	540	118	2780	2936	7e-13	62.4
comp2183_c0_seq1	gnl|CDD|220533	31.71	82	55	1	105	350	174	254	0.0003	36.6
comp2184_c0_seq1	gnl|CDD|227223	25	196	122	6	542	3	123	309	3e-15	69.3
comp2189_c0_seq1	gnl|CDD|114254	48	25	11	2	253	182	37	60	3e-05	37.7
comp2194_c0_seq1	gnl|CDD|217453	32.43	37	23	1	116	12	419	455	0.0004	33.9
comp2198_c0_seq1	gnl|CDD|218163	30.3	33	22	1	130	228	178	209	0.0004	35.8
comp2200_c0_seq1	gnl|CDD|205634	30.77	91	54	3	492	235	1	87	2e-13	64.7
comp2209_c0_seq1	gnl|CDD|214932	38.18	55	34	0	168	4	1	55	3e-08	48.5
comp2212_c0_seq1	gnl|CDD|225217	16.22	111	76	4	38	319	38	148	0.0002	38.1
comp2216_c0_seq1	gnl|CDD|180967	43.28	67	26	2	1	195	210	266	1e-10	55.5
comp2233_c0_seq1	gnl|CDD|222477	22.62	84	55	3	32	277	394	469	0.002	32.7
comp2235_c0_seq1	gnl|CDD|214592	35.06	174	89	1	4	525	221	370	5e-49	164
comp2238_c0_seq1	gnl|CDD|219537	48.04	102	52	1	411	109	67	168	1e-37	126
comp2240_c0_seq1	gnl|CDD|222032	28.97	107	73	3	337	23	47	152	8e-24	90.1
comp2241_c0_seq1	gnl|CDD|239926	30	50	35	0	276	425	29	78	1e-09	51.6
comp2243_c0_seq1	gnl|CDD|152387	28.57	28	20	0	8	91	1	28	0.0001	35.4
comp2245_c0_seq1	gnl|CDD|235617	24.72	89	43	5	204	1	73	158	0.0003	34.3
comp2250_c0_seq1	gnl|CDD|215702	23.29	73	49	1	1	219	300	365	7e-11	56.2
comp2250_c1_seq1	gnl|CDD|215702	30.52	154	101	4	1	453	152	302	5e-30	112
comp2253_c0_seq1	gnl|CDD|215648	33.33	51	31	2	152	3	22	70	0.0003	34.7
comp2257_c0_seq1	gnl|CDD|184657	39.53	43	26	0	45	173	115	157	0.0007	33.9
comp2265_c0_seq1	gnl|CDD|238827	36.59	123	70	2	491	123	106	220	8e-26	98.6
comp2266_c0_seq1	gnl|CDD|214437	18.67	75	56	2	101	310	88	162	0.003	34.7
comp2269_c0_seq1	gnl|CDD|217048	30.34	89	48	3	189	449	31	107	4e-07	46.6
comp2270_c0_seq1	gnl|CDD|219061	28.89	90	57	2	428	165	31	115	0.008	33.9
comp2272_c0_seq1	gnl|CDD|216043	34.55	55	31	2	165	1	1	50	8e-11	55.8
comp2276_c0_seq1	gnl|CDD|192472	46.88	64	34	0	259	68	2	65	1e-21	87.4
comp2277_c0_seq1	gnl|CDD|218472	32	75	41	2	307	113	218	292	1e-12	59.3
comp2280_c0_seq1	gnl|CDD|173827	61.27	142	53	2	168	593	2	141	2e-87	258
comp2281_c0_seq1	gnl|CDD|218200	45.18	166	91	0	498	1	18	183	8e-79	234
comp2286_c0_seq1	gnl|CDD|225903	18.31	71	47	2	92	271	168	238	0.002	32.7
comp2292_c0_seq1	gnl|CDD|219521	20	105	76	4	335	33	1	101	1e-05	39.7
comp2298_c0_seq1	gnl|CDD|226442	31.58	57	28	1	122	292	144	189	0.005	33.1
comp2302_c0_seq1	gnl|CDD|234537	24.53	53	33	2	109	255	134	183	0.0003	37
comp2304_c0_seq1	gnl|CDD|178274	40.35	114	22	1	118	321	134	247	1e-25	101
comp2305_c0_seq1	gnl|CDD|217301	45.71	35	19	0	114	218	10	44	0.0004	36.2
comp2310_c0_seq1	gnl|CDD|217059	20.73	82	51	4	301	89	280	358	0.003	32.7
comp2313_c0_seq1	gnl|CDD|219819	24.81	129	78	4	206	547	212	336	0.0002	39.3
comp2317_c0_seq1	gnl|CDD|216528	26.79	112	73	4	4	324	56	163	1e-08	50.8
comp2318_c0_seq1	gnl|CDD|220806	35.48	93	53	3	6	284	3	88	7e-18	79.7
comp2321_c0_seq1	gnl|CDD|223039	20.75	53	36	1	161	3	338	384	0.0004	33.5
comp2330_c0_seq1	gnl|CDD|177158	25.96	104	65	6	1	294	359	456	0.0004	37.4
comp2331_c0_seq1	gnl|CDD|214440	45.95	37	7	3	37	147	168	191	0.006	34.3
comp2332_c0_seq1	gnl|CDD|233180	29.41	51	36	0	8	160	81	131	0.0008	33.1
comp2336_c0_seq1	gnl|CDD|197664	32.89	76	37	1	416	189	4	65	3e-16	74.3
comp2338_c0_seq1	gnl|CDD|220693	21.21	132	81	6	338	3	50	178	0.0004	38.5
comp2345_c0_seq1	gnl|CDD|239112	53.85	39	16	1	78	194	188	224	4e-12	56.6
comp2346_c0_seq1	gnl|CDD|187696	37.84	74	44	2	225	443	16	88	8e-16	70.1
comp2347_c0_seq1	gnl|CDD|147776	26.73	101	62	2	383	81	269	357	0.0004	38.5
comp2347_c0_seq2	gnl|CDD|133048	40.74	27	16	0	234	154	96	122	0.002	32
comp2356_c0_seq1	gnl|CDD|215481	66.15	192	63	2	570	1	113	304	8e-113	322
comp2357_c0_seq1	gnl|CDD|219530	38.46	117	66	3	2	337	61	176	5e-43	138
comp2359_c0_seq1	gnl|CDD|240315	67.27	55	18	0	165	1	11	65	2e-28	100
comp2359_c1_seq1	gnl|CDD|215272	81.25	80	14	1	242	3	85	163	9e-57	171
comp2368_c0_seq1	gnl|CDD|220660	35.25	139	80	2	51	467	95	223	2e-37	128
comp2375_c0_seq1	gnl|CDD|218186	36.02	211	112	6	568	5	120	330	6e-52	167
comp2382_c0_seq1	gnl|CDD|192507	44.9	49	26	1	427	281	35	82	4e-12	59.3
comp2385_c0_seq1	gnl|CDD|219521	19.57	46	36	1	128	262	24	69	0.0007	34.3
comp2392_c0_seq1	gnl|CDD|224096	30.77	39	27	0	202	86	2	40	0.0008	32.7
comp2394_c0_seq1	gnl|CDD|216050	38	50	31	0	24	173	64	113	2e-09	50.1
comp2400_c0_seq1	gnl|CDD|149146	37.21	43	23	2	122	244	27	67	0.0006	34.3
comp2402_c0_seq1	gnl|CDD|198171	25.64	39	29	0	118	2	2	40	2e-06	40.4
comp2408_c0_seq1	gnl|CDD|202502	62.11	95	36	0	385	669	1	95	6e-57	183
comp2410_c0_seq1	gnl|CDD|227596	55.4	139	59	1	420	4	998	1133	9e-60	183
comp2413_c0_seq1	gnl|CDD|219521	28.99	69	41	3	256	59	26	89	0.002	35.4
comp2421_c0_seq1	gnl|CDD|212041	27.91	43	28	1	210	91	419	461	0.003	33.9
comp2426_c0_seq1	gnl|CDD|214465	24.32	37	26	1	58	168	230	264	0.006	32.7
comp2435_c0_seq1	gnl|CDD|206557	36.36	44	27	1	728	600	45	88	1e-06	47.4
comp2438_c0_seq1	gnl|CDD|220321	23.61	72	44	2	24	239	17	77	0.003	32.3
comp2444_c0_seq1	gnl|CDD|219026	28.3	53	30	3	157	23	175	227	0.003	33.5
comp2453_c0_seq1	gnl|CDD|201954	48.72	39	18	1	375	265	1	39	6e-15	67.8
comp2458_c0_seq1	gnl|CDD|110260	56.34	71	31	0	17	229	1	71	6e-35	115
comp2459_c0_seq1	gnl|CDD|219953	26.56	64	44	1	11	202	23	83	4e-05	36.6
comp2463_c0_seq1	gnl|CDD|177230	24.24	132	77	8	134	472	18	145	0.002	36.2
comp2464_c0_seq1	gnl|CDD|217379	29.03	31	18	1	150	70	244	274	0.0007	33.9
comp2465_c0_seq1	gnl|CDD|223149	42.11	38	22	0	201	88	109	146	2e-09	48.9
comp2469_c0_seq1	gnl|CDD|238784	38.6	114	67	2	3	341	7	118	3e-33	115
comp2470_c0_seq1	gnl|CDD|222374	24.84	161	87	9	551	126	516	661	2e-19	82.4
comp2472_c0_seq1	gnl|CDD|177159	22.12	113	60	5	118	414	6	104	1e-05	40.8
comp2474_c0_seq1	gnl|CDD|172295	43.24	37	20	1	293	183	142	177	0.0003	36.2
comp2479_c0_seq1	gnl|CDD|129965	63.06	111	35	2	614	294	394	502	5e-62	194
comp2480_c0_seq1	gnl|CDD|202502	70.91	55	13	2	270	115	108	162	1e-26	95.1
comp2484_c0_seq1	gnl|CDD|177158	24	125	70	7	364	32	413	526	5e-05	38.5
comp2487_c0_seq1	gnl|CDD|190481	42.42	66	35	2	203	9	4	67	2e-17	70.1
comp2495_c0_seq1	gnl|CDD|100047	68.57	35	11	0	48	152	135	169	6e-21	80.9
comp2496_c0_seq1	gnl|CDD|218380	30.96	197	136	0	53	643	11	207	2e-36	131
comp2497_c0_seq1	gnl|CDD|173623	30.9	178	111	6	519	1	10	180	7e-48	156
comp2498_c0_seq1	gnl|CDD|133465	71.26	87	24	1	2	259	197	283	2e-65	197
comp2506_c0_seq1	gnl|CDD|221818	28.89	90	49	5	137	400	48	124	8e-06	41.2
comp2510_c0_seq1	gnl|CDD|215350	64.43	149	52	1	3	446	332	480	5e-92	268
comp2514_c0_seq1	gnl|CDD|133136	31.03	58	38	2	64	237	1	56	1e-07	44.7
comp2515_c0_seq1	gnl|CDD|217453	28.71	101	46	5	95	358	350	437	0.0003	36.2
comp2531_c0_seq1	gnl|CDD|222059	26.61	124	71	5	147	503	92	200	3e-07	47.8
comp2537_c0_seq1	gnl|CDD|178606	58.66	179	68	3	526	2	128	304	2e-81	241
comp2539_c0_seq1	gnl|CDD|201368	35.56	45	29	0	330	464	3	47	5e-07	45.8
comp2539_c0_seq2	gnl|CDD|201368	35.56	45	29	0	318	452	3	47	5e-07	45.8
comp2541_c0_seq1	gnl|CDD|163522	33.33	48	17	2	140	6	77	112	0.0005	33.5
comp2542_c0_seq1	gnl|CDD|205634	26.83	82	59	1	308	66	1	82	3e-15	68.6
comp2544_c0_seq1	gnl|CDD|185489	60.53	38	15	0	1	114	110	147	2e-18	77
comp2546_c0_seq1	gnl|CDD|224243	22.73	44	25	2	203	72	31	65	0.0005	33.5
comp2551_c0_seq1	gnl|CDD|119332	44.92	118	53	4	5	322	231	348	1e-46	150
comp2553_c0_seq1	gnl|CDD|239745	29.09	55	27	4	84	236	18	64	0.004	35
comp2553_c0_seq2	gnl|CDD|239745	29.09	55	27	4	84	236	18	64	0.003	35
comp2555_c0_seq1	gnl|CDD|216050	40	50	30	0	171	320	54	103	2e-10	53.1
comp2561_c0_seq1	gnl|CDD|147119	50	44	22	0	691	560	150	193	4e-14	67.4
comp2564_c0_seq1	gnl|CDD|184755	33.93	56	24	3	191	42	276	324	1e-05	39.7
comp2569_c0_seq1	gnl|CDD|214449	30	40	25	1	325	435	83	122	0.006	34.3
comp2570_c0_seq1	gnl|CDD|216883	23.38	77	41	3	263	87	27	103	0.008	34.7
comp2580_c0_seq1	gnl|CDD|238827	36.67	60	36	1	37	210	47	106	2e-09	52
comp2588_c0_seq1	gnl|CDD|213360	29.63	54	21	2	295	134	245	281	3e-06	41.2
comp2589_c0_seq1	gnl|CDD|217023	18.59	156	111	6	439	8	81	232	9e-05	39.3
comp2597_c0_seq1	gnl|CDD|177152	25.4	63	45	2	201	19	5	67	3e-06	43.5
comp2601_c0_seq1	gnl|CDD|219537	48.73	197	88	3	1	591	63	246	3e-87	260
comp2602_c0_seq1	gnl|CDD|218684	35.14	74	40	3	3	224	67	132	4e-06	39.7
comp2608_c0_seq1	gnl|CDD|183236	36.36	44	23	3	181	56	338	378	0.0008	33.5
comp2619_c0_seq1	gnl|CDD|217507	22.86	70	47	2	21	218	18	84	5e-05	37.4
comp2621_c0_seq1	gnl|CDD|225903	26.32	38	27	1	16	129	66	102	0.007	33.9
comp2632_c0_seq1	gnl|CDD|221321	58.62	29	12	0	195	281	25	53	5e-05	37.4
comp2635_c0_seq1	gnl|CDD|145298	56.16	73	32	0	2	220	44	116	1e-48	151
comp2640_c0_seq1	gnl|CDD|178645	38.89	72	38	2	219	4	530	595	3e-12	57.4
comp2642_c0_seq1	gnl|CDD|187785	27.27	33	24	0	124	26	7	39	0.001	33.9
comp2660_c0_seq1	gnl|CDD|215438	35.71	28	18	0	129	212	371	398	0.0003	34.3
comp2667_c0_seq1	gnl|CDD|220780	40	35	15	2	109	213	1	29	0.009	30
comp2667_c0_seq2	gnl|CDD|220780	40	35	15	2	95	199	1	29	0.008	30
comp2670_c0_seq1	gnl|CDD|238825	60.98	123	48	0	416	784	1	123	8e-69	218
comp2671_c0_seq1	gnl|CDD|223039	26.04	96	65	3	495	208	306	395	6e-05	40
comp2673_c0_seq1	gnl|CDD|148139	37.74	53	21	2	288	130	62	102	0.0001	36.6
comp2673_c0_seq2	gnl|CDD|238684	63.27	49	18	0	148	2	1	49	2e-26	100
comp2674_c0_seq1	gnl|CDD|177136	24.26	136	68	11	429	73	17	134	0.001	36.2
comp2678_c0_seq1	gnl|CDD|118055	24.71	85	59	2	397	158	123	207	0.002	35.4
comp2678_c0_seq2	gnl|CDD|118055	24.71	85	59	2	397	158	123	207	0.001	35.4
comp2680_c0_seq1	gnl|CDD|218249	42.99	107	57	2	3	311	33	139	9e-43	137
comp2684_c0_seq1	gnl|CDD|223964	25.81	31	23	0	288	196	188	218	0.0005	35.4
comp2685_c0_seq1	gnl|CDD|190856	66.67	51	17	0	153	1	2	52	7e-26	95.1
comp2700_c0_seq1	gnl|CDD|176359	55.17	87	38	1	599	342	1	87	8e-41	139
comp2702_c0_seq1	gnl|CDD|187698	45.69	116	59	1	2	337	4	119	1e-40	144
comp2703_c0_seq1	gnl|CDD|206026	29.82	57	38	1	209	45	1	57	5e-06	39.3
comp2705_c0_seq1	gnl|CDD|214338	34.21	38	14	1	235	122	710	736	0.0003	34.7
comp2706_c0_seq1	gnl|CDD|219537	29.17	120	63	6	405	82	131	240	2e-14	67
comp2707_c0_seq1	gnl|CDD|216050	25.76	66	49	0	4	201	12	77	3e-05	37.4
comp2711_c0_seq1	gnl|CDD|239721	70.27	74	22	0	539	318	140	213	2e-42	142
comp2717_c0_seq1	gnl|CDD|216912	41.18	34	20	0	1	102	182	215	4e-08	48.9
comp2725_c1_seq1	gnl|CDD|220688	25	64	37	3	91	261	84	143	0.002	33.9
comp2729_c0_seq1	gnl|CDD|216202	42.03	69	38	1	17	223	76	142	4e-16	66.6
comp2732_c0_seq1	gnl|CDD|222549	25	32	23	1	149	241	94	125	0.003	31.6
comp2735_c0_seq1	gnl|CDD|226734	27.27	33	24	0	64	162	380	412	0.005	32.7
comp2736_c0_seq1	gnl|CDD|205222	59.18	49	20	0	1	147	2	50	4e-24	87
comp2738_c0_seq1	gnl|CDD|222635	22	50	32	3	203	63	110	155	0.002	33.5
comp2741_c0_seq1	gnl|CDD|219521	20	75	59	1	50	274	74	147	0.001	36.2
comp2743_c0_seq1	gnl|CDD|203947	37.14	70	31	1	233	24	37	93	5e-14	62.4
comp2747_c0_seq1	gnl|CDD|220271	25	140	96	3	91	483	197	336	1e-09	55.1
comp2766_c0_seq1	gnl|CDD|222983	31.87	91	61	1	2	271	301	391	5e-18	72.8
comp2772_c0_seq1	gnl|CDD|177131	19.55	133	80	7	132	464	162	289	0.003	35.4
comp2773_c0_seq1	gnl|CDD|239215	17.48	103	66	3	45	296	93	195	0.005	33.1
comp2775_c0_seq1	gnl|CDD|177159	23.19	69	39	3	356	183	3	68	0.002	35
comp2781_c0_seq1	gnl|CDD|223021	30.77	65	42	1	20	214	2720	2781	0.0004	34.3
comp2784_c0_seq1	gnl|CDD|216599	19.72	71	55	2	393	181	187	255	1e-05	41.2
comp2791_c0_seq1	gnl|CDD|220654	38.46	182	94	7	747	241	234	410	8e-49	164
comp2792_c0_seq1	gnl|CDD|238113	47.33	243	116	5	799	74	1	232	2e-103	316
comp2797_c0_seq1	gnl|CDD|219339	22.92	96	63	3	63	326	159	251	0.004	35
comp2798_c0_seq1	gnl|CDD|187690	46.3	54	29	0	342	503	1	54	3e-15	68.9
comp2799_c0_seq1	gnl|CDD|216153	31.88	69	42	2	1	207	308	371	2e-10	57.8
comp2802_c0_seq1	gnl|CDD|215465	62.94	170	59	3	510	4	12	178	7e-86	252
comp2809_c0_seq1	gnl|CDD|223021	25.23	111	75	3	327	16	2632	2741	8e-08	46.2
comp2811_c0_seq1	gnl|CDD|177157	24.14	58	40	2	168	4	300	356	2e-05	38.9
comp2811_c0_seq2	gnl|CDD|177157	24.14	58	40	2	168	4	300	356	5e-05	38.9
comp2824_c0_seq1	gnl|CDD|216050	42.86	28	16	0	3	86	84	111	2e-05	38.5
comp2833_c0_seq1	gnl|CDD|187594	55.1	49	22	0	241	95	192	240	3e-21	80.5
comp2834_c0_seq1	gnl|CDD|215561	29.27	82	58	0	406	651	327	408	3e-15	73.6
comp2840_c0_seq1	gnl|CDD|225489	28.89	45	30	1	2	136	49	91	2e-07	43.9
comp2844_c0_seq1	gnl|CDD|201526	45.98	87	47	0	97	357	1	87	1e-40	136
comp2844_c0_seq2	gnl|CDD|201526	45.98	87	47	0	97	357	1	87	1e-40	136
comp2846_c0_seq1	gnl|CDD|187696	29.59	98	52	4	183	452	36	124	1e-14	68.2
comp2848_c0_seq1	gnl|CDD|177158	30.51	59	32	3	322	161	366	420	5e-05	38.1
comp2850_c0_seq1	gnl|CDD|216682	24.71	85	60	1	8	262	86	166	0.0002	38.1
comp2853_c0_seq1	gnl|CDD|233207	41.05	229	117	3	681	1	9	221	3e-96	289
comp2858_c0_seq1	gnl|CDD|220299	17.92	106	71	3	15	311	338	434	0.001	34.7
comp2859_c0_seq1	gnl|CDD|224117	15.05	279	213	5	2	826	753	1011	3e-13	67
comp2874_c0_seq1	gnl|CDD|218120	28.3	53	32	2	87	245	94	140	0.003	32.3
comp2878_c0_seq1	gnl|CDD|226022	48.31	89	46	0	32	298	190	278	1e-35	122
comp2879_c0_seq1	gnl|CDD|182134	42.86	28	15	1	45	128	447	473	0.001	32.7
comp2888_c0_seq1	gnl|CDD|220589	38.71	31	19	0	49	141	239	269	0.003	33.5
comp2894_c0_seq1	gnl|CDD|216883	25.93	54	26	3	33	194	1	40	0.0006	33.1
comp2902_c0_seq1	gnl|CDD|238008	31.34	67	38	2	134	334	4	62	4e-12	58.9
comp2903_c0_seq1	gnl|CDD|177158	27.38	84	53	3	290	538	402	478	0.004	35.8
comp2907_c0_seq1	gnl|CDD|176555	32.56	43	22	2	45	167	110	147	0.004	32.3
comp2911_c0_seq1	gnl|CDD|187696	48.94	47	24	0	2	142	96	142	3e-20	80.1
comp2914_c0_seq1	gnl|CDD|214444	38.71	31	17	2	217	131	358	388	0.0008	33.1
comp2916_c0_seq1	gnl|CDD|220693	20.37	54	34	1	182	21	48	92	0.0002	35
comp2919_c0_seq1	gnl|CDD|235175	26.87	67	34	2	203	3	379	430	0.004	33.9
comp2924_c0_seq1	gnl|CDD|177670	62.34	77	28	1	229	2	178	254	7e-36	117
comp2926_c0_seq1	gnl|CDD|222621	41.18	51	30	0	923	771	1	51	4e-13	68.2
comp2933_c0_seq1	gnl|CDD|235293	21.69	83	46	5	372	157	217	291	6e-05	38.5
comp2939_c0_seq1	gnl|CDD|238115	16.67	60	50	0	161	340	1	60	1e-11	59.3
comp2947_c0_seq1	gnl|CDD|177155	20.83	24	18	1	162	233	7	29	0.0005	33.9
comp2948_c0_seq1	gnl|CDD|177241	30	60	26	3	239	376	146	203	0.001	36.2
comp2949_c0_seq1	gnl|CDD|215824	40.35	57	27	2	178	8	2	51	0.005	34.3
comp2952_c0_seq1	gnl|CDD|215470	62.96	27	10	0	81	1	251	277	6e-09	51.2
comp2953_c0_seq1	gnl|CDD|217321	36.03	136	76	3	445	53	13	142	1e-33	118
comp2959_c0_seq1	gnl|CDD|215561	50.57	87	43	0	9	269	551	637	9e-37	120
comp2960_c0_seq1	gnl|CDD|197676	39.13	23	14	0	318	250	1	23	0.006	33.9
comp2968_c0_seq1	gnl|CDD|177159	18.82	85	51	4	15	266	51	118	0.0003	34.7
comp2969_c0_seq1	gnl|CDD|214401	22.95	61	33	2	24	170	91	149	0.002	31.6
comp2974_c0_seq1	gnl|CDD|202529	27.59	29	21	0	93	7	4	32	2e-06	41.6
comp2975_c0_seq1	gnl|CDD|213216	62.83	113	42	0	150	488	1	113	1e-66	202
comp2976_c0_seq1	gnl|CDD|128845	46.15	26	14	0	225	148	1	26	6e-08	47.8
comp2980_c0_seq1	gnl|CDD|187696	46.43	84	45	0	2	253	17	100	4e-35	124
comp2982_c0_seq1	gnl|CDD|201077	36.33	256	153	3	887	144	246	499	5e-68	216
comp2982_c1_seq1	gnl|CDD|223071	36.96	46	29	0	140	3	237	282	1e-06	40.8
comp2983_c0_seq1	gnl|CDD|214443	21.37	117	67	5	230	577	11	103	0.005	35.4
comp2986_c0_seq1	gnl|CDD|187690	31.58	76	49	2	285	506	45	119	8e-12	59.3
comp2989_c0_seq1	gnl|CDD|222549	19.77	86	63	2	319	558	1	86	6e-05	40.4
comp2998_c0_seq1	gnl|CDD|219537	37.5	80	46	1	3	230	148	227	1e-23	88.6
comp3002_c0_seq1	gnl|CDD|204076	40	20	12	0	11	70	18	37	0.0007	33.1
comp3006_c0_seq1	gnl|CDD|236977	31.51	73	44	3	298	95	326	397	7e-14	62.4
comp3006_c0_seq2	gnl|CDD|236977	31.51	73	44	3	282	79	326	397	6e-14	62.4
comp3013_c0_seq1	gnl|CDD|218280	50	22	11	0	329	264	66	87	0.001	34.7
comp3017_c0_seq1	gnl|CDD|223742	21.74	92	69	2	213	488	31	119	0.006	35
comp3020_c0_seq1	gnl|CDD|217955	43.06	72	41	0	227	12	161	232	6e-26	92.4
comp3023_c0_seq1	gnl|CDD|239500	73.96	265	69	0	910	116	16	280	2e-177	498
comp3023_c0_seq2	gnl|CDD|238121	29.73	74	47	2	18	224	63	136	3e-11	53.9
comp3024_c0_seq1	gnl|CDD|214442	22.83	92	42	5	498	256	162	235	0.004	35
comp3030_c0_seq1	gnl|CDD|176990	31.58	38	26	0	160	47	73	110	0.0003	35.4
comp3031_c0_seq1	gnl|CDD|215633	43.01	93	48	2	3	275	84	173	7e-25	90.5
comp3033_c0_seq1	gnl|CDD|205039	26.26	99	60	2	547	251	19	104	3e-08	50.4
comp3046_c0_seq1	gnl|CDD|216554	22.86	70	48	3	159	365	78	142	0.0007	35.8
comp3054_c0_seq1	gnl|CDD|237042	28.09	89	37	5	290	535	114	182	0.001	37.4
comp3058_c0_seq1	gnl|CDD|238683	64.88	205	71	1	622	8	87	290	6e-124	352
comp3061_c0_seq1	gnl|CDD|215690	30.72	153	86	4	1	456	123	256	3e-31	114
comp3065_c0_seq1	gnl|CDD|189387	50	18	9	0	169	116	1	18	5e-06	40
comp3068_c0_seq1	gnl|CDD|215563	25.49	255	147	6	240	884	177	428	2e-25	102
comp3084_c0_seq1	gnl|CDD|214436	25.97	77	36	4	35	217	55	126	0.0004	34.3
comp3085_c0_seq1	gnl|CDD|205634	45.95	37	20	0	150	40	1	37	2e-09	48.5
comp3089_c0_seq1	gnl|CDD|220280	34.78	46	27	3	62	193	53	97	0.001	32.3
comp3093_c0_seq1	gnl|CDD|214442	32.08	53	28	1	137	271	193	245	0.001	34.7
comp3096_c0_seq1	gnl|CDD|213790	32	50	29	1	377	511	239	288	0.007	35
comp3103_c0_seq1	gnl|CDD|237859	26.53	49	30	1	150	278	521	569	0.001	33.9
comp3109_c0_seq1	gnl|CDD|219537	45.45	99	53	1	3	299	148	245	9e-37	126
comp3118_c1_seq1	gnl|CDD|217495	26.39	72	51	2	214	2	360	430	0.0002	34.7
comp3127_c0_seq1	gnl|CDD|205076	23.81	84	54	2	479	258	4	87	3e-08	52
comp3129_c0_seq1	gnl|CDD|214413	29.76	84	44	4	252	4	345	414	0.002	33.1
comp3139_c0_seq1	gnl|CDD|145918	30.77	65	37	3	102	296	5	61	0.0008	35.8
comp3149_c0_seq1	gnl|CDD|215061	37.57	173	99	6	701	186	34	198	1e-29	112
comp3166_c0_seq1	gnl|CDD|133136	26.67	60	42	2	190	11	1	58	2e-07	43.9
comp3169_c0_seq1	gnl|CDD|213216	62.5	240	88	1	1	720	1	238	4e-154	432
comp3172_c0_seq1	gnl|CDD|201970	72.46	69	18	1	26	229	1	69	2e-43	137
comp3174_c0_seq1	gnl|CDD|236786	39.29	28	16	1	141	224	58	84	0.001	33.9
comp3176_c0_seq1	gnl|CDD|221138	20.97	62	44	2	248	63	613	669	9e-05	36.6
comp3177_c0_seq1	gnl|CDD|215926	28.77	285	164	10	2	772	68	341	2e-60	194
comp3190_c0_seq1	gnl|CDD|177136	22.76	123	54	7	504	199	9	111	0.002	37.4
comp3195_c0_seq1	gnl|CDD|219537	60	80	32	0	433	672	12	91	3e-47	158
comp3196_c0_seq1	gnl|CDD|217858	34.03	144	89	3	225	644	1	142	3e-25	101
comp3202_c0_seq1	gnl|CDD|238501	34.78	46	28	1	144	7	76	119	2e-05	38.5
comp3203_c0_seq1	gnl|CDD|215379	34.55	55	30	2	1	150	4	57	6e-05	39.3
comp3207_c0_seq1	gnl|CDD|219732	47.06	34	18	0	408	509	55	88	7e-08	48.1
comp3208_c0_seq1	gnl|CDD|220693	26.26	99	40	7	305	48	12	90	0.002	35
comp3209_c0_seq1	gnl|CDD|220392	21.89	169	126	2	611	105	166	328	1e-19	82.8
comp3210_c0_seq1	gnl|CDD|133136	33.7	92	60	1	68	340	1	92	5e-20	86.3
comp3215_c0_seq1	gnl|CDD|184918	26.47	68	46	2	246	43	393	456	0.001	34.3
comp3218_c0_seq1	gnl|CDD|187696	21	100	70	4	483	199	46	141	4e-05	40.4
comp3220_c0_seq1	gnl|CDD|240254	66.29	89	30	0	268	2	1	89	1e-54	167
comp3222_c0_seq1	gnl|CDD|176365	50	64	32	0	77	268	16	79	1e-22	86.3
comp3225_c0_seq1	gnl|CDD|215654	51.72	29	14	0	383	297	23	51	3e-09	50.4
comp3231_c0_seq1	gnl|CDD|233155	39.39	33	20	0	2	100	234	266	6e-05	36.6
comp3236_c0_seq1	gnl|CDD|217735	29.11	79	40	5	310	95	77	146	0.0002	36.2
comp3240_c0_seq1	gnl|CDD|179769	55.56	27	12	0	2	82	267	293	7e-07	42
comp3241_c0_seq1	gnl|CDD|222366	40.62	32	19	0	3	98	761	792	0.001	33.9
comp3253_c0_seq1	gnl|CDD|222621	48.84	43	22	0	180	52	1	43	8e-17	68.2
comp3260_c0_seq1	gnl|CDD|177154	31.25	48	27	2	46	189	188	229	0.002	37
comp3261_c0_seq1	gnl|CDD|215193	49.11	112	41	3	38	367	20	117	8e-38	125
comp3262_c0_seq1	gnl|CDD|214625	46.15	26	14	0	78	1	30	55	2e-06	41.2
comp3263_c0_seq1	gnl|CDD|227430	21.19	118	84	3	640	978	99	212	0.002	38.1
comp3264_c0_seq1	gnl|CDD|238825	44.44	54	30	0	1	162	124	177	1e-19	81.3
comp3266_c0_seq1	gnl|CDD|234350	23	200	111	7	272	775	113	301	0.0003	40
comp3271_c0_seq1	gnl|CDD|227596	40.53	190	90	5	28	537	748	934	3e-45	161
comp3283_c0_seq1	gnl|CDD|128776	51.35	37	18	0	3	113	8	44	2e-11	54.3
comp3283_c1_seq1	gnl|CDD|222850	24.07	54	35	1	159	16	98	151	0.001	32.3
comp3284_c0_seq1	gnl|CDD|215561	30.58	121	84	0	251	613	135	255	2e-18	79.3
comp3306_c0_seq1	gnl|CDD|187690	31.09	119	81	1	829	476	1	119	1e-19	86.7
comp3307_c0_seq1	gnl|CDD|113590	48.39	31	16	0	285	193	17	47	2e-08	53.5
comp3310_c0_seq1	gnl|CDD|219521	19.51	82	55	3	233	9	67	144	9e-05	37
comp3315_c0_seq1	gnl|CDD|223730	24.05	79	59	1	234	1	21	99	4e-07	43.1
comp3324_c0_seq1	gnl|CDD|178071	57.14	28	12	0	9	92	249	276	6e-09	48.1
comp3326_c0_seq1	gnl|CDD|217393	29.73	74	47	2	23	232	209	281	0.002	32.3
comp3336_c0_seq1	gnl|CDD|240382	54.41	68	31	0	6	209	42	109	8e-30	102
comp3337_c0_seq1	gnl|CDD|238955	39.5	238	101	8	2	685	79	283	6e-69	225
comp3339_c0_seq1	gnl|CDD|223039	20.34	59	47	0	140	316	82	140	0.0003	36.2
comp3340_c0_seq1	gnl|CDD|222605	36.94	111	70	0	3	335	5	115	3e-37	129
comp3342_c0_seq1	gnl|CDD|216050	31.25	80	51	3	3	242	2	77	7e-15	63.9
comp3343_c0_seq1	gnl|CDD|133138	35.9	39	25	0	147	31	1	39	3e-12	61.2
comp3344_c0_seq1	gnl|CDD|214704	36.36	55	34	1	2	166	41	94	4e-07	43.1
comp3355_c0_seq1	gnl|CDD|218692	69.44	72	22	0	216	1	56	127	4e-46	143
comp3364_c0_seq1	gnl|CDD|215561	51.85	27	13	0	303	383	241	267	0.0003	38.5
comp3365_c0_seq1	gnl|CDD|114205	36.21	58	33	1	230	403	571	624	0.002	35
comp3369_c0_seq1	gnl|CDD|238825	53.71	175	75	2	111	617	1	175	3e-80	243
comp3371_c0_seq1	gnl|CDD|223588	47.1	155	77	2	467	12	10	162	4e-68	206
comp3393_c0_seq1	gnl|CDD|222579	14.89	47	34	2	123	257	5	47	0.0008	33.5
comp3394_c0_seq1	gnl|CDD|222549	36.49	74	44	1	231	10	1	71	1e-08	52.4
comp3395_c0_seq1	gnl|CDD|148326	31.82	66	31	2	7	174	214	275	0.003	35.4
comp3402_c0_seq1	gnl|CDD|219537	54.55	66	30	0	199	2	114	179	3e-35	115
comp3402_c1_seq1	gnl|CDD|219537	39.39	66	39	1	240	43	181	245	3e-20	77.8
comp3404_c0_seq1	gnl|CDD|216050	29.63	54	35	1	124	285	1	51	1e-08	47.8
comp3409_c0_seq1	gnl|CDD|214331	28.09	89	37	5	36	293	174	238	0.001	34.3
comp3413_c0_seq1	gnl|CDD|187698	64.1	39	14	0	283	167	81	119	2e-19	76.6
comp3416_c0_seq1	gnl|CDD|224188	18.67	75	42	4	47	217	536	609	0.0008	33.9
comp3419_c0_seq1	gnl|CDD|205039	56.47	85	37	0	2	256	59	143	4e-47	150
comp3422_c0_seq1	gnl|CDD|238112	24	100	76	0	96	395	1	100	5e-13	67.8
comp3428_c0_seq1	gnl|CDD|216042	33.65	104	68	1	431	123	48	151	3e-22	88.6
comp3431_c0_seq1	gnl|CDD|225978	21.85	119	73	6	28	333	179	294	0.0003	39.7
comp3436_c0_seq1	gnl|CDD|176260	68.28	186	58	1	14	571	184	368	6e-128	373
comp3446_c0_seq1	gnl|CDD|218898	57.97	69	29	0	209	3	1	69	9e-36	118
comp3452_c0_seq1	gnl|CDD|215112	25.17	151	88	6	413	18	11	155	9e-10	52.4
comp3453_c0_seq1	gnl|CDD|214424	37.21	43	26	1	71	199	85	126	4e-07	42.7
comp3454_c0_seq1	gnl|CDD|132816	34.69	49	27	1	132	1	61	109	0.004	33.9
comp3459_c0_seq1	gnl|CDD|234253	23.47	98	66	4	363	85	52	145	5e-12	58.5
comp3466_c0_seq1	gnl|CDD|185609	34.38	96	60	1	436	158	7	102	9e-14	64.3
comp3467_c0_seq1	gnl|CDD|217301	40.91	44	19	2	137	6	4	40	2e-06	40.8
comp3478_c0_seq1	gnl|CDD|221105	23.08	52	35	1	274	134	148	199	0.002	33.1
comp3482_c0_seq1	gnl|CDD|237818	37.84	37	23	0	159	49	116	152	0.0006	33.9
comp3483_c0_seq1	gnl|CDD|215527	40.36	166	73	5	1	483	18	162	4e-25	103
comp3489_c0_seq1	gnl|CDD|217322	21.74	69	42	2	244	38	54	110	0.0009	33.5
comp3491_c0_seq1	gnl|CDD|216919	42.42	66	36	1	374	565	8	73	1e-10	56.6
comp3492_c0_seq1	gnl|CDD|217928	26.98	63	39	2	99	287	34	89	0.0002	35.8
comp3497_c0_seq1	gnl|CDD|234750	27	100	51	1	1	300	234	311	5e-14	66.6
comp3498_c0_seq1	gnl|CDD|217393	19.3	114	85	2	15	335	206	319	5e-09	50.1
comp3503_c0_seq1	gnl|CDD|220391	48.08	52	26	1	2	154	103	154	2e-16	68.6
comp3507_c0_seq1	gnl|CDD|197667	52.94	17	8	0	690	640	1	17	0.0002	41.2
comp3511_c0_seq1	gnl|CDD|128542	55.56	18	8	0	316	263	1	18	0.0005	35.4
comp3518_c0_seq1	gnl|CDD|238449	19.17	120	67	2	4	363	67	156	8e-16	71.2
comp3519_c0_seq1	gnl|CDD|203026	25.81	31	23	0	24	116	5	35	0.004	30.8
comp3526_c0_seq1	gnl|CDD|239035	50.55	91	44	1	141	410	34	124	6e-32	117
comp3527_c0_seq1	gnl|CDD|219537	60	90	36	0	270	1	1	90	4e-59	178
comp3530_c0_seq1	gnl|CDD|218702	39.22	51	31	0	67	219	19	69	3e-13	59.3
comp3533_c0_seq1	gnl|CDD|222605	22.78	79	57	2	172	396	3	81	2e-13	62.4
comp3544_c0_seq1	gnl|CDD|237191	30.77	65	39	1	380	186	126	184	0.0002	37.7
comp3546_c0_seq1	gnl|CDD|177158	20.86	139	65	5	85	483	353	452	0.0007	37.7
comp3548_c0_seq1	gnl|CDD|218612	37.68	69	30	1	55	222	54	122	2e-05	38.5
comp3549_c0_seq1	gnl|CDD|217363	50	64	32	0	194	3	300	363	1e-26	94
comp3553_c0_seq1	gnl|CDD|221569	24.39	41	31	0	104	226	43	83	4e-05	37.4
comp3557_c0_seq1	gnl|CDD|145900	58.97	78	32	0	108	341	189	266	6e-44	140
comp3566_c0_seq1	gnl|CDD|215561	32.86	70	46	1	6	215	440	508	8e-12	55.1
comp3577_c0_seq1	gnl|CDD|119144	32.69	52	28	3	77	211	16	67	0.004	32
comp3580_c0_seq1	gnl|CDD|220690	38.46	26	15	1	113	39	111	136	0.001	33.1
comp3582_c0_seq1	gnl|CDD|130366	23.57	140	86	2	3	359	337	476	1e-12	61.2
comp3584_c0_seq1	gnl|CDD|214396	39.02	41	25	0	1	123	1997	2037	0.003	33.9
comp3587_c0_seq1	gnl|CDD|215754	32.76	58	38	1	315	145	38	95	9e-13	59.7
comp3588_c0_seq1	gnl|CDD|191640	39.77	88	53	0	352	89	1	88	7e-31	112
comp3590_c0_seq1	gnl|CDD|218258	42.42	33	19	0	2	100	20	52	0.0001	35.4
comp3594_c0_seq1	gnl|CDD|217895	22.22	63	48	1	26	211	79	141	0.0005	34.3
comp3596_c0_seq1	gnl|CDD|214763	35.38	65	39	2	121	309	1	64	2e-17	71.6
comp3597_c0_seq1	gnl|CDD|178142	73.68	57	15	0	98	268	1	57	8e-30	103
comp3599_c0_seq1	gnl|CDD|216510	28.26	46	33	0	2	139	4	49	8e-11	52.4
comp3600_c0_seq1	gnl|CDD|177131	25.97	77	39	6	371	147	96	156	1e-05	40.4
comp3602_c0_seq1	gnl|CDD|215824	41.03	39	19	1	3	107	11	49	0.0008	36.2
comp3608_c0_seq1	gnl|CDD|239905	44.12	68	33	2	29	226	1	65	6e-19	78.6
comp3613_c0_seq2	gnl|CDD|217260	37.21	43	19	1	1	129	110	144	8e-08	47.4
comp3616_c0_seq1	gnl|CDD|217658	36.9	84	53	0	293	42	14	97	1e-37	124
comp3620_c0_seq1	gnl|CDD|214432	27.78	54	30	3	78	233	282	328	0.003	32.7
comp3629_c0_seq1	gnl|CDD|238827	41.54	65	38	0	195	1	2	66	1e-13	63.9
comp3637_c0_seq1	gnl|CDD|223542	38.46	26	16	0	1	78	749	774	6e-06	42.4
comp3639_c0_seq1	gnl|CDD|177131	13.92	79	61	3	2	223	133	209	0.003	32.3
comp3641_c0_seq1	gnl|CDD|214567	38.67	75	44	2	223	2	152	225	3e-22	82.8
comp3643_c0_seq1	gnl|CDD|214395	43.18	44	21	1	210	91	118	161	0.0001	35.8
comp3647_c0_seq1	gnl|CDD|240304	48.68	76	38	1	354	127	66	140	2e-24	95.9
comp3652_c0_seq1	gnl|CDD|239867	42.86	49	26	2	461	315	146	192	4e-11	56.6
comp3660_c0_seq1	gnl|CDD|131651	19.23	78	55	2	335	126	38	115	0.0003	38.1
comp3670_c0_seq1	gnl|CDD|215533	32.5	40	22	1	114	10	157	196	0.0002	38.9
comp3671_c0_seq1	gnl|CDD|130712	24.82	137	89	4	433	35	168	294	1e-05	42.4
comp3671_c0_seq2	gnl|CDD|191443	26.32	57	35	3	226	65	6	58	0.002	32.7
comp3674_c0_seq1	gnl|CDD|223021	29.51	61	42	1	5	187	2784	2843	9e-07	42.4
comp3678_c0_seq1	gnl|CDD|216727	34.78	23	15	0	42	110	80	102	0.0005	33.5
comp3686_c0_seq1	gnl|CDD|173795	50.64	235	112	3	76	768	2	236	2e-118	345
comp3688_c0_seq1	gnl|CDD|187698	72.73	22	6	0	2	67	98	119	3e-08	48.9
comp3691_c0_seq1	gnl|CDD|218768	36.36	44	26	1	28	159	6	47	0.0003	35.4
comp3701_c0_seq1	gnl|CDD|220299	20.75	106	62	3	72	380	153	239	0.002	36.2
comp3707_c0_seq1	gnl|CDD|215472	47.06	136	65	3	420	19	221	351	3e-50	159
comp3722_c0_seq1	gnl|CDD|213180	50	58	28	1	100	273	1	57	2e-19	78.6
comp3728_c0_seq1	gnl|CDD|215886	44.44	54	27	2	356	517	1	51	3e-11	63.9
comp3729_c0_seq1	gnl|CDD|193558	28.95	76	37	4	286	483	1	69	0.002	37.7
comp3732_c0_seq1	gnl|CDD|236045	26.32	57	38	1	26	196	283	335	0.001	32.3
comp3733_c0_seq1	gnl|CDD|216059	40	145	70	4	429	7	1	132	1e-34	121
comp3740_c0_seq1	gnl|CDD|177131	21.55	116	73	7	98	421	177	282	0.001	38.5
comp3745_c0_seq1	gnl|CDD|192561	37.5	24	14	1	93	22	2	24	0.004	32.7
comp3746_c0_seq1	gnl|CDD|215563	55.56	27	12	0	59	139	262	288	0.001	32.7
comp3750_c0_seq1	gnl|CDD|177124	20.51	78	42	5	231	25	6	72	0.001	32.7
comp3753_c0_seq1	gnl|CDD|216168	38.71	31	18	1	12	104	240	269	0.001	34.7
comp3754_c0_seq1	gnl|CDD|236696	40.62	32	14	1	135	215	304	335	0.0002	34.7
comp3755_c0_seq1	gnl|CDD|215716	16.22	222	147	11	3	623	8	205	1e-22	90.9
comp3759_c0_seq1	gnl|CDD|222537	25.35	71	43	3	39	221	130	200	7e-05	36.2
comp3762_c0_seq1	gnl|CDD|177158	26.79	56	31	3	124	282	331	379	0.0001	38.1
comp3763_c0_seq1	gnl|CDD|177125	44.44	27	15	0	105	185	48	74	0.001	34.3
comp3768_c0_seq1	gnl|CDD|99919	29.73	37	24	1	150	254	185	221	0.005	32.7
comp3772_c0_seq1	gnl|CDD|239479	40.69	145	84	2	665	237	4	148	1e-52	173
comp3776_c0_seq1	gnl|CDD|227381	23.47	98	69	2	302	15	289	382	1e-05	40.4
comp3777_c0_seq1	gnl|CDD|177132	29.23	65	35	3	30	215	6	62	3e-05	37.4
comp3780_c0_seq1	gnl|CDD|203663	35.9	39	25	0	132	248	2	40	3e-06	44.3
comp3782_c0_seq1	gnl|CDD|206692	31.82	66	31	1	290	93	150	201	1e-05	39.3
comp3791_c0_seq1	gnl|CDD|204121	46.32	95	44	3	272	3	2	94	2e-39	129
comp3791_c1_seq1	gnl|CDD|238121	28.85	52	33	2	1	144	238	289	0.0001	37.7
comp3812_c0_seq1	gnl|CDD|220693	18.47	157	92	5	448	32	49	187	0.0003	37.7
comp3813_c0_seq1	gnl|CDD|220656	38.1	42	16	2	27	137	62	98	0.002	32.3
comp3815_c0_seq1	gnl|CDD|217393	34.62	52	34	0	1	156	589	640	0.0007	36.6
comp3816_c0_seq1	gnl|CDD|144426	77.5	80	18	0	19	258	1	80	2e-53	166
comp3819_c0_seq1	gnl|CDD|164750	48.65	37	16	1	183	82	110	146	0.0008	33.1
comp3822_c0_seq1	gnl|CDD|222478	30.51	59	41	0	179	3	22	80	1e-10	55.1
comp3823_c0_seq1	gnl|CDD|216273	22.95	61	40	4	148	327	105	159	0.004	35.4
comp3824_c0_seq1	gnl|CDD|215538	58.89	90	34	2	272	3	157	243	9e-40	128
comp3825_c0_seq1	gnl|CDD|238112	27.72	101	66	1	166	468	5	98	3e-17	73.9
comp3834_c0_seq1	gnl|CDD|222059	14.67	75	62	1	45	269	124	196	0.0005	36.2
comp3840_c0_seq1	gnl|CDD|239089	55.17	29	13	0	106	20	1	29	1e-08	48.1
comp3841_c0_seq1	gnl|CDD|220693	28.85	52	31	3	179	33	141	189	0.0001	35.4
comp3843_c0_seq1	gnl|CDD|202677	54.39	57	26	0	62	232	1	57	2e-25	91.3
comp3852_c0_seq1	gnl|CDD|197891	32.2	59	39	1	346	170	91	148	3e-06	42.4
comp3855_c0_seq1	gnl|CDD|177158	30.65	62	27	3	217	62	355	410	0.0003	34.3
comp3860_c0_seq1	gnl|CDD|133440	65.62	32	11	0	69	164	12	43	2e-13	62.8
comp3860_c0_seq2	gnl|CDD|133440	65.62	32	11	0	101	196	12	43	2e-13	62.8
comp3863_c0_seq1	gnl|CDD|220685	41.38	29	15	1	452	538	99	125	0.005	35
comp3866_c0_seq1	gnl|CDD|223039	30.99	71	43	2	212	3	341	406	4e-07	42.4
comp3866_c0_seq2	gnl|CDD|223039	35.21	71	45	1	216	7	341	411	7e-11	53.1
comp3870_c0_seq1	gnl|CDD|177210	69.57	92	28	0	3	278	383	474	2e-65	194
comp3870_c1_seq1	gnl|CDD|177210	78.24	386	84	0	46	1203	3	388	0	852
comp3871_c0_seq1	gnl|CDD|187696	55	20	9	0	218	277	2	21	1e-07	44.3
comp3879_c0_seq1	gnl|CDD|238827	26.76	71	51	1	520	308	151	220	4e-06	43.9
comp3883_c0_seq1	gnl|CDD|238674	38.33	180	109	2	3	542	497	674	1e-48	158
comp3884_c0_seq1	gnl|CDD|192962	45.16	31	17	0	95	3	34	64	0.002	32.3
comp3886_c0_seq1	gnl|CDD|216666	44	75	41	1	359	135	104	177	3e-21	83.2
comp3887_c0_seq1	gnl|CDD|214542	62.07	29	11	0	10	96	1	29	8e-13	58.2
comp3905_c0_seq1	gnl|CDD|218429	25.71	105	76	1	513	205	54	158	0.0004	38.1
comp3906_c0_seq1	gnl|CDD|217835	25.68	74	51	2	3	212	168	241	4e-05	36.6
comp3917_c0_seq1	gnl|CDD|238167	48.78	82	38	1	260	15	17	94	2e-31	107
comp3922_c0_seq1	gnl|CDD|201077	42.11	114	66	0	52	393	302	415	2e-33	121
comp3922_c1_seq1	gnl|CDD|201077	60.78	51	20	0	175	23	412	462	3e-23	85.1
comp3926_c0_seq1	gnl|CDD|211420	32.84	67	28	4	279	100	106	162	0.007	34.3
comp3926_c0_seq2	gnl|CDD|214444	19.27	109	82	3	15	323	410	518	0.002	36.2
comp3927_c0_seq1	gnl|CDD|146145	43.9	82	45	1	1	243	18	99	6e-21	81.6
comp3928_c0_seq1	gnl|CDD|187696	40.91	44	26	0	465	334	99	142	8e-13	62.4
comp3935_c0_seq1	gnl|CDD|197891	25.97	77	55	1	583	359	62	138	0.002	37
comp3937_c0_seq1	gnl|CDD|201954	46.15	39	20	1	27	140	1	39	2e-12	64.3
comp3940_c0_seq2	gnl|CDD|214443	34.15	41	27	0	452	330	33	73	0.0004	37.7
comp3949_c0_seq1	gnl|CDD|177665	78.31	166	36	0	500	3	1	166	2e-128	361
comp3954_c0_seq1	gnl|CDD|178836	42.42	33	19	0	197	99	31	63	0.003	32.7
comp3963_c0_seq1	gnl|CDD|216929	31.11	45	26	2	85	216	1	41	9e-10	49.7
comp3967_c0_seq1	gnl|CDD|129660	46.61	251	133	1	5	754	41	291	3e-96	286
comp3975_c0_seq1	gnl|CDD|215384	40.77	130	68	3	49	414	404	532	1e-25	102
comp3977_c0_seq1	gnl|CDD|216047	20.93	86	66	2	13	270	92	175	6e-10	52.8
comp3982_c0_seq1	gnl|CDD|238825	51.52	33	16	0	2	100	145	177	3e-13	59.3
comp4001_c0_seq1	gnl|CDD|223587	40.91	66	38	1	196	2	66	131	2e-23	86.3
comp4003_c0_seq1	gnl|CDD|214445	30.16	63	38	2	190	2	48	104	4e-06	40
comp4014_c0_seq1	gnl|CDD|144978	38.1	42	26	0	89	214	4	45	2e-09	51.6
comp4020_c0_seq1	gnl|CDD|215061	38.1	63	38	1	20	208	905	966	6e-07	43.1
comp4038_c0_seq1	gnl|CDD|187696	59.09	66	25	2	396	587	32	97	1e-26	101
comp4038_c0_seq2	gnl|CDD|187696	55.7	79	34	1	3	236	19	97	1e-36	119
comp4042_c0_seq2	gnl|CDD|175994	35.9	39	23	2	32	148	54	90	0.0008	34.3
comp4048_c0_seq1	gnl|CDD|218687	44.34	106	54	2	26	337	401	503	4e-30	114
comp4050_c0_seq1	gnl|CDD|217301	33.93	56	28	2	80	247	21	67	0.0002	35.8
comp4051_c0_seq1	gnl|CDD|222478	34.78	23	15	0	506	438	63	85	0.0004	37.7
comp4054_c0_seq1	gnl|CDD|215530	31.15	61	40	2	20	202	562	620	0.0001	37.4
comp4061_c0_seq1	gnl|CDD|220420	22.45	49	38	0	264	118	195	243	0.0001	35.8
comp4062_c0_seq1	gnl|CDD|100616	56.25	16	7	0	105	152	27	42	0.002	32.7
comp4066_c0_seq1	gnl|CDD|109212	38.98	59	32	3	253	83	58	114	0.0002	35.8
comp4069_c0_seq1	gnl|CDD|219537	50	64	32	0	443	252	183	246	3e-26	97.8
comp4074_c0_seq1	gnl|CDD|219537	53.85	65	30	0	8	202	182	246	3e-27	101
comp4078_c0_seq1	gnl|CDD|215173	28.95	38	27	0	283	170	16	53	0.001	33.9
comp4084_c0_seq1	gnl|CDD|224610	26.67	45	33	0	187	53	207	251	0.0003	36.2
comp4088_c0_seq1	gnl|CDD|204947	50	16	8	0	7	54	5	20	0.008	30.8
comp4090_c0_seq1	gnl|CDD|173629	58.33	24	10	0	306	377	2	25	3e-05	39.3
comp4091_c0_seq1	gnl|CDD|187703	36.04	111	49	1	976	710	18	128	9e-25	101
comp4093_c0_seq1	gnl|CDD|219537	54.46	112	51	0	36	371	1	112	8e-59	179
comp4095_c0_seq1	gnl|CDD|212061	39.26	135	74	3	7	393	365	497	2e-39	138
comp4097_c0_seq1	gnl|CDD|219572	64.46	121	41	2	2	361	93	212	6e-65	197
comp4113_c0_seq1	gnl|CDD|145536	43.33	30	17	0	138	49	5	34	0.003	33.9
comp4117_c0_seq1	gnl|CDD|215171	50	116	57	1	57	404	76	190	4e-51	160
comp4119_c0_seq1	gnl|CDD|217427	43.56	101	54	2	1	297	112	211	4e-32	115
comp4120_c0_seq1	gnl|CDD|216997	70.23	131	36	3	549	163	1	130	4e-86	255
comp4123_c0_seq1	gnl|CDD|215332	73.56	87	23	0	3	263	226	312	9e-43	136
comp4128_c0_seq1	gnl|CDD|205602	27.78	90	48	3	356	96	3	78	8e-07	43.1
comp4128_c0_seq2	gnl|CDD|205602	32.35	68	32	3	206	12	8	64	9e-07	41.2
comp4129_c0_seq1	gnl|CDD|212121	58.82	34	14	0	179	280	53	86	1e-17	72
comp4132_c0_seq1	gnl|CDD|219609	47.06	68	36	0	2	205	108	175	8e-28	102
comp4135_c0_seq1	gnl|CDD|216820	34.94	83	49	2	282	49	3	85	9e-22	83.6
comp4139_c0_seq1	gnl|CDD|185450	80.28	71	14	0	222	10	36	106	2e-47	147
comp4146_c0_seq1	gnl|CDD|188314	64.79	71	24	1	214	2	157	226	3e-37	120
comp4148_c0_seq1	gnl|CDD|222667	36.84	76	36	2	2	226	11	75	3e-16	67
comp4158_c0_seq1	gnl|CDD|109787	45.16	217	112	3	4	654	318	527	2e-66	215
comp4175_c0_seq1	gnl|CDD|222590	36.23	69	39	2	207	13	12	79	4e-12	55.8
comp4177_c0_seq1	gnl|CDD|233018	35.14	37	21	2	82	192	332	365	0.003	33.1
comp4180_c0_seq1	gnl|CDD|238827	43.18	44	25	0	898	1029	1	44	9e-09	54.3
comp4182_c0_seq1	gnl|CDD|221257	27.01	174	122	3	667	161	150	323	1e-31	116
comp4185_c0_seq1	gnl|CDD|236581	17.02	47	39	0	148	8	34	80	0.002	32.3
comp4186_c0_seq1	gnl|CDD|216554	31.95	169	112	2	515	12	1	167	5e-59	186
comp4196_c0_seq1	gnl|CDD|129888	23.81	84	54	3	56	280	47	129	0.002	32.7
comp4198_c0_seq1	gnl|CDD|216524	36.67	30	18	1	562	476	27	56	0.0005	38.1
comp4199_c0_seq1	gnl|CDD|215599	35.05	97	39	3	30	248	25	121	4e-16	67.4
comp4199_c1_seq1	gnl|CDD|215599	59.71	139	56	0	2	418	116	254	3e-64	194
comp4205_c0_seq1	gnl|CDD|188979	52	50	24	0	433	582	2	51	3e-23	89
comp4206_c0_seq1	gnl|CDD|222279	45.65	46	24	1	385	522	2	46	1e-18	79.3
comp4209_c0_seq1	gnl|CDD|219008	28.21	39	28	0	172	288	149	187	0.007	33.1
comp4216_c0_seq1	gnl|CDD|220688	19.29	140	86	7	365	6	4	136	0.002	35.8
comp4217_c0_seq1	gnl|CDD|223021	24.41	127	95	1	458	78	2872	2997	3e-12	59.7
comp4219_c0_seq1	gnl|CDD|238827	20.18	114	78	3	477	145	117	220	2e-07	46.6
comp4222_c0_seq1	gnl|CDD|148492	24.36	78	42	2	205	23	120	197	0.0003	34.3
comp4223_c0_seq1	gnl|CDD|235943	16.54	127	94	3	33	398	364	483	0.003	35.4
comp4259_c0_seq1	gnl|CDD|202502	47.95	73	36	2	1	219	156	226	1e-28	103
comp4279_c0_seq1	gnl|CDD|223039	27.85	79	50	3	241	8	298	370	3e-05	37.4
comp4285_c0_seq2	gnl|CDD|143549	36.84	38	21	1	162	49	39	73	0.006	35
comp4286_c0_seq1	gnl|CDD|177778	74.7	83	21	0	3	251	66	148	4e-48	149
comp4291_c0_seq1	gnl|CDD|227511	25.28	178	119	5	717	223	276	452	4e-14	68.6
comp4298_c0_seq1	gnl|CDD|215599	74.67	75	19	0	227	3	968	1042	3e-42	134
comp4298_c1_seq1	gnl|CDD|215599	84.38	96	15	0	1	288	1039	1134	6e-62	204
comp4301_c0_seq1	gnl|CDD|217322	35.9	39	19	1	10	108	5	43	0.004	33.9
comp4305_c0_seq1	gnl|CDD|227365	21.18	85	53	1	44	256	77	161	5e-05	37
comp4308_c0_seq1	gnl|CDD|226717	18.57	70	46	2	223	14	106	164	0.002	32.7
comp4310_c0_seq1	gnl|CDD|153340	37.5	24	15	0	105	176	115	138	0.002	33.1
comp4311_c0_seq1	gnl|CDD|219354	27.03	37	27	0	113	3	11	47	0.003	33.1
comp4314_c0_seq1	gnl|CDD|239583	16	50	37	1	219	70	85	129	0.002	32.3
comp4318_c0_seq1	gnl|CDD|227108	22.39	134	85	6	10	390	4	125	4e-06	43.1
comp4324_c0_seq1	gnl|CDD|178032	38.1	147	89	2	457	20	7	152	7e-32	116
comp4340_c0_seq1	gnl|CDD|234205	18.57	70	55	1	444	235	5	72	0.005	34.3
comp4342_c0_seq1	gnl|CDD|218252	24	50	29	3	199	59	53	96	0.002	31.6
comp4346_c0_seq1	gnl|CDD|151508	35.56	45	25	1	1	123	200	244	0.009	32.7
comp4372_c0_seq1	gnl|CDD|217393	22.42	165	112	4	16	471	342	503	6e-06	44.3
comp4381_c1_seq1	gnl|CDD|214955	21.92	73	41	2	32	202	37	109	0.002	32.3
comp4391_c0_seq1	gnl|CDD|220799	24.11	112	69	4	2	289	35	146	9e-14	62.4
comp4394_c0_seq1	gnl|CDD|233516	51.72	87	31	2	27	254	124	210	9e-29	100
comp4397_c0_seq1	gnl|CDD|202401	30.51	59	30	2	271	119	18	73	0.003	32.7
comp4422_c1_seq1	gnl|CDD|222396	27.4	73	45	2	253	35	18	82	9e-14	61.2
comp4431_c0_seq1	gnl|CDD|222549	21.33	75	59	0	225	1	42	116	2e-10	52
comp4432_c0_seq1	gnl|CDD|216202	48.39	62	32	0	3	188	219	280	1e-17	79
comp4434_c0_seq1	gnl|CDD|133007	36.67	120	70	4	355	2	207	322	1e-41	135
comp4446_c0_seq1	gnl|CDD|217735	19.47	113	75	4	330	16	36	140	0.002	33.9
comp4447_c0_seq1	gnl|CDD|219997	21.98	91	63	4	389	117	72	154	0.0002	38.1
comp4454_c0_seq1	gnl|CDD|197470	55.56	18	8	0	147	200	2	19	4e-05	36.6
comp4458_c0_seq1	gnl|CDD|150291	63.16	19	7	0	402	458	212	230	0.007	34.3
comp4488_c0_seq1	gnl|CDD|237177	39.29	56	32	2	497	333	4	58	0.0002	38.9
comp4491_c0_seq1	gnl|CDD|178581	34.03	144	89	4	421	2	100	241	4e-17	75.1
comp4507_c0_seq1	gnl|CDD|128412	68.97	29	9	0	107	21	57	85	2e-08	46.2
comp4512_c0_seq1	gnl|CDD|220309	30.86	81	54	1	16	252	142	222	7e-09	52.4
comp4513_c0_seq1	gnl|CDD|236698	34.15	41	27	0	158	36	239	279	3e-05	38.5
comp4521_c0_seq1	gnl|CDD|177154	24.24	33	21	2	209	117	100	130	0.0007	33.1
comp4525_c0_seq1	gnl|CDD|214465	32.5	40	23	2	182	72	68	106	0.0005	35.8
comp4526_c0_seq1	gnl|CDD|192962	38.64	44	25	1	159	34	35	78	0.008	31.2
comp4536_c0_seq1	gnl|CDD|216108	11.84	76	63	1	14	241	79	150	0.0005	35
comp4540_c1_seq1	gnl|CDD|189387	50	18	9	0	164	111	1	18	1e-05	39.7
comp4541_c0_seq1	gnl|CDD|214443	22.55	102	59	4	293	3	8	94	1e-06	41.6
comp4544_c0_seq1	gnl|CDD|177152	21.48	149	82	10	37	408	55	193	4e-09	51.2
comp4550_c0_seq1	gnl|CDD|178633	22.5	80	50	3	46	258	3	79	0.005	33.1
comp4551_c0_seq1	gnl|CDD|220799	30.77	91	57	3	269	3	41	127	4e-21	80.5
comp4552_c0_seq1	gnl|CDD|177136	29.07	86	54	3	29	283	71	150	3e-06	41.6
comp4553_c0_seq1	gnl|CDD|215343	83.94	193	31	0	1	579	294	486	1e-136	410
comp4559_c0_seq1	gnl|CDD|237871	30.91	55	38	0	174	10	374	428	0.0003	34.3
comp4561_c0_seq1	gnl|CDD|240799	78.26	69	15	0	570	364	7	75	4e-43	144
comp4563_c0_seq1	gnl|CDD|215563	36.54	208	132	0	983	360	273	480	1e-53	181
comp4566_c0_seq1	gnl|CDD|177157	16.67	60	49	1	540	719	345	403	0.0006	38.9
comp4573_c0_seq1	gnl|CDD|224287	14.71	68	53	1	82	270	4	71	0.0006	35.8
comp4576_c0_seq1	gnl|CDD|197891	40	25	15	0	132	58	123	147	0.0005	35.4
comp4578_c0_seq1	gnl|CDD|238186	53.7	108	47	2	1	324	18	122	3e-47	150
comp4579_c0_seq1	gnl|CDD|235002	44.12	34	16	1	97	5	134	167	0.001	33.1
comp4583_c0_seq1	gnl|CDD|215561	42.13	216	124	1	864	220	554	769	1e-65	209
comp4588_c0_seq1	gnl|CDD|220281	23.16	95	53	4	2	232	175	267	0.001	33.1
comp4591_c0_seq1	gnl|CDD|184989	29.73	37	26	0	160	270	76	112	0.004	34.3
comp4591_c0_seq2	gnl|CDD|184989	29.73	37	26	0	225	335	76	112	0.004	34.3
comp4593_c0_seq1	gnl|CDD|132198	30.67	75	41	3	341	565	398	461	0.007	35.4
comp4594_c0_seq1	gnl|CDD|219026	28	75	42	2	16	219	75	144	0.002	36.6
comp4595_c0_seq1	gnl|CDD|235802	57.89	19	6	1	62	112	275	293	0.003	32.7
comp4605_c0_seq1	gnl|CDD|177158	19.42	103	65	4	274	2	360	456	2e-09	50.8
comp4607_c0_seq1	gnl|CDD|233147	38.67	75	46	0	4	228	234	308	1e-23	92.8
comp4613_c0_seq1	gnl|CDD|221312	41.46	41	20	1	78	188	136	176	0.008	34.3
comp4618_c0_seq1	gnl|CDD|189011	50	22	11	0	137	202	294	315	3e-05	38.5
comp4619_c0_seq1	gnl|CDD|238607	71.43	21	6	0	106	44	22	42	5e-08	46.6
comp4620_c0_seq1	gnl|CDD|214458	24.43	131	66	4	69	440	3	107	0.002	37.4
comp4620_c0_seq2	gnl|CDD|219819	15.46	194	154	3	9	581	77	263	0.007	35
comp4624_c0_seq1	gnl|CDD|223880	31.08	74	50	1	425	207	44	117	4e-06	43.1
comp4628_c0_seq1	gnl|CDD|217701	29.9	97	58	4	133	399	1	95	3e-07	45.1
comp4629_c0_seq1	gnl|CDD|214447	51.52	33	12	2	124	35	72	103	0.001	34.3
comp4638_c0_seq1	gnl|CDD|218240	22.22	54	38	2	196	41	16	67	0.002	33.5
comp4641_c0_seq1	gnl|CDD|200440	40.58	138	75	4	409	819	1	132	3e-52	171
comp4641_c0_seq2	gnl|CDD|200440	45.16	62	33	1	46	231	72	132	1e-25	96.7
comp4642_c0_seq1	gnl|CDD|216513	20.78	77	59	1	268	38	59	133	0.002	33.9
comp4645_c0_seq1	gnl|CDD|205222	51.02	49	24	0	45	191	2	50	2e-18	75.5
comp4648_c0_seq1	gnl|CDD|240417	60	40	15	1	2	121	375	413	2e-11	55.1
comp4661_c0_seq1	gnl|CDD|187698	61.9	21	8	0	197	135	101	121	2e-06	40.8
comp4668_c0_seq1	gnl|CDD|173827	48.68	76	36	1	228	1	222	294	1e-33	112
comp4674_c0_seq1	gnl|CDD|233509	65	20	7	0	60	1	3	22	2e-05	42
comp4680_c0_seq1	gnl|CDD|215130	48.42	285	142	3	3	851	104	385	6e-107	315
comp4686_c0_seq1	gnl|CDD|238825	52.63	57	27	0	84	254	61	117	9e-27	95.5
comp4698_c0_seq1	gnl|CDD|214445	20.97	62	44	2	45	230	94	150	0.005	35
comp4700_c0_seq1	gnl|CDD|222537	18.9	127	89	2	409	35	9	123	0.0002	38.1
comp4704_c0_seq1	gnl|CDD|224203	28.26	46	31	1	171	302	60	105	0.004	34.7
comp4717_c0_seq1	gnl|CDD|216996	33.33	39	24	1	142	32	37	75	3e-08	47.8
comp4718_c0_seq1	gnl|CDD|238096	38.64	44	27	0	4	135	2	45	2e-07	43.5
comp4720_c0_seq1	gnl|CDD|218424	31.21	141	66	9	315	656	90	226	0.001	37.7
comp4727_c0_seq1	gnl|CDD|177203	25.4	63	28	2	203	15	286	329	0.0008	33.1
comp4734_c0_seq1	gnl|CDD|117976	27.42	62	33	2	39	191	122	182	0.004	32.3
comp4736_c0_seq1	gnl|CDD|187696	38.24	102	43	3	580	305	18	109	9e-24	94
comp4737_c0_seq1	gnl|CDD|201229	25	48	33	1	2	145	106	150	9e-06	38.9
comp4741_c0_seq1	gnl|CDD|214387	35.48	62	33	3	482	309	34	92	0.001	38.1
comp4757_c0_seq1	gnl|CDD|241324	33.33	96	61	2	620	898	3	98	2e-25	102
comp4758_c0_seq1	gnl|CDD|219537	48.57	35	18	0	108	4	23	57	3e-09	55.5
comp4765_c0_seq1	gnl|CDD|177154	19.32	88	51	4	51	314	160	227	0.001	34.3
comp4773_c0_seq1	gnl|CDD|215470	28.25	223	131	9	5	637	173	378	3e-19	82
comp4774_c0_seq1	gnl|CDD|206146	30.77	65	45	0	317	123	3	67	4e-12	58.9
comp4779_c0_seq1	gnl|CDD|227120	16.46	158	93	7	38	505	16	136	0.0005	38.9
comp4780_c0_seq1	gnl|CDD|235641	31.11	90	51	3	315	566	83	167	0.004	35.4
comp4783_c0_seq1	gnl|CDD|217701	24.55	110	42	4	14	268	3	96	2e-07	46.2
comp4786_c0_seq1	gnl|CDD|223731	16.67	66	53	1	201	10	323	388	0.0003	34.3
comp4788_c0_seq1	gnl|CDD|215595	23.6	267	173	9	770	3	30	276	6e-09	55.1
comp4797_c0_seq1	gnl|CDD|177218	27.12	59	38	2	216	40	11	64	2e-06	42.7
comp4804_c0_seq1	gnl|CDD|238492	38.55	83	45	2	426	178	3	79	4e-16	72.4
comp4809_c0_seq1	gnl|CDD|216050	15.49	71	58	1	59	271	2	70	0.0004	34.7
comp4813_c0_seq1	gnl|CDD|219537	64.29	28	10	0	85	2	1	28	6e-10	56.6
comp4823_c0_seq1	gnl|CDD|224117	35.71	42	27	0	188	63	387	428	9e-05	35.8
comp4830_c0_seq1	gnl|CDD|220672	13.81	181	116	10	587	72	65	214	0.007	35
comp4845_c0_seq1	gnl|CDD|216050	26.53	49	33	1	6	152	54	99	0.0003	34.7
comp4852_c0_seq1	gnl|CDD|151935	28.69	122	49	4	614	249	355	438	4e-09	52.8
comp4852_c0_seq2	gnl|CDD|221327	36.54	52	30	2	521	366	9	57	2e-06	45.1
comp4853_c0_seq1	gnl|CDD|220413	35.9	39	25	0	8	124	47	85	1e-05	38.9
comp4862_c0_seq1	gnl|CDD|217701	33.33	42	25	1	130	14	1	42	2e-05	38.9
comp4863_c0_seq1	gnl|CDD|218122	27.27	44	32	0	237	106	280	323	5e-12	56.2
comp4864_c0_seq1	gnl|CDD|187696	45.71	35	19	0	107	211	101	135	2e-09	50.8
comp4866_c0_seq2	gnl|CDD|102372	38.33	60	30	2	144	302	70	129	0.0009	36.6
comp4867_c0_seq1	gnl|CDD|222193	15.83	139	98	5	393	28	288	424	0.003	35.8
comp4870_c0_seq1	gnl|CDD|217453	27.42	62	42	1	396	220	397	458	0.003	34.7
comp4870_c0_seq2	gnl|CDD|217453	27.42	62	42	1	465	289	397	458	0.005	34.7
comp4872_c0_seq1	gnl|CDD|177131	21.35	281	153	14	830	96	26	274	4e-07	48.9
comp4875_c0_seq1	gnl|CDD|219537	72	25	7	0	782	856	1	25	1e-11	62.8
comp4875_c0_seq2	gnl|CDD|219537	72	25	7	0	794	868	1	25	1e-11	62.8
comp4877_c0_seq1	gnl|CDD|187698	47.06	102	50	1	294	1	1	102	3e-50	157
comp4878_c0_seq1	gnl|CDD|177158	17.77	197	119	9	706	143	357	519	0.0006	38.9
comp4888_c0_seq1	gnl|CDD|218489	22.02	109	78	1	571	245	134	235	6e-13	63.5
comp4890_c0_seq1	gnl|CDD|129116	47.22	108	55	2	320	3	1	108	2e-40	134
comp4899_c0_seq1	gnl|CDD|215889	29.41	34	24	0	666	767	12	45	0.004	37.4
comp4906_c0_seq1	gnl|CDD|177156	34.43	61	38	2	367	188	9	68	0.0003	37.4
comp4918_c0_seq1	gnl|CDD|151930	45.65	46	16	3	1	114	35	79	0.001	32.7
comp4929_c0_seq1	gnl|CDD|214448	35.62	73	38	5	494	300	72	143	6e-05	41.6
comp4929_c0_seq2	gnl|CDD|214448	35.62	73	38	5	494	300	72	143	9e-05	41.6
comp4931_c0_seq1	gnl|CDD|219524	24.59	61	37	2	13	189	53	106	0.001	33.9
comp4938_c0_seq1	gnl|CDD|128929	48.08	52	27	0	66	221	57	108	8e-18	76.6
comp4938_c0_seq2	gnl|CDD|128929	50	108	53	1	321	641	1	108	2e-42	150
comp4948_c0_seq1	gnl|CDD|187690	28.57	119	73	4	365	24	1	112	9e-10	53.9
comp4957_c0_seq1	gnl|CDD|241282	55.7	79	34	1	236	3	17	95	9e-38	122
comp4958_c0_seq1	gnl|CDD|220687	24.22	128	72	7	100	468	41	148	0.002	36.6
comp4969_c0_seq1	gnl|CDD|219537	61.73	81	31	0	251	9	19	99	2e-50	155
comp4976_c0_seq1	gnl|CDD|130727	13.33	75	53	2	32	226	519	591	0.002	32.3
comp4993_c0_seq1	gnl|CDD|215239	65.52	261	84	2	1	783	498	752	2e-136	413
comp5000_c0_seq1	gnl|CDD|177158	22.69	119	74	6	182	535	402	503	0.0002	39.3
comp5004_c0_seq1	gnl|CDD|165157	29.23	65	43	2	266	72	330	391	0.002	34.3
comp5018_c0_seq1	gnl|CDD|177158	27.71	83	49	5	270	25	11	83	7e-05	39.3
comp5019_c0_seq1	gnl|CDD|193564	70	30	9	0	1	90	157	186	7e-11	58.5
comp5020_c0_seq1	gnl|CDD|220299	35.42	48	28	1	48	182	305	352	7e-05	35.8
comp5021_c0_seq1	gnl|CDD|238827	36.76	68	43	0	215	12	13	80	5e-14	71.6
comp5024_c0_seq1	gnl|CDD|223729	41.79	67	39	0	10	210	199	265	1e-24	93.2
comp5037_c0_seq1	gnl|CDD|193605	32.14	28	17	1	61	138	17	44	0.01	30.4
comp5039_c0_seq1	gnl|CDD|219500	38.71	31	19	0	204	112	18	48	0.01	32.7
comp5045_c0_seq1	gnl|CDD|215646	14.77	88	71	3	9	260	157	244	0.0006	34.7
comp5046_c0_seq1	gnl|CDD|116972	42.86	161	91	1	485	3	4	163	6e-73	222
comp5054_c0_seq1	gnl|CDD|235637	35.29	34	22	0	104	3	7	40	4e-05	38.5
comp5075_c0_seq1	gnl|CDD|176901	50	104	48	2	450	139	27	126	1e-45	147
comp5081_c0_seq1	gnl|CDD|205634	31.08	74	46	2	6	221	5	75	3e-11	53.9
comp5082_c0_seq1	gnl|CDD|235755	40.62	32	14	2	38	133	50	76	0.0005	33.5
comp5085_c0_seq1	gnl|CDD|214414	23.58	123	79	5	34	399	10	118	0.0005	39.3
comp5088_c0_seq1	gnl|CDD|132851	53.85	104	48	0	317	6	61	164	4e-47	148
comp5093_c0_seq1	gnl|CDD|191810	32.39	71	47	1	145	354	1	71	9e-12	57
comp5094_c0_seq1	gnl|CDD|214727	44.44	72	39	1	342	554	1	72	3e-23	96.3
comp5095_c0_seq1	gnl|CDD|215968	16.82	107	71	5	3	299	98	194	0.0005	35
comp5108_c0_seq1	gnl|CDD|238403	50	68	32	2	208	5	42	107	2e-20	78.2
comp5118_c0_seq1	gnl|CDD|205634	38.64	88	54	0	381	118	1	88	1e-29	105
comp5127_c0_seq1	gnl|CDD|222470	30.77	52	30	2	709	557	29	75	1e-06	47
comp5135_c0_seq1	gnl|CDD|217393	29	200	88	11	230	718	268	450	3e-13	65.9
comp5147_c0_seq1	gnl|CDD|219537	52.38	63	27	2	203	18	61	121	2e-21	82.8
comp5150_c0_seq1	gnl|CDD|238083	31.11	45	28	1	336	211	15	59	1e-07	49.3
comp5174_c0_seq1	gnl|CDD|214436	20.18	114	67	3	666	382	389	497	0.002	37.4
comp5202_c0_seq1	gnl|CDD|222478	36.36	66	37	2	29	223	25	86	4e-16	69.3
comp5211_c0_seq1	gnl|CDD|215153	55.88	34	15	0	167	66	151	184	2e-07	43.5
comp5215_c0_seq1	gnl|CDD|215583	28.87	142	97	1	7	420	107	248	6e-23	93.2
comp5221_c0_seq1	gnl|CDD|214350	61.9	21	6	1	97	153	238	258	0.003	33.5
comp5223_c0_seq1	gnl|CDD|237989	48.33	60	31	0	308	129	10	69	7e-25	91.7
comp5225_c0_seq1	gnl|CDD|176954	82.46	57	8	1	6	170	71	127	8e-39	125
comp5225_c0_seq2	gnl|CDD|176954	87.5	96	10	1	6	287	71	166	4e-78	226
comp5229_c0_seq1	gnl|CDD|218429	30.33	244	129	7	109	738	82	318	1e-35	132
comp5248_c0_seq1	gnl|CDD|233174	27.47	91	65	1	274	2	146	235	5e-14	62.8
comp5248_c1_seq1	gnl|CDD|119392	17.86	168	125	4	664	176	192	351	1e-15	71.6
comp5259_c0_seq1	gnl|CDD|151234	26.67	45	33	0	30	164	8	52	5e-05	36.6
comp5259_c1_seq1	gnl|CDD|223033	32.26	93	51	4	62	316	191	279	0.0008	37.4
comp5260_c0_seq1	gnl|CDD|240691	53.85	26	12	0	171	248	1	26	2e-09	52
comp5264_c0_seq1	gnl|CDD|215884	41.67	24	14	0	3	74	365	388	0.001	33.5
comp5269_c0_seq1	gnl|CDD|240467	41.25	80	46	1	17	253	1	80	2e-27	97.1
comp5271_c0_seq1	gnl|CDD|215061	51.52	33	16	0	3	101	227	259	0.0003	35.8
comp5272_c0_seq1	gnl|CDD|223039	24.14	87	57	1	246	13	284	370	5e-06	39.7
comp5286_c0_seq1	gnl|CDD|222476	41.67	48	27	1	13	156	10	56	2e-08	46.6
comp5290_c0_seq1	gnl|CDD|214442	20.55	146	97	6	537	133	194	331	0.001	38.9
comp5293_c0_seq1	gnl|CDD|216528	27.08	96	52	2	2	289	329	406	2e-11	55.8
comp5293_c1_seq1	gnl|CDD|216528	24.05	79	50	4	2	211	250	327	0.001	32.3
comp5296_c0_seq1	gnl|CDD|100087	50	48	24	0	2	145	501	548	5e-17	68.9
comp5306_c0_seq1	gnl|CDD|216050	32.04	103	66	2	7	306	12	113	3e-22	86.3
comp5315_c0_seq1	gnl|CDD|147458	32.1	81	39	3	14	244	155	223	0.004	34.3
comp5316_c0_seq1	gnl|CDD|201496	26.09	46	30	2	175	41	5	47	0.0003	35
comp5328_c0_seq1	gnl|CDD|145918	32.31	65	25	3	131	289	5	62	0.003	33.1
comp5336_c0_seq1	gnl|CDD|133136	38.71	31	16	1	1	93	65	92	0.002	33.5
comp5340_c0_seq1	gnl|CDD|215889	28.57	35	22	1	437	541	1	32	0.008	35.4
comp5349_c0_seq1	gnl|CDD|216320	27.08	48	29	1	163	20	97	138	0.001	32.3
comp5354_c0_seq1	gnl|CDD|240533	16.95	59	46	1	197	21	78	133	0.0003	33.9
comp5355_c0_seq1	gnl|CDD|222605	38.46	91	56	0	469	197	29	119	1e-29	107
comp5357_c0_seq1	gnl|CDD|183854	37.78	45	27	1	224	93	54	98	0.0006	33.5
comp5373_c0_seq1	gnl|CDD|216965	42.86	84	43	2	348	112	1	84	6e-38	129
comp5376_c0_seq1	gnl|CDD|237987	26.56	64	47	0	53	244	9	72	3e-10	51.6
comp5384_c0_seq1	gnl|CDD|166261	59.52	84	34	0	2	253	219	302	1e-39	128
comp5393_c0_seq1	gnl|CDD|201540	45.45	66	35	1	385	191	66	131	5e-19	77.8
comp5395_c0_seq1	gnl|CDD|216050	23.75	80	61	0	290	51	16	95	6e-07	45.4
comp5403_c0_seq1	gnl|CDD|233509	34.04	94	53	2	284	3	226	310	2e-25	92
comp5413_c0_seq1	gnl|CDD|215685	33.33	87	53	2	248	3	1	87	5e-24	91.7
comp5415_c0_seq1	gnl|CDD|202896	55.93	59	26	0	414	238	1	59	6e-28	103
comp5415_c0_seq2	gnl|CDD|151737	37.5	72	25	5	254	45	78	131	0.0001	35.8
comp5417_c0_seq1	gnl|CDD|215561	35.43	223	135	3	444	1112	192	405	4e-44	157
comp5422_c0_seq1	gnl|CDD|237157	55.56	36	9	5	208	113	217	249	0.004	33.1
comp5430_c0_seq1	gnl|CDD|237216	26.19	84	54	3	5	250	231	308	0.0008	34.3
comp5437_c0_seq1	gnl|CDD|227881	31.25	48	33	0	86	229	577	624	0.001	32.7
comp5439_c0_seq1	gnl|CDD|219901	29.27	41	24	1	72	179	7	47	0.001	32.7
comp5441_c0_seq1	gnl|CDD|182979	26.6	94	48	3	112	366	2	83	0.004	35
comp5446_c0_seq1	gnl|CDD|216996	53.06	49	20	1	4	150	261	306	9e-20	82.4
comp5447_c0_seq1	gnl|CDD|219941	56.29	167	71	2	350	844	1	167	6e-80	252
comp5449_c0_seq1	gnl|CDD|222658	37.93	29	18	0	151	65	31	59	0.0008	36.2
comp5449_c1_seq1	gnl|CDD|214445	27.54	69	42	2	231	46	75	142	0.0009	33.9
comp5454_c0_seq1	gnl|CDD|197330	56.41	39	17	0	392	508	1	39	8e-14	65.1
comp5454_c0_seq2	gnl|CDD|197330	56.41	39	17	0	440	556	1	39	1e-13	65.1
comp5459_c0_seq1	gnl|CDD|130009	44.44	45	25	0	218	84	756	800	7e-13	58.2
comp5463_c0_seq1	gnl|CDD|184973	38.1	42	26	0	117	242	182	223	0.001	33.1
comp5466_c0_seq1	gnl|CDD|215561	35.52	183	114	2	67	609	154	334	1e-35	132
comp5482_c0_seq1	gnl|CDD|220689	38.3	47	26	2	87	218	61	107	8e-06	43.1
comp5485_c0_seq1	gnl|CDD|215689	20.71	140	53	3	413	3	221	305	1e-15	69.3
comp5485_c0_seq2	gnl|CDD|215689	33.33	87	53	2	254	3	221	305	3e-26	94
comp5486_c0_seq1	gnl|CDD|188655	70.15	67	20	0	727	527	312	378	3e-39	137
comp5492_c0_seq1	gnl|CDD|177159	20.91	110	54	5	700	437	20	118	0.001	38.9
comp5498_c0_seq1	gnl|CDD|177149	32.84	67	37	4	435	256	24	89	0.002	35.8
comp5515_c0_seq1	gnl|CDD|215621	38	50	25	2	6	155	37	80	9e-05	35.4
comp5519_c0_seq1	gnl|CDD|222721	30.28	109	56	7	28	342	2	94	5e-17	71.2
comp5520_c0_seq1	gnl|CDD|215688	42.86	35	18	1	54	158	6	38	9e-17	68.2
comp5542_c0_seq1	gnl|CDD|198088	26	100	67	5	506	225	1	99	0.0001	42
comp5543_c0_seq1	gnl|CDD|216050	46.43	28	15	0	243	326	78	105	5e-05	38.1
comp5547_c0_seq1	gnl|CDD|215157	28.12	32	23	0	171	266	67	98	0.002	33.9
comp5548_c0_seq1	gnl|CDD|227415	29.33	75	44	3	53	277	42	107	0.002	33.5
comp5549_c0_seq1	gnl|CDD|217991	22.35	85	55	2	127	348	33	117	0.0007	36.6
comp5551_c0_seq1	gnl|CDD|201070	48.48	66	34	0	300	103	1	66	6e-28	107
comp5561_c0_seq1	gnl|CDD|238093	44.19	43	22	2	424	546	1	43	3e-14	64.3
comp5572_c0_seq1	gnl|CDD|133655	41.38	29	16	1	288	202	38	65	0.003	32.7
comp5583_c0_seq1	gnl|CDD|240417	74.07	162	42	0	565	80	249	410	1e-120	342
comp5584_c0_seq1	gnl|CDD|233180	26.23	61	45	0	279	97	82	142	0.002	33.1
comp5592_c0_seq1	gnl|CDD|221469	43.33	30	14	1	203	114	55	81	5e-06	39.3
comp5600_c0_seq1	gnl|CDD|214458	33.33	51	29	1	305	153	404	449	0.005	33.1
comp5602_c0_seq1	gnl|CDD|215741	50	162	77	3	1	480	106	265	2e-85	261
comp5602_c0_seq2	gnl|CDD|215741	52.03	123	56	2	78	443	145	265	3e-67	203
comp5603_c0_seq1	gnl|CDD|176403	66.2	71	24	0	41	253	1	71	6e-41	134
comp5609_c0_seq1	gnl|CDD|187696	46.15	39	17	1	409	305	14	52	3e-06	44.7
comp5609_c0_seq2	gnl|CDD|187696	46.15	39	17	1	409	305	14	52	4e-06	44.7
comp5610_c0_seq1	gnl|CDD|222454	55.56	27	12	0	83	3	4	30	1e-11	57
comp5611_c0_seq1	gnl|CDD|217928	36.84	57	33	3	240	79	87	143	0.0001	35.8
comp5631_c0_seq1	gnl|CDD|199896	34.72	72	42	3	2	208	31	100	2e-09	48.9
comp5634_c0_seq1	gnl|CDD|187696	54.79	73	33	0	219	1	1	73	4e-36	125
comp5647_c0_seq1	gnl|CDD|177109	56.67	30	12	1	282	196	183	212	0.004	35.8
comp5648_c0_seq1	gnl|CDD|218439	20.17	119	81	4	53	394	486	595	2e-08	48.5
comp5656_c0_seq1	gnl|CDD|114270	19.77	86	65	2	17	271	250	332	4e-05	39.3
comp5657_c0_seq1	gnl|CDD|100079	23.61	72	45	3	215	6	93	156	0.0001	35.4
comp5662_c0_seq1	gnl|CDD|238053	44.78	67	33	1	518	318	1	63	4e-15	73.2
comp5668_c0_seq1	gnl|CDD|206146	33.82	68	43	2	326	526	1	67	2e-14	67.4
comp5697_c0_seq1	gnl|CDD|177779	61.74	115	39	3	6	350	138	247	1e-54	169
comp5703_c0_seq1	gnl|CDD|216528	27.12	177	110	5	566	78	232	403	2e-19	82
comp5707_c0_seq1	gnl|CDD|238825	55.26	38	16	1	504	394	140	177	2e-11	57.8
comp5712_c0_seq1	gnl|CDD|215141	58.49	106	37	2	298	2	531	636	7e-51	157
comp5742_c0_seq1	gnl|CDD|149223	32.35	34	23	0	116	217	1	34	0.002	32
comp5746_c0_seq1	gnl|CDD|240486	78.38	74	16	0	3	224	101	174	2e-49	157
comp5754_c0_seq1	gnl|CDD|206644	33.79	145	88	3	93	527	1	137	2e-38	133
comp5757_c0_seq1	gnl|CDD|220281	34.15	41	27	0	23	145	227	267	0.0006	33.5
comp5760_c0_seq1	gnl|CDD|177447	26.74	86	59	2	5	253	423	507	3e-05	37.4
comp5770_c0_seq1	gnl|CDD|222983	24.14	145	106	3	438	7	305	446	8e-20	80.9
comp5771_c0_seq1	gnl|CDD|220693	21.95	164	79	11	8	454	19	148	2e-05	40.8
comp5774_c0_seq1	gnl|CDD|212131	50	22	11	0	89	154	198	219	0.001	33.9
comp5775_c0_seq1	gnl|CDD|222605	46.23	106	57	0	319	2	1	106	1e-36	122
comp5778_c0_seq1	gnl|CDD|144594	24.62	65	28	2	24	206	9	56	0.0001	38.1
comp5779_c0_seq1	gnl|CDD|216511	40.21	97	55	2	2	292	16	109	6e-33	114
comp5784_c0_seq1	gnl|CDD|182635	50	28	14	0	87	4	103	130	4e-06	44.3
comp5798_c0_seq1	gnl|CDD|219537	46.79	109	57	1	343	17	139	246	6e-46	146
comp5801_c0_seq1	gnl|CDD|217379	24.24	66	46	3	63	260	2	63	0.0003	34.7
comp5803_c0_seq1	gnl|CDD|221086	43.9	41	23	0	237	115	51	91	3e-13	59.7
comp5803_c1_seq1	gnl|CDD|221086	52.83	53	22	1	24	182	1	50	1e-22	83.2
comp5811_c0_seq1	gnl|CDD|240627	58.57	70	29	0	211	2	1	70	5e-39	128
comp5815_c0_seq1	gnl|CDD|206131	32	25	16	1	99	25	2	25	0.0003	34.3
comp5816_c0_seq1	gnl|CDD|216050	46.67	30	16	0	204	115	84	113	2e-09	48.5
comp5825_c0_seq1	gnl|CDD|214704	39.29	84	43	3	2	232	22	104	3e-13	59.3
comp5828_c0_seq1	gnl|CDD|132717	28.36	67	47	1	273	76	19	85	1e-07	45.8
comp5830_c1_seq1	gnl|CDD|222279	43.18	44	25	0	269	400	2	45	2e-19	79.7
comp5835_c0_seq1	gnl|CDD|238875	45.59	68	34	1	209	6	134	198	2e-24	88.2
comp5840_c0_seq1	gnl|CDD|173677	42.62	61	35	0	1	183	242	302	4e-16	70.5
comp5853_c0_seq1	gnl|CDD|214435	52.38	21	10	0	115	177	254	274	0.001	34.3
comp5861_c0_seq1	gnl|CDD|222549	30.16	126	79	2	400	23	2	118	2e-26	105
comp5871_c0_seq1	gnl|CDD|219753	30.56	72	46	2	226	20	3	73	1e-05	38.9
comp5872_c0_seq1	gnl|CDD|216050	37.04	81	48	2	370	134	33	112	4e-20	80.1
comp5884_c0_seq1	gnl|CDD|237006	60	20	7	1	115	59	48	67	0.002	32
comp5885_c0_seq1	gnl|CDD|222537	17.35	98	49	5	189	479	134	200	0.005	36.2
comp5892_c0_seq1	gnl|CDD|204577	27.16	81	44	5	147	365	25	98	0.0009	35.4
comp5902_c0_seq1	gnl|CDD|217079	29.55	44	30	1	208	80	324	367	0.0004	33.9
comp5916_c0_seq1	gnl|CDD|218715	28.57	56	29	2	110	244	24	79	0.0005	34.3
comp5938_c0_seq1	gnl|CDD|189000	55.56	63	27	1	277	92	548	610	7e-31	107
comp5944_c0_seq1	gnl|CDD|215864	25.95	131	94	2	1	390	88	216	2e-25	99.8
comp5949_c0_seq1	gnl|CDD|177158	25.81	62	35	1	43	228	4	54	0.0001	38.1
comp5965_c0_seq1	gnl|CDD|218404	44.34	106	48	5	306	16	82	185	3e-24	90.5
comp5965_c1_seq1	gnl|CDD|218404	60.29	68	27	0	212	9	9	76	4e-29	101
comp5967_c0_seq1	gnl|CDD|214443	23.33	30	23	0	2	91	21	50	0.0004	34.3
comp5977_c0_seq1	gnl|CDD|133136	26.47	68	49	1	201	1	1	68	3e-10	53.1
comp5979_c0_seq1	gnl|CDD|177116	25.64	78	42	5	14	238	186	250	0.001	34.7
comp5990_c0_seq1	gnl|CDD|187696	52.63	19	9	0	67	11	100	118	0.0003	34.3
comp6001_c0_seq1	gnl|CDD|216115	29.41	51	31	2	295	143	111	156	1e-06	42.4
comp6002_c0_seq1	gnl|CDD|187696	57.47	87	37	0	3	263	23	109	1e-51	158
comp6003_c0_seq1	gnl|CDD|214514	27.08	48	34	1	98	241	2	48	5e-09	48.1
comp6008_c0_seq1	gnl|CDD|219865	24.56	57	35	2	59	229	9	57	9e-05	35.8
comp6030_c0_seq1	gnl|CDD|219537	58.01	231	96	1	1648	959	16	246	1e-132	400
comp6030_c0_seq2	gnl|CDD|187696	55.21	96	43	0	577	290	47	142	5e-53	171
comp6046_c0_seq1	gnl|CDD|188282	20.93	86	40	4	215	18	98	175	0.001	37.7
comp6053_c0_seq1	gnl|CDD|213391	26.76	71	37	2	217	50	152	222	3e-05	37
comp6057_c0_seq1	gnl|CDD|238827	39.29	28	17	0	175	92	21	48	7e-07	41.6
comp6059_c0_seq1	gnl|CDD|173624	31.33	83	47	2	234	7	51	130	1e-20	78.6
comp6063_c0_seq1	gnl|CDD|176455	52.4	229	103	3	678	1	9	234	8e-119	340
comp6089_c0_seq1	gnl|CDD|147374	46.88	64	30	2	3	188	1	62	2e-24	89.4
comp6093_c0_seq1	gnl|CDD|187696	48.82	127	64	1	2	379	16	142	9e-64	193
comp6093_c0_seq2	gnl|CDD|187696	50.39	127	62	1	2	379	16	142	5e-62	189
comp6098_c1_seq1	gnl|CDD|214465	31.11	45	31	0	135	1	151	195	2e-05	37.7
comp6112_c0_seq1	gnl|CDD|216028	34.51	113	63	4	310	2	35	146	8e-29	102
comp6113_c0_seq1	gnl|CDD|177167	31.15	61	31	3	21	176	193	251	0.003	34.3
comp6121_c0_seq1	gnl|CDD|177158	29.17	48	32	1	387	250	51	98	0.004	34.7
comp6132_c0_seq1	gnl|CDD|222658	21.36	103	53	6	281	3	5	89	9e-05	36.6
comp6137_c0_seq1	gnl|CDD|204446	25.37	67	38	4	83	268	27	86	0.0002	39.3
comp6151_c0_seq1	gnl|CDD|219993	22.45	98	54	7	19	300	245	324	0.007	34.3
comp6156_c0_seq1	gnl|CDD|222621	36.36	110	56	1	93	422	1	96	6e-33	114
comp6161_c0_seq1	gnl|CDD|233317	23.86	88	54	4	18	245	99	185	0.004	35
comp6184_c0_seq1	gnl|CDD|218913	26.83	82	43	5	38	271	54	122	0.0003	35.4
comp6201_c0_seq1	gnl|CDD|218142	22.99	87	62	2	582	325	34	116	0.008	35.4
comp6205_c0_seq1	gnl|CDD|107375	35.71	70	44	1	27	236	314	382	2e-14	63.5
comp6210_c0_seq1	gnl|CDD|197913	37.32	142	88	1	64	489	7	147	5e-41	137
comp6214_c0_seq1	gnl|CDD|191988	40.74	27	13	2	194	117	13	37	0.003	32.3
comp6214_c0_seq2	gnl|CDD|191988	40.74	27	13	2	219	142	13	37	0.004	32.3
comp6221_c0_seq1	gnl|CDD|227663	21.21	99	78	0	326	30	429	527	1e-12	59.3
comp6244_c0_seq1	gnl|CDD|217046	26.47	34	25	0	58	159	32	65	0.009	31.6
comp6250_c0_seq1	gnl|CDD|152013	29.55	44	29	1	37	162	23	66	0.002	32.7
comp6251_c0_seq1	gnl|CDD|215702	37.66	77	45	1	233	3	364	437	3e-27	95.9
comp6252_c0_seq1	gnl|CDD|219320	44.87	78	32	2	27	227	1	78	5e-21	79.7
comp6259_c0_seq1	gnl|CDD|111929	40.91	66	39	0	560	363	24	89	1e-16	74.3
comp6278_c0_seq1	gnl|CDD|234180	70.59	34	10	0	102	1	375	408	5e-17	72.4
comp6281_c0_seq1	gnl|CDD|215998	25	44	31	2	17	142	65	108	2e-05	38.1
comp6284_c0_seq1	gnl|CDD|225177	22.42	339	186	10	872	63	199	529	8e-26	103
comp6310_c0_seq1	gnl|CDD|177131	19.08	152	84	10	65	475	75	202	0.001	36.2
comp6310_c0_seq2	gnl|CDD|177131	20	160	83	11	87	521	73	202	0.002	36.2
comp6312_c0_seq1	gnl|CDD|212741	70.18	57	17	0	354	184	1	57	1e-32	112
comp6314_c0_seq1	gnl|CDD|173739	58.21	67	28	0	1	201	221	287	1e-27	108
comp6321_c0_seq1	gnl|CDD|214592	66.18	68	23	0	1	204	101	168	1e-37	129
comp6329_c0_seq1	gnl|CDD|177683	70.39	152	45	0	1	456	98	249	3e-80	241
comp6338_c0_seq1	gnl|CDD|214567	38.92	167	93	5	750	262	93	254	3e-54	177
comp6354_c0_seq1	gnl|CDD|227381	28.87	142	88	3	10	435	13	141	2e-12	63.2
comp6365_c0_seq1	gnl|CDD|128845	25.93	27	20	0	464	544	2	28	0.0005	38.9
comp6365_c1_seq1	gnl|CDD|182022	35.71	56	33	1	122	280	155	210	0.004	32.7
comp6368_c0_seq1	gnl|CDD|165564	32.47	77	41	2	322	92	1816	1881	0.002	33.9
comp6369_c0_seq1	gnl|CDD|178057	73.33	15	4	0	290	334	379	393	0.004	33.9
comp6371_c0_seq1	gnl|CDD|215561	40.72	221	131	0	44	706	551	771	8e-74	231
comp6374_c0_seq1	gnl|CDD|215770	45.45	22	12	0	145	210	277	298	0.004	32.7
comp6375_c0_seq1	gnl|CDD|216528	23.33	60	46	0	33	212	311	370	1e-08	47
comp6379_c0_seq1	gnl|CDD|215546	34.92	63	39	2	29	214	37	98	1e-06	42.7
comp6380_c0_seq1	gnl|CDD|215968	16.85	184	122	8	28	546	31	194	0.002	36.2
comp6383_c0_seq1	gnl|CDD|238827	32.5	80	50	2	356	592	30	106	8e-15	69.3
comp6388_c0_seq1	gnl|CDD|225288	23.71	97	66	3	56	337	409	500	4e-08	47
comp6388_c0_seq2	gnl|CDD|224117	34.67	75	48	1	47	271	350	423	4e-07	43.1
comp6396_c0_seq1	gnl|CDD|215456	56.79	81	31	1	303	61	454	530	2e-40	130
comp6402_c0_seq1	gnl|CDD|240775	52.7	74	35	0	218	439	1	74	3e-30	112
comp6414_c0_seq1	gnl|CDD|223685	26.32	76	55	1	353	129	332	407	2e-07	44.7
comp6421_c0_seq1	gnl|CDD|185558	67.59	108	35	0	360	37	41	148	1e-63	191
comp6432_c0_seq1	gnl|CDD|219163	41.3	46	27	0	7	144	136	181	0.0002	36.6
comp6438_c0_seq1	gnl|CDD|222621	20	125	76	4	188	562	9	109	2e-08	50.4
comp6442_c0_seq1	gnl|CDD|220693	21.74	46	36	0	523	386	45	90	0.002	36.2
comp6444_c0_seq1	gnl|CDD|241376	70.91	55	16	0	83	247	1	55	1e-34	114
comp6447_c0_seq1	gnl|CDD|218240	20.16	124	50	7	370	2	15	90	4e-05	38.9
comp6457_c0_seq1	gnl|CDD|215208	37.33	75	43	2	1	213	229	303	1e-14	67
comp6460_c0_seq1	gnl|CDD|222609	41.94	31	17	1	9	101	43	72	2e-06	40.8
comp6465_c0_seq1	gnl|CDD|241373	45.45	44	15	5	41	160	38	76	0.003	35.4
comp6474_c0_seq1	gnl|CDD|187696	55.32	141	63	0	307	729	2	142	2e-82	247
comp6476_c0_seq1	gnl|CDD|217701	31.94	72	47	1	234	449	4	73	6e-16	70.5
comp6484_c0_seq1	gnl|CDD|214789	22.11	95	63	4	325	53	112	199	0.007	35.8
comp6485_c0_seq1	gnl|CDD|214443	28.26	92	39	3	393	656	5	73	8e-05	41.2
comp6486_c0_seq1	gnl|CDD|129898	28.89	90	55	4	55	306	110	196	0.0002	37.7
comp6506_c0_seq1	gnl|CDD|177151	18.18	77	40	2	200	3	289	353	8e-05	35.4
comp6509_c0_seq1	gnl|CDD|190715	26.92	52	31	2	35	169	47	98	0.0009	33.1
comp6518_c0_seq1	gnl|CDD|217082	47.73	44	22	1	279	148	56	98	7e-16	67.4
comp6519_c0_seq1	gnl|CDD|239244	52.38	42	20	0	1	126	258	299	6e-17	73.6
comp6522_c0_seq1	gnl|CDD|236641	27.27	33	24	0	220	122	111	143	0.003	32.3
comp6533_c0_seq1	gnl|CDD|222621	37.31	67	41	1	202	2	1	66	4e-17	73.6
comp6534_c0_seq1	gnl|CDD|216930	29.63	108	71	2	26	349	22	124	4e-21	88.2
comp6536_c0_seq1	gnl|CDD|178945	31.82	66	39	3	86	268	213	277	0.003	33.9
comp6552_c0_seq1	gnl|CDD|204202	44.12	34	19	0	279	178	29	62	6e-07	43.1
comp6554_c0_seq1	gnl|CDD|220309	23.17	82	60	2	259	20	176	256	4e-06	40
comp6567_c0_seq1	gnl|CDD|145103	36	50	32	0	382	233	361	410	2e-11	56.6
comp6576_c0_seq1	gnl|CDD|177776	55.22	67	30	0	1	201	581	647	7e-20	82.4
comp6578_c0_seq1	gnl|CDD|227596	22.79	136	94	3	51	449	3915	4042	5e-05	41.6
comp6583_c0_seq1	gnl|CDD|165344	28.57	70	37	2	59	268	1	57	0.009	31.6
comp6587_c1_seq1	gnl|CDD|221827	28.21	78	46	3	210	1	1	76	0.0002	35
comp6594_c0_seq1	gnl|CDD|238992	53.33	30	10	2	190	279	12	37	0.007	32.7
comp6594_c1_seq1	gnl|CDD|197566	36.36	33	15	2	151	234	2	33	0.005	30.8
comp6606_c0_seq1	gnl|CDD|218146	36.36	55	29	2	445	609	3	51	7e-07	44.7
comp6616_c0_seq1	gnl|CDD|152178	26.92	26	18	1	1	78	4	28	0.007	30.8
comp6619_c0_seq1	gnl|CDD|241395	44.74	76	33	1	3	230	74	140	2e-25	92.4
comp6619_c1_seq1	gnl|CDD|129303	40.91	22	13	0	197	132	42	63	0.004	31.6
comp6633_c0_seq1	gnl|CDD|128906	48.65	37	19	0	2	112	8	44	5e-14	64.3
comp6635_c0_seq1	gnl|CDD|215772	47.37	38	20	0	269	382	1	38	4e-08	47
comp6650_c0_seq1	gnl|CDD|205634	35.63	87	55	1	338	81	1	87	3e-18	79.3
comp6651_c0_seq1	gnl|CDD|238036	36.73	49	28	1	385	522	12	60	6e-12	59.7
comp6654_c0_seq1	gnl|CDD|234655	19.78	91	70	1	294	22	480	567	5e-17	70.9
comp6656_c0_seq1	gnl|CDD|219321	28.21	78	46	2	277	44	41	108	0.0006	37.7
comp6659_c0_seq1	gnl|CDD|188621	43.94	66	37	0	410	213	8	73	1e-24	92.8
comp6661_c0_seq1	gnl|CDD|235737	48.65	37	14	2	264	154	139	170	0.003	33.9
comp6666_c0_seq1	gnl|CDD|223071	28.48	151	68	8	2	376	28	164	5e-10	53.5
comp6668_c0_seq1	gnl|CDD|165231	30	50	33	2	269	120	132	179	0.0008	35
comp6669_c0_seq1	gnl|CDD|214739	67.65	34	11	0	14	115	3	36	8e-14	64.7
comp6670_c0_seq1	gnl|CDD|177133	36.96	46	26	1	93	230	5	47	0.006	32
comp6676_c0_seq1	gnl|CDD|187696	54.08	98	45	0	708	415	3	100	2e-44	154
comp6685_c0_seq1	gnl|CDD|217436	64.22	109	38	1	170	493	1	109	5e-69	213
comp6700_c0_seq1	gnl|CDD|238093	44.44	36	19	1	106	2	4	39	4e-10	53.1
comp6709_c0_seq1	gnl|CDD|187610	48	50	26	0	397	248	203	252	1e-11	57
comp6717_c0_seq1	gnl|CDD|223039	18.52	135	106	2	9	404	282	415	5e-11	57.4
comp6717_c0_seq2	gnl|CDD|226252	38.24	34	21	0	112	213	37	70	0.005	31.6
comp6718_c0_seq1	gnl|CDD|205634	22.22	54	42	0	208	47	35	88	2e-08	45.8
comp6728_c0_seq1	gnl|CDD|190542	28.95	38	27	0	227	114	3	40	0.004	33.9
comp6736_c0_seq1	gnl|CDD|177234	28.33	60	29	1	325	504	361	406	0.008	35
comp6747_c0_seq1	gnl|CDD|187569	28.99	169	102	5	632	144	126	282	2e-24	96.7
comp6758_c0_seq1	gnl|CDD|176398	57.53	73	31	0	249	31	4	76	4e-22	83.2
comp6761_c0_seq1	gnl|CDD|165792	58.04	112	42	2	3	326	237	347	4e-48	151
comp6762_c0_seq1	gnl|CDD|223372	52.88	104	48	1	62	373	4	106	5e-50	157
comp6767_c0_seq1	gnl|CDD|113153	27.16	81	52	3	241	11	9	86	3e-05	37.4
comp6768_c0_seq1	gnl|CDD|238875	31.75	63	37	2	234	46	227	283	2e-05	37.7
comp6773_c0_seq1	gnl|CDD|223860	25.33	75	50	2	7	213	38	112	5e-06	40.4
comp6774_c0_seq1	gnl|CDD|149420	32.43	37	25	0	8	118	56	92	0.002	33.5
comp6784_c0_seq1	gnl|CDD|215561	51.98	202	96	1	24	629	657	857	1e-83	253
comp6787_c0_seq1	gnl|CDD|177251	25.68	74	46	1	198	4	500	573	7e-05	38.9
comp6787_c0_seq2	gnl|CDD|177251	25.68	74	46	1	198	4	500	573	3e-05	38.9
comp6794_c0_seq1	gnl|CDD|233473	34.09	132	59	2	530	135	1	104	1e-38	137
comp6795_c0_seq1	gnl|CDD|220666	22.73	110	74	4	121	429	63	168	0.004	35.4
comp6801_c0_seq1	gnl|CDD|220693	25.68	74	39	3	209	21	43	111	1e-06	42.4
comp6811_c0_seq1	gnl|CDD|217363	48.48	33	16	1	6	104	345	376	0.0003	35.4
comp6813_c0_seq1	gnl|CDD|197676	34.78	23	15	0	13	81	1	23	0.0004	34.7
comp6816_c0_seq1	gnl|CDD|234750	25.97	181	126	5	186	716	2	178	2e-22	92
comp6817_c0_seq1	gnl|CDD|218712	38.33	60	33	2	257	430	12	69	1e-05	41.2
comp6831_c0_seq1	gnl|CDD|185465	93.44	61	4	0	5	187	89	149	6e-44	137
comp6833_c0_seq1	gnl|CDD|217453	28.57	63	41	1	243	55	396	454	3e-05	37.4
comp6837_c0_seq1	gnl|CDD|219537	62.07	29	11	0	398	312	218	246	3e-09	50.4
comp6841_c0_seq1	gnl|CDD|177157	37.78	45	27	1	462	331	337	381	0.0006	37
comp6843_c0_seq1	gnl|CDD|215583	36.44	354	209	4	96	1127	11	358	4e-91	281
comp6845_c0_seq1	gnl|CDD|191413	76	25	6	0	250	176	340	364	9e-11	53.1
comp6849_c0_seq1	gnl|CDD|216297	60	35	14	0	105	1	83	117	3e-16	67.4
comp6857_c0_seq1	gnl|CDD|221327	54.1	61	11	2	153	22	3	63	2e-20	78.6
comp6857_c0_seq2	gnl|CDD|221327	54.1	61	11	2	153	22	3	63	2e-20	78.6
comp6862_c0_seq1	gnl|CDD|234715	77.19	57	13	0	73	243	1	57	3e-41	142
comp6864_c0_seq1	gnl|CDD|227315	45.65	46	17	1	360	247	9	54	0.0001	37.4
comp6868_c0_seq1	gnl|CDD|221295	25.68	74	38	5	103	297	22	87	0.0004	36.6
comp6874_c0_seq1	gnl|CDD|234537	31.37	51	33	1	24	170	206	256	0.0001	36.2
comp6881_c0_seq1	gnl|CDD|219766	31.71	41	23	2	189	82	1	41	3e-05	38.5
comp6882_c0_seq1	gnl|CDD|212472	38	50	25	2	148	8	13	59	0.006	31.6
comp6884_c0_seq1	gnl|CDD|187696	71.43	56	16	0	168	1	1	56	7e-31	110
comp6889_c0_seq1	gnl|CDD|187587	50.8	250	121	2	71	817	1	249	1e-108	322
comp6899_c0_seq1	gnl|CDD|227935	30.88	68	47	0	215	12	94	161	1e-14	62.8
comp6903_c0_seq1	gnl|CDD|193446	36.54	52	23	3	10	144	1	49	0.001	33.9
comp6923_c0_seq1	gnl|CDD|239218	46.55	116	47	4	121	468	1	101	8e-48	155
comp6925_c0_seq1	gnl|CDD|214592	47.37	19	9	1	235	179	6	23	0.001	32.7
comp6929_c0_seq1	gnl|CDD|220658	31.91	47	27	1	202	342	1	42	6e-07	45.1
comp6931_c0_seq1	gnl|CDD|220695	21.57	51	36	1	164	12	35	81	0.003	33.5
comp6938_c0_seq1	gnl|CDD|176398	66.2	71	24	0	37	249	1	71	9e-29	102
comp6942_c0_seq1	gnl|CDD|187690	35.85	53	34	0	319	477	1	53	3e-09	50.8
comp6945_c0_seq1	gnl|CDD|119351	54.97	151	65	2	1052	600	215	362	7e-69	221
comp6945_c0_seq2	gnl|CDD|119351	54.97	151	65	2	1354	902	215	362	2e-66	221
comp6947_c0_seq2	gnl|CDD|216883	27.59	58	37	1	43	216	66	118	0.005	32.7
comp6954_c0_seq1	gnl|CDD|239732	46.94	49	26	0	294	148	138	186	1e-13	66.6
comp6957_c0_seq1	gnl|CDD|177670	66.67	75	25	0	226	2	3	77	3e-43	137
comp6963_c0_seq1	gnl|CDD|215190	32.81	64	28	2	212	379	14	70	0.002	34.7
comp6968_c0_seq1	gnl|CDD|214519	35.71	42	26	1	1	123	44	85	4e-07	42.7
comp6971_c0_seq1	gnl|CDD|222537	10.48	124	81	6	380	9	14	107	9e-05	38.1
comp6988_c0_seq1	gnl|CDD|222475	28.81	59	35	2	2	178	60	111	2e-09	51.2
comp6990_c0_seq1	gnl|CDD|109198	27.27	33	17	2	3	101	23	48	0.006	32.3
comp6990_c0_seq2	gnl|CDD|109198	27.27	33	17	2	3	101	23	48	0.002	32.3
comp6994_c0_seq1	gnl|CDD|218163	42.42	33	19	0	27	125	205	237	0.0003	35.4
comp6999_c0_seq1	gnl|CDD|223835	25.53	47	21	2	102	4	15	61	0.0006	35.4
comp7007_c0_seq1	gnl|CDD|222537	20.79	101	56	5	329	27	87	163	3e-05	38.5
comp7015_c0_seq1	gnl|CDD|206146	32.61	46	26	2	177	55	22	67	2e-05	37.7
comp7016_c0_seq1	gnl|CDD|215619	32.85	137	78	5	79	468	24	153	2e-20	87
comp7018_c0_seq2	gnl|CDD|221411	22.37	76	45	3	193	2	41	114	0.0007	33.1
comp7023_c0_seq1	gnl|CDD|219127	27.27	55	39	1	184	20	81	134	0.002	33.9
comp7024_c0_seq1	gnl|CDD|219729	54.55	44	20	0	2	133	135	178	3e-18	75.5
comp7031_c0_seq1	gnl|CDD|218713	29.89	87	53	2	271	14	112	191	2e-11	57.4
comp7040_c0_seq1	gnl|CDD|238008	48.39	62	32	0	202	17	1	62	1e-23	86.3
comp7041_c0_seq1	gnl|CDD|241248	56.21	153	58	2	126	569	1	149	1e-89	271
comp7041_c0_seq2	gnl|CDD|241248	56.21	153	58	2	386	829	1	149	3e-87	271
comp7043_c0_seq1	gnl|CDD|153342	43.36	143	81	0	289	717	2	144	8e-53	172
comp7046_c0_seq1	gnl|CDD|238825	58.54	82	34	0	2	247	96	177	3e-40	132
comp7047_c0_seq1	gnl|CDD|201919	44.23	52	28	1	310	155	1	51	7e-23	87.4
comp7051_c0_seq1	gnl|CDD|187696	53.57	28	13	0	26	109	78	105	3e-09	48.1
comp7059_c0_seq1	gnl|CDD|215561	34.62	52	33	1	2	154	682	733	9e-07	46.2
comp7068_c0_seq1	gnl|CDD|237441	78.01	191	42	0	230	802	2	192	2e-147	416
comp7074_c0_seq1	gnl|CDD|221792	26.79	56	28	4	27	179	9	56	0.007	30.8
comp7075_c0_seq1	gnl|CDD|235837	32.61	92	41	5	244	8	27	110	0.003	33.9
comp7090_c0_seq1	gnl|CDD|219521	34.21	38	17	1	152	39	18	47	0.0001	35.4
comp7096_c0_seq1	gnl|CDD|214444	26.09	138	67	9	452	66	367	478	1e-06	45.4
comp7098_c0_seq1	gnl|CDD|222446	25	60	35	1	181	32	1	60	2e-05	38.9
comp7100_c0_seq1	gnl|CDD|222478	30.56	36	25	0	215	322	51	86	0.0003	36.6
comp7101_c0_seq1	gnl|CDD|234983	26	100	46	6	286	5	29	106	0.008	33.5
comp7105_c0_seq1	gnl|CDD|222605	25.35	71	51	1	457	251	47	117	1e-13	63.9
comp7106_c0_seq1	gnl|CDD|188556	39.53	43	21	3	107	223	37	78	0.0004	36.6
comp7108_c0_seq1	gnl|CDD|177131	24.47	94	48	5	350	69	203	273	3e-05	38.9
comp7109_c0_seq1	gnl|CDD|215061	46.15	78	42	0	3	236	486	563	3e-21	81.6
comp7119_c0_seq1	gnl|CDD|221024	58.82	17	7	0	139	89	46	62	0.001	32.3
comp7121_c0_seq1	gnl|CDD|212484	36	50	32	0	12	161	16	65	8e-10	50.4
comp7127_c0_seq1	gnl|CDD|214567	38.53	109	65	2	3	329	96	202	3e-33	113
comp7132_c0_seq1	gnl|CDD|220281	14.49	69	51	2	101	307	10	70	0.001	34.3
comp7133_c0_seq1	gnl|CDD|219537	42.73	110	62	1	187	516	125	233	3e-47	156
comp7138_c0_seq1	gnl|CDD|215371	43.82	89	46	1	93	347	297	385	2e-26	96.3
comp7139_c0_seq1	gnl|CDD|173724	40.43	94	52	2	518	240	112	202	5e-29	107
comp7144_c0_seq1	gnl|CDD|235403	28.57	42	18	1	214	89	366	395	0.0009	36.2
comp7145_c0_seq1	gnl|CDD|217089	26.53	147	87	3	265	648	81	225	6e-25	99.4
comp7155_c0_seq1	gnl|CDD|212524	53.23	124	56	1	1	372	240	361	2e-60	192
comp7159_c0_seq1	gnl|CDD|177157	29.63	54	33	2	1	147	293	346	0.002	34.3
comp7163_c0_seq1	gnl|CDD|223731	20.51	78	52	3	313	98	348	421	0.002	34.7
comp7165_c0_seq1	gnl|CDD|192033	27.5	80	54	3	438	199	160	235	3e-11	56.6
comp7174_c0_seq1	gnl|CDD|221897	15.66	83	55	2	133	381	135	202	0.004	35.8
comp7175_c0_seq1	gnl|CDD|220420	36.96	46	26	2	44	175	219	263	0.006	33.1
comp7180_c0_seq1	gnl|CDD|215907	27.27	33	16	2	99	173	25	57	0.002	32.3
comp7188_c0_seq1	gnl|CDD|109198	50	20	9	1	201	145	4	23	9e-05	36.6
comp7191_c0_seq1	gnl|CDD|177131	18.4	125	68	5	102	422	145	253	0.006	34.3
comp7197_c0_seq1	gnl|CDD|240267	50	24	12	0	2	73	364	387	8e-06	38.5
comp7205_c0_seq1	gnl|CDD|214414	21.43	112	61	6	30	356	341	428	0.003	37
comp7209_c0_seq1	gnl|CDD|214341	77.46	71	2	1	1	213	135	191	8e-40	135
comp7218_c0_seq1	gnl|CDD|177464	31.25	80	41	4	66	305	86	151	3e-06	41.2
comp7220_c0_seq1	gnl|CDD|187696	44.9	49	27	0	30	176	94	142	1e-20	79.7
comp7233_c0_seq1	gnl|CDD|217453	35.23	88	53	4	72	332	374	458	2e-08	47.8
comp7234_c0_seq1	gnl|CDD|227709	19.57	92	64	2	276	22	181	269	4e-05	38.1
comp7235_c0_seq1	gnl|CDD|214413	33.33	39	22	2	111	4	206	243	9e-06	38.5
comp7239_c0_seq1	gnl|CDD|187690	18.92	111	88	2	447	118	9	118	8e-06	42
comp7241_c0_seq1	gnl|CDD|235000	64.91	57	16	1	324	154	483	535	9e-29	102
comp7243_c0_seq1	gnl|CDD|219537	58.67	75	31	0	104	328	1	75	6e-44	140
comp7245_c0_seq1	gnl|CDD|206131	48.15	27	14	0	113	193	1	27	4e-08	45.8
comp7245_c0_seq2	gnl|CDD|206131	48.15	27	14	0	113	193	1	27	4e-08	45.8
comp7248_c0_seq1	gnl|CDD|214445	21.13	71	49	2	445	251	69	138	0.001	37
comp7249_c0_seq1	gnl|CDD|187696	65.62	32	11	0	254	159	80	111	7e-17	69.7
comp7254_c0_seq1	gnl|CDD|222415	36.11	72	41	3	72	278	2	71	3e-11	54.7
comp7256_c0_seq1	gnl|CDD|216597	28.75	80	39	4	74	292	33	101	0.005	33.9
comp7259_c0_seq1	gnl|CDD|215563	58.54	82	34	0	285	40	616	697	2e-40	131
comp7260_c0_seq1	gnl|CDD|177157	18.57	70	49	1	1	186	44	113	0.0002	37.7
comp7261_c0_seq1	gnl|CDD|227598	12.16	74	59	3	539	757	148	216	0.002	37.7
comp7264_c0_seq1	gnl|CDD|239990	57.53	73	27	1	271	65	1	73	5e-23	98.6
comp7267_c0_seq1	gnl|CDD|219951	39.47	76	35	2	11	235	31	96	4e-22	82.8
comp7271_c0_seq1	gnl|CDD|214331	40.43	47	18	3	113	250	406	443	0.007	34.7
comp7272_c0_seq1	gnl|CDD|235638	22.5	120	83	3	145	495	380	492	3e-05	42.4
comp7277_c0_seq1	gnl|CDD|215561	34.48	116	75	1	361	14	154	268	1e-20	82.4
comp7279_c0_seq1	gnl|CDD|177001	98.44	64	1	0	2	193	18	81	2e-46	144
comp7284_c0_seq1	gnl|CDD|225035	27.08	48	35	0	260	403	234	281	0.001	35.4
comp7288_c0_seq1	gnl|CDD|218150	26.61	124	75	4	1	324	140	263	6e-06	43.1
comp7288_c0_seq2	gnl|CDD|223039	27.72	101	63	4	30	323	345	438	4e-05	38.5
comp7289_c0_seq1	gnl|CDD|185553	73.33	15	4	0	318	362	9	23	0.003	33.9
comp7299_c0_seq1	gnl|CDD|130320	41.38	29	17	0	211	297	177	205	0.003	34.3
comp7312_c0_seq1	gnl|CDD|177158	28.57	63	40	3	301	122	399	459	3e-05	38.1
comp7316_c0_seq1	gnl|CDD|216833	24.71	85	59	2	47	286	70	154	5e-05	37.4
comp7318_c0_seq1	gnl|CDD|187696	49.06	53	26	1	3	158	29	81	4e-22	84
comp7320_c0_seq1	gnl|CDD|214413	32.56	86	32	5	20	199	57	142	0.0006	34.3
comp7325_c0_seq1	gnl|CDD|222690	28.33	60	35	1	158	313	159	218	0.004	33.1
comp7340_c0_seq1	gnl|CDD|200375	32.61	46	28	2	146	15	14	58	0.004	36.2
comp7340_c0_seq2	gnl|CDD|200375	32.61	46	28	2	146	15	14	58	0.0001	36.2
comp7346_c0_seq1	gnl|CDD|191436	23.33	30	17	1	134	205	78	107	0.003	32
comp7351_c0_seq1	gnl|CDD|214414	29.67	91	49	5	437	168	334	410	0.006	35
comp7366_c0_seq1	gnl|CDD|215583	37.91	153	92	1	36	494	5	154	3e-46	151
comp7368_c0_seq1	gnl|CDD|177158	17.71	96	53	4	4	291	424	493	0.002	34.7
comp7368_c0_seq2	gnl|CDD|177158	20	70	46	4	5	214	434	493	0.0007	33.1
comp7376_c0_seq1	gnl|CDD|222605	61.54	39	15	0	243	359	1	39	1e-14	65.9
comp7393_c0_seq1	gnl|CDD|177158	26.98	63	40	3	6	185	446	505	0.0002	34.7
comp7397_c0_seq1	gnl|CDD|198410	28.92	83	42	4	550	795	121	187	0.001	38.9
comp7399_c0_seq1	gnl|CDD|240273	33.33	48	31	1	360	220	479	526	0.001	35
comp7402_c0_seq1	gnl|CDD|197581	35.11	94	55	2	514	777	6	99	9e-18	79
comp7414_c0_seq1	gnl|CDD|217735	21.43	98	68	3	321	34	95	185	0.0002	40.4
comp7420_c0_seq1	gnl|CDD|203454	32.14	56	32	2	64	213	25	80	0.0004	35.4
comp7424_c0_seq1	gnl|CDD|177154	20.65	92	48	4	300	85	53	139	1e-09	50.8
comp7430_c0_seq1	gnl|CDD|219725	45.9	61	33	0	435	253	15	75	7e-25	94
comp7437_c0_seq1	gnl|CDD|240273	23.91	92	55	2	309	34	1	77	9e-06	40.4
comp7441_c0_seq1	gnl|CDD|236446	57.58	66	28	0	2	199	659	724	9e-38	122
comp7455_c0_seq1	gnl|CDD|143461	69.07	97	30	0	3	293	385	481	5e-64	192
comp7478_c0_seq1	gnl|CDD|223421	26.67	30	20	1	245	162	2	31	0.003	33.5
comp7487_c0_seq1	gnl|CDD|177158	32.5	40	20	2	600	481	55	87	0.005	35.4
comp7490_c0_seq1	gnl|CDD|218493	37.5	72	44	1	3	218	69	139	3e-27	95.5
comp7493_c0_seq1	gnl|CDD|187698	34.15	41	27	0	412	290	30	70	0.0001	38.1
comp7494_c0_seq1	gnl|CDD|187610	36.62	71	42	1	369	157	184	251	2e-16	70.1
comp7500_c0_seq1	gnl|CDD|218140	44.44	108	58	1	324	7	316	423	5e-55	169
comp7500_c0_seq2	gnl|CDD|218140	42.54	134	75	1	925	530	316	449	3e-61	199
comp7504_c0_seq1	gnl|CDD|217048	30.27	261	155	10	793	38	105	347	4e-50	167
comp7505_c0_seq1	gnl|CDD|238213	46.84	79	39	2	322	86	5	80	1e-26	97.1
comp7511_c0_seq1	gnl|CDD|221182	21.28	47	33	2	169	29	60	102	0.002	33.1
comp7511_c0_seq2	gnl|CDD|215702	25.84	89	54	5	317	72	353	436	0.001	34.3
comp7512_c0_seq1	gnl|CDD|198324	47.97	123	51	2	521	153	1	110	1e-51	165
comp7515_c0_seq1	gnl|CDD|177158	35.59	59	34	1	11	187	2	56	5e-06	42.7
comp7517_c0_seq1	gnl|CDD|114404	33.33	24	16	0	28	99	2	25	4e-08	45.4
comp7522_c0_seq1	gnl|CDD|221704	38.24	34	21	0	245	144	6	39	0.0001	35.8
comp7539_c0_seq1	gnl|CDD|225103	22.89	83	63	1	248	3	59	141	0.004	33.5
comp7540_c0_seq1	gnl|CDD|149215	34.72	72	37	4	461	276	71	142	2e-05	41.6
comp7547_c0_seq1	gnl|CDD|223866	24	50	38	0	126	275	282	331	0.0003	35.8
comp7550_c0_seq2	gnl|CDD|119392	25	84	62	1	1	252	266	348	1e-13	64.7
comp7550_c0_seq3	gnl|CDD|119392	24	75	56	1	1	225	266	339	6e-11	57.4
comp7551_c0_seq1	gnl|CDD|214746	33.33	39	19	2	206	307	13	49	4e-05	38.1
comp7554_c0_seq1	gnl|CDD|235437	57.14	35	15	0	306	202	492	526	1e-17	72.4
comp7556_c0_seq1	gnl|CDD|234092	26.87	67	43	4	469	287	5	71	0.0008	37.4
comp7566_c0_seq1	gnl|CDD|238006	31.68	101	37	1	66	368	163	231	4e-23	88.6
comp7577_c0_seq1	gnl|CDD|236405	32.69	156	81	6	61	501	391	531	2e-33	124
comp7582_c0_seq1	gnl|CDD|173623	24.32	74	49	2	223	2	10	76	7e-10	52
comp7590_c0_seq1	gnl|CDD|239314	40.91	44	20	2	12	131	162	203	3e-05	37
comp7593_c0_seq1	gnl|CDD|218768	29.73	37	25	1	147	37	95	130	0.001	33.5
comp7600_c0_seq1	gnl|CDD|177158	23.39	124	70	6	2	310	402	521	0.0003	35.8
comp7603_c0_seq1	gnl|CDD|182600	30.77	39	24	2	72	185	336	372	0.001	32.7
comp7617_c0_seq1	gnl|CDD|221581	32.56	43	29	0	55	183	11	53	0.001	33.1
comp7618_c0_seq1	gnl|CDD|204879	48.13	187	90	5	34	576	26	211	4e-63	198
comp7619_c0_seq1	gnl|CDD|239451	72.46	69	19	0	476	270	459	527	3e-41	137
comp7621_c0_seq1	gnl|CDD|211399	42.31	78	42	1	3	236	50	124	1e-26	94.7
comp7624_c0_seq1	gnl|CDD|206146	35.21	71	41	3	54	263	1	67	7e-13	61.6
comp7625_c1_seq1	gnl|CDD|217301	40	45	24	2	278	147	2	44	0.002	33.5
comp7629_c0_seq1	gnl|CDD|241373	50	18	9	0	202	149	53	70	0.0004	33.9
comp7632_c0_seq1	gnl|CDD|214980	31.65	79	48	2	149	379	13	87	1e-13	63.9
comp7634_c0_seq1	gnl|CDD|238825	39.02	41	16	1	97	2	10	50	0.0004	36.6
comp7641_c0_seq1	gnl|CDD|215968	18.35	109	71	4	44	334	11	113	0.003	35
comp7644_c0_seq1	gnl|CDD|214484	31.78	107	63	2	127	426	3	106	1e-20	83.2
comp7645_c0_seq1	gnl|CDD|177154	30.43	46	23	2	59	169	1	46	0.001	33.9
comp7651_c0_seq1	gnl|CDD|237653	53.85	26	5	1	192	115	79	97	2e-05	37.4
comp7658_c0_seq1	gnl|CDD|200557	32.5	40	23	2	171	61	186	224	0.001	32.7
comp7663_c0_seq1	gnl|CDD|173847	66.49	194	65	0	752	171	180	373	5e-127	363
comp7671_c0_seq1	gnl|CDD|238827	28.57	56	40	0	1	168	165	220	2e-05	39.3
comp7683_c0_seq1	gnl|CDD|148158	36.21	58	34	1	212	376	1	58	2e-06	44.3
comp7686_c0_seq1	gnl|CDD|218918	26.03	73	52	1	432	220	111	183	0.003	35
comp7694_c0_seq1	gnl|CDD|219729	33.78	74	23	1	1	222	91	138	6e-15	65.5
comp7699_c0_seq1	gnl|CDD|217701	31.82	66	41	3	205	20	12	77	3e-08	45.4
comp7719_c0_seq1	gnl|CDD|220751	30.43	46	31	1	1	135	337	382	4e-05	39.7
comp7721_c0_seq1	gnl|CDD|215599	83.33	24	4	0	213	142	326	349	4e-11	53.5
comp7725_c0_seq1	gnl|CDD|219381	16.9	71	49	4	100	294	77	143	0.0007	35.4
comp7729_c0_seq1	gnl|CDD|203127	36.96	46	29	0	406	543	1	46	1e-09	52.8
comp7744_c0_seq1	gnl|CDD|218084	32.81	64	42	1	200	9	95	157	4e-12	55.8
comp7749_c0_seq1	gnl|CDD|203127	27.03	37	27	0	107	217	1	37	2e-06	40.8
comp7760_c0_seq1	gnl|CDD|217460	23.94	71	46	1	207	19	4	74	0.0007	33.1
comp7760_c0_seq2	gnl|CDD|217460	22.67	75	50	1	291	91	4	78	0.0001	37
comp7763_c0_seq1	gnl|CDD|227381	22.52	151	99	6	89	493	290	438	7e-06	42.7
comp7765_c0_seq1	gnl|CDD|240273	63.04	92	33	1	1	276	350	440	7e-42	143
comp7768_c0_seq1	gnl|CDD|233190	42.55	94	53	1	450	172	548	641	6e-21	86.7
comp7769_c0_seq1	gnl|CDD|180098	42.62	61	33	1	207	31	2	62	1e-20	84.3
comp7772_c0_seq1	gnl|CDD|220710	50.6	83	41	0	14	262	369	451	2e-38	129
comp7776_c0_seq1	gnl|CDD|173833	31.12	241	143	8	90	800	4	225	7e-75	232
comp7780_c0_seq1	gnl|CDD|187696	45.83	72	39	0	35	250	33	104	1e-35	119
comp7784_c0_seq1	gnl|CDD|214442	19.64	56	39	1	41	190	69	124	0.0002	37.4
comp7794_c0_seq1	gnl|CDD|239329	56.52	23	10	0	2	70	8	30	4e-06	40
comp7796_c0_seq1	gnl|CDD|190197	53.85	52	24	0	175	20	1	52	3e-23	95.9
comp7799_c0_seq1	gnl|CDD|215122	49.58	119	59	1	357	1	401	518	2e-46	149
comp7801_c0_seq1	gnl|CDD|179197	41.67	72	42	0	250	465	5	76	3e-20	82
comp7801_c0_seq2	gnl|CDD|179197	47.46	59	31	0	421	597	18	76	4e-20	82
comp7803_c0_seq1	gnl|CDD|233761	33.87	62	36	2	3	173	9	70	0.0004	33.9
comp7810_c0_seq1	gnl|CDD|240332	79.55	88	18	0	1	264	2	89	7e-63	187
comp7812_c0_seq1	gnl|CDD|235081	36.11	36	23	0	224	117	61	96	0.003	33.5
comp7818_c0_seq1	gnl|CDD|219500	26.67	45	33	0	49	183	23	67	0.008	30.8
comp7821_c0_seq1	gnl|CDD|215644	33.93	56	28	2	111	257	59	112	0.003	35.8
comp7822_c0_seq1	gnl|CDD|146748	22	100	57	6	303	34	92	180	0.004	34.3
comp7823_c0_seq1	gnl|CDD|237381	39.47	38	19	1	130	29	262	299	0.002	33.1
comp7827_c0_seq1	gnl|CDD|217453	31.4	86	52	2	259	5	250	329	8e-08	45.8
comp7832_c0_seq1	gnl|CDD|191413	43.94	66	37	0	26	223	225	290	1e-18	73.9
comp7855_c0_seq1	gnl|CDD|238383	54.92	122	53	1	17	376	265	386	3e-60	186
comp7860_c0_seq1	gnl|CDD|215593	47.44	78	39	1	228	1	164	241	3e-29	105
comp7862_c0_seq1	gnl|CDD|217301	35.09	57	29	2	243	97	18	74	2e-08	46.6
comp7868_c0_seq1	gnl|CDD|215242	53.85	26	8	3	579	505	367	389	0.006	35
comp7876_c0_seq1	gnl|CDD|177154	46.15	39	21	0	117	1	208	246	3e-05	37
comp7889_c0_seq1	gnl|CDD|239111	57.61	92	36	2	8	277	146	236	3e-51	160
comp7892_c0_seq1	gnl|CDD|240547	41.46	41	12	4	166	62	7	41	0.001	32.3
comp7896_c0_seq1	gnl|CDD|217547	39.29	28	17	0	328	245	66	93	0.005	33.1
comp7908_c0_seq1	gnl|CDD|187696	42.5	40	23	0	3	122	103	142	2e-10	55.8
comp7909_c0_seq1	gnl|CDD|224117	23.76	181	134	2	631	89	692	868	4e-13	63.9
comp7910_c0_seq1	gnl|CDD|177154	27.69	130	66	9	358	23	154	273	0.0005	36.2
comp7911_c0_seq1	gnl|CDD|222582	24.07	54	30	2	183	326	2	50	0.005	33.5
comp7915_c0_seq1	gnl|CDD|206642	25.95	185	111	4	699	145	1	159	2e-21	89.4
comp7920_c0_seq1	gnl|CDD|222730	39.39	33	20	0	1	99	17	49	2e-11	55.8
comp7932_c0_seq1	gnl|CDD|227598	35.29	17	11	0	176	226	152	168	0.002	33.1
comp7933_c0_seq1	gnl|CDD|185342	37.74	53	25	4	171	25	156	204	0.002	32
comp7943_c0_seq1	gnl|CDD|215061	41.67	72	42	0	223	8	260	331	3e-18	72.4
comp7947_c0_seq1	gnl|CDD|185628	25	72	49	2	27	242	597	663	0.0004	34.3
comp7949_c0_seq1	gnl|CDD|193473	38.75	80	46	1	48	278	435	514	5e-17	70.1
comp7959_c0_seq1	gnl|CDD|233154	45	20	11	0	197	138	364	383	0.001	32.7
comp7963_c0_seq1	gnl|CDD|177218	25.86	58	34	2	28	201	2	50	0.007	32.7
comp7968_c0_seq1	gnl|CDD|238103	31.3	115	79	0	1	345	36	150	2e-34	119
comp7977_c0_seq1	gnl|CDD|217431	50	36	14	3	57	158	81	114	0.004	34.3
comp7981_c0_seq1	gnl|CDD|215171	72.07	111	30	1	335	3	219	328	4e-72	213
comp7982_c0_seq1	gnl|CDD|226457	42.59	54	30	1	66	227	217	269	0.0003	35
comp8000_c0_seq1	gnl|CDD|239952	52.48	141	67	0	442	20	22	162	5e-68	205
comp8010_c0_seq1	gnl|CDD|177156	32.61	46	30	1	43	180	9	53	0.001	32.7
comp8011_c0_seq1	gnl|CDD|240257	69.23	78	24	0	250	17	14	91	7e-50	154
comp8012_c0_seq1	gnl|CDD|241333	65.08	126	42	1	719	348	1	126	2e-77	236
comp8014_c0_seq1	gnl|CDD|218651	50.3	167	81	1	1	501	47	211	2e-69	220
comp8025_c0_seq1	gnl|CDD|219979	38.24	34	20	1	9	107	276	309	0.0009	32.7
comp8041_c0_seq1	gnl|CDD|237751	29.27	41	29	0	259	137	29	69	1e-06	41.6
comp8044_c0_seq1	gnl|CDD|215190	31.53	111	68	4	326	3	101	206	1e-20	80.9
comp8045_c0_seq2	gnl|CDD|150794	22.81	57	38	2	122	274	45	101	0.003	35
comp8048_c0_seq1	gnl|CDD|222478	41.03	39	23	0	42	158	1	39	5e-09	54.7
comp8049_c0_seq1	gnl|CDD|219244	48.48	33	15	2	114	209	150	181	0.0003	39.3
comp8063_c0_seq1	gnl|CDD|235540	29.17	48	32	1	353	216	40	87	0.001	36.6
comp8066_c0_seq1	gnl|CDD|225354	42.5	40	18	2	200	81	192	226	0.0004	33.9
comp8069_c0_seq1	gnl|CDD|222150	61.54	26	10	0	352	275	1	26	7e-09	49.7
comp8076_c0_seq1	gnl|CDD|177159	26.74	86	47	3	37	261	15	95	0.0001	39.3
comp8081_c0_seq1	gnl|CDD|177157	37.14	35	22	0	46	150	131	165	0.006	32.3
comp8087_c0_seq1	gnl|CDD|219137	18.18	66	50	1	2	199	144	205	9e-08	45.1
comp8089_c0_seq1	gnl|CDD|240309	53.04	115	54	0	1	345	46	160	2e-56	176
comp8090_c0_seq1	gnl|CDD|220799	29.41	85	57	2	803	552	256	338	1e-22	93.2
comp8091_c0_seq1	gnl|CDD|222964	24.24	66	44	3	14	193	171	236	0.0001	35.4
comp8097_c0_seq1	gnl|CDD|218671	42.86	28	16	0	306	223	146	173	0.004	34.7
comp8114_c0_seq1	gnl|CDD|223033	31.46	89	46	4	249	16	296	380	9e-06	39.7
comp8116_c0_seq1	gnl|CDD|214410	37.78	45	27	1	54	185	23	67	0.003	32
comp8119_c0_seq1	gnl|CDD|214680	26	50	34	2	32	172	22	71	0.006	33.1
comp8128_c0_seq1	gnl|CDD|234599	40	25	15	0	163	237	196	220	0.008	32.3
comp8129_c0_seq1	gnl|CDD|150844	22.22	45	34	1	185	54	8	52	0.003	32.3
comp8133_c0_seq1	gnl|CDD|217759	22	50	38	1	210	61	113	161	0.0002	35
comp8135_c0_seq1	gnl|CDD|218544	31.91	47	22	3	77	187	236	282	0.002	32.3
comp8138_c0_seq1	gnl|CDD|223039	33.33	39	26	0	2	118	354	392	0.0003	33.9
comp8142_c0_seq1	gnl|CDD|216044	21.62	111	78	4	12	326	17	124	5e-14	63.9
comp8146_c0_seq1	gnl|CDD|220309	16.3	227	140	8	900	361	63	286	9e-08	51.2
comp8153_c0_seq1	gnl|CDD|177154	32	75	40	3	14	208	107	180	8e-05	35.8
comp8154_c0_seq1	gnl|CDD|178415	75.71	140	34	0	15	434	131	270	6e-100	286
comp8157_c0_seq1	gnl|CDD|214414	31.48	54	26	4	455	604	383	429	0.005	35.4
comp8175_c0_seq1	gnl|CDD|215457	58.11	74	31	0	222	1	21	94	3e-34	116
comp8190_c0_seq1	gnl|CDD|221913	31.22	205	119	5	733	149	1	193	7e-54	187
comp8191_c0_seq1	gnl|CDD|188694	45.45	22	12	0	95	160	19	40	0.002	32
comp8198_c0_seq1	gnl|CDD|220693	18.24	159	107	8	30	485	36	178	2e-09	52.8
comp8208_c0_seq1	gnl|CDD|239952	81.33	75	14	0	267	43	100	174	7e-52	160
comp8208_c0_seq2	gnl|CDD|239952	88.51	87	10	0	2	262	9	95	1e-67	199
comp8216_c0_seq1	gnl|CDD|235455	35.29	34	22	0	309	208	69	102	0.004	36.2
comp8218_c0_seq1	gnl|CDD|240768	48.72	39	20	0	923	807	32	70	1e-07	50.8
comp8220_c0_seq1	gnl|CDD|219537	40	55	32	1	453	289	193	246	8e-16	70.1
comp8221_c0_seq1	gnl|CDD|118686	43.33	60	34	0	207	28	2	61	1e-15	70.5
comp8221_c0_seq2	gnl|CDD|118686	40	65	39	0	195	1	2	66	1e-16	73.6
comp8224_c0_seq1	gnl|CDD|215599	58.67	150	61	1	3	449	194	343	3e-69	208
comp8233_c0_seq1	gnl|CDD|233180	30.77	65	43	2	202	14	290	354	0.0002	37
comp8236_c0_seq1	gnl|CDD|176545	41.67	36	21	0	150	43	98	133	2e-09	49.3
comp8240_c0_seq1	gnl|CDD|223496	20.34	118	89	3	371	21	569	682	7e-06	41.2
comp8241_c0_seq1	gnl|CDD|197664	38.18	55	34	0	294	130	6	60	1e-13	65.9
comp8244_c0_seq1	gnl|CDD|166255	79.65	113	23	0	3	341	405	517	3e-75	220
comp8247_c0_seq1	gnl|CDD|218883	86.21	29	4	0	188	274	1	29	5e-15	64.7
comp8256_c0_seq1	gnl|CDD|216423	65.91	44	15	0	334	203	1	44	8e-20	83.2
comp8259_c0_seq1	gnl|CDD|214399	35.82	67	36	3	324	130	372	433	0.002	35.4
comp8260_c0_seq1	gnl|CDD|222658	18.75	96	76	2	282	1	2	97	5e-05	37.4
comp8262_c0_seq1	gnl|CDD|233216	27.78	54	27	2	187	62	148	201	0.001	32.3
comp8263_c0_seq1	gnl|CDD|219537	52.17	69	31	2	218	18	85	153	2e-31	106
comp8270_c0_seq2	gnl|CDD|200482	35.9	39	17	2	144	260	164	194	0.004	33.1
comp8271_c0_seq1	gnl|CDD|219521	20.59	68	45	1	152	355	41	99	0.0007	35.4
comp8272_c0_seq1	gnl|CDD|177158	19.32	88	51	4	266	3	400	467	0.001	33.5
comp8279_c0_seq1	gnl|CDD|215824	39.02	41	19	1	226	348	13	47	0.003	34.7
comp8287_c0_seq1	gnl|CDD|215561	35.87	92	55	2	267	1	170	260	5e-15	67.8
comp8288_c0_seq1	gnl|CDD|216525	52.94	34	16	0	429	328	36	69	3e-13	63.5
comp8290_c0_seq1	gnl|CDD|214443	31.25	48	29	1	93	224	349	396	4e-06	40
comp8292_c0_seq1	gnl|CDD|215593	43.86	57	25	3	253	104	109	165	1e-07	48.1
comp8292_c0_seq2	gnl|CDD|215593	43.86	57	25	3	253	104	109	165	2e-07	48.1
comp8307_c0_seq1	gnl|CDD|223021	28.57	70	44	1	222	13	2780	2843	2e-07	43.1
comp8307_c0_seq2	gnl|CDD|219321	35.29	68	38	1	205	2	45	106	8e-12	55.8
comp8307_c0_seq3	gnl|CDD|223021	32.54	126	76	4	401	42	2699	2821	8e-15	66.6
comp8320_c0_seq1	gnl|CDD|238825	49.51	103	52	0	311	3	7	109	8e-54	167
comp8329_c0_seq1	gnl|CDD|221742	46.51	43	17	1	417	289	1	37	2e-12	61.6
comp8330_c0_seq1	gnl|CDD|129521	25.64	39	29	0	145	29	133	171	0.002	31.6
comp8334_c0_seq1	gnl|CDD|147012	21.6	162	88	7	35	514	43	167	0.002	36.2
comp8336_c0_seq1	gnl|CDD|215639	47.58	124	64	1	526	155	345	467	2e-51	164
comp8339_c0_seq1	gnl|CDD|177124	21.21	132	65	8	26	328	88	211	5e-05	40
comp8345_c0_seq1	gnl|CDD|222609	33.33	45	27	1	273	139	74	115	1e-06	42
comp8348_c0_seq1	gnl|CDD|215107	97.1	69	2	0	209	3	233	301	3e-58	174
comp8350_c0_seq1	gnl|CDD|217301	38.89	54	21	2	3	164	13	54	9e-07	42.4
comp8353_c0_seq1	gnl|CDD|215563	29.12	261	169	7	241	1017	177	423	9e-28	113
comp8355_c0_seq1	gnl|CDD|223149	44.83	29	16	0	241	155	118	146	3e-07	42.7
comp8360_c0_seq1	gnl|CDD|227071	36.36	44	28	0	360	229	122	165	0.004	35
comp8363_c0_seq1	gnl|CDD|177156	32.61	46	28	2	144	13	6	50	0.0002	35.4
comp8363_c0_seq2	gnl|CDD|177156	32.61	46	28	2	144	13	6	50	0.0001	35.4
comp8364_c0_seq1	gnl|CDD|220721	30.65	186	104	3	376	933	1	161	1e-43	152
comp8365_c0_seq1	gnl|CDD|217315	43.64	55	26	1	53	217	158	207	2e-16	69.7
[truncated: 112,905 more rows]

## Sheet: TrEMBL
Query id	Subject id	% identity	alignment length	mismatches	gap openings	q. start	q. end	s. start	s. end	e-value	bit score
comp0_c0_seq1	tr|B2WGW9|B2WGW9_PYRTR	97.18	142	4	0	1	426	333	474	7e-56	220
comp1_c0_seq1	tr|G7JNW3|G7JNW3_MEDTR	64.15	159	57	0	5	481	235	393	1e-41	173
comp1_c1_seq1	tr|G7JNW3|G7JNW3_MEDTR	61.95	113	43	2	3	341	145	241	1e-30	136
comp3_c1_seq1	tr|Q9M5T3|Q9M5T3_IPOBA	61.11	54	21	0	61	222	15	68	1e-12	67.4
comp25_c0_seq1	tr|E0VJH9|E0VJH9_PEDHC	40.15	137	81	2	21	428	200	335	2e-27	127
comp31_c0_seq1	tr|Q2HUJ2|Q2HUJ2_MEDTR	37.14	70	44	0	2	211	5	74	7e-07	57.8
comp39_c0_seq1	tr|G7J5J3|G7J5J3_MEDTR	69.7	99	30	0	348	52	817	915	1e-33	146
comp48_c0_seq1	tr|E0VRW3|E0VRW3_PEDHC	79.31	116	24	0	378	31	645	760	6e-51	204
comp53_c0_seq1	tr|E2A2G2|E2A2G2_CAMFO	65.03	163	53	2	479	3	268	424	1e-46	189
comp55_c0_seq1	tr|B8LKV8|B8LKV8_PICSI	69.81	106	32	0	320	3	7	112	8e-38	160
comp61_c0_seq1	tr|B4NLD2|B4NLD2_DROWI	57.32	82	35	0	1	246	1053	1134	2e-10	69.3
comp61_c1_seq1	tr|B2DBJ9|B2DBJ9_9NEOP	55.04	129	57	1	3	386	915	1043	2e-31	139
comp62_c0_seq1	tr|D7EL75|D7EL75_TRICA	61.96	92	35	0	1	276	291	382	2e-28	129
comp62_c1_seq1	tr|D6X0K9|D6X0K9_TRICA	44.21	95	53	0	3	287	378	472	1e-17	93.6
comp63_c0_seq1	tr|G7IYQ5|G7IYQ5_MEDTR	74.36	156	35	2	2	454	109	264	2e-46	189
comp63_c1_seq1	tr|G7IYQ5|G7IYQ5_MEDTR	90.8	87	8	0	73	333	1	87	5e-25	118
comp65_c0_seq1	tr|Q84ZV5|Q84ZV5_SOYBN	72.19	187	52	0	561	1	524	710	1e-73	280
comp70_c0_seq1	tr|E0W031|E0W031_PEDHC	76.36	110	26	0	48	377	78	187	4e-44	182
comp72_c0_seq1	tr|E2A0V7|E2A0V7_CAMFO	54.74	95	42	1	6	287	864	958	1e-21	107
comp72_c1_seq1	tr|E2C5A9|E2C5A9_HARSA	78.26	46	10	0	1	138	899	944	3e-14	82.4
comp75_c0_seq1	tr|C1BSC9|C1BSC9_9MAXI	67.24	116	38	0	3	350	91	206	3e-39	165
comp82_c0_seq1	tr|E9FTC4|E9FTC4_DAPPU	65.22	92	32	0	278	3	264	355	3e-29	132
comp88_c0_seq1	tr|B2VWD9|B2VWD9_PYRTR	53.19	141	66	1	639	217	1357	1493	2e-41	173
comp95_c0_seq1	tr|O24279|O24279_PYRPY	39.19	74	43	2	261	46	89	161	4e-07	58.5
comp95_c0_seq2	tr|B8C4Z3|B8C4Z3_THAPS	36.73	98	41	4	392	162	167	263	1e-06	57.4
comp97_c0_seq1	tr|G7JF02|G7JF02_MEDTR	69.48	154	47	2	2	463	1533	1671	4e-48	194
comp99_c0_seq1	tr|B0WHH9|B0WHH9_CULQU	54.38	217	99	2	4	654	89	302	1e-62	244
comp100_c0_seq1	tr|Q40994|Q40994_PEA	86.21	116	16	0	1	348	133	248	2e-55	219
comp100_c1_seq1	tr|Q40994|Q40994_PEA	91.84	49	4	0	220	74	243	291	1e-19	100
comp111_c0_seq1	tr|E2AED1|E2AED1_CAMFO	58.15	227	94	2	1	678	802	1026	1e-74	284
comp116_c0_seq1	tr|Q5MG99|Q5MG99_IPOBA	51.43	70	34	1	1	210	908	972	9e-10	67.4
comp116_c1_seq1	tr|B1N668|B1N668_SOLLC	47.37	114	58	1	3	338	778	891	1e-22	110
comp120_c0_seq1	tr|B7QCC9|B7QCC9_IXOSC	44.83	87	48	0	2	262	430	516	7e-16	87.8
comp124_c0_seq1	tr|E0VQY9|E0VQY9_PEDHC	37.8	82	50	1	272	30	129	210	6e-09	64.7
comp127_c0_seq1	tr|A1TVA3|A1TVA3_ACIAC	65.29	170	59	0	518	9	80	249	9e-56	220
comp127_c1_seq1	tr|E0VC06|E0VC06_PEDHC	67.07	164	54	0	557	66	236	399	6e-63	233
comp130_c0_seq1	tr|G7JSN7|G7JSN7_MEDTR	62.75	51	17	2	151	5	56	104	8e-09	60.5
comp132_c0_seq1	tr|F9FTX7|F9FTX7_FUSOF	98.44	128	2	0	1	384	59	186	3e-68	261
comp136_c0_seq1	tr|G6DL09|G6DL09_DANPL	72.9	155	36	3	456	10	212	365	2e-57	225
comp136_c1_seq1	tr|F4X6T8|F4X6T8_ACREC	75.25	101	24	2	502	203	357	455	3e-40	168
comp141_c0_seq1	tr|G7IKU1|G7IKU1_MEDTR	65.22	69	24	1	2	208	543	610	1e-08	63.9
comp145_c1_seq1	tr|G7ZXH9|G7ZXH9_MEDTR	61.76	34	13	0	224	123	93	126	2e-06	56.2
comp147_c0_seq1	tr|G7K194|G7K194_MEDTR	84.62	65	8	2	202	14	40	104	7e-23	110
comp148_c0_seq1	tr|E9GI72|E9GI72_DAPPU	51.06	94	44	1	277	2	163	256	2e-19	99.4
comp148_c1_seq1	tr|B0VZV1|B0VZV1_CULQU	41.73	139	81	1	2	418	241	378	2e-24	116
comp151_c0_seq1	tr|E2BA79|E2BA79_HARSA	58.89	90	37	0	331	62	330	419	6e-25	117
comp154_c0_seq1	tr|G7LFE5|G7LFE5_MEDTR	32.26	62	42	0	358	173	329	390	7e-06	42
comp156_c0_seq1	tr|Q6E0N9|Q6E0N9_9ACAR	87.36	87	11	0	262	2	51	137	3e-29	132
comp165_c0_seq1	tr|G7IVN4|G7IVN4_MEDTR	41.96	143	83	1	240	668	4	143	1e-28	131
comp166_c0_seq1	tr|C6L430|C6L430_PENJP	87.62	105	13	0	3	317	216	320	2e-47	192
comp166_c1_seq1	tr|Q7PVR1|Q7PVR1_ANOGA	78.05	41	9	0	4	126	287	327	7e-11	71.2
comp167_c0_seq1	tr|E0VHR4|E0VHR4_PEDHC	48.55	173	86	2	534	25	120	291	3e-37	159
comp168_c0_seq1	tr|Q94KV0|Q94KV0_ARATH	54.67	75	34	1	5	229	1071	1144	2e-14	82.8
comp171_c0_seq1	tr|D3TPZ6|D3TPZ6_GLOMM	65.35	101	33	1	299	3	44	144	2e-31	139
comp171_c1_seq1	tr|E9FV10|E9FV10_DAPPU	73.02	63	17	0	1	189	120	182	2e-16	89.7
comp172_c0_seq2	tr|Q153Y7|Q153Y7_CYNSC	65.05	186	65	1	3	560	126	308	1e-62	243
comp175_c0_seq1	tr|D6W6D2|D6W6D2_TRICA	33.33	102	67	1	305	3	1250	1351	1e-07	60.1
comp175_c1_seq1	tr|D6W6D2|D6W6D2_TRICA	40.48	126	67	3	8	361	1122	1245	3e-14	82.4
comp176_c0_seq1	tr|A7RHD5|A7RHD5_NEMVE	96.88	32	1	0	357	262	333	364	1e-09	67
comp176_c1_seq1	tr|E9G0N3|E9G0N3_DAPPU	83.21	137	23	1	413	3	385	520	4e-66	254
comp179_c0_seq1	tr|E0VPS6|E0VPS6_PEDHC	60.53	76	27	3	226	8	200	271	1e-16	90.1
comp186_c0_seq1	tr|C4WS50|C4WS50_ACYPI	88.89	36	4	0	101	208	1	36	6e-11	71.2
comp190_c0_seq1	tr|G7LHU4|G7LHU4_MEDTR	57.14	42	18	0	269	144	50	91	5e-08	57
comp196_c0_seq1	tr|D2A1S5|D2A1S5_TRICA	67.25	171	56	0	2	514	20	190	2e-54	216
comp197_c0_seq1	tr|A2Q2C7|A2Q2C7_MEDTR	42.47	73	41	2	7	222	1157	1228	3e-09	58.2
comp200_c0_seq1	tr|B0XHY2|B0XHY2_CULQU	44.77	172	94	3	26	538	274	439	6e-32	141
comp200_c1_seq1	tr|D6WPG0|D6WPG0_TRICA	37.33	75	47	0	229	5	272	346	2e-08	63.2
comp202_c0_seq1	tr|F9FZA5|F9FZA5_FUSOF	98.35	121	2	0	483	121	53	173	6e-59	230
comp206_c0_seq1	tr|E1C9S4|E1C9S4_9BRYO	62.71	59	18	2	311	147	198	256	6e-12	74.7
comp209_c0_seq1	sp|P57631|HFLK_BUCAI	91.18	68	6	0	1	204	141	208	3e-27	125
comp209_c1_seq1	sp|Q8K914|HFLK_BUCAP	82.76	87	15	0	4	264	60	146	1e-34	149
comp215_c0_seq1	tr|G7IHL2|G7IHL2_MEDTR	51.61	186	62	9	3	476	79	257	2e-29	132
comp220_c0_seq1	tr|D6W9J0|D6W9J0_TRICA	68.33	221	70	0	40	702	781	1001	1e-77	293
comp221_c0_seq1	tr|Q9SJ92|Q9SJ92_ARATH	54.24	59	21	1	40	198	515	573	8e-14	58.2
comp225_c0_seq1	tr|E9IUC8|E9IUC8_SOLIN	56.98	86	36	1	255	1	377	462	2e-21	105
comp225_c1_seq1	tr|E2A8N9|E2A8N9_CAMFO	51.69	89	43	1	2	268	442	525	2e-19	99.8
comp227_c0_seq1	tr|B7PQR9|B7PQR9_IXOSC	73.33	90	24	0	2	271	1098	1187	2e-32	142
comp227_c1_seq1	tr|B3MW16|B3MW16_DROAN	69.09	55	17	0	199	35	1180	1234	1e-13	80.1
comp234_c0_seq1	tr|F4X1S9|F4X1S9_ACREC	45.68	81	44	0	17	259	79	159	2e-12	76.3
comp234_c1_seq1	tr|G6D5R4|G6D5R4_DANPL	45.12	82	44	1	39	281	452	533	7e-08	61.2
comp237_c1_seq1	tr|E0VG26|E0VG26_PEDHC	53.7	54	25	1	175	336	629	681	2e-08	63.2
comp243_c0_seq1	tr|E2AVR2|E2AVR2_CAMFO	63.01	173	64	0	527	9	7693	7865	9e-51	203
comp243_c1_seq1	tr|G6CMU7|G6CMU7_DANPL	68.42	76	24	0	9	236	6622	6697	3e-23	112
comp246_c0_seq1	tr|G7LG09|G7LG09_MEDTR	84.4	109	17	0	1	327	157	265	3e-49	198
comp246_c1_seq1	tr|G7LG09|G7LG09_MEDTR	85	40	6	0	177	58	265	304	2e-13	79.7
comp249_c0_seq1	tr|F9XPA6|F9XPA6_MYCGM	83.33	78	13	1	235	2	1	77	2e-19	99.4
comp250_c0_seq1	sp|Q9NH49|KARG_CALSI	86.26	131	18	0	3	395	226	356	2e-59	233
comp250_c0_seq2	tr|C7S2Z9|C7S2Z9_9HEMI	86.05	129	18	0	3	389	226	354	1e-58	229
comp256_c1_seq1	tr|G7J4R4|G7J4R4_MEDTR	55.87	179	57	1	6	476	18	196	2e-40	169
comp258_c0_seq1	tr|G7K3B8|G7K3B8_MEDTR	62.75	153	55	1	3	455	39	191	6e-36	154
comp272_c0_seq1	tr|Q84ZV5|Q84ZV5_SOYBN	81.96	194	35	0	3	584	592	785	1e-90	336
comp279_c0_seq1	tr|A5C6P3|A5C6P3_VITVI	64.58	96	34	0	289	2	1053	1148	3e-30	135
comp281_c0_seq1	tr|E3X322|E3X322_ANODA	87.42	159	20	0	1	477	1418	1576	3e-75	285
comp281_c1_seq1	tr|E9IFR3|E9IFR3_SOLIN	48	150	56	5	2	385	797	941	5e-21	104
comp282_c0_seq1	tr|F4WSR8|F4WSR8_ACREC	70.37	54	16	0	45	206	59	112	5e-13	78.2
comp284_c0_seq1	tr|F9FV98|F9FV98_FUSOF	100	89	0	0	268	2	272	360	7e-37	157
comp284_c1_seq1	tr|F9FV98|F9FV98_FUSOF	96.39	83	3	0	249	1	389	471	2e-42	176
comp287_c0_seq1	tr|F4WXM0|F4WXM0_ACREC	79.22	77	16	1	1	231	19	90	2e-27	126
comp287_c1_seq1	tr|B0W1J6|B0W1J6_CULQU	50	118	49	5	324	1	65	181	7e-17	91.3
comp303_c0_seq1	tr|G7IWS7|G7IWS7_MEDTR	50	84	42	0	3	254	660	743	2e-13	79.7
comp311_c0_seq1	tr|C4WWS2|C4WWS2_ACYPI	82.05	39	7	0	1	117	143	181	5e-13	68.2
comp313_c0_seq1	tr|E3S8N4|E3S8N4_PYRTT	71.81	149	42	1	524	78	51	198	3e-56	221
comp313_c1_seq1	tr|F9WXD3|F9WXD3_MYCGM	69.64	56	17	0	170	3	1	56	3e-14	82.4
comp319_c1_seq1	tr|Q7QIL7|Q7QIL7_ANOGA	44.59	74	41	0	1	222	447	520	9e-13	77.4
comp320_c0_seq1	tr|G7K693|G7K693_MEDTR	80.82	73	14	0	260	42	95	167	1e-28	130
comp322_c0_seq1	tr|Q2HRR4|Q2HRR4_MEDTR	38.1	63	39	0	204	16	225	287	6e-07	58.2
comp322_c1_seq1	tr|O82276|O82276_ARATH	40.28	72	43	0	65	280	903	974	1e-08	63.9
comp322_c1_seq2	tr|O82276|O82276_ARATH	40.28	72	43	0	65	280	903	974	1e-08	63.9
comp340_c1_seq1	tr|G7JZJ8|G7JZJ8_MEDTR	49.41	85	34	2	3	230	1057	1140	6e-12	74.7
comp346_c0_seq1	tr|Q1RSH4|Q1RSH4_MEDTR	66.67	51	16	1	161	12	452	502	1e-08	65.1
comp348_c0_seq1	tr|C4WXC8|C4WXC8_ACYPI	93.55	93	6	0	3	281	17	109	3e-44	181
comp355_c0_seq1	tr|E0VZP3|E0VZP3_PEDHC	43.31	127	56	5	8	340	113	237	7e-15	84.3
comp357_c1_seq1	tr|E2C5N6|E2C5N6_HARSA	67.15	137	45	0	27	437	3	139	3e-50	201
comp364_c0_seq1	tr|F9XD66|F9XD66_MYCGM	71.79	39	11	0	2	118	517	555	9e-08	60.8
comp364_c0_seq2	tr|F9XD66|F9XD66_MYCGM	71.79	39	11	0	2	118	517	555	9e-08	60.8
comp370_c1_seq1	tr|F4WHW1|F4WHW1_ACREC	86.99	123	16	0	1	369	52	174	2e-50	202
comp373_c0_seq1	tr|B9RBG9|B9RBG9_RICCO	62.5	80	30	0	289	50	250	329	1e-22	110
comp374_c0_seq1	tr|C4WTT4|C4WTT4_ACYPI	96.81	94	3	0	1	282	69	162	4e-44	181
comp374_c1_seq1	tr|C4WTT4|C4WTT4_ACYPI	100	75	0	0	226	2	1	75	6e-17	91.3
comp378_c0_seq1	tr|E0VNT1|E0VNT1_PEDHC	80.49	82	16	0	381	136	1127	1208	1e-29	133
comp380_c0_seq1	tr|E2ALE5|E2ALE5_CAMFO	70.24	84	25	0	1	252	105	188	2e-31	139
comp380_c1_seq1	tr|B0WHZ6|B0WHZ6_CULQU	56.94	72	28	2	1	207	335	403	6e-17	91.3
comp387_c0_seq1	tr|E0VMV3|E0VMV3_PEDHC	36.76	185	100	2	5	508	567	751	1e-17	93.6
comp387_c1_seq1	tr|E9IWH6|E9IWH6_SOLIN	89.19	74	8	0	3	224	812	885	1e-32	143
comp391_c0_seq1	tr|G7K5F6|G7K5F6_MEDTR	55.56	81	34	3	237	1	24	102	1e-13	80.5
comp391_c1_seq1	tr|G7K5F6|G7K5F6_MEDTR	80	35	7	0	329	225	98	132	7e-08	61.2
comp397_c0_seq1	tr|E3WTZ7|E3WTZ7_ANODA	64.71	102	36	2	83	388	1	96	9e-26	120
comp402_c0_seq1	tr|G7L1R8|G7L1R8_MEDTR	62.5	104	39	0	313	2	93	196	3e-30	135
comp406_c0_seq1	tr|B5U9V7|B5U9V7_LOTJA	67.51	197	64	0	592	2	978	1174	2e-77	292
comp414_c0_seq1	tr|Q84ZV5|Q84ZV5_SOYBN	77	100	23	0	2	301	1112	1211	1e-38	163
comp414_c0_seq2	tr|Q84ZV5|Q84ZV5_SOYBN	77.03	74	17	0	3	224	1138	1211	2e-26	122
comp416_c0_seq1	tr|B9N4C9|B9N4C9_POPTR	58.72	235	96	3	703	2	196	424	3e-68	263
comp416_c1_seq1	tr|B9N4C9|B9N4C9_POPTR	73.85	65	17	0	207	13	117	181	2e-18	95.9
comp420_c0_seq1	tr|G3NXW4|G3NXW4_GASAC	54.55	99	45	0	9	305	100	198	5e-25	118
comp420_c1_seq1	tr|C3ZKQ7|C3ZKQ7_BRAFL	53.09	81	38	0	95	337	8	88	8e-12	74.3
comp430_c0_seq1	sp|Q292H2|DOP1_DROPS	47.31	93	48	2	3	278	2061	2151	9e-16	87.4
comp430_c1_seq1	tr|F4WN56|F4WN56_ACREC	61.79	123	44	1	361	2	2009	2131	1e-35	153
comp433_c0_seq1	tr|F6LPV3|F6LPV3_MEDTR	87.06	85	10	1	1	252	79	163	8e-25	117
comp468_c0_seq1	tr|G7JE32|G7JE32_MEDTR	70.49	122	36	0	48	413	858	979	3e-32	144
comp478_c0_seq1	tr|B9SRM6|B9SRM6_RICCO	70.33	91	27	1	38	310	411	499	4e-36	142
comp480_c0_seq1	tr|B4NHS6|B4NHS6_DROWI	36.28	215	113	5	607	35	671	883	9e-23	111
comp482_c0_seq1	tr|A5ARV9|A5ARV9_VITVI	40.48	84	30	4	230	421	536	618	2e-06	48.5
comp482_c0_seq2	tr|A5ARV9|A5ARV9_VITVI	40.48	84	30	4	446	637	536	618	5e-06	48.5
comp484_c0_seq1	tr|G7KBL7|G7KBL7_MEDTR	42.25	142	68	4	3	386	376	510	5e-17	91.7
comp485_c0_seq1	tr|E5SVG3|E5SVG3_TRISP	48.21	168	87	0	5	508	107	274	1e-41	173
comp485_c1_seq1	tr|E3N4K0|E3N4K0_CAERE	34.78	138	84	4	15	410	1185	1319	6e-12	74.7
comp491_c0_seq1	sp|Q8H7Y8|H2AV1_ORYSJ	87.67	73	9	0	299	81	66	138	1e-27	127
comp496_c0_seq1	tr|B2W7L7|B2W7L7_PYRTR	54.24	59	27	0	2	178	33	91	5e-10	68.2
comp501_c0_seq1	tr|Q0U3Q6|Q0U3Q6_PHANO	73.85	65	17	0	433	239	485	549	1e-25	106
comp501_c0_seq2	tr|Q0U3Q6|Q0U3Q6_PHANO	76.92	65	15	0	418	224	485	549	3e-26	108
comp504_c0_seq1	tr|G7L5H7|G7L5H7_MEDTR	55.45	101	36	1	1	276	1440	1540	1e-22	110
comp504_c1_seq1	tr|G7L5H7|G7L5H7_MEDTR	54.32	162	68	4	470	3	1283	1442	8e-33	144
comp515_c0_seq1	tr|C4WVD6|C4WVD6_ACYPI	100	108	0	0	10	333	1	108	1e-58	229
comp517_c0_seq1	tr|G7IPA1|G7IPA1_MEDTR	51.88	160	53	7	556	149	87	241	2e-25	121
comp519_c0_seq1	tr|B9R9B6|B9R9B6_RICCO	63.3	297	109	1	893	3	60	351	6e-107	392
comp522_c0_seq1	tr|Q9FG26|Q9FG26_ARATH	28.09	235	162	6	1009	326	320	549	4e-14	79.3
comp532_c0_seq1	tr|C4WVI7|C4WVI7_ACYPI	93.12	189	13	0	674	108	1	189	7e-102	375
comp535_c0_seq1	tr|D8SHN4|D8SHN4_SELML	64.15	106	38	0	320	3	148	253	9e-37	157
comp535_c1_seq1	tr|G7L0A3|G7L0A3_MEDTR	71.21	66	19	0	200	3	246	311	7e-18	94.4
comp537_c1_seq1	tr|A3EXW7|A3EXW7_MACHI	64.81	162	55	1	3	482	40	201	7e-57	225
comp563_c0_seq1	tr|G7JU88|G7JU88_MEDTR	36.16	177	109	4	7	525	74	247	2e-24	116
comp565_c0_seq1	tr|C6TNU6|C6TNU6_SOYBN	73.91	69	18	1	1	207	219	286	2e-23	113
comp576_c0_seq1	tr|Q9FG26|Q9FG26_ARATH	34.85	66	43	0	73	270	504	569	4e-06	55.5
comp587_c0_seq1	tr|A5CAF3|A5CAF3_VITVI	66.13	62	21	0	233	48	308	369	1e-25	97.4
comp589_c0_seq1	tr|G7JHC2|G7JHC2_MEDTR	67.5	80	26	0	2	241	200	279	7e-26	120
comp592_c0_seq1	tr|G7KTN8|G7KTN8_MEDTR	83.95	162	26	0	490	5	169	330	3e-74	281
comp594_c0_seq1	tr|G8A1Q8|G8A1Q8_MEDTR	68.7	115	32	3	333	1	28	136	2e-36	156
comp597_c0_seq1	tr|E2C2V7|E2C2V7_HARSA	44.63	121	49	2	5	313	924	1044	2e-18	96.3
comp597_c1_seq1	tr|E0VQ84|E0VQ84_PEDHC	35.81	229	96	6	3	536	1016	1243	3e-24	116
comp599_c0_seq1	tr|E2A4Y7|E2A4Y7_CAMFO	42.63	190	106	3	801	241	157	342	2e-39	167
comp599_c1_seq1	tr|Q173Q2|Q173Q2_AEDAE	44.78	67	37	1	12	212	69	133	3e-08	62.4
comp612_c0_seq1	sp|O51888|ILVC_BUCAP	87.5	120	15	0	3	362	107	226	4e-56	221
comp614_c0_seq1	tr|Q18L98|Q18L98_CITSI	52.37	317	143	2	927	1	665	981	1e-82	311
comp614_c0_seq2	tr|Q18L98|Q18L98_CITSI	69.05	126	39	0	378	1	856	981	1e-47	193
comp615_c0_seq1	tr|G7JKC7|G7JKC7_MEDTR	43.04	79	45	0	237	1	125	203	1e-10	70.1
comp619_c0_seq1	tr|B9RVZ6|B9RVZ6_RICCO	63.51	74	27	0	2	223	353	426	8e-20	100
comp620_c0_seq1	tr|B4IC19|B4IC19_DROSE	28.21	156	99	3	14	442	379	534	1e-08	65.1
comp628_c0_seq1	tr|A5BHT6|A5BHT6_VITVI	64.08	103	37	0	2	310	684	786	1e-29	133
comp630_c0_seq1	tr|E9CVY9|E9CVY9_COCPS	82.86	70	12	0	307	98	283	352	3e-26	122
comp632_c0_seq2	tr|E2BKG5|E2BKG5_HARSA	53.49	86	25	2	26	238	797	881	3e-23	112
comp641_c0_seq1	tr|G7JX85|G7JX85_MEDTR	37.25	102	55	2	228	506	87	188	1e-08	63.9
comp646_c0_seq1	tr|G7I7G7|G7I7G7_MEDTR	91.94	62	5	0	50	235	240	301	1e-27	127
comp649_c0_seq1	tr|F4WS57|F4WS57_ACREC	60.79	227	85	3	694	26	2713	2936	1e-68	264
comp652_c0_seq1	tr|G7LJ09|G7LJ09_MEDTR	85.23	447	56	1	3	1313	1285	1731	0	737
comp672_c0_seq1	tr|G7IGN6|G7IGN6_MEDTR	32.41	108	65	3	319	20	398	495	1e-07	60.1
comp678_c0_seq1	tr|F7J695|F7J695_LOTJA	80.8	224	43	0	672	1	6	229	1e-85	322
comp691_c0_seq1	tr|B9T3T5|B9T3T5_RICCO	63.57	140	51	1	3	422	21	158	4e-39	164
comp707_c0_seq1	tr|F9X873|F9X873_MYCGM	80.3	66	13	0	376	179	480	545	1e-14	84
comp707_c0_seq2	tr|G2Q0N6|G2Q0N6_THIHA	80.6	67	13	1	282	82	477	542	4e-14	82
comp720_c0_seq1	tr|G7KHJ5|G7KHJ5_MEDTR	57.14	84	35	3	6	254	209	289	3e-27	82.4
comp726_c0_seq1	tr|D6WFD5|D6WFD5_TRICA	57.58	66	28	0	202	5	609	674	4e-14	82
comp726_c0_seq2	tr|E2AEW3|E2AEW3_CAMFO	63.41	41	15	0	130	8	2	42	9e-10	67.4
comp727_c0_seq1	tr|Q2LME6|Q2LME6_MALDO	93.14	102	7	0	122	427	1	102	4e-54	214
comp730_c0_seq1	tr|F9WZM7|F9WZM7_MYCGM	74.19	62	16	0	238	53	136	197	1e-06	57
comp738_c0_seq1	tr|E2BGS4|E2BGS4_HARSA	47.25	91	42	1	36	290	33	123	2e-16	89.7
comp738_c0_seq2	tr|E2BGS4|E2BGS4_HARSA	47.13	87	40	1	36	278	33	119	1e-15	87.4
comp740_c0_seq1	tr|B7Q5Y2|B7Q5Y2_IXOSC	77.42	62	14	0	263	78	239	300	7e-18	94.4
comp740_c0_seq2	tr|B7Q5Y2|B7Q5Y2_IXOSC	83.42	187	31	0	638	78	114	300	6e-71	271
comp746_c0_seq1	tr|F7C806|F7C806_XENTR	35.63	87	56	0	32	292	543	629	1e-06	57.4
comp759_c0_seq1	tr|D6X2Q3|D6X2Q3_TRICA	62.75	451	163	4	6	1343	19928	20374	0	689
comp763_c0_seq1	tr|G7KZU2|G7KZU2_MEDTR	64.79	142	47	4	192	608	13	146	4e-26	122
comp773_c0_seq1	tr|G7LC07|G7LC07_MEDTR	84.51	226	35	2	680	3	117	333	8e-102	374
comp799_c0_seq1	tr|G7JHI7|G7JHI7_MEDTR	35.77	123	78	2	381	16	29	150	6e-14	81.3
comp800_c0_seq1	tr|E9HDD1|E9HDD1_DAPPU	52.44	82	39	0	2	247	484	565	2e-21	106
comp800_c1_seq1	tr|B7PE86|B7PE86_IXOSC	55.84	77	34	0	17	247	426	502	7e-16	87.8
comp812_c0_seq1	tr|A5B9K6|A5B9K6_VITVI	60	50	20	0	429	280	718	767	3e-12	75.5
comp816_c0_seq1	tr|G7L5H3|G7L5H3_MEDTR	39.06	128	66	3	1	348	498	600	2e-13	79.3
comp816_c0_seq2	tr|G7L5H3|G7L5H3_MEDTR	49.51	103	37	3	1	264	498	600	2e-17	92.8
comp822_c0_seq1	tr|E2BQQ0|E2BQQ0_HARSA	59.09	220	87	3	1	651	1541	1758	2e-68	263
comp828_c0_seq1	sp|B9I0U9|CSPLB_POPTR	72	50	14	0	269	120	32	81	3e-12	75.9
comp829_c0_seq1	tr|Q2PFW4|Q2PFW4_MACFA	66.67	51	17	0	81	233	167	217	5e-08	61.6
comp832_c0_seq1	tr|E0VL34|E0VL34_PEDHC	78.38	111	24	0	367	35	366	476	8e-46	187
comp832_c1_seq1	tr|E0VL34|E0VL34_PEDHC	73.61	72	19	1	1	216	286	356	1e-21	106
comp842_c0_seq1	tr|Q2HTY1|Q2HTY1_MEDTR	83.78	111	18	0	2	334	213	323	4e-48	194
comp843_c0_seq1	tr|F9XDC0|F9XDC0_MYCGM	70.93	86	25	0	427	170	397	482	3e-31	138
comp843_c1_seq1	tr|G7XT69|G7XT69_ASPKW	79.25	106	22	0	318	1	296	401	2e-44	182
comp853_c0_seq1	tr|G7L2H8|G7L2H8_MEDTR	92.96	142	10	0	2	427	632	773	1e-75	286
comp856_c0_seq1	tr|Q0V0I8|Q0V0I8_PHANO	78.95	76	16	0	2	229	307	382	4e-29	131
comp859_c0_seq1	tr|G7L2Z4|G7L2Z4_MEDTR	84.17	259	41	0	861	85	36	294	1e-127	460
comp869_c0_seq1	tr|G7LAM4|G7LAM4_MEDTR	42.47	73	42	1	371	153	35	102	9e-10	67.4
comp874_c0_seq1	tr|Q9ZPG3|Q9ZPG3_ARATH	56.56	122	53	1	2	367	595	715	7e-32	140
comp875_c0_seq1	tr|F4W7V0|F4W7V0_ACREC	50.83	120	56	4	471	121	1122	1236	2e-21	106
comp883_c0_seq1	tr|G7KN67|G7KN67_MEDTR	37.23	231	144	5	3	692	45	269	3e-29	133
comp888_c0_seq1	tr|G7IKX6|G7IKX6_MEDTR	35.45	110	60	3	163	459	1	108	5e-09	61.2
comp890_c0_seq1	tr|A5C6P3|A5C6P3_VITVI	66.1	118	40	0	355	2	1056	1173	3e-28	128
comp890_c1_seq1	tr|Q1S5K7|Q1S5K7_MEDTR	58.25	103	42	1	5	310	26	128	1e-26	123
comp899_c0_seq1	tr|E0VKI2|E0VKI2_PEDHC	64.24	165	50	3	541	74	14	176	6e-56	222
comp907_c0_seq1	tr|E3RP66|E3RP66_PYRTT	80	70	14	0	449	240	474	543	4e-27	125
comp907_c0_seq2	tr|E3RP66|E3RP66_PYRTT	81.43	70	13	0	389	180	474	543	2e-27	126
comp908_c0_seq1	tr|D3IVJ7|D3IVJ7_9POAL	63.24	68	25	0	189	392	603	670	4e-20	101
comp911_c0_seq1	tr|G7ZXC7|G7ZXC7_MEDTR	33.64	110	68	2	449	763	224	333	3e-06	57
comp919_c0_seq1	tr|A7RG55|A7RG55_NEMVE	25.34	146	100	4	19	429	679	806	3e-11	54.3
comp919_c0_seq2	sp|P55013|S12A2_SQUAC	30.92	152	103	4	40	489	924	1068	4e-14	82.4
comp924_c0_seq1	tr|G7KTJ4|G7KTJ4_MEDTR	58.33	60	25	0	884	705	99	158	2e-07	61.6
comp931_c0_seq1	tr|G8A146|G8A146_MEDTR	71.83	71	20	0	519	307	150	220	1e-21	106
comp931_c0_seq2	tr|G8A146|G8A146_MEDTR	72.73	77	21	0	364	134	150	226	4e-24	115
comp939_c0_seq1	tr|A5BPC1|A5BPC1_VITVI	57.01	107	46	0	33	353	1101	1207	8e-32	142
comp943_c0_seq1	tr|G7L866|G7L866_MEDTR	88.79	232	26	0	89	784	1	232	3e-109	399
comp945_c0_seq1	tr|Q5UAS7|Q5UAS7_BOMMO	78.41	88	19	0	267	4	1	88	1e-33	146
comp951_c0_seq1	tr|B9S8Q5|B9S8Q5_RICCO	46.15	117	63	0	2	352	127	243	6e-23	111
comp951_c1_seq1	tr|B9HEG2|B9HEG2_POPTR	50.53	95	47	1	130	414	10	103	1e-16	90.5
comp955_c0_seq1	tr|G7ZVK2|G7ZVK2_MEDTR	57.47	87	36	3	47	304	436	516	3e-15	85.5
comp963_c0_seq1	tr|G7KNF6|G7KNF6_MEDTR	85.29	136	20	1	462	55	1	135	9e-60	234
comp966_c0_seq1	tr|G7JLH6|G7JLH6_MEDTR	80.31	127	25	1	635	255	751	875	5e-52	208
comp967_c0_seq1	tr|A7RFN2|A7RFN2_NEMVE	43.28	67	36	2	264	70	442	505	7e-07	57.8
comp967_c1_seq1	tr|F4X829|F4X829_ACREC	53.66	82	38	0	3	248	229	310	3e-17	92
comp974_c0_seq1	tr|Q6GW02|Q6GW02_AEDAE	58.92	409	168	2	53	1279	56	461	5e-136	489
comp979_c0_seq1	tr|G7L3I9|G7L3I9_MEDTR	83.25	197	33	0	2	592	1070	1266	2e-89	333
comp985_c0_seq1	tr|E0V8Y2|E0V8Y2_PEDHC	54.39	114	46	2	649	326	4	115	1e-24	119
comp989_c0_seq1	tr|Q19N38|Q19N38_VITVI	94.44	36	2	0	233	340	22	57	2e-12	76.6
comp1006_c0_seq1	tr|G7KD01|G7KD01_MEDTR	87.5	48	6	0	145	2	475	522	1e-16	90.5
comp1011_c0_seq1	tr|G8A0L0|G8A0L0_MEDTR	85.29	34	5	0	102	1	430	463	4e-23	67.4
comp1014_c0_seq1	tr|G7JDI9|G7JDI9_MEDTR	61.26	111	43	0	68	400	72	182	2e-34	149
comp1014_c1_seq1	tr|G7JDI9|G7JDI9_MEDTR	60.47	43	17	0	2	130	179	221	1e-07	60.5
comp1025_c0_seq1	tr|G7LAK1|G7LAK1_MEDTR	80	95	19	0	258	542	306	400	4e-48	157
comp1036_c0_seq1	tr|A4PSD6|A4PSD6_MEDTR	61.65	133	51	0	400	2	141	273	8e-43	177
comp1036_c0_seq2	tr|Q9C697|Q9C697_ARATH	42.67	232	133	0	698	3	322	553	8e-44	181
comp1038_c0_seq1	tr|G8A0L0|G8A0L0_MEDTR	82.72	81	14	0	1	243	267	347	9e-26	120
comp1047_c0_seq1	tr|F9FPB7|F9FPB7_FUSOF	100	163	0	0	52	540	770	932	2e-85	319
comp1059_c0_seq1	tr|F6PHQ6|F6PHQ6_CIOIN	35.22	159	103	0	75	551	220	378	8e-25	119
comp1066_c0_seq1	tr|B9S4V9|B9S4V9_RICCO	84.26	197	31	0	1	591	99	295	3e-92	342
comp1074_c0_seq1	tr|Q0HA68|Q0HA68_MALDO	55.41	231	76	6	614	3	18	245	1e-55	221
comp1074_c1_seq1	tr|F6HH58|F6HH58_VITVI	90.48	84	8	0	3	254	231	314	3e-39	165
comp1079_c0_seq1	tr|C4WSY7|C4WSY7_ACYPI	84.09	88	14	2	2	265	99	184	2e-34	149
comp1090_c0_seq1	tr|G7K985|G7K985_MEDTR	68.57	175	43	6	2	490	453	626	2e-53	214
comp1093_c0_seq1	tr|Q5YBY1|Q5YBY1_ASPFL	85.22	115	17	0	2	346	114	228	1e-53	213
comp1099_c0_seq2	tr|E2B3N9|E2B3N9_HARSA	78.67	75	16	0	225	1	853	927	1e-25	120
comp1100_c0_seq1	tr|G7IMN3|G7IMN3_MEDTR	72.64	106	28	1	319	5	383	488	2e-37	159
comp1103_c0_seq1	tr|Q7S6N9|Q7S6N9_NEUCR	89.74	39	4	0	229	113	365	403	2e-11	73.2
comp1108_c0_seq1	tr|B9MVG4|B9MVG4_POPTR	86.26	131	18	0	393	1	1	131	1e-58	230
comp1108_c0_seq2	tr|B9R7N2|B9R7N2_RICCO	85.96	57	8	0	387	217	1	57	7e-19	98.2
comp1109_c0_seq1	tr|E2AAB5|E2AAB5_CAMFO	46.58	234	125	2	1	702	233	455	1e-43	181
comp1110_c0_seq1	tr|G7JN65|G7JN65_MEDTR	57.01	107	41	2	15	320	12	117	7e-24	114
comp1115_c0_seq1	tr|D6W6D2|D6W6D2_TRICA	52.14	234	112	1	10	711	1852	2084	3e-60	236
comp1120_c0_seq1	tr|A4PIZ1|A4PIZ1_LOTJA	71.67	60	17	1	388	209	51	109	3e-16	89
comp1120_c0_seq2	tr|Q9AUC6|Q9AUC6_IPOBA	76.62	77	18	0	234	4	142	218	1e-44	131
comp1121_c0_seq1	tr|Q0U9G1|Q0U9G1_PHANO	77.5	80	18	0	3	242	433	512	2e-29	132
comp1126_c0_seq2	tr|G7JPC8|G7JPC8_MEDTR	32.43	111	75	1	387	55	254	360	1e-06	45.8
comp1135_c0_seq1	tr|B4N0H9|B4N0H9_DROWI	50.25	203	96	3	663	70	126	324	2e-50	203
comp1139_c0_seq1	tr|A2QFT6|A2QFT6_ASPNC	62.96	54	20	0	34	195	1	54	4e-16	88.6
comp1139_c0_seq2	tr|A2QFT6|A2QFT6_ASPNC	67.65	34	11	0	144	245	21	54	4e-12	56.2
comp1140_c0_seq1	tr|G7KZZ9|G7KZZ9_MEDTR	97.37	38	1	0	387	500	1	38	4e-14	82
comp1163_c0_seq1	tr|Q0IF10|Q0IF10_AEDAE	65.06	83	27	2	357	115	478	557	5e-21	105
comp1163_c1_seq1	tr|E2C6T0|E2C6T0_HARSA	67.06	85	28	0	278	24	355	439	2e-27	126
comp1171_c0_seq1	tr|Q4PN05|Q4PN05_IXOSC	43.94	66	37	1	1	198	165	229	5e-10	68.2
comp1171_c1_seq1	tr|G3MJX6|G3MJX6_9ACAR	45.57	79	43	0	4	240	92	170	3e-15	85.9
comp1175_c0_seq1	tr|B5B378|B5B378_CARPA	60	60	24	0	167	346	1145	1204	4e-22	82.8
comp1184_c0_seq1	tr|D6WHK5|D6WHK5_TRICA	59.22	103	42	0	14	322	1166	1268	9e-29	130
comp1184_c1_seq1	tr|B4LEI2|B4LEI2_DROVI	59.7	134	54	0	404	3	1173	1306	5e-42	174
comp1186_c1_seq1	tr|D6WC41|D6WC41_TRICA	33.9	177	95	6	542	78	319	490	6e-13	78.6
comp1188_c0_seq1	tr|G1C5P3|G1C5P3_9PLEO	95.85	193	8	0	667	89	1	193	2e-103	379
comp1190_c0_seq1	tr|Q84ZV5|Q84ZV5_SOYBN	47.46	118	57	3	20	358	1378	1495	9e-19	97.8
comp1193_c0_seq1	tr|E0VXV7|E0VXV7_PEDHC	47.06	187	99	1	1	561	174	359	7e-43	178
comp1193_c1_seq1	tr|E0VXV7|E0VXV7_PEDHC	50.97	155	75	1	5	466	23	177	7e-36	154
comp1198_c0_seq1	tr|A9CSF0|A9CSF0_ACYPI	89.74	117	12	0	4	354	353	469	1e-55	219
comp1198_c0_seq2	tr|A9CSF0|A9CSF0_ACYPI	89.74	117	12	0	4	354	353	469	1e-55	219
comp1226_c0_seq1	tr|Q2PEU3|Q2PEU3_TRIPR	41.41	99	58	0	353	57	453	551	7e-13	77.8
comp1239_c0_seq1	tr|A5CAK5|A5CAK5_VITVI	32.2	118	79	1	356	706	12	129	2e-08	64.7
comp1243_c0_seq1	tr|E5A286|E5A286_LEPMJ	82.76	58	10	0	1	174	250	307	9e-18	94
comp1243_c1_seq1	tr|F9X9G1|F9X9G1_MYCGM	71.43	77	22	0	232	2	1	77	5e-26	121
comp1254_c0_seq1	tr|A6N9M1|A6N9M1_ORNPR	80.28	71	14	1	231	19	164	233	6e-25	117
comp1259_c0_seq1	tr|D2A2P4|D2A2P4_TRICA	52.13	94	44	1	1	279	210	303	6e-20	101
comp1265_c0_seq1	tr|G7JCM4|G7JCM4_MEDTR	62.5	88	33	0	265	2	193	280	7e-18	94.4
comp1266_c0_seq1	tr|G7LHV1|G7LHV1_MEDTR	73.74	198	52	0	2	595	682	879	2e-75	286
comp1266_c0_seq2	tr|G7LHV1|G7LHV1_MEDTR	75.76	198	48	0	2	595	682	879	5e-81	304
comp1268_c0_seq1	tr|A5BMC8|A5BMC8_VITVI	60.43	187	73	2	1012	455	1070	1253	2e-55	221
comp1276_c0_seq1	tr|F9F820|F9F820_FUSOF	99.26	136	1	0	21	428	99	234	2e-59	232
comp1277_c0_seq1	tr|G7L875|G7L875_MEDTR	85.41	185	24	3	3	548	93	276	5e-84	314
comp1277_c1_seq1	tr|G7L875|G7L875_MEDTR	80.49	41	8	0	126	4	47	87	3e-10	68.9
comp1285_c0_seq1	tr|C8CGD1|C8CGD1_NILLU	71.33	143	41	0	6	434	190	332	2e-56	222
comp1290_c0_seq1	tr|Q6X0P1|Q6X0P1_SOYBN	81.32	91	16	1	271	2	785	875	1e-31	139
comp1290_c0_seq2	tr|Q6X0P1|Q6X0P1_SOYBN	76.52	115	20	1	332	9	785	899	3e-39	165
comp1292_c0_seq1	tr|B7QLU8|B7QLU8_IXOSC	47.54	61	31	1	4	183	86	146	1e-08	63.5
comp1295_c0_seq1	tr|G7L9Q2|G7L9Q2_MEDTR	84.62	52	8	0	156	1	1	52	9e-07	57.4
comp1295_c1_seq1	tr|G7L9Q2|G7L9Q2_MEDTR	53.29	167	74	5	45	533	73	216	3e-32	142
comp1296_c0_seq1	tr|E3S9K0|E3S9K0_PYRTT	87.91	91	11	0	552	280	990	1080	9e-39	164
comp1303_c0_seq1	tr|F9XC71|F9XC71_MYCGM	78.23	124	24	2	16	378	236	356	2e-46	189
comp1304_c0_seq1	tr|D2A1Y4|D2A1Y4_TRICA	59.01	283	114	5	44	886	201	475	4e-87	327
comp1304_c0_seq2	tr|Q178W2|Q178W2_AEDAE	63.19	182	67	1	2	547	1108	1288	2e-63	246
comp1307_c0_seq1	tr|D6WQ66|D6WQ66_TRICA	69.86	73	21	1	217	2	97	169	1e-21	107
comp1308_c0_seq1	tr|B3P9S9|B3P9S9_DROER	75	52	13	0	3	158	207	258	5e-17	91.7
comp1308_c1_seq1	tr|G6DB51|G6DB51_DANPL	65.62	64	22	1	8	199	72	125	1e-15	86.7
comp1313_c0_seq1	tr|C4WS19|C4WS19_ACYPI	91.76	85	7	0	255	1	53	137	4e-43	178
comp1313_c1_seq1	tr|C4WS18|C4WS18_ACYPI	90	80	8	0	1	240	248	327	1e-40	170
comp1316_c0_seq1	tr|G7IA93|G7IA93_MEDTR	89.94	179	18	0	1	537	469	647	3e-89	332
comp1317_c0_seq1	tr|Q2HS71|Q2HS71_MEDTR	78.7	230	49	0	36	725	145	374	4e-102	375
comp1320_c0_seq1	tr|G7JG32|G7JG32_MEDTR	43.28	134	74	2	768	373	973	1106	9e-35	119
comp1320_c0_seq2	tr|G7JK32|G7JK32_MEDTR	51.02	49	24	0	201	55	1123	1171	2e-07	59.7
comp1321_c0_seq1	tr|G7J9M1|G7J9M1_MEDTR	41.35	208	116	9	813	208	133	304	5e-16	89.7
comp1322_c0_seq1	tr|Q0UJR0|Q0UJR0_PHANO	44.37	151	65	2	99	494	17	167	1e-14	84
comp1335_c0_seq1	tr|F4WBZ6|F4WBZ6_ACREC	37.5	72	45	1	326	111	864	928	1e-08	63.5
comp1335_c1_seq1	tr|E0VZW9|E0VZW9_PEDHC	40.12	167	84	3	12	464	541	707	1e-30	136
comp1342_c0_seq1	tr|D6WNA7|D6WNA7_TRICA	70	60	18	0	14	193	533	592	1e-20	103
comp1343_c0_seq1	tr|E2BFD9|E2BFD9_HARSA	70.94	117	34	0	62	412	269	385	8e-51	203
comp1345_c0_seq1	tr|D6WM56|D6WM56_TRICA	55.88	68	30	0	3	206	253	320	2e-13	79.7
comp1349_c0_seq1	tr|E2EZ02|E2EZ02_9HEMI	90.36	166	16	0	2	499	93	258	3e-81	304
comp1350_c0_seq1	tr|G6CUT0|G6CUT0_DANPL	44.29	70	39	2	21	230	527	593	4e-07	58.5
comp1350_c1_seq1	tr|B7PHB3|B7PHB3_IXOSC	36.9	84	53	2	265	14	436	516	2e-06	56.2
comp1352_c0_seq2	tr|Q9FJV3|Q9FJV3_ARATH	40.77	130	74	3	7	387	474	594	3e-15	85.9
comp1354_c0_seq1	tr|O74183|O74183_FUSOX	97.4	77	2	0	3	233	312	388	1e-30	137
comp1363_c0_seq1	tr|B9S4A9|B9S4A9_RICCO	71.08	83	24	0	561	313	567	649	1e-26	124
comp1364_c0_seq1	tr|G7LH18|G7LH18_MEDTR	66.07	112	23	4	129	419	35	145	1e-24	94.7
comp1369_c0_seq1	tr|Q7XRJ8|Q7XRJ8_ORYSJ	60.56	71	28	0	6	218	306	376	3e-18	95.5
comp1370_c0_seq1	tr|B7PYP4|B7PYP4_IXOSC	78.69	61	13	0	2	184	369	429	2e-21	105
comp1370_c1_seq1	tr|B4NG38|B4NG38_DROWI	80.25	81	16	0	18	260	477	557	1e-31	140
comp1372_c0_seq1	tr|F6GTM2|F6GTM2_VITVI	83.56	146	20	1	72	497	145	290	2e-66	255
comp1375_c0_seq1	tr|C4WV09|C4WV09_ACYPI	90.2	102	10	0	50	355	14	115	1e-47	187
comp1380_c0_seq1	tr|G7J0I4|G7J0I4_MEDTR	67.31	104	34	1	2	313	662	763	5e-30	134
comp1384_c0_seq1	tr|F6YQP6|F6YQP6_XENTR	81.2	117	22	0	356	6	313	429	5e-50	199
comp1384_c1_seq1	tr|Q08C70|Q08C70_DANRE	70.31	64	19	0	3	194	359	422	9e-21	103
comp1386_c0_seq1	tr|D7SJS0|D7SJS0_VITVI	56.54	191	83	2	573	1	29	217	2e-60	236
comp1386_c1_seq1	tr|B9T6M2|B9T6M2_RICCO	62.33	300	113	0	2	901	221	520	1e-109	400
comp1390_c0_seq1	tr|B7PDX2|B7PDX2_IXOSC	47.06	102	54	0	238	543	190	291	1e-23	114
comp1392_c0_seq1	sp|P49633|RL40_ACACA	94.51	91	5	0	1	273	38	128	3e-44	182
comp1393_c0_seq1	tr|C4WS94|C4WS94_ACYPI	86.27	51	7	0	201	49	288	338	1e-18	96.7
comp1393_c1_seq1	tr|C4WS94|C4WS94_ACYPI	87.88	66	8	0	2	199	224	289	1e-27	126
comp1394_c0_seq1	tr|F4W6L2|F4W6L2_ACREC	70.33	91	27	0	776	504	59	149	2e-37	160
comp1400_c1_seq1	tr|E0VI83|E0VI83_PEDHC	46.24	93	49	1	278	3	431	523	1e-13	80.5
comp1403_c0_seq1	tr|A2Q681|A2Q681_MEDTR	50.62	81	40	0	246	4	1	81	2e-16	89.7
comp1407_c0_seq1	tr|G7KYZ2|G7KYZ2_MEDTR	54.29	35	16	0	84	188	420	454	7e-09	42.4
comp1408_c0_seq1	tr|D6WSR0|D6WSR0_TRICA	44.79	96	49	1	277	2	420	515	5e-14	81.6
comp1410_c1_seq1	tr|E9GJZ1|E9GJZ1_DAPPU	90.32	31	3	0	61	153	2116	2146	8e-09	64.3
comp1411_c0_seq1	tr|E0VN93|E0VN93_PEDHC	90.83	120	11	0	287	646	34	153	1e-57	227
comp1411_c1_seq1	tr|E0VN93|E0VN93_PEDHC	61.19	67	26	1	239	39	150	215	2e-19	99.4
comp1414_c0_seq1	tr|B9SL20|B9SL20_RICCO	74.36	117	30	0	1	351	495	611	1e-45	186
comp1416_c0_seq1	tr|C4WTX5|C4WTX5_ACYPI	69.01	71	22	0	214	2	71	141	1e-22	110
comp1416_c1_seq1	tr|C4WTX5|C4WTX5_ACYPI	38.96	77	44	1	422	201	137	213	9e-07	57.4
comp1417_c0_seq1	tr|C4WSU0|C4WSU0_ACYPI	98.73	79	1	0	330	94	81	159	3e-36	155
comp1417_c1_seq1	tr|C4WSU0|C4WSU0_ACYPI	97.26	73	2	0	42	260	1	73	4e-33	145
comp1420_c0_seq1	tr|G7L3D0|G7L3D0_MEDTR	54.1	61	28	0	185	3	13	73	5e-09	65.1
comp1422_c0_seq1	tr|B9IBQ4|B9IBQ4_POPTR	80.77	26	5	0	134	211	13	38	6e-06	54.7
comp1423_c0_seq1	tr|G6CID8|G6CID8_DANPL	72.22	108	27	2	20	334	246	353	1e-37	159
comp1423_c1_seq1	tr|E2A691|E2A691_CAMFO	72	100	28	0	304	5	14	113	2e-40	169
comp1425_c0_seq1	tr|A5BCQ9|A5BCQ9_VITVI	43.38	136	59	2	76	429	884	1019	5e-25	118
comp1425_c1_seq1	tr|A5BLV0|A5BLV0_VITVI	34.31	102	67	2	318	13	654	738	5e-08	61.6
comp1426_c0_seq1	tr|G7KYF7|G7KYF7_MEDTR	57.89	76	32	0	6	233	778	853	6e-09	64.7
comp1426_c0_seq2	tr|Q1M2R7|Q1M2R7_SOYBN	85.23	88	13	0	232	495	891	978	7e-37	157
comp1427_c0_seq1	tr|F9XM55|F9XM55_MYCGM	61.54	104	40	2	319	8	345	446	1e-32	143
comp1429_c0_seq1	tr|D6WMN2|D6WMN2_TRICA	73.68	76	20	0	230	3	1	76	7e-24	114
comp1429_c1_seq1	tr|D6WMN2|D6WMN2_TRICA	73.55	121	32	0	3	365	76	196	9e-47	190
comp1438_c0_seq1	tr|D6WYQ8|D6WYQ8_TRICA	47.65	149	47	8	530	177	230	374	7e-21	104
comp1438_c1_seq1	tr|E2BW55|E2BW55_HARSA	63.41	123	44	2	367	2	111	232	1e-37	159
comp1439_c0_seq1	tr|G7IK10|G7IK10_MEDTR	37.14	140	58	6	639	310	2059	2191	1e-07	61.2
comp1439_c0_seq2	tr|G7IK10|G7IK10_MEDTR	41.79	134	55	6	354	22	2059	2185	6e-11	71.2
comp1445_c0_seq1	tr|G7I4Y3|G7I4Y3_MEDTR	73.02	430	109	4	22	1290	10	439	5e-164	582
comp1446_c0_seq1	tr|Q69F85|Q69F85_PHAVU	41.43	70	41	0	210	1	232	301	1e-08	63.5
comp1453_c0_seq1	tr|G7JMY5|G7JMY5_MEDTR	57.22	367	133	4	1030	2	27	392	3e-108	396
comp1453_c0_seq2	tr|G7JMY5|G7JMY5_MEDTR	62.11	161	60	1	481	2	232	392	3e-94	205
comp1457_c0_seq1	tr|C4WWN3|C4WWN3_ACYPI	72.41	87	24	0	263	3	14	100	8e-33	144
comp1457_c1_seq1	tr|C4WWN3|C4WWN3_ACYPI	74.14	58	15	0	289	116	99	156	1e-18	97.1
comp1458_c0_seq1	tr|A5BK17|A5BK17_VITVI	56.76	37	16	0	302	192	413	449	3e-10	49.3
comp1458_c0_seq2	tr|G7J9B2|G7J9B2_MEDTR	43.67	158	84	4	474	16	791	929	1e-11	73.9
comp1461_c0_seq1	tr|G7JI09|G7JI09_MEDTR	97.14	105	3	0	315	1	172	276	2e-50	202
comp1467_c0_seq1	sp|P58405|STRN3_RAT	87.36	87	11	0	263	3	706	792	8e-38	160
comp1479_c1_seq1	tr|B9S9A4|B9S9A4_RICCO	77.78	54	12	0	3	164	26	79	4e-18	95.1
comp1482_c0_seq1	tr|F6I3M4|F6I3M4_VITVI	59.38	32	13	0	153	248	113	144	7e-11	48.5
comp1487_c0_seq1	tr|F9WWJ1|F9WWJ1_MYCGM	86.11	144	18	2	2	427	517	659	4e-50	202
comp1487_c0_seq2	tr|F9WWJ1|F9WWJ1_MYCGM	84.83	145	20	2	2	430	517	659	1e-49	200
comp1491_c0_seq1	tr|F9FWW7|F9FWW7_FUSOF	100	120	0	0	362	3	672	791	1e-59	233
comp1505_c0_seq1	tr|G3WBT6|G3WBT6_SARHA	25.64	156	105	4	437	3	76	226	4e-07	58.5
comp1508_c0_seq1	tr|G7IDC2|G7IDC2_MEDTR	66.67	51	17	0	288	136	711	761	2e-19	60.8
comp1515_c0_seq1	tr|F4WBE5|F4WBE5_ACREC	67.86	84	26	1	290	42	212	295	4e-24	115
comp1517_c0_seq2	tr|Q0GLC9|Q0GLC9_SOYBN	36.7	109	52	3	278	3	208	316	2e-08	63.2
comp1524_c0_seq1	tr|Q0UUA8|Q0UUA8_PHANO	98.68	76	1	0	2	229	219	294	6e-35	150
comp1524_c0_seq2	tr|E3Q5N7|E3Q5N7_COLGM	83.04	112	19	0	2	337	184	295	9e-48	193
comp1530_c0_seq1	tr|F9WZ56|F9WZ56_MYCGM	75.53	94	21	1	279	4	12	105	1e-34	150
comp1535_c0_seq1	tr|B7QDL4|B7QDL4_IXOSC	35.56	180	113	5	9	539	226	400	7e-19	98.6
comp1535_c1_seq1	tr|F6QMI8|F6QMI8_ORNAN	37.97	79	49	0	4	240	6	84	4e-07	58.5
comp1544_c0_seq1	tr|Q7Q7V5|Q7Q7V5_ANOGA	39.42	104	62	1	315	7	302	405	2e-14	83.2
comp1546_c0_seq2	tr|G7KMN1|G7KMN1_MEDTR	78.57	84	18	1	2	253	544	624	7e-29	130
comp1548_c0_seq1	tr|A5C219|A5C219_VITVI	63.16	95	35	0	289	5	63	157	2e-30	136
comp1551_c0_seq1	tr|Q9SQW9|Q9SQW9_ARATH	70	30	9	0	241	330	1356	1385	6e-06	51.2
comp1555_c0_seq1	tr|C5WN93|C5WN93_SORBI	65.85	41	14	0	123	1	51	91	2e-06	56.2
comp1559_c0_seq1	tr|A2Q468|A2Q468_MEDTR	84.21	171	27	0	516	4	43	213	3e-82	308
comp1559_c0_seq2	tr|A2Q468|A2Q468_MEDTR	78.95	190	40	1	573	4	25	213	4e-86	321
comp1561_c0_seq1	tr|Q0IFC5|Q0IFC5_AEDAE	69.71	241	69	1	716	6	255	495	1e-91	340
comp1562_c0_seq1	tr|B4K4N3|B4K4N3_DROMO	36.78	174	102	4	94	591	1629	1801	2e-20	103
comp1562_c0_seq2	tr|B4LZS8|B4LZS8_DROVI	27.43	226	159	4	94	756	1623	1809	6e-14	83.2
comp1578_c0_seq1	tr|B7QAL5|B7QAL5_IXOSC	64.58	96	34	0	1	288	405	500	4e-30	135
comp1583_c0_seq1	tr|G7LHB9|G7LHB9_MEDTR	90.32	93	9	0	3	281	844	936	2e-45	185
comp1583_c1_seq1	tr|G7LHB9|G7LHB9_MEDTR	59.63	218	56	8	6	563	625	838	1e-50	203
comp1607_c0_seq1	tr|D1ZZR8|D1ZZR8_TRICA	50.91	55	27	0	307	143	376	430	5e-08	61.6
comp1607_c1_seq1	tr|G6CJR7|G6CJR7_DANPL	55.74	61	27	0	183	1	19	79	1e-07	60.5
comp1609_c0_seq1	tr|G7JU16|G7JU16_MEDTR	85.35	157	23	0	2	472	583	739	4e-80	301
comp1609_c1_seq1	tr|G7JU16|G7JU16_MEDTR	93.89	131	8	0	393	1	451	581	2e-67	258
comp1613_c1_seq1	tr|E2BN38|E2BN38_HARSA	38.27	162	93	6	98	562	1455	1604	6e-22	108
comp1615_c0_seq1	tr|F9FR15|F9FR15_FUSOF	96.33	109	4	0	440	114	182	290	3e-57	225
comp1615_c0_seq2	tr|E3RNB6|E3RNB6_PYRTT	94.74	95	5	0	286	2	180	274	1e-47	192
comp1617_c0_seq1	tr|F7CMX1|F7CMX1_ORNAN	98.77	81	1	0	245	3	7	87	2e-37	159
comp1625_c0_seq1	tr|G7I6W8|G7I6W8_MEDTR	75	84	21	0	2	253	38	121	1e-27	126
comp1634_c0_seq1	tr|Q7QIL7|Q7QIL7_ANOGA	44.12	102	57	0	357	52	415	516	2e-21	106
comp1641_c0_seq1	tr|F6H4B9|F6H4B9_VITVI	55.68	185	79	4	250	795	1	182	2e-46	191
comp1641_c1_seq1	tr|F6H4B9|F6H4B9_VITVI	40.21	286	160	4	827	3	238	523	3e-52	210
comp1646_c0_seq1	tr|A5X2S4|A5X2S4_9ERIC	35.71	84	54	1	5	256	342	424	2e-07	60.1
comp1649_c0_seq1	tr|B9R6T2|B9R6T2_RICCO	75.68	111	25	1	329	3	479	589	3e-43	178
comp1650_c0_seq1	tr|G7KF54|G7KF54_MEDTR	76.25	80	16	2	233	3	143	216	4e-28	128
comp1650_c1_seq1	tr|G7KF54|G7KF54_MEDTR	71.33	150	37	5	432	1	1	148	1e-44	184
comp1667_c0_seq1	tr|G7JJ26|G7JJ26_MEDTR	91.14	79	7	0	239	3	6	84	1e-33	146
comp1667_c1_seq1	tr|A5BKR5|A5BKR5_VITVI	92	75	6	0	227	3	80	154	1e-31	139
comp1668_c0_seq1	tr|Q949K9|Q949K9_CICAR	70	80	24	0	240	1	320	399	9e-31	137
comp1674_c0_seq1	tr|D0US55|D0US55_9ODON	93.84	146	9	0	3	440	14	159	2e-80	302
comp1674_c1_seq1	tr|G6DHY1|G6DHY1_DANPL	95.83	216	9	0	6	653	563	778	2e-108	395
comp1678_c0_seq1	tr|A5C102|A5C102_VITVI	63.64	66	24	0	2	199	483	548	2e-18	95.9
comp1681_c1_seq1	tr|E0VTV8|E0VTV8_PEDHC	54.36	195	67	2	277	795	867	1061	7e-55	219
comp1684_c0_seq1	tr|C4WS48|C4WS48_ACYPI	93.05	259	16	1	850	80	1	259	2e-123	447
comp1687_c0_seq1	tr|E0VNZ9|E0VNZ9_PEDHC	68.42	57	18	0	205	375	6	62	1e-16	90.1
comp1687_c1_seq1	tr|D3TRZ1|D3TRZ1_GLOMM	73.02	63	17	0	3	191	73	135	7e-21	104
comp1688_c0_seq1	tr|E0VAX1|E0VAX1_PEDHC	68.42	171	54	2	7	519	763	924	6e-55	217
comp1689_c0_seq1	tr|G8DCY0|G8DCY0_PHAVU	80.82	73	14	1	252	470	1	72	1e-25	120
comp1691_c1_seq1	tr|B9SB19|B9SB19_RICCO	66.41	131	44	0	394	2	105	235	3e-44	181
comp1693_c0_seq1	tr|G7J708|G7J708_MEDTR	69.09	110	32	1	1	324	120	229	3e-37	158
comp1693_c1_seq1	tr|G7J708|G7J708_MEDTR	64.04	228	80	3	1	678	232	454	6e-86	321
comp1695_c0_seq1	tr|G7ZV92|G7ZV92_MEDTR	53.42	73	30	2	4	210	128	197	4e-13	72
comp1696_c0_seq1	tr|C4WS23|C4WS23_ACYPI	95.65	184	8	0	781	230	88	271	9e-93	344
comp1697_c1_seq1	tr|B7PMX5|B7PMX5_IXOSC	38.96	77	47	0	1	231	94	170	1e-09	67
comp1698_c0_seq1	tr|G7KVB2|G7KVB2_MEDTR	60.24	83	30	3	3	242	141	213	7e-15	84.3
comp1700_c0_seq1	tr|C6T8C8|C6T8C8_SOYBN	82.61	46	8	0	139	2	52	97	9e-15	85.1
comp1702_c0_seq1	tr|C5XV31|C5XV31_SORBI	61.7	47	17	1	197	60	327	373	2e-06	57
comp1702_c0_seq2	tr|C5XV31|C5XV31_SORBI	61.7	47	17	1	197	60	327	373	1e-06	57
comp1705_c0_seq1	tr|G7J9B2|G7J9B2_MEDTR	66.67	90	29	1	4	270	819	908	9e-24	114
comp1708_c0_seq1	tr|D6X2I0|D6X2I0_TRICA	65.19	135	47	0	2	406	247	381	1e-48	196
comp1708_c1_seq1	tr|Q16HF5|Q16HF5_AEDAE	65.89	129	44	0	388	2	120	248	1e-43	180
comp1709_c0_seq1	tr|D0PPF3|D0PPF3_9EUKA	83.33	66	11	0	200	3	335	400	5e-26	121
comp1711_c0_seq1	tr|A2Q568|A2Q568_MEDTR	36.51	189	119	3	607	44	1	180	3e-34	145
comp1727_c0_seq1	tr|F9X431|F9X431_MYCGM	79.06	234	49	0	2	703	14	247	3e-104	382
comp1728_c0_seq1	tr|B9S8J3|B9S8J3_RICCO	84.56	149	23	0	1	447	693	841	1e-66	256
comp1728_c1_seq1	tr|G7K816|G7K816_MEDTR	87.93	58	7	0	1	174	153	210	4e-23	111
comp1732_c0_seq1	tr|B2WGG8|B2WGG8_PYRTR	92.04	113	9	0	360	22	236	348	2e-44	182
comp1748_c0_seq1	tr|G7K8A4|G7K8A4_MEDTR	56.9	58	25	0	158	331	611	668	2e-10	69.3
comp1750_c1_seq1	tr|E2B7R7|E2B7R7_HARSA	28.39	155	109	3	460	2	506	658	3e-12	75.9
comp1752_c0_seq1	tr|F9FR18|F9FR18_FUSOF	88.79	107	12	0	99	419	1	107	3e-44	182
comp1753_c0_seq1	tr|Q2HSZ7|Q2HSZ7_MEDTR	48.35	91	47	0	1	273	646	736	5e-22	108
comp1755_c0_seq1	tr|G7I709|G7I709_MEDTR	72.06	68	19	0	255	52	720	787	1e-21	107
comp1755_c1_seq1	tr|F6H329|F6H329_VITVI	85.71	147	21	1	1	441	548	689	9e-69	263
comp1756_c0_seq1	tr|A7S0N7|A7S0N7_NEMVE	50	48	24	0	144	1	8	55	9e-08	60.8
comp1756_c1_seq1	tr|B4KCY1|B4KCY1_DROMO	44.24	165	92	1	6	500	44	206	7e-34	147
comp1758_c0_seq1	tr|Q9XE45|Q9XE45_ARATH	35.48	31	20	0	114	206	384	414	9e-07	34.7
comp1760_c0_seq1	tr|G7KQ61|G7KQ61_MEDTR	91.11	180	16	0	40	579	692	871	4e-94	348
comp1761_c0_seq1	tr|G7JR21|G7JR21_MEDTR	73.33	30	7	1	2	88	698	727	1e-06	42.7
comp1768_c0_seq1	tr|G7KGZ6|G7KGZ6_MEDTR	71.57	102	29	0	2	307	455	556	1e-34	149
comp1769_c1_seq1	tr|G7KBS3|G7KBS3_MEDTR	43.14	204	113	6	603	1	38	221	2e-27	127
comp1771_c0_seq1	tr|Q0GPI4|Q0GPI4_SOYBN	62.79	172	60	3	646	143	1	170	6e-49	198
comp1771_c0_seq2	tr|Q0GPI4|Q0GPI4_SOYBN	68.66	201	59	4	745	155	1	198	4e-66	256
comp1773_c0_seq1	tr|O04543|O04543_ARATH	54.74	95	43	0	34	318	573	667	5e-28	115
comp1773_c1_seq1	tr|O81617|O81617_ARATH	50.51	99	49	0	1	297	563	661	1e-21	107
comp1774_c0_seq1	tr|A5BVJ1|A5BVJ1_VITVI	69.75	238	72	0	760	47	925	1162	2e-91	340
comp1775_c0_seq1	tr|F9X1Z4|F9X1Z4_MYCGM	83.67	98	16	0	456	163	228	325	5e-46	187
comp1781_c0_seq1	tr|B9RCU2|B9RCU2_RICCO	64.75	122	43	1	2	367	64	183	1e-32	143
comp1783_c0_seq1	tr|G7LEW3|G7LEW3_MEDTR	45	60	33	0	134	313	5	64	4e-08	62
comp1785_c0_seq1	tr|Q2HW87|Q2HW87_MEDTR	75.17	149	36	1	3	446	411	559	4e-39	164
comp1785_c1_seq1	tr|G7IQJ8|G7IQJ8_MEDTR	73.33	75	20	0	229	5	130	204	5e-27	124
comp1788_c0_seq1	tr|D6X0C7|D6X0C7_TRICA	45.88	279	150	2	5	838	313	589	4e-58	229
comp1794_c0_seq1	tr|E0W1I9|E0W1I9_PEDHC	41.35	104	45	4	266	3	609	712	7e-08	61.2
comp1794_c1_seq1	tr|E2BLB4|E2BLB4_HARSA	33.14	169	81	5	3	413	374	539	2e-15	86.3
comp1796_c0_seq1	tr|B5U9W4|B5U9W4_LOTJA	59.38	128	52	0	1	384	1362	1489	1e-39	166
comp1796_c0_seq2	tr|B5U9W4|B5U9W4_LOTJA	61.67	180	69	0	2	541	1348	1527	5e-60	234
comp1798_c0_seq1	tr|A5C6P3|A5C6P3_VITVI	66.67	87	28	1	277	20	851	937	8e-27	124
comp1798_c1_seq1	tr|Q2HU08|Q2HU08_MEDTR	54.43	327	148	1	1	978	290	616	1e-93	349
comp1801_c0_seq1	tr|F9FVD9|F9FVD9_FUSOF	100	73	0	0	3	221	130	202	3e-33	147
comp1801_c1_seq1	tr|F9FVD9|F9FVD9_FUSOF	100	109	0	0	327	1	26	134	2e-56	222
comp1802_c0_seq1	tr|Q2R0G5|Q2R0G5_ORYSJ	61.02	59	23	0	257	81	921	979	1e-13	80.5
comp1806_c1_seq1	tr|G7IAD1|G7IAD1_MEDTR	42.53	87	43	3	22	261	225	304	5e-06	55.1
comp1816_c0_seq1	tr|E0VN38|E0VN38_PEDHC	80.25	81	16	0	289	531	1	81	2e-33	146
comp1816_c0_seq2	tr|E2BQR1|E2BQR1_HARSA	78.46	195	42	0	289	873	1	195	6e-80	302
comp1820_c0_seq1	tr|B4KHR0|B4KHR0_DROMO	44.39	196	107	5	584	3	573	760	1e-35	154
comp1827_c0_seq1	tr|B9HCJ4|B9HCJ4_POPTR	63.8	163	54	2	3	476	427	589	2e-50	202
comp1836_c0_seq1	tr|G7ZWZ6|G7ZWZ6_MEDTR	65.43	81	28	0	1	243	461	541	4e-16	88.6
comp1843_c1_seq1	tr|E0VQP0|E0VQP0_PEDHC	33.15	178	113	5	329	844	36	203	6e-20	103
comp1854_c0_seq1	tr|E0W1B5|E0W1B5_PEDHC	32.99	197	112	4	3	533	2196	2391	8e-17	91.3
comp1854_c1_seq1	tr|E0W1B5|E0W1B5_PEDHC	69.34	137	42	0	477	67	2412	2548	5e-46	187
comp1869_c0_seq1	tr|E9G1I7|E9G1I7_DAPPU	63.27	147	53	3	448	11	264	403	1e-41	174
comp1880_c0_seq1	sp|O24308|TOP2_PEA	48.78	41	21	0	301	179	58	98	6e-09	45.4
comp1880_c0_seq2	tr|Q2L363|Q2L363_MALDO	39.06	128	58	3	326	3	71	198	4e-14	82
comp1881_c0_seq1	tr|A5AU25|A5AU25_VITVI	63.64	55	20	0	266	102	515	569	8e-17	77.8
comp1889_c0_seq1	tr|B5DN50|B5DN50_DROPS	34.81	135	86	3	584	186	167	299	9e-19	98.2
comp1890_c0_seq1	tr|E9F3D7|E9F3D7_METAR	33.04	112	73	3	330	1	59	157	4e-10	68.6
comp1893_c0_seq1	tr|G7JSI2|G7JSI2_MEDTR	71.43	154	43	1	103	561	1	154	5e-48	194
comp1900_c0_seq1	tr|G7L460|G7L460_MEDTR	95.52	67	3	0	1	201	38	104	3e-33	145
comp1901_c0_seq1	tr|D7TBI3|D7TBI3_VITVI	62.5	88	33	0	103	366	14	101	2e-26	120
comp1903_c0_seq1	tr|F1Q353|F1Q353_CANFA	43.9	164	90	1	599	114	323	486	8e-34	147
comp1918_c0_seq1	tr|G7KUQ1|G7KUQ1_MEDTR	81.3	123	23	0	113	481	56	178	1e-53	213
comp1923_c0_seq1	tr|G7JYP4|G7JYP4_MEDTR	90.82	196	18	1	874	287	1149	1342	1e-92	344
comp1923_c0_seq2	tr|G7JYP4|G7JYP4_MEDTR	90.31	196	19	1	679	92	1149	1342	1e-92	343
comp1924_c0_seq1	tr|A5B3G7|A5B3G7_VITVI	81.46	151	28	0	513	61	1528	1678	1e-70	261
comp1929_c0_seq1	tr|G7ISV0|G7ISV0_MEDTR	37.27	110	69	1	7	336	264	369	2e-14	82.8
comp1937_c0_seq1	tr|D3KU57|D3KU57_LOTJA	73.33	75	20	1	112	336	7	80	1e-23	113
comp1941_c0_seq1	tr|E2ALY0|E2ALY0_CAMFO	74.19	93	24	3	3	281	769	856	5e-27	124
comp1942_c0_seq1	tr|G7J4K6|G7J4K6_MEDTR	88.1	42	5	0	145	20	1	42	4e-13	78.6
comp1944_c0_seq1	tr|Q710T7|Q710T7_POPDE	73.44	64	16	1	195	383	479	542	3e-27	102
comp1945_c0_seq1	tr|G7KTG9|G7KTG9_MEDTR	65.48	197	63	3	2	577	136	332	1e-58	230
comp1956_c0_seq1	tr|Q8MU61|Q8MU61_ACYPI	90.14	71	7	0	213	1	1	71	7e-31	137
comp1968_c0_seq1	tr|G7KMN1|G7KMN1_MEDTR	81.25	32	6	0	98	3	292	323	4e-07	58.5
comp1970_c0_seq1	tr|F6H6A4|F6H6A4_VITVI	61.94	155	56	1	2	457	117	271	1e-47	192
comp1976_c0_seq1	tr|G7IN28|G7IN28_MEDTR	95.65	46	2	0	138	1	1	46	2e-17	93.2
comp1983_c0_seq1	tr|Q9FJH5|Q9FJH5_ARATH	73.08	78	20	1	301	71	23	100	3e-25	119
comp1984_c0_seq1	tr|A5AG09|A5AG09_VITVI	46.67	45	21	1	327	202	488	532	1e-06	45.8
comp1986_c0_seq1	tr|E2B0H3|E2B0H3_CAMFO	66.09	115	36	2	2	337	1974	2087	4e-30	135
comp2004_c0_seq1	tr|Q9NCP8|Q9NCP8_DROME	88.89	72	8	0	385	170	1088	1159	9e-29	130
comp2005_c0_seq1	tr|G7K2U2|G7K2U2_MEDTR	75	104	25	3	309	1	42	143	1e-32	143
comp2005_c0_seq2	tr|G7K2U2|G7K2U2_MEDTR	84.51	71	11	1	213	1	74	143	3e-32	142
comp2006_c0_seq1	tr|A1C7N1|A1C7N1_ASPCL	93.94	66	4	0	1	198	201	266	7e-29	130
comp2013_c0_seq1	tr|C4WWA0|C4WWA0_ACYPI	93.94	99	6	0	150	446	1	99	1e-40	171
comp2015_c0_seq1	tr|D6WGM0|D6WGM0_TRICA	57.32	82	35	0	2	247	1323	1404	2e-17	93.2
comp2032_c0_seq1	tr|B2W3T6|B2W3T6_PYRTR	92.86	70	5	0	332	123	1	70	4e-29	131
comp2035_c0_seq1	tr|C0JJH6|C0JJH6_SOYBN	50.85	59	29	0	201	377	276	334	2e-08	51.2
comp2039_c0_seq1	tr|Q2HWC7|Q2HWC7_MEDTR	69.67	122	23	3	45	368	1	122	1e-39	166
comp2040_c0_seq1	tr|G7JVH5|G7JVH5_MEDTR	69.7	132	30	2	368	3	1	132	2e-43	179
comp2049_c0_seq1	tr|C6TE54|C6TE54_SOYBN	40.55	254	103	6	707	90	4	257	3e-25	120
comp2051_c0_seq1	tr|E5A9P4|E5A9P4_LEPMJ	79.76	84	14	1	243	1	324	407	1e-32	143
comp2052_c0_seq1	tr|D7MNV9|D7MNV9_ARALL	82.61	46	8	1	86	223	433	476	2e-10	69.7
comp2053_c0_seq1	tr|G7I8R7|G7I8R7_MEDTR	72.22	36	10	0	1	108	553	588	6e-09	64.7
comp2060_c0_seq1	tr|G7J4K4|G7J4K4_MEDTR	92.16	51	4	0	155	3	1	51	1e-18	96.7
comp2061_c0_seq1	tr|G7KD70|G7KD70_MEDTR	72.81	114	31	2	54	395	1	107	1e-34	149
comp2068_c0_seq1	tr|F6I3W2|F6I3W2_VITVI	71.18	170	49	0	2	511	467	636	2e-64	249
comp2072_c0_seq1	tr|B9H1K4|B9H1K4_POPTR	69.44	36	11	0	149	42	303	338	7e-07	57.8
comp2074_c0_seq1	tr|Q0WQ16|Q0WQ16_ARATH	34.26	108	71	0	361	38	390	497	3e-21	77.8
comp2076_c0_seq1	tr|A5BY31|A5BY31_VITVI	59.26	81	33	0	4	246	35	115	1e-21	106
comp2079_c0_seq1	tr|G7I2D2|G7I2D2_MEDTR	78.79	33	7	0	252	154	64	96	1e-08	63.5
comp2090_c0_seq1	tr|G7LAX0|G7LAX0_MEDTR	38.98	295	118	9	368	1066	46	329	2e-37	161
comp2093_c0_seq1	tr|A2Q503|A2Q503_MEDTR	60.34	116	29	1	1	297	117	232	3e-31	138
comp2101_c0_seq1	tr|Q2R116|Q2R116_ORYSJ	61.11	54	21	1	227	66	256	308	7e-15	69.7
comp2106_c0_seq1	tr|F9XBS8|F9XBS8_MYCGM	87.37	95	12	0	2	286	394	488	1e-43	179
comp2110_c0_seq1	tr|Q9FW98|Q9FW98_ORYSJ	42.86	182	102	2	17	556	809	987	9e-40	167
comp2117_c0_seq1	tr|Q7PH10|Q7PH10_ANOGA	77.42	93	20	1	3	278	1068	1160	3e-36	155
comp2128_c0_seq1	tr|B5U9W4|B5U9W4_LOTJA	62.16	111	42	0	1	333	155	265	2e-34	149
comp2130_c0_seq1	tr|G8DCY2|G8DCY2_PHAVU	43.48	69	39	2	362	156	465	526	2e-08	62.8
comp2141_c0_seq1	tr|B9T6M4|B9T6M4_RICCO	85.71	56	8	0	169	2	557	612	2e-22	109
comp2141_c0_seq2	tr|B9T6M4|B9T6M4_RICCO	86.67	60	8	0	181	2	553	612	1e-24	116
comp2141_c0_seq3	tr|B9T6M4|B9T6M4_RICCO	86.67	60	8	0	181	2	553	612	1e-24	116
comp2144_c0_seq1	tr|B9GJP8|B9GJP8_POPTR	50.62	81	36	4	192	422	60	137	1e-10	70.5
comp2160_c0_seq1	tr|G7KIZ3|G7KIZ3_MEDTR	36.49	148	63	4	3	353	352	498	6e-14	81.3
comp2161_c0_seq1	tr|D6WG46|D6WG46_TRICA	51.41	142	69	3	2	427	302	418	1e-27	126
comp2173_c0_seq1	tr|C4WSH6|C4WSH6_ACYPI	96.03	126	4	1	75	449	22	147	4e-63	245
comp2176_c0_seq1	tr|E3RCL2|E3RCL2_PYRTT	86.21	29	4	0	547	461	56	84	1e-05	54.3
comp2184_c0_seq1	tr|G7JY72|G7JY72_MEDTR	55.85	188	81	3	563	6	12	197	3e-35	152
comp2200_c0_seq1	tr|B9RCU8|B9RCU8_RICCO	32.58	132	87	1	558	169	20	151	2e-07	60.1
comp2208_c0_seq1	tr|B0W7B7|B0W7B7_CULQU	56.52	115	36	5	439	137	451	563	1e-19	101
comp2209_c0_seq1	tr|B0X4V2|B0X4V2_CULQU	39.86	148	87	3	441	4	496	642	1e-21	106
comp2216_c0_seq1	tr|E3WXC2|E3WXC2_ANODA	45.45	66	36	1	4	201	257	321	2e-07	59.3
comp2235_c0_seq1	tr|G6DJN4|G6DJN4_DANPL	57.54	179	75	2	1	534	188	362	1e-53	213
comp2236_c0_seq1	tr|G0Y6W1|G0Y6W1_ARAHY	46.94	49	24	1	169	29	988	1036	1e-06	40.4
comp2238_c0_seq1	tr|A5BCC7|A5BCC7_VITVI	57.78	90	38	0	405	136	901	990	8e-26	105
comp2240_c0_seq1	tr|E9J8R8|E9J8R8_SOLIN	53.01	83	39	1	322	74	640	717	9e-18	94
comp2250_c0_seq1	tr|C6TIN1|C6TIN1_SOYBN	65.75	73	25	0	1	219	333	405	2e-21	106
comp2250_c1_seq1	tr|C6TIN1|C6TIN1_SOYBN	72.19	151	42	0	1	453	185	335	2e-56	222
comp2258_c0_seq1	tr|B0BLI8|B0BLI8_LOTJA	75.31	81	20	2	331	573	417	494	5e-24	115
comp2265_c0_seq1	tr|Q1RU93|Q1RU93_MEDTR	53.74	147	68	0	545	105	626	772	5e-42	174
comp2269_c0_seq1	tr|G7JXH4|G7JXH4_MEDTR	66.46	161	52	4	72	548	11	153	3e-50	202
comp2272_c0_seq1	tr|E0VKU0|E0VKU0_PEDHC	47.37	57	30	0	201	31	9	65	4e-10	68.6
comp2276_c0_seq1	tr|D2A1F2|D2A1F2_TRICA	36.36	99	63	0	307	11	73	171	4e-14	82
comp2277_c0_seq1	tr|G6DEX3|G6DEX3_DANPL	49.18	61	31	0	298	116	187	247	1e-07	60.5
comp2280_c0_seq1	tr|G7ICT5|G7ICT5_MEDTR	88.81	143	14	1	171	593	31	173	2e-66	256
comp2281_c0_seq1	tr|D6WG02|D6WG02_TRICA	57.58	165	70	1	495	1	79	239	8e-47	190
comp2282_c0_seq1	tr|Q2HU20|Q2HU20_MEDTR	37.21	86	54	0	4	261	12	97	3e-07	59.3
comp2287_c0_seq1	tr|G7J7D0|G7J7D0_MEDTR	64.81	54	19	0	225	64	190	243	3e-13	79
comp2304_c0_seq1	tr|G7J420|G7J420_MEDTR	41.91	136	33	1	109	378	133	268	3e-19	99
comp2310_c0_seq1	tr|F9XAY4|F9XAY4_MYCGM	71.15	52	14	1	3	155	125	176	3e-12	75.5
comp2314_c0_seq1	tr|G7JLX5|G7JLX5_MEDTR	54.12	85	39	1	255	1	857	936	2e-16	89.4
comp2317_c0_seq1	tr|G7JBE3|G7JBE3_MEDTR	78.18	110	24	0	1	330	129	238	2e-41	172
comp2318_c0_seq1	tr|Q60DJ3|Q60DJ3_ORYSJ	40.54	185	110	1	9	563	519	702	3e-34	150
comp2334_c0_seq1	tr|G7K6T7|G7K6T7_MEDTR	86.67	75	10	0	225	1	52	126	2e-26	122
comp2336_c0_seq1	tr|G7ZV06|G7ZV06_MEDTR	68.89	180	47	8	662	150	1	178	2e-53	213
comp2340_c0_seq1	tr|G7K6U6|G7K6U6_MEDTR	30.4	125	87	1	93	467	1472	1577	2e-15	76.3
comp2345_c0_seq1	tr|G7J9I6|G7J9I6_MEDTR	41.79	67	39	0	27	227	168	234	5e-11	71.6
comp2346_c0_seq1	tr|C0JJH6|C0JJH6_SOYBN	37.5	72	45	0	1	216	189	260	2e-19	62.4
comp2356_c0_seq1	tr|G7I3B8|G7I3B8_MEDTR	82.63	190	33	1	570	1	20	208	9e-90	333
comp2357_c0_seq1	tr|G7I8E0|G7I8E0_MEDTR	87.5	112	14	0	2	337	165	276	5e-50	201
comp2359_c0_seq1	tr|B4KSE1|B4KSE1_DROMO	55.81	86	38	1	258	1	44	127	1e-19	100
comp2359_c1_seq1	sp|P31350|RIR2_HUMAN	86.25	80	11	0	242	3	154	233	3e-35	152
comp2368_c0_seq1	tr|F9WXZ1|F9WXZ1_MYCGM	53.76	173	80	1	3	521	171	335	5e-43	177
comp2375_c0_seq1	tr|E2C3M6|E2C3M6_HARSA	38.5	226	101	7	568	5	96	318	2e-34	149
comp2382_c0_seq1	tr|D7T6Z4|D7T6Z4_VITVI	76.79	56	13	0	427	260	51	106	2e-15	86.3
comp2384_c0_seq1	tr|G8A1C0|G8A1C0_MEDTR	74.51	51	13	1	2	154	277	326	8e-11	70.9
comp2394_c0_seq1	tr|A5AJJ1|A5AJJ1_VITVI	59.79	97	39	0	21	311	1044	1140	7e-34	147
comp2402_c0_seq1	tr|G7L9R0|G7L9R0_MEDTR	82.09	67	12	0	202	2	295	361	7e-26	120
comp2404_c0_seq1	tr|G7JIT1|G7JIT1_MEDTR	47.62	84	44	0	254	3	49	132	2e-17	73.2
comp2408_c0_seq1	tr|Q2RB37|Q2RB37_ORYSJ	54.3	221	99	4	4	660	93	308	2e-65	236
comp2410_c0_seq1	tr|G7LJ09|G7LJ09_MEDTR	85.71	140	20	0	420	1	697	836	1e-64	249
comp2433_c0_seq1	tr|E0VWT3|E0VWT3_PEDHC	45.56	169	91	2	1	504	760	923	3e-36	156
comp2434_c0_seq1	tr|G7I3L5|G7I3L5_MEDTR	49.32	73	37	2	2	220	1488	1552	1e-07	60.1
comp2435_c0_seq1	tr|G7KBR4|G7KBR4_MEDTR	60.7	201	75	3	617	27	91	282	5e-52	209
comp2447_c0_seq1	tr|G7L7I0|G7L7I0_MEDTR	68.57	140	44	1	1	420	498	635	1e-47	193
comp2451_c0_seq1	tr|E0VD60|E0VD60_PEDHC	55.06	158	68	5	3	467	274	412	1e-37	159
comp2453_c0_seq1	tr|F4WYW3|F4WYW3_ACREC	50.65	77	33	4	480	265	355	429	2e-13	79.7
comp2458_c0_seq1	tr|B2W7M1|B2W7M1_PYRTR	98.75	80	1	0	17	256	1	80	3e-39	165
comp2463_c0_seq1	tr|Q2A9Y2|Q2A9Y2_BRAOL	41.18	68	40	0	309	106	118	185	7e-07	53.9
comp2465_c0_seq1	tr|F9X3J9|F9X3J9_MYCGM	76.19	42	10	0	213	88	75	116	2e-09	66.2
comp2469_c0_seq1	tr|E2C5L0|E2C5L0_HARSA	40	115	65	2	3	335	326	440	3e-15	85.5
comp2471_c0_seq1	tr|G2Y7J4|G2Y7J4_BOTF4	61.67	60	23	1	180	1	203	260	4e-13	78.6
comp2479_c0_seq1	tr|G2YNX7|G2YNX7_BOTF4	71.33	143	37	2	614	198	437	576	4e-50	202
comp2480_c0_seq1	tr|A0A8Y2|A0A8Y2_IPOTF	66.67	57	16	2	270	109	448	504	3e-14	76.6
comp2487_c0_seq1	tr|A5AAK9|A5AAK9_ASPNC	91.3	69	5	1	209	6	10	78	6e-31	137
comp2495_c0_seq1	tr|Q5AXZ4|Q5AXZ4_EMENI	65.31	49	17	0	48	194	181	229	4e-10	68.6
comp2496_c0_seq1	tr|G6DDK1|G6DDK1_DANPL	37.98	208	129	0	14	637	1696	1903	1e-32	144
comp2497_c0_seq1	tr|C0M0P7|C0M0P7_SOYBN	90.75	173	16	0	519	1	89	261	3e-88	328
comp2498_c0_seq1	tr|B3RM53|B3RM53_TRIAD	61.34	119	44	2	2	352	228	346	5e-37	157
comp2510_c0_seq1	tr|Q7X9B2|Q7X9B2_MEDTR	83.11	148	25	0	3	446	337	484	7e-64	247
comp2514_c0_seq1	tr|Q6WAY7|Q6WAY7_PEA	44.87	78	43	0	4	237	813	890	1e-11	73.9
comp2531_c0_seq1	tr|B4MNV2|B4MNV2_DROWI	20.69	145	111	2	581	159	1720	1858	6e-08	62
comp2537_c0_seq1	tr|G7IVH5|G7IVH5_MEDTR	66.85	178	56	2	526	2	165	342	2e-60	236
comp2539_c0_seq1	tr|G7I4M0|G7I4M0_MEDTR	67.35	49	16	0	321	467	11	59	1e-10	70.1
comp2539_c0_seq2	tr|G7I4M0|G7I4M0_MEDTR	67.35	49	16	0	309	455	11	59	1e-10	70.1
comp2544_c0_seq1	tr|Q4WWF0|Q4WWF0_ASPFU	92.11	38	3	0	1	114	112	149	2e-11	73.2
comp2546_c0_seq1	tr|E2C0R6|E2C0R6_HARSA	54.55	55	25	0	6	170	177	231	2e-11	73.2
comp2546_c1_seq1	tr|Q9VTU6|Q9VTU6_DROME	51.35	111	54	0	335	3	61	171	5e-34	147
comp2551_c0_seq1	tr|E0VQW8|E0VQW8_PEDHC	55	120	49	2	14	358	662	781	2e-31	139
comp2555_c0_seq1	tr|Q69F85|Q69F85_PHAVU	55.77	52	23	0	165	320	1629	1680	3e-12	60.5
comp2561_c0_seq1	tr|D6WPI7|D6WPI7_TRICA	66.96	230	76	1	691	2	316	538	1e-81	307
comp2580_c0_seq1	tr|E4Z8N8|E4Z8N8_MALDO	49.4	83	40	1	19	261	261	343	1e-15	87
comp2597_c0_seq1	tr|E9HHY7|E9HHY7_DAPPU	32.12	137	82	5	1	378	133	266	8e-06	54.3
comp2601_c0_seq1	tr|A5C546|A5C546_VITVI	49.14	175	89	0	94	618	685	859	9e-51	186
comp2611_c0_seq1	tr|G7KDP9|G7KDP9_MEDTR	60.98	164	58	9	590	117	181	334	2e-36	156
comp2635_c0_seq1	tr|G3JMS4|G3JMS4_CORMM	86.84	76	10	0	2	229	52	127	1e-38	163
comp2640_c0_seq1	tr|G7J072|G7J072_MEDTR	68.69	99	22	1	270	1	90	188	7e-32	140
comp2667_c0_seq1	tr|E0VWB8|E0VWB8_PEDHC	75.86	29	7	1	2	88	380	407	7e-10	44.3
comp2667_c0_seq2	tr|E0VWB8|E0VWB8_PEDHC	58.02	81	23	4	2	211	380	458	3e-12	75.5
comp2670_c0_seq1	tr|B5U9W4|B5U9W4_LOTJA	54.05	259	119	1	2	778	520	772	2e-80	278
comp2670_c1_seq1	tr|Q01M69|Q01M69_ORYSA	67.65	68	22	0	206	3	710	777	6e-22	107
comp2671_c0_seq1	tr|F9XC78|F9XC78_MYCGM	62.35	85	31	1	493	242	225	309	1e-23	113
comp2673_c0_seq2	tr|E0VCS5|E0VCS5_PEDHC	51.22	164	53	6	412	2	129	290	8e-32	140
comp2680_c0_seq1	tr|G7L5I9|G7L5I9_MEDTR	76.92	104	24	1	3	314	97	197	1e-35	153
comp2685_c0_seq1	tr|G7KNV7|G7KNV7_MEDTR	62.2	82	31	1	249	4	11	89	5e-18	94.7
comp2700_c0_seq1	tr|C7YK14|C7YK14_NECH7	79.31	87	18	0	602	342	12	98	6e-34	148
comp2702_c0_seq1	tr|Q9LHM4|Q9LHM4_ARATH	47.25	218	115	0	2	655	900	1117	9e-56	193
comp2703_c0_seq1	tr|G7I5T8|G7I5T8_MEDTR	64.79	71	24	1	212	3	141	211	1e-16	90.5
comp2706_c0_seq1	tr|A5AYD3|A5AYD3_VITVI	51.19	84	41	1	375	124	307	389	6e-16	75.5
comp2707_c0_seq1	tr|B5U9W4|B5U9W4_LOTJA	64.18	67	24	0	1	201	1183	1249	3e-18	95.5
comp2711_c0_seq1	tr|F9X843|F9X843_MYCGM	87.16	109	14	0	539	213	142	250	4e-49	198
comp2717_c0_seq1	tr|F9FPT4|F9FPT4_FUSOF	100	53	0	0	1	159	270	322	2e-13	79.3
comp2729_c0_seq1	tr|G7J0U4|G7J0U4_MEDTR	82.89	76	13	0	2	229	245	320	9e-18	94
comp2732_c0_seq1	tr|G7JSM0|G7JSM0_MEDTR	34.62	78	51	0	8	241	210	287	3e-06	55.8
comp2735_c0_seq1	tr|G7JMU8|G7JMU8_MEDTR	86.76	68	9	0	205	2	281	348	3e-26	122
comp2736_c0_seq1	tr|G7LAK1|G7LAK1_MEDTR	88.73	71	8	0	1	213	416	486	2e-30	136
comp2741_c0_seq1	tr|B5U9W1|B5U9W1_LOTJA	40.44	183	87	5	484	2	236	418	1e-17	93.6
comp2743_c0_seq1	tr|Q9SEW2|Q9SEW2_PEA	64.1	78	27	1	257	27	90	167	5e-19	98.2
comp2763_c0_seq1	tr|E2BU54|E2BU54_HARSA	51.56	64	31	0	7	198	83	146	5e-14	81.6
comp2766_c0_seq1	tr|G7YIC2|G7YIC2_CLOSI	45.45	88	48	0	2	265	432	519	4e-14	82
comp2791_c0_seq1	tr|E0VJ20|E0VJ20_PEDHC	51.01	198	95	6	822	235	670	857	5e-39	166
comp2792_c0_seq1	tr|E0W095|E0W095_PEDHC	79.15	283	59	0	916	68	277	559	5e-135	486
comp2797_c0_seq1	tr|Q0GPE0|Q0GPE0_SOYBN	64.63	164	58	0	12	503	23	186	2e-55	219
comp2798_c0_seq1	tr|Q2HUN6|Q2HUN6_MEDTR	36.31	168	105	2	6	503	1029	1196	2e-18	95.9
comp2799_c0_seq1	tr|G7JW09|G7JW09_MEDTR	83.21	137	23	0	1	411	441	577	8e-42	174
comp2802_c0_seq1	tr|G7IT14|G7IT14_MEDTR	81.55	168	31	0	507	4	15	182	6e-68	260
comp2809_c0_seq1	tr|F9X1X2|F9X1X2_MYCGM	57.69	104	42	1	9	314	697	800	7e-26	120
comp2813_c0_seq1	tr|B5U9W4|B5U9W4_LOTJA	37.4	131	80	2	147	533	559	686	2e-12	65.1
comp2818_c0_seq1	tr|E2BIP2|E2BIP2_HARSA	59.33	150	59	2	7	450	126	274	1e-50	204
comp2824_c0_seq1	tr|Q69F85|Q69F85_PHAVU	68.24	85	27	0	3	257	1661	1745	1e-24	116
comp2833_c0_seq1	tr|G2LN60|G2LN60_9ENTR	64.44	45	16	0	226	92	199	243	1e-08	63.5
comp2834_c0_seq1	tr|G7L1H0|G7L1H0_MEDTR	70.39	179	51	2	121	651	4	181	3e-64	249
comp2840_c0_seq1	tr|G6CNH6|G6CNH6_DANPL	62.5	56	21	1	8	175	55	109	1e-13	80.5
comp2844_c0_seq1	tr|F5HSC3|F5HSC3_GRYBI	75	88	16	1	58	303	8	95	1e-27	127
comp2844_c0_seq2	tr|F5HSC3|F5HSC3_GRYBI	75	88	16	1	58	303	8	95	1e-27	127
comp2846_c0_seq1	tr|A5AIL4|A5AIL4_VITVI	42.45	106	59	2	198	509	1334	1438	3e-22	74.7
comp2853_c0_seq1	tr|G7L0M9|G7L0M9_MEDTR	83.73	295	41	6	864	1	19	306	1e-93	348
comp2859_c0_seq1	tr|F6XWG6|F6XWG6_XENTR	34.41	279	175	5	8	820	917	1192	1e-33	148
comp2867_c0_seq1	tr|G7J7I6|G7J7I6_MEDTR	85.71	63	9	0	3	191	495	557	2e-33	114
comp2869_c0_seq1	tr|B9RRC2|B9RRC2_RICCO	55.06	89	25	4	524	303	18	103	6e-15	85.1
comp2874_c0_seq1	tr|G7J600|G7J600_MEDTR	72.84	81	22	0	246	4	19	99	2e-27	126
comp2878_c0_seq1	tr|C6TJM7|C6TJM7_SOYBN	89.66	145	15	0	20	454	175	319	6e-72	273
comp2902_c0_seq1	tr|E9FS47|E9FS47_DAPPU	45	120	66	0	2	361	196	315	3e-21	105
comp2903_c0_seq1	tr|E5SWP6|E5SWP6_TRISP	34.45	119	76	1	496	146	14	132	6e-12	75.5
comp2911_c0_seq1	tr|A5BDF0|A5BDF0_VITVI	68.33	60	19	0	2	181	85	144	4e-18	95.1
comp2919_c0_seq1	tr|G7L7M0|G7L7M0_MEDTR	71.79	78	22	1	236	3	66	128	2e-39	106
comp2924_c0_seq1	tr|E3S274|E3S274_PYRTT	93.24	74	5	0	229	8	178	251	3e-33	145
comp2926_c0_seq1	tr|A5B781|A5B781_VITVI	52.46	61	26	1	947	774	18	78	2e-28	66.6
comp2936_c0_seq1	tr|B9RHU2|B9RHU2_RICCO	75.56	135	33	1	35	439	2	134	2e-52	209
comp2939_c0_seq1	tr|C4WX94|C4WX94_ACYPI	96.8	125	4	0	2	376	4	128	1e-62	243
comp2949_c0_seq1	tr|Q0V3T3|Q0V3T3_PHANO	76.92	65	15	0	1	195	200	264	3e-25	119
comp2953_c0_seq1	tr|F6HRR3|F6HRR3_VITVI	71.65	127	36	0	460	80	221	347	7e-37	157
comp2959_c0_seq1	tr|G7L347|G7L347_MEDTR	78.65	89	19	0	3	269	380	468	5e-38	161
comp2960_c0_seq1	tr|F4WQQ5|F4WQQ5_ACREC	28.97	145	91	4	420	22	889	1033	4e-14	82
comp2967_c0_seq1	tr|E2EAJ4|E2EAJ4_9FABA	94.95	99	5	0	43	339	2	100	3e-47	192
comp2974_c0_seq1	tr|G7ZV40|G7ZV40_MEDTR	81.25	48	9	0	144	1	1	48	7e-15	84.3
comp2975_c0_seq1	tr|G7J341|G7J341_MEDTR	86.96	161	21	0	6	488	285	445	9e-61	236
comp2976_c0_seq1	tr|G7KF83|G7KF83_MEDTR	59.52	126	51	0	465	88	55	180	4e-39	164
comp2980_c0_seq1	tr|A5BCB9|A5BCB9_VITVI	65.48	84	29	0	2	253	943	1026	1e-22	102
comp2982_c0_seq1	tr|Q16T56|Q16T56_AEDAE	51.38	218	105	1	884	234	263	480	7e-58	229
comp2982_c1_seq1	tr|D3TSD8|D3TSD8_GLOMM	42.65	68	39	0	206	3	215	282	1e-07	60.5
comp2986_c0_seq1	tr|G7JRD0|G7JRD0_MEDTR	47.56	82	43	0	270	515	273	354	2e-20	83.6
comp2989_c0_seq1	tr|B9T835|B9T835_RICCO	43.84	73	36	1	355	558	74	146	1e-08	64.3
comp2998_c0_seq1	tr|A5BQ39|A5BQ39_VITVI	56.52	69	30	0	9	215	434	502	2e-15	77.8
comp3002_c0_seq1	tr|E0VNK9|E0VNK9_PEDHC	44.93	69	38	1	211	5	109	173	1e-09	67
comp3006_c0_seq1	tr|B7PHC6|B7PHC6_IXOSC	79.73	74	15	1	301	80	700	772	5e-27	124
comp3006_c0_seq2	tr|B7PHC6|B7PHC6_IXOSC	79.73	74	15	1	285	64	700	772	5e-27	124
comp3007_c0_seq1	tr|E0VGY9|E0VGY9_PEDHC	31.91	141	85	2	414	25	765	905	2e-14	82.8
comp3013_c0_seq1	tr|G7L499|G7L499_MEDTR	52.69	93	44	0	329	51	65	157	9e-18	94
comp3020_c0_seq1	tr|E3S1M4|E3S1M4_PYRTT	53.33	75	35	0	227	3	976	1050	7e-16	87.8
comp3023_c0_seq1	tr|F4X3N4|F4X3N4_ACREC	75	272	68	0	910	95	34	305	8e-119	431
comp3023_c0_seq2	tr|G3PHC0|G3PHC0_GASAC	40.85	71	39	2	27	230	123	193	2e-07	59.7
comp3024_c0_seq1	tr|A2Q4N7|A2Q4N7_MEDTR	43.01	93	53	1	173	451	309	384	3e-22	70.1
comp3031_c0_seq1	tr|G7L6S0|G7L6S0_MEDTR	58.89	90	37	1	3	272	117	205	1e-22	110
comp3033_c0_seq1	tr|B9H942|B9H942_POPTR	45.77	201	109	1	604	2	722	890	6e-40	168
comp3054_c0_seq1	tr|G7IFB7|G7IFB7_MEDTR	86.49	37	5	0	1	111	302	338	2e-10	70.1
comp3058_c0_seq1	tr|E0VTC8|E0VTC8_PEDHC	86.41	206	28	0	622	5	83	288	2e-90	335
comp3061_c0_seq1	tr|G7L199|G7L199_MEDTR	81.94	155	27	1	1	462	630	784	3e-67	258
comp3065_c0_seq1	tr|A5B313|A5B313_VITVI	58.33	48	20	0	181	38	303	350	4e-10	68.6
comp3068_c0_seq1	tr|F6GT82|F6GT82_VITVI	62.64	265	99	3	90	884	10	271	9e-81	305
comp3071_c0_seq1	tr|F4WQX8|F4WQX8_ACREC	41.51	106	58	2	3	308	970	1073	5e-09	65.1
comp3071_c0_seq2	tr|E5SCU9|E5SCU9_TRISP	40.87	115	59	3	3	320	988	1098	2e-10	69.3
comp3071_c1_seq1	sp|Q9VLS1|KPBB_DROME	40.79	76	39	1	3	212	865	940	8e-11	70.9
comp3082_c0_seq1	tr|G8A1K1|G8A1K1_MEDTR	56.36	220	95	2	9	665	16	234	1e-63	247
comp3096_c0_seq1	tr|G7K5L6|G7K5L6_MEDTR	62.5	184	68	1	622	74	692	875	4e-59	232
comp3103_c0_seq1	tr|G7JV95|G7JV95_MEDTR	46.15	78	39	2	66	290	4	79	2e-08	62.8
comp3109_c0_seq1	tr|A5BMC8|A5BMC8_VITVI	55.83	163	72	0	3	491	922	1084	8e-46	187
comp3127_c0_seq1	tr|Q01DR7|Q01DR7_OSTTA	49.78	231	116	0	722	30	95	325	6e-64	248
comp3127_c1_seq1	tr|A4S7T5|A4S7T5_OSTLU	62.5	32	12	0	19	114	206	237	2e-11	50.1
comp3132_c0_seq1	tr|G7IJQ1|G7IJQ1_MEDTR	58.82	85	24	1	2	223	128	212	2e-15	86.3
comp3133_c0_seq1	tr|G7ZUV0|G7ZUV0_MEDTR	54.14	133	61	1	31	429	180	289	2e-29	132
comp3149_c0_seq1	tr|G7JY75|G7JY75_MEDTR	45.97	248	103	4	704	54	45	291	1e-51	207
comp3166_c0_seq1	tr|Q2HST2|Q2HST2_MEDTR	54.22	83	38	0	250	2	237	319	9e-18	94
comp3169_c0_seq1	tr|G7JF16|G7JF16_MEDTR	93.47	245	16	0	1	735	1003	1247	1e-125	453
comp3172_c0_seq1	sp|Q95V84|RL38_BRABE	85.51	69	10	0	23	229	1	69	9e-26	120
comp3177_c0_seq1	tr|A9CSF0|A9CSF0_ACYPI	62.07	261	94	3	5	772	127	385	9e-90	334
comp3195_c0_seq1	tr|A5BFT3|A5BFT3_VITVI	67.47	83	27	0	424	672	971	1053	1e-40	123
comp3196_c0_seq1	tr|G7JIK7|G7JIK7_MEDTR	67.91	134	43	0	264	665	39	172	9e-44	182
comp3199_c0_seq1	tr|G7J8V2|G7J8V2_MEDTR	44.59	74	34	2	390	190	141	213	1e-13	54.3
comp3204_c0_seq1	tr|G7I606|G7I606_MEDTR	67.8	59	19	0	224	48	294	352	8e-17	90.9
comp3207_c0_seq1	tr|G7I2N3|G7I2N3_MEDTR	49.47	190	65	4	6	482	1	189	4e-39	164
comp3210_c0_seq1	tr|B5U9W1|B5U9W1_LOTJA	56.74	282	122	0	2	847	405	686	2e-89	333
comp3218_c0_seq1	tr|A5BSK6|A5BSK6_VITVI	32.41	108	68	3	492	184	1133	1236	9e-08	60.8
comp3220_c0_seq1	tr|F9WWI5|F9WWI5_MYCGM	89.89	89	9	0	268	2	1	89	9e-40	167
comp3222_c0_seq1	sp|Q5ZK10|NSF1C_CHICK	53.97	63	29	0	77	265	306	368	2e-11	73.2
comp3225_c0_seq1	tr|C4WX43|C4WX43_ACYPI	97.83	92	2	0	383	108	163	254	5e-46	187
comp3231_c0_seq1	tr|G7IKY4|G7IKY4_MEDTR	62.34	77	29	0	233	3	442	518	2e-16	89.4
comp3253_c0_seq1	tr|C6FF81|C6FF81_SOYBN	55.32	47	21	0	192	52	11	57	3e-10	68.9
comp3261_c0_seq1	tr|G7IS30|G7IS30_MEDTR	90.16	122	12	1	2	367	2	122	2e-55	218
comp3262_c0_seq1	tr|G7IAX2|G7IAX2_MEDTR	80.46	87	17	1	261	1	11	96	3e-36	155
comp3263_c0_seq1	tr|F6GXN0|F6GXN0_VITVI	51.34	261	121	3	16	780	7	266	6e-44	182
comp3264_c0_seq1	tr|Q84ZV5|Q84ZV5_SOYBN	72.15	158	44	0	1	474	747	904	3e-60	235
comp3271_c0_seq1	tr|G7LJ09|G7LJ09_MEDTR	80.9	178	34	0	4	537	456	633	6e-77	290
comp3283_c0_seq1	tr|G6DNY6|G6DNY6_DANPL	74.14	58	15	0	3	176	86	143	5e-18	94.7
comp3283_c1_seq1	tr|G6DNY6|G6DNY6_DANPL	45.21	73	38	1	5	217	19	91	4e-07	58.5
comp3284_c0_seq1	tr|G7JVA7|G7JVA7_MEDTR	75.63	197	45	2	32	613	3	199	6e-72	274
comp3306_c0_seq1	tr|B9FIH0|B9FIH0_ORYSJ	35	160	101	4	862	392	43	201	4e-13	80.5
comp3307_c0_seq1	tr|E0VE12|E0VE12_PEDHC	40.43	230	131	8	825	154	503	713	3e-32	144
comp3315_c0_seq1	tr|G7KP79|G7KP79_MEDTR	65.71	105	25	1	288	7	9	113	1e-26	123
comp3336_c0_seq1	tr|E3S844|E3S844_PYRTT	100	70	0	0	3	212	40	109	1e-32	143
comp3337_c0_seq1	tr|E0VNC1|E0VNC1_PEDHC	64.17	360	129	2	2	1081	328	685	7e-135	485
comp3339_c0_seq1	tr|E3S4V5|E3S4V5_PYRTT	87.21	86	11	0	360	103	36	121	3e-32	142
comp3340_c0_seq1	tr|A5BY31|A5BY31_VITVI	55.96	193	85	3	12	590	35	221	4e-44	182
comp3342_c0_seq1	tr|Q2HU07|Q2HU07_MEDTR	57.5	80	34	0	3	242	577	656	3e-20	102
comp3343_c0_seq1	tr|G7L4Y6|G7L4Y6_MEDTR	79.46	112	19	3	324	1	10	119	1e-43	180
comp3344_c0_seq1	tr|G7KSZ5|G7KSZ5_MEDTR	48.21	56	28	1	2	166	41	96	6e-06	54.7
comp3355_c0_seq1	tr|G7KQ38|G7KQ38_MEDTR	88.89	72	8	0	216	1	164	235	1e-32	143
comp3357_c0_seq1	tr|Q2HS45|Q2HS45_MEDTR	57.25	131	56	0	1	393	360	490	5e-26	121
comp3363_c0_seq1	tr|Q2HS44|Q2HS44_MEDTR	43.66	213	120	0	1009	371	24	236	3e-51	187
comp3365_c0_seq1	tr|Q84ZV5|Q84ZV5_SOYBN	43.66	71	40	0	5	217	187	257	3e-10	60.8
comp3369_c0_seq1	tr|Q84ZV5|Q84ZV5_SOYBN	59.31	204	77	1	30	623	597	800	6e-60	235
comp3371_c0_seq1	tr|B9SK67|B9SK67_RICCO	77.42	155	35	0	467	3	6	160	1e-65	253
comp3394_c0_seq1	tr|G7KAC3|G7KAC3_MEDTR	54.13	109	50	1	333	7	34	138	5e-27	125
comp3397_c0_seq1	tr|F4WE71|F4WE71_ACREC	34.38	128	75	4	359	3	359	485	8e-09	64.3
comp3402_c0_seq1	tr|A5AS82|A5AS82_VITVI	60.61	66	26	0	199	2	545	610	3e-15	85.5
comp3402_c1_seq1	tr|G7J9B2|G7J9B2_MEDTR	49.37	79	40	0	237	1	1495	1573	2e-14	82.8
comp3403_c0_seq1	tr|F9X9F6|F9X9F6_MYCGM	60	75	30	0	5	229	407	481	3e-15	85.9
comp3404_c0_seq1	tr|A5BK17|A5BK17_VITVI	52.38	63	30	0	103	291	555	617	9e-15	80.9
comp3413_c0_seq1	tr|A2Q4N7|A2Q4N7_MEDTR	83.16	95	16	0	286	2	141	235	1e-38	163
comp3416_c0_seq1	tr|F4W8I0|F4W8I0_ACREC	52.86	70	32	2	211	5	666	731	3e-11	72.4
comp3419_c0_seq1	tr|F9XF99|F9XF99_MYCGM	79.17	96	20	0	5	292	66	161	4e-15	85.1
comp3422_c0_seq1	tr|E9HMB5|E9HMB5_DAPPU	44.22	303	169	1	3	911	512	813	1e-71	275
comp3428_c0_seq1	tr|B4M7D4|B4M7D4_DROVI	30.08	123	86	0	410	42	147	269	3e-13	79.3
comp3429_c0_seq1	tr|G7KEM7|G7KEM7_MEDTR	52.05	73	35	1	221	3	312	381	4e-10	68.6
comp3434_c0_seq1	tr|B9MVB2|B9MVB2_POPTR	57.14	91	39	1	274	2	32	121	4e-22	108
comp3436_c0_seq1	tr|B2WIU1|B2WIU1_PYRTR	95.34	193	9	0	2	580	187	379	1e-103	381
comp3446_c0_seq1	tr|A2Q3A8|A2Q3A8_MEDTR	70.93	86	24	1	257	3	15	100	2e-28	129
comp3450_c0_seq1	tr|G7JJ78|G7JJ78_MEDTR	44.05	84	43	4	24	263	169	233	5e-06	55.1
comp3452_c0_seq1	tr|G7LBM3|G7LBM3_MEDTR	75.54	139	33	3	416	3	11	146	1e-43	180
comp3459_c0_seq1	tr|B9I2S3|B9I2S3_POPTR	78.29	129	28	0	387	1	118	246	1e-54	216
comp3466_c0_seq1	tr|A8DX61|A8DX61_MEDSA	58.75	80	30	1	385	155	29	108	3e-28	88.2
comp3471_c0_seq1	tr|Q7T0L8|Q7T0L8_XENLA	79.41	34	7	0	104	3	4	37	3e-09	65.9
comp3471_c0_seq2	tr|Q7T0L8|Q7T0L8_XENLA	79.41	34	7	0	104	3	4	37	3e-09	65.9
comp3473_c0_seq1	tr|G7IVT6|G7IVT6_MEDTR	82.28	79	14	0	236	472	12	90	1e-31	140
comp3474_c0_seq1	tr|E0VU38|E0VU38_PEDHC	38.1	210	127	4	624	4	872	1053	3e-35	153
comp3483_c0_seq1	tr|G7I5Y4|G7I5Y4_MEDTR	55.02	209	93	4	1	624	19	210	6e-42	175
comp3491_c0_seq1	tr|G7LER2|G7LER2_MEDTR	77.27	88	18	2	311	568	285	372	3e-30	135
comp3497_c0_seq1	tr|G7ZZ93|G7ZZ93_MEDTR	87	100	13	1	1	300	273	371	1e-40	169
comp3498_c0_seq1	tr|G7J1P0|G7J1P0_MEDTR	77.46	142	30	1	2	421	2	143	5e-42	174
comp3501_c0_seq1	tr|F9WZN7|F9WZN7_MYCGM	51.25	80	39	0	4	243	718	797	3e-17	92.4
comp3503_c0_seq1	tr|F9XMI9|F9XMI9_MYCGM	78.95	95	20	0	2	286	129	223	3e-38	162
comp3507_c0_seq1	tr|Q7XTM9|Q7XTM9_ORYSJ	33.77	305	185	5	873	10	164	418	5e-34	149
comp3511_c0_seq1	tr|E0VDW5|E0VDW5_PEDHC	79.1	67	14	0	319	119	519	585	4e-22	108
comp3512_c0_seq1	tr|C6TCX6|C6TCX6_SOYBN	67.39	46	15	0	3	140	182	227	8e-09	64.3
comp3518_c0_seq1	tr|E2B2Q1|E2B2Q1_HARSA	75.21	121	30	0	1	363	74	194	4e-72	196
comp3526_c0_seq1	tr|G7IGE1|G7IGE1_MEDTR	70.22	178	52	1	141	671	396	573	7e-84	251
comp3527_c0_seq1	tr|A5AJX4|A5AJX4_VITVI	65.59	93	32	0	279	1	453	545	3e-31	138
comp3530_c0_seq1	tr|G7KPM2|G7KPM2_MEDTR	65.75	73	24	1	4	219	553	625	1e-19	100
comp3533_c0_seq1	tr|G7J9B2|G7J9B2_MEDTR	37.88	132	82	0	1	396	502	633	1e-18	97.1
comp3542_c0_seq1	tr|G7KSF0|G7KSF0_MEDTR	33.98	103	49	3	580	329	215	316	1e-07	61.6
comp3549_c0_seq1	tr|G7K2K3|G7K2K3_MEDTR	70.31	64	19	0	194	3	324	387	1e-17	93.6
comp3557_c0_seq1	tr|O00365|O00365_HUMAN	97.44	78	2	0	108	341	154	231	1e-46	153
comp3564_c0_seq1	tr|G7K673|G7K673_MEDTR	46.77	124	50	5	674	351	179	302	2e-16	90.9
comp3566_c0_seq1	tr|C5YCH1|C5YCH1_SORBI	40	70	42	0	6	215	199	268	2e-08	63.2
comp3582_c0_seq1	tr|D6W821|D6W821_TRICA	34.87	152	86	4	3	419	241	389	1e-15	86.7
comp3583_c0_seq1	tr|G7IY67|G7IY67_MEDTR	49.07	108	43	1	5	292	360	467	2e-19	99.8
comp3587_c0_seq1	tr|F5GTH3|F5GTH3_9BILA	100	64	0	0	315	124	269	332	4e-21	105
comp3588_c0_seq1	tr|F7ASE6|F7ASE6_MONDO	53.19	94	44	0	352	71	58	151	1e-22	110
comp3589_c0_seq1	tr|B9I2C0|B9I2C0_POPTR	42.47	73	41	1	4	219	709	781	1e-08	63.5
comp3592_c0_seq1	tr|G7KDK4|G7KDK4_MEDTR	87.21	86	11	0	1	258	352	437	6e-36	154
comp3596_c0_seq1	tr|D7TC90|D7TC90_VITVI	47.37	114	59	2	1	339	154	266	3e-28	129
comp3597_c0_seq1	tr|G7K8M5|G7K8M5_MEDTR	90.12	81	8	0	26	268	55	135	9e-34	147
comp3599_c0_seq1	sp|O82043|ILV5_PEA	91.3	46	4	0	2	139	295	340	1e-15	87
comp3608_c0_seq1	tr|C4WTI2|C4WTI2_ACYPI	94.57	92	5	0	2	277	44	135	1e-46	189
comp3613_c0_seq2	sp|P52307|5NTD_BOOMI	41.05	95	56	0	7	291	470	564	8e-12	74.3
comp3616_c0_seq1	tr|C4WY74|C4WY74_ACYPI	94.5	109	6	0	332	6	6	114	4e-55	218
comp3629_c0_seq1	tr|A2Q4L4|A2Q4L4_MEDTR	48.05	77	40	0	231	1	439	515	4e-11	72
comp3637_c0_seq1	tr|F9XCF0|F9XCF0_MYCGM	80.43	46	9	0	1	138	1008	1053	2e-14	83.2
comp3641_c0_seq1	tr|D6X1X2|D6X1X2_TRICA	90.54	74	7	0	223	2	187	260	1e-33	146
comp3647_c0_seq1	tr|Q0UZU5|Q0UZU5_PHANO	81.72	93	17	0	384	106	46	138	5e-36	155
comp3667_c0_seq2	tr|F6HPZ9|F6HPZ9_VITVI	64.62	65	19	2	279	97	18	82	8e-14	80.9
comp3671_c0_seq1	tr|G7K949|G7K949_MEDTR	36.36	77	49	0	520	290	21	97	1e-13	80.1
comp3671_c0_seq2	tr|G7K949|G7K949_MEDTR	35.8	81	52	0	250	8	21	101	2e-13	79.7
comp3686_c0_seq1	tr|G7L534|G7L534_MEDTR	85.56	284	41	0	1	852	91	374	4e-123	445
comp3688_c0_seq1	tr|B5U9W4|B5U9W4_LOTJA	65.66	166	57	0	2	499	1014	1179	6e-62	240
comp3695_c0_seq1	tr|G7ZZ79|G7ZZ79_MEDTR	67.44	43	14	1	289	161	332	373	1e-06	57
comp3707_c0_seq1	tr|Q56H33|Q56H33_MEDTR	49.32	148	64	3	444	34	235	380	1e-30	136
comp3722_c0_seq1	tr|E0W3T6|E0W3T6_PEDHC	63.24	68	25	1	76	279	51	117	9e-16	87.4
comp3728_c0_seq1	tr|C4WRY5|C4WRY5_ACYPI	70.85	199	47	6	188	751	1	187	2e-53	215
comp3733_c0_seq1	tr|C4WUA4|C4WUA4_ACYPI	89.68	126	13	0	519	142	25	150	3e-63	244
comp3745_c0_seq1	tr|E0W0Y2|E0W0Y2_PEDHC	45.33	75	40	2	225	4	71	131	3e-07	58.9
comp3755_c0_seq1	tr|Q9VZE0|Q9VZE0_DROME	88.46	208	23	2	3	623	97	298	4e-102	375
comp3772_c0_seq1	tr|E2AJW7|E2AJW7_CAMFO	48.88	178	88	2	758	234	149	326	7e-47	192
comp3776_c0_seq1	tr|F4W5X7|F4W5X7_ACREC	59.78	92	37	0	389	114	847	938	1e-27	127
comp3780_c0_seq1	tr|D6WP71|D6WP71_TRICA	37.04	189	114	3	3	554	471	658	3e-29	132
comp3783_c0_seq1	tr|G7J9B2|G7J9B2_MEDTR	48.98	49	25	0	154	8	539	587	5e-13	60.8
comp3789_c0_seq1	tr|A2Q3V8|A2Q3V8_MEDTR	61.25	80	21	4	230	21	134	211	8e-11	70.9
comp3791_c0_seq1	tr|G6DE64|G6DE64_DANPL	55.05	109	47	1	323	3	325	433	2e-30	136
comp3791_c1_seq1	tr|E9HAA6|E9HAA6_DAPPU	50	86	39	2	1	246	248	333	6e-14	81.3
comp3800_c0_seq1	tr|D6WYX0|D6WYX0_TRICA	61.21	165	59	3	94	573	2663	2826	4e-38	162
comp3801_c0_seq1	tr|Q2HU07|Q2HU07_MEDTR	46.71	167	78	5	468	1	325	489	3e-27	125
comp3810_c0_seq1	tr|E2BYY2|E2BYY2_HARSA	84.62	52	8	0	158	3	1	52	6e-19	97.8
comp3816_c0_seq1	tr|F9FPS0|F9FPS0_FUSOF	98.8	83	1	0	10	258	52	134	2e-31	139
comp3822_c0_seq1	tr|A4PSD6|A4PSD6_MEDTR	37.31	134	84	2	404	3	480	610	2e-20	102
comp3824_c0_seq1	tr|G7JJS1|G7JJS1_MEDTR	72.53	91	24	1	272	3	155	245	1e-30	136
comp3825_c0_seq1	tr|B7QHT8|B7QHT8_IXOSC	48.19	166	86	0	1	498	274	439	4e-39	165
comp3840_c0_seq1	tr|D6WRZ6|D6WRZ6_TRICA	62	50	19	1	175	26	1	48	9e-07	57.4
comp3843_c0_seq1	sp|O04235|SSRP1_VICFA	92.21	77	6	0	2	232	54	130	4e-34	148
comp3846_c0_seq1	tr|G7J6P6|G7J6P6_MEDTR	72	50	14	2	152	3	20	67	6e-12	74.7
comp3860_c0_seq1	tr|G7IKV9|G7IKV9_MEDTR	70.73	41	9	1	51	164	306	346	1e-07	60.5
comp3860_c0_seq2	tr|G7IKV9|G7IKV9_MEDTR	84.38	32	5	0	101	196	315	346	3e-07	59.3
comp3862_c0_seq1	tr|F4NCJ0|F4NCJ0_BETVU	53.85	26	12	0	33	110	347	372	9e-08	35.4
comp3866_c0_seq1	tr|F9WYZ2|F9WYZ2_MYCGM	80	75	15	1	225	1	559	630	2e-18	96.3
comp3866_c0_seq2	tr|F9WYZ2|F9WYZ2_MYCGM	83.33	78	11	1	229	2	559	636	2e-26	122
comp3870_c0_seq1	tr|A8CJP5|A8CJP5_9COLE	80.95	63	12	0	3	191	130	192	5e-24	114
comp3870_c1_seq1	tr|Q8WAA4|Q8WAA4_NARAN	79.79	386	78	0	46	1203	2	387	3e-139	500
comp3871_c0_seq1	tr|Q2HU08|Q2HU08_MEDTR	57.78	90	38	0	2	271	381	470	1e-25	120
comp3879_c0_seq1	tr|F4NCH2|F4NCH2_BETVU	42	100	58	0	520	221	691	790	6e-36	95.1
comp3883_c0_seq1	tr|E0VD23|E0VD23_PEDHC	46.37	179	96	0	6	542	521	699	5e-40	168
comp3886_c0_seq1	tr|E9H0W4|E9H0W4_DAPPU	59.17	120	46	1	356	6	276	395	5e-35	151
comp3887_c0_seq1	tr|Q2HV99|Q2HV99_MEDTR	40.37	109	51	3	1	285	296	404	2e-13	79.3
comp3905_c0_seq1	tr|C6T5K2|C6T5K2_SOYBN	67.07	164	36	5	516	79	21	183	6e-38	160
comp3917_c0_seq1	tr|E2AEQ5|E2AEQ5_CAMFO	65.93	91	31	0	275	3	301	391	2e-29	132
comp3922_c0_seq1	tr|B4KPM7|B4KPM7_DROMO	48.09	131	68	0	1	393	313	443	2e-32	142
comp3922_c1_seq1	tr|F1Q353|F1Q353_CANFA	70.59	51	15	0	175	23	398	448	4e-15	85.1
comp3923_c0_seq1	tr|G7IAL8|G7IAL8_MEDTR	77.61	67	15	0	2	202	271	337	4e-24	115
comp3923_c0_seq2	tr|G7IAL8|G7IAL8_MEDTR	66.34	101	18	2	3	257	238	337	3e-27	125
comp3927_c0_seq1	tr|Q568Q1|Q568Q1_DANRE	58.75	80	33	0	1	240	59	138	5e-08	61.6
comp3928_c0_seq1	tr|A5BFT3|A5BFT3_VITVI	52.17	69	33	1	465	259	1388	1454	6e-08	61.6
comp3935_c0_seq1	tr|G7IAS0|G7IAS0_MEDTR	59.02	205	75	6	593	6	3	194	6e-55	218
comp3937_c0_seq1	tr|D6WD02|D6WD02_TRICA	49.19	248	126	2	6	749	25	270	2e-70	270
comp3949_c0_seq1	tr|G7IRD1|G7IRD1_MEDTR	95.48	177	8	0	533	3	17	193	9e-94	346
comp3963_c0_seq1	tr|G7KRX3|G7KRX3_MEDTR	98.61	72	1	0	1	216	1597	1668	5e-37	157
comp3967_c0_seq1	tr|C4WWH4|C4WWH4_ACYPI	97.31	260	7	0	2	781	41	300	2e-134	483
comp3975_c0_seq1	tr|E3WY33|E3WY33_ANODA	46.55	116	61	2	70	414	407	521	1e-21	106
comp3977_c0_seq1	tr|G7IPJ2|G7IPJ2_MEDTR	78.79	99	19	2	1	291	228	325	9e-37	157
comp3982_c0_seq1	tr|Q60DH6|Q60DH6_ORYSJ	68	75	24	0	2	226	715	789	3e-23	112
comp4001_c0_seq1	tr|C4WVM2|C4WVM2_ACYPI	91.57	83	7	0	250	2	76	158	6e-38	160
comp4005_c0_seq1	tr|Q7PXN6|Q7PXN6_ANOGA	84.21	57	9	0	293	123	479	535	1e-22	110
comp4014_c0_seq1	tr|Q0KIL1|Q0KIL1_SOLDE	28.08	146	93	4	50	451	484	623	5e-06	55.1
comp4020_c0_seq1	tr|G7I6U4|G7I6U4_MEDTR	89.53	86	9	1	2	259	934	1018	2e-34	149
comp4038_c0_seq1	tr|G7J9B2|G7J9B2_MEDTR	59.65	57	23	0	417	587	1655	1711	2e-21	78.2
comp4038_c0_seq2	tr|A5BFT3|A5BFT3_VITVI	56.96	79	33	1	3	236	1308	1386	2e-19	99.8
comp4042_c0_seq1	tr|B9T5N0|B9T5N0_RICCO	54.24	118	54	0	2	355	269	386	2e-25	119
comp4042_c0_seq2	tr|B9T5N0|B9T5N0_RICCO	44.74	76	42	0	64	291	311	386	1e-06	57.4
comp4048_c0_seq1	tr|E0VDG3|E0VDG3_PEDHC	54.39	114	52	1	20	361	666	777	6e-31	139
comp4050_c0_seq1	tr|F9XPQ7|F9XPQ7_MYCGM	65.22	46	16	0	1	138	205	250	2e-08	62.8
comp4051_c0_seq1	tr|A5B279|A5B279_VITVI	33.33	99	66	0	500	204	1727	1825	2e-09	66.6
comp4069_c0_seq1	tr|Q6L3Y5|Q6L3Y5_SOLDE	55.88	136	60	0	440	33	837	972	2e-36	156
comp4074_c0_seq1	tr|A5C320|A5C320_VITVI	74.36	156	40	0	8	475	40	195	2e-64	248
comp4090_c0_seq1	tr|D7T5C7|D7T5C7_VITVI	51.89	106	50	1	69	383	428	533	3e-21	105
comp4091_c0_seq1	tr|G8DCW6|G8DCW6_PHAVU	34.36	227	131	2	976	350	783	1004	3e-29	134
comp4093_c0_seq1	tr|Q9C536|Q9C536_ARATH	56.91	123	53	0	3	371	821	943	3e-35	152
comp4095_c0_seq1	tr|E9GP61|E9GP61_DAPPU	48.72	117	59	2	16	363	425	539	1e-24	117
comp4097_c0_seq1	tr|F9XL90|F9XL90_MYCGM	79.81	104	21	0	38	349	694	797	8e-20	100
comp4117_c0_seq1	tr|G7JZW7|G7JZW7_MEDTR	83.76	117	19	0	54	404	77	193	2e-50	202
comp4119_c0_seq1	tr|B2WL53|B2WL53_PYRTR	87.39	119	15	0	1	357	137	255	1e-56	223
comp4120_c0_seq1	tr|G7IGW3|G7IGW3_MEDTR	87.31	197	16	2	564	1	1	197	1e-94	350
comp4123_c0_seq1	tr|Q2PES9|Q2PES9_TRIPR	71.59	88	25	0	3	266	212	299	2e-27	125
comp4126_c0_seq1	tr|Q2HS71|Q2HS71_MEDTR	72.86	70	18	1	294	88	57	126	3e-20	102
comp4128_c0_seq1	tr|F9FA12|F9FA12_FUSOF	55.08	118	53	0	356	3	107	224	4e-27	125
comp4128_c0_seq2	tr|F9FIV1|F9FIV1_FUSOF	57.35	68	29	0	206	3	59	126	2e-14	83.2
comp4129_c0_seq1	tr|E0VRZ4|E0VRZ4_PEDHC	61.76	34	13	0	179	280	83	116	7e-11	52.8
comp4132_c0_seq1	tr|E0VCV9|E0VCV9_PEDHC	85.87	92	13	0	2	277	114	205	2e-30	136
comp4135_c0_seq1	tr|F4WKV0|F4WKV0_ACREC	42.67	75	39	1	288	76	215	289	8e-14	80.9
comp4139_c0_seq1	tr|E5ACR1|E5ACR1_LEPMJ	83.1	71	12	0	222	10	36	106	1e-26	123
comp4146_c0_seq1	tr|B8NYC4|B8NYC4_ASPFN	77.46	71	16	0	214	2	169	239	4e-26	121
comp4148_c0_seq1	tr|O49288|O49288_ARATH	59.21	76	30	2	2	226	138	202	1e-14	83.6
comp4157_c0_seq1	tr|A5AL99|A5AL99_VITVI	66.67	57	19	0	52	222	260	316	2e-17	84.3
comp4158_c0_seq1	tr|C3ZTI4|C3ZTI4_BRAFL	51.87	187	90	1	4	564	334	519	2e-48	196
comp4180_c0_seq1	tr|Q2QQV8|Q2QQV8_ORYSJ	36.44	225	143	1	388	1062	574	796	1e-46	155
comp4182_c0_seq1	tr|D6W7C0|D6W7C0_TRICA	58.6	186	77	1	667	110	835	1019	6e-51	205
comp4186_c0_seq1	tr|B0W8U0|B0W8U0_CULQU	60.58	208	82	1	629	6	19	225	9e-59	231
comp4198_c0_seq1	tr|B7P7Y8|B7P7Y8_IXOSC	62.63	99	37	0	556	260	303	401	2e-33	146
comp4199_c0_seq1	tr|G7I6C4|G7I6C4_MEDTR	71.43	91	17	3	3	248	6	95	2e-25	119
comp4199_c1_seq1	tr|G7I6C4|G7I6C4_MEDTR	88.49	139	16	0	2	418	90	228	4e-62	241
comp4205_c0_seq1	tr|D2A2H0|D2A2H0_TRICA	36.53	219	114	4	1	582	644	853	5e-26	122
comp4206_c0_seq1	tr|G7LDE0|G7LDE0_MEDTR	67.85	311	91	8	109	1014	11	316	2e-71	275
comp4208_c0_seq1	tr|G7LBW1|G7LBW1_MEDTR	80.25	81	16	1	82	324	18	97	7e-31	137
comp4216_c0_seq1	sp|Q39846|SBP65_SOYBN	53.57	112	45	3	36	350	529	637	3e-17	92.4
comp4217_c0_seq1	tr|F9XNJ0|F9XNJ0_MYCGM	54.48	145	66	0	435	1	26	170	9e-37	157
comp4219_c0_seq1	tr|G7L8R4|G7L8R4_MEDTR	47.5	160	83	1	477	1	537	696	2e-36	155
comp4223_c0_seq1	tr|G7KAN6|G7KAN6_MEDTR	46.06	165	76	5	3	458	167	303	2e-24	115
comp4252_c0_seq1	tr|G7KBT5|G7KBT5_MEDTR	38.82	85	49	2	250	5	23	107	1e-07	60.5
comp4259_c0_seq1	tr|A2I5F1|A2I5F1_BETVU	54.12	85	38	1	1	252	329	413	2e-12	76.3
comp4286_c0_seq1	tr|G7ILL3|G7ILL3_MEDTR	80.72	83	16	0	3	251	50	132	2e-32	142
comp4288_c0_seq1	tr|G8DCX0|G8DCX0_PHAVU	28.57	133	95	0	538	140	1370	1502	4e-14	72
comp4291_c0_seq1	tr|E3X6K8|E3X6K8_ANODA	32.41	216	134	7	777	166	206	418	1e-16	92
comp4298_c0_seq1	tr|G7IMF5|G7IMF5_MEDTR	92	75	6	0	227	3	911	985	5e-30	134
comp4298_c1_seq1	tr|F6HX55|F6HX55_VITVI	94.79	96	5	0	1	288	1137	1232	1e-45	186
comp4301_c0_seq1	tr|A5BHT9|A5BHT9_VITVI	63.37	101	37	0	25	327	165	265	5e-32	141
comp4308_c0_seq1	tr|E2BXV1|E2BXV1_HARSA	41.77	79	41	3	9	230	1399	1475	8e-06	54.3
comp4321_c0_seq1	tr|G2QAF0|G2QAF0_THIHA	83.05	59	9	1	10	183	220	278	6e-20	101
comp4324_c0_seq1	tr|G7JAK1|G7JAK1_MEDTR	79.62	157	32	1	472	2	1	155	2e-58	230
comp4333_c0_seq1	tr|G7IUG4|G7IUG4_MEDTR	63.16	57	21	0	172	2	1472	1528	4e-11	72
comp4333_c0_seq2	tr|G7IUG4|G7IUG4_MEDTR	51.95	77	37	0	232	2	1452	1528	2e-11	72.8
comp4340_c0_seq1	tr|B9RLZ0|B9RLZ0_RICCO	51.58	95	46	1	317	33	32	125	1e-16	90.5
comp4341_c0_seq1	tr|B9SPJ3|B9SPJ3_RICCO	74	50	13	0	2	151	574	623	2e-14	82.8
comp4357_c0_seq1	tr|E9I8Q0|E9I8Q0_SOLIN	44.19	172	90	4	2	499	639	805	9e-32	140
comp4372_c0_seq1	tr|E9IB63|E9IB63_SOLIN	50.28	177	64	6	91	549	896	1048	4e-23	112
comp4381_c0_seq1	tr|D6WK32|D6WK32_TRICA	80.36	56	11	0	257	90	1985	2040	2e-22	109
comp4381_c1_seq1	tr|B5DWM8|B5DWM8_DROPS	72.73	44	12	0	245	114	1897	1940	9e-13	77.4
comp4384_c0_seq1	tr|G7KUX6|G7KUX6_MEDTR	63.49	63	23	1	190	2	84	145	2e-14	82.8
comp4391_c0_seq1	tr|G7L4B5|G7L4B5_MEDTR	63.41	82	28	1	29	268	3	84	2e-20	102
comp4394_c0_seq1	tr|E2AXJ5|E2AXJ5_CAMFO	76.74	86	19	3	3	257	154	237	3e-28	129
comp4422_c0_seq1	tr|G7IM18|G7IM18_MEDTR	59.42	69	28	0	9	215	318	386	1e-11	73.6
comp4422_c1_seq1	tr|Q2HT39|Q2HT39_MEDTR	69.66	89	22	1	253	2	215	303	3e-32	142
comp4431_c0_seq1	tr|B9T835|B9T835_RICCO	37.68	69	43	0	225	19	102	170	4e-08	62
comp4432_c0_seq1	tr|G7ZXH6|G7ZXH6_MEDTR	64.48	259	92	3	3	779	392	644	4e-83	312
comp4434_c0_seq1	tr|B7PH85|B7PH85_IXOSC	74.36	117	30	0	355	5	437	553	3e-50	201
comp4464_c0_seq1	tr|G7LGI7|G7LGI7_MEDTR	85.71	42	6	0	235	110	26	67	1e-08	63.5
comp4491_c0_seq1	tr|G7LBM2|G7LBM2_MEDTR	62.64	174	61	3	547	38	56	228	1e-54	217
comp4530_c0_seq1	tr|E4WMC3|E4WMC3_MYZPE	97.74	265	6	0	39	833	694	958	6e-135	484
comp4536_c0_seq1	tr|A2Q454|A2Q454_MEDTR	77.67	103	23	0	2	310	1	103	6e-35	150
comp4540_c0_seq1	tr|A5BHT9|A5BHT9_VITVI	63.16	57	21	0	2	172	193	249	1e-16	80.9
comp4540_c1_seq1	tr|G7ZYY6|G7ZYY6_MEDTR	50	120	52	2	338	3	172	291	1e-17	93.6
comp4551_c0_seq1	tr|A5C0F5|A5C0F5_VITVI	47.06	85	45	0	266	12	104	188	1e-16	90.5
comp4553_c0_seq1	tr|G7IVC3|G7IVC3_MEDTR	91.19	193	17	0	1	579	260	452	7e-101	370
comp4559_c0_seq1	tr|F9X0V6|F9X0V6_MYCGM	86.05	43	6	0	3	131	997	1039	2e-11	73.2
comp4560_c0_seq1	tr|D6W7A6|D6W7A6_TRICA	64	100	36	0	585	286	1906	2005	2e-27	126
comp4561_c0_seq1	tr|E0VYI5|E0VYI5_PEDHC	76.22	185	43	1	570	19	105	289	7e-80	300
comp4563_c0_seq1	tr|G7KYC3|G7KYC3_MEDTR	73.75	259	67	1	992	219	196	454	4e-104	382
comp4578_c0_seq1	tr|F9X7L5|F9X7L5_MYCGM	85.19	108	16	0	1	324	18	125	2e-50	202
comp4579_c0_seq1	tr|Q9RXQ4|Q9RXQ4_DEIRA	66.04	53	18	0	215	57	3	55	4e-12	75.1
comp4583_c0_seq1	tr|G7JXU6|G7JXU6_MEDTR	83.55	231	37	1	864	175	572	802	1e-107	394
comp4607_c0_seq1	tr|G7ISS2|G7ISS2_MEDTR	92.11	76	6	0	1	228	236	311	5e-33	144
comp4620_c0_seq1	tr|G7JFS5|G7JFS5_MEDTR	31.82	110	71	2	176	493	224	331	4e-06	56.6
comp4620_c0_seq2	tr|G7JFS5|G7JFS5_MEDTR	31.82	110	71	2	83	400	224	331	3e-06	56.6
comp4625_c0_seq1	tr|G7J4R5|G7J4R5_MEDTR	46.84	158	82	4	2	469	143	269	1e-22	110
comp4628_c0_seq1	tr|A5B326|A5B326_VITVI	39.04	146	87	2	40	471	131	276	3e-23	112
comp4628_c0_seq2	tr|A5B326|A5B326_VITVI	33.33	129	79	2	259	624	313	437	3e-23	79.7
comp4641_c0_seq1	tr|C4WWI7|C4WWI7_ACYPI	95.71	303	13	0	1	909	44	346	1e-166	590
comp4641_c0_seq2	tr|C4WWI7|C4WWI7_ACYPI	100	87	0	0	61	321	260	346	4e-44	181
comp4645_c0_seq1	tr|G7IND7|G7IND7_MEDTR	52.59	116	51	1	3	338	319	434	1e-24	117
comp4661_c0_seq1	tr|Q9M6P0|Q9M6P0_PICAB	62.5	24	9	0	270	199	20	43	9e-06	38.5
comp4668_c0_seq1	tr|G7JZV3|G7JZV3_MEDTR	81.82	77	14	0	231	1	250	326	2e-28	129
comp4674_c0_seq1	tr|B9RLA0|B9RLA0_RICCO	70.27	74	22	1	222	1	5	76	6e-23	111
comp4680_c0_seq1	tr|G7I8R5|G7I8R5_MEDTR	78.09	283	61	1	3	848	108	390	8e-125	451
comp4686_c0_seq1	tr|C8C9S2|C8C9S2_PRUMU	80.7	57	11	0	84	254	37	93	4e-27	103
comp4707_c0_seq1	tr|G7I8D7|G7I8D7_MEDTR	39.56	91	53	2	378	112	15	103	1e-06	57
comp4710_c0_seq1	tr|Q53PW3|Q53PW3_ORYSJ	38.98	59	36	0	306	482	671	729	2e-09	47.8
comp4717_c0_seq1	tr|G7JBJ9|G7JBJ9_MEDTR	87.8	41	5	0	142	20	1039	1079	7e-13	77.8
comp4718_c0_seq1	tr|C4WYF0|C4WYF0_ACYPI	82.64	121	20	1	1	360	36	156	6e-52	207
comp4729_c0_seq1	tr|E0VGV9|E0VGV9_PEDHC	49.28	69	35	0	127	333	131	199	6e-11	71.2
comp4736_c0_seq1	tr|A5B780|A5B780_VITVI	48.91	92	47	0	580	305	899	990	8e-18	94.7
comp4737_c0_seq1	tr|B2VXM9|B2VXM9_PYRTR	96.43	56	2	0	2	169	456	511	2e-15	86.7
comp4756_c0_seq1	tr|G7JR95|G7JR95_MEDTR	73.08	78	21	1	236	3	276	352	3e-24	115
comp4757_c0_seq1	tr|E2ABC6|E2ABC6_CAMFO	39.02	164	91	5	437	901	360	521	3e-23	114
comp4758_c0_seq1	tr|G7J9B2|G7J9B2_MEDTR	41.38	116	44	2	309	34	1296	1411	2e-10	71.6
comp4773_c0_seq1	tr|D2A0X1|D2A0X1_TRICA	30.88	204	139	2	2	607	174	377	6e-20	102
comp4774_c0_seq1	tr|A5BK17|A5BK17_VITVI	50	86	43	0	263	6	501	586	4e-20	101
comp4783_c0_seq1	tr|B5U9W4|B5U9W4_LOTJA	34.4	125	79	3	5	370	140	262	5e-13	78.2
comp4788_c0_seq1	tr|B9IB53|B9IB53_POPTR	50.19	269	126	3	785	3	3	266	3e-58	230
comp4798_c0_seq1	tr|G6D7J5|G6D7J5_DANPL	69.44	72	22	0	6	221	186	257	2e-22	109
comp4804_c0_seq1	tr|F4WE67|F4WE67_ACREC	52.76	127	45	3	513	178	160	286	1e-25	120
comp4809_c0_seq1	tr|Q949K9|Q949K9_CICAR	75.56	90	22	0	2	271	379	468	1e-33	146
comp4813_c0_seq1	tr|Q9SXB2|Q9SXB2_ARATH	43.24	259	136	5	751	8	638	889	3e-51	206
comp4823_c0_seq1	tr|D6WMD4|D6WMD4_TRICA	79.25	53	11	0	212	54	443	495	6e-15	84.7
comp4853_c0_seq1	tr|G7ZVK2|G7ZVK2_MEDTR	48.21	56	29	1	2	169	274	315	4e-06	43.5
comp4862_c0_seq1	tr|A5B3J2|A5B3J2_VITVI	43.43	99	55	1	298	5	240	338	1e-15	87
comp4863_c0_seq1	tr|E9IPX8|E9IPX8_SOLIN	76.6	47	11	0	240	100	563	609	1e-11	73.6
comp4864_c0_seq1	tr|A5BCB9|A5BCB9_VITVI	60	50	20	0	110	259	1028	1077	3e-19	64.3
comp4870_c0_seq1	tr|Q0UIT1|Q0UIT1_PHANO	46.58	73	39	1	397	179	31	101	3e-09	65.9
comp4870_c0_seq2	tr|Q0UIT1|Q0UIT1_PHANO	46.58	73	39	1	466	248	31	101	3e-09	65.9
comp4875_c0_seq1	tr|Q65X82|Q65X82_ORYSJ	60	120	47	1	2	358	629	748	1e-34	152
comp4875_c0_seq2	tr|A5AWZ0|A5AWZ0_VITVI	38.49	304	172	5	2	868	544	808	1e-46	191
comp4877_c0_seq1	tr|B5U9V7|B5U9V7_LOTJA	75.45	110	27	0	330	1	871	980	8e-43	177
comp4888_c0_seq1	tr|G7JXD8|G7JXD8_MEDTR	96.33	109	4	0	571	245	351	459	5e-87	219
comp4890_c0_seq1	tr|F9WXI7|F9WXI7_MYCGM	64.71	119	41	1	359	6	418	536	6e-35	150
comp4899_c0_seq1	tr|A5AJJ1|A5AJJ1_VITVI	47.15	263	136	2	3	782	1071	1333	2e-62	244
comp4901_c0_seq1	tr|B4YF15|B4YF15_ANACO	47.46	59	26	1	3	164	103	161	2e-06	56.2
comp4905_c0_seq1	tr|B9G7V6|B9G7V6_ORYSJ	38.46	65	40	0	80	274	320	384	1e-06	57.4
comp4920_c0_seq1	tr|Q2HW00|Q2HW00_MEDTR	58.21	67	28	1	2	202	14	79	6e-14	81.3
comp4930_c0_seq1	tr|E0VRR5|E0VRR5_PEDHC	48.39	124	64	1	3	374	645	761	5e-29	131
comp4938_c0_seq1	tr|Q9VCG8|Q9VCG8_DROME	81.67	60	11	0	66	245	266	325	9e-23	110
comp4938_c0_seq2	tr|Q9VCG8|Q9VCG8_DROME	75.57	221	54	0	3	665	105	325	2e-100	370
comp4940_c0_seq1	tr|G7K4K0|G7K4K0_MEDTR	61.11	54	21	1	120	281	138	188	2e-09	64.7
comp4948_c0_seq1	tr|G7JN56|G7JN56_MEDTR	42.2	173	100	0	542	24	76	248	2e-24	116
comp4949_c0_seq1	tr|F9XKQ4|F9XKQ4_MYCGM	75.44	57	14	0	244	74	102	158	2e-17	93.2
comp4955_c0_seq1	tr|C4WXI1|C4WXI1_ACYPI	94.44	72	4	0	53	268	289	360	1e-36	156
comp4955_c0_seq2	tr|C4WXI1|C4WXI1_ACYPI	92.05	88	7	0	2	265	273	360	1e-43	179
comp4957_c0_seq1	tr|F4X3D2|F4X3D2_ACREC	51.28	78	38	0	236	3	268	345	2e-19	99.4
comp4962_c0_seq1	tr|G7L4V3|G7L4V3_MEDTR	66.53	248	81	3	738	1	39	267	4e-69	266
comp4969_c0_seq1	tr|A5C102|A5C102_VITVI	72.29	83	23	0	251	3	476	558	4e-21	105
comp4989_c0_seq1	tr|B5U9W4|B5U9W4_LOTJA	66.03	156	53	0	469	2	1305	1460	2e-55	219
comp4993_c0_seq1	tr|G7IVC3|G7IVC3_MEDTR	74.62	264	64	3	1	783	448	703	2e-89	333
comp5003_c0_seq1	tr|G7K9W8|G7K9W8_MEDTR	60.89	179	63	5	24	539	10	184	1e-43	180
comp5007_c0_seq1	tr|C6TEQ2|C6TEQ2_SOYBN	53.33	75	35	1	253	29	4	76	3e-13	79
comp5021_c0_seq1	tr|F4NCJ6|F4NCJ6_BETVU	41.09	129	73	2	573	196	380	508	1e-56	103
comp5024_c0_seq1	tr|F9XFP9|F9XFP9_MYCGM	63.51	74	27	0	1	222	201	274	4e-19	98.6
comp5026_c0_seq1	tr|F9FQL0|F9FQL0_FUSOF	97.78	45	1	0	226	92	444	488	7e-28	87.8
comp5046_c0_seq1	tr|G7IUA7|G7IUA7_MEDTR	77.42	186	42	0	560	3	1	186	5e-80	301
comp5075_c0_seq1	tr|F9X6D0|F9X6D0_MYCGM	81.65	109	20	0	453	127	236	344	3e-48	195
comp5088_c0_seq1	tr|D6WG42|D6WG42_TRICA	61.54	104	40	0	317	6	600	703	4e-30	135
comp5093_c0_seq1	tr|F4X806|F4X806_ACREC	59.83	117	47	0	4	354	16096	16212	3e-34	148
comp5094_c0_seq1	tr|B9GF82|B9GF82_POPTR	73.78	225	46	3	276	911	1	224	7e-76	288
comp5108_c0_seq1	tr|F9G639|F9G639_FUSOF	100	74	0	0	223	2	39	112	3e-33	145
comp5118_c0_seq1	tr|Q2PEU3|Q2PEU3_TRIPR	44.63	121	67	0	387	25	431	551	2e-21	105
comp5127_c0_seq1	tr|Q2QP23|Q2QP23_ORYSJ	49.33	75	38	0	709	485	1001	1075	2e-13	80.9
comp5135_c0_seq1	tr|Q2HTU1|Q2HTU1_MEDTR	68.42	209	58	3	126	728	3	204	3e-55	219
comp5147_c0_seq1	tr|A5B919|A5B919_VITVI	58.73	63	26	1	206	18	1037	1097	4e-12	75.1
comp5150_c0_seq1	sp|Q84JD5|P2C68_ARATH	47.87	94	43	1	471	208	17	110	3e-15	86.7
comp5189_c0_seq1	tr|E3S2B7|E3S2B7_PYRTT	77.78	54	12	0	542	381	36	89	3e-16	89.4
comp5191_c1_seq1	tr|C4WW02|C4WW02_ACYPI	96.67	120	4	0	2	361	189	308	5e-65	251
comp5202_c0_seq1	tr|G7LIE1|G7LIE1_MEDTR	40	85	49	1	14	262	50	134	3e-12	75.5
comp5215_c0_seq1	tr|G7IW82|G7IW82_MEDTR	83.57	140	23	0	1	420	107	246	2e-62	242
comp5223_c0_seq1	tr|C4WXH0|C4WXH0_ACYPI	57.14	91	39	0	314	42	39	129	5e-25	118
comp5225_c0_seq1	tr|G7KTU3|G7KTU3_MEDTR	91.07	56	3	1	6	167	161	216	8e-20	100
comp5225_c0_seq2	tr|G7KTU3|G7KTU3_MEDTR	92.71	96	5	1	6	287	161	256	8e-43	177
comp5229_c0_seq1	tr|G7JCM3|G7JCM3_MEDTR	42.27	343	121	8	1	798	75	413	3e-55	220
comp5237_c0_seq1	tr|Q2HW89|Q2HW89_MEDTR	70.49	61	18	0	215	33	920	980	4e-18	95.1
comp5243_c0_seq1	tr|A5APL5|A5APL5_VITVI	45.76	59	32	0	190	14	59	117	3e-07	58.9
comp5248_c0_seq1	tr|E5A6R1|E5A6R1_LEPMJ	88.46	104	12	0	313	2	212	315	1e-50	203
comp5248_c1_seq1	tr|E3RSW5|E3RSW5_PYRTT	84.65	202	31	0	664	59	310	511	7e-79	298
comp5259_c1_seq1	tr|E5A9H0|E5A9H0_LEPMJ	52.46	61	24	2	142	309	168	228	4e-10	68.6
comp5269_c0_seq1	tr|E9HCR9|E9HCR9_DAPPU	46.91	81	41	2	17	253	1062	1142	2e-10	69.7
comp5272_c0_seq1	tr|B6H4X0|B6H4X0_PENCW	69.14	81	25	0	244	2	6	86	2e-28	129
comp5286_c0_seq2	tr|G7JWR5|G7JWR5_MEDTR	64.47	76	27	0	2	229	430	505	2e-22	109
comp5293_c0_seq1	tr|G6DCV3|G6DCV3_DANPL	74.29	35	9	0	8	112	315	349	1e-07	60.5
comp5293_c1_seq1	tr|G6DCV3|G6DCV3_DANPL	49.25	67	34	0	11	211	245	311	2e-09	66.6
comp5296_c0_seq1	tr|E3RR57|E3RR57_PYRTT	97.92	48	1	0	2	145	507	554	2e-19	99.8
comp5306_c0_seq1	tr|Q2HU07|Q2HU07_MEDTR	60	125	50	0	4	378	589	713	8e-38	160
comp5310_c0_seq1	tr|Q2HTK0|Q2HTK0_MEDTR	52.54	59	27	2	1067	894	23	80	2e-06	58.5
comp5315_c0_seq1	tr|E0VCG9|E0VCG9_PEDHC	52.08	96	46	1	50	337	212	301	5e-09	65.1
comp5334_c0_seq1	tr|A5BDZ8|A5BDZ8_VITVI	58	50	20	1	210	64	630	679	5e-13	63.9
comp5336_c0_seq1	tr|A5AZ88|A5AZ88_VITVI	62.5	56	21	0	1	168	420	475	4e-15	85.1
comp5340_c0_seq1	tr|A5ADH7|A5ADH7_VITVI	39.86	148	85	2	158	589	7	154	6e-21	105
comp5349_c0_seq1	tr|G7LHW6|G7LHW6_MEDTR	86.96	23	3	0	48	116	35	57	2e-09	45.8
comp5352_c0_seq1	tr|G7I7V1|G7I7V1_MEDTR	80.23	177	31	4	814	296	1	166	4e-66	256
comp5355_c0_seq1	tr|G7ZYY6|G7ZYY6_MEDTR	53.99	163	68	2	469	2	104	266	3e-36	155
comp5362_c0_seq1	tr|G7ZWK2|G7ZWK2_MEDTR	71.03	107	31	0	323	3	23	129	3e-39	166
comp5373_c0_seq1	tr|C6SVS0|C6SVS0_SOYBN	66.14	127	43	2	474	94	1	123	2e-38	162
comp5376_c0_seq1	tr|F4WU63|F4WU63_ACREC	76.62	77	18	0	14	244	257	333	1e-28	130
comp5384_c0_seq1	tr|G7K573|G7K573_MEDTR	89.29	84	9	0	2	253	201	284	4e-37	158
comp5393_c0_seq1	tr|F5HLW1|F5HLW1_ANOGA	54.76	84	38	1	385	134	111	192	4e-16	88.6
comp5395_c0_seq1	tr|B5U9V7|B5U9V7_LOTJA	60.98	82	32	0	284	39	1152	1233	1e-37	103
comp5403_c0_seq1	tr|F6GTG7|F6GTG7_VITVI	74.47	94	24	0	284	3	278	371	5e-24	114
comp5413_c0_seq1	tr|G7IK72|G7IK72_MEDTR	79.85	134	27	0	404	3	323	456	2e-58	229
comp5415_c0_seq1	tr|B2W7L7|B2W7L7_PYRTR	77.89	95	17	1	414	142	1	95	2e-33	146
comp5415_c0_seq2	tr|B2W7L7|B2W7L7_PYRTR	65.12	43	15	0	270	142	53	95	1e-08	63.9
comp5417_c0_seq1	tr|G7KYP2|G7KYP2_MEDTR	78.16	261	51	3	348	1112	7	267	2e-109	400
comp5430_c0_seq1	tr|Q8MRS6|Q8MRS6_DROME	40.85	71	39	1	259	56	429	499	6e-07	58.2
comp5430_c1_seq1	tr|Q16FF8|Q16FF8_AEDAE	53.16	79	37	1	237	1	358	435	5e-16	88.2
comp5437_c0_seq1	tr|B5U9W4|B5U9W4_LOTJA	42.86	35	20	0	74	178	1281	1315	3e-07	40.8
comp5441_c0_seq1	tr|Q9LHM4|Q9LHM4_ARATH	28.28	145	104	2	446	12	232	359	1e-10	70.1
comp5446_c0_seq1	tr|B9FRV0|B9FRV0_ORYSJ	90	40	4	0	4	123	1124	1163	6e-25	77.8
comp5447_c0_seq1	tr|E0W4A1|E0W4A1_PEDHC	76.9	303	69	1	8	913	927	1229	3e-125	453
comp5454_c0_seq1	tr|D6WEX5|D6WEX5_TRICA	38.1	126	58	2	191	508	25	147	1e-14	83.6
comp5454_c0_seq2	tr|D6WEX5|D6WEX5_TRICA	38.58	127	58	2	236	556	24	147	4e-15	85.5
comp5459_c0_seq1	tr|E9CDN1|E9CDN1_CAPO3	64.58	48	17	0	218	75	487	534	1e-09	67
comp5464_c0_seq1	tr|Q9SZ87|Q9SZ87_ARATH	39.29	84	51	1	8	259	362	442	2e-06	56.6
comp5466_c0_seq1	tr|G7LBG4|G7LBG4_MEDTR	75	192	32	2	82	609	82	273	7e-73	277
comp5485_c0_seq1	tr|G7J476|G7J476_MEDTR	45.97	124	63	2	416	57	253	323	3e-16	89
comp5485_c0_seq2	tr|G7J476|G7J476_MEDTR	80.28	71	10	1	257	57	253	323	1e-23	113
comp5486_c0_seq1	tr|E0VA57|E0VA57_PEDHC	66.67	111	37	0	727	395	817	927	5e-36	155
comp5519_c0_seq1	tr|G7KUD5|G7KUD5_MEDTR	43.4	106	58	5	28	339	240	328	7e-07	57.8
comp5520_c0_seq1	tr|E9IB09|E9IB09_SOLIN	73.53	68	18	0	6	209	106	173	4e-30	135
comp5542_c0_seq1	tr|Q16X07|Q16X07_AEDAE	41.24	291	163	9	1037	189	809	1087	2e-43	181
comp5543_c0_seq1	tr|Q710T7|Q710T7_POPDE	52.31	65	31	0	70	264	558	622	8e-22	74.3
comp5548_c0_seq1	tr|B9N1F0|B9N1F0_POPTR	59.62	52	18	1	20	166	16	67	1e-08	63.5
comp5551_c0_seq1	tr|D6WZQ1|D6WZQ1_TRICA	57.97	207	87	0	720	100	637	843	5e-64	248
comp5553_c0_seq1	tr|C6T388|C6T388_SOYBN	63.87	119	43	2	596	240	66	176	2e-35	153
comp5558_c0_seq1	tr|E4ZPM4|E4ZPM4_LEPMJ	72.12	104	29	1	728	417	69	169	2e-25	120
comp5561_c0_seq1	tr|B4IZJ9|B4IZJ9_DROGR	31.19	202	126	2	19	585	97	298	2e-25	120
comp5583_c0_seq1	tr|A5JM36|A5JM36_ARTSF	79.75	163	33	0	565	77	78	240	7e-72	274
comp5590_c0_seq1	tr|C4WTH9|C4WTH9_ACYPI	57.03	128	55	0	1	384	26	153	2e-35	152
comp5592_c0_seq1	tr|E3RVD9|E3RVD9_PYRTT	92.54	67	5	0	203	3	64	130	4e-10	68.6
comp5602_c0_seq1	tr|E9GP99|E9GP99_DAPPU	50.3	165	79	3	1	486	124	285	1e-39	166
comp5602_c0_seq2	tr|E9GP99|E9GP99_DAPPU	50	126	62	2	75	449	163	285	3e-28	128
comp5603_c0_seq1	tr|E2B3D5|E2B3D5_HARSA	66.67	108	36	1	23	346	6	108	2e-28	129
comp5609_c0_seq1	tr|B1N668|B1N668_SOLLC	62	50	19	0	599	450	1105	1154	1e-14	68.9
comp5609_c0_seq2	tr|B1N668|B1N668_SOLLC	60	65	26	1	612	418	1105	1167	1e-17	80.5
comp5610_c0_seq1	tr|E2AHV4|E2AHV4_CAMFO	71.19	118	32	1	350	3	196	313	1e-37	159
comp5613_c0_seq1	tr|G7JLF9|G7JLF9_MEDTR	78.85	104	22	0	315	4	153	256	6e-31	137
comp5631_c0_seq1	tr|B9SVR0|B9SVR0_RICCO	47.95	73	34	2	2	208	88	157	1e-09	67
comp5634_c0_seq1	tr|A5BMC8|A5BMC8_VITVI	57.69	182	77	1	558	13	993	1171	2e-55	219
comp5648_c0_seq1	tr|G7J9B2|G7J9B2_MEDTR	36	100	48	2	194	445	1262	1358	3e-08	62.4
comp5654_c0_seq1	tr|Q53P06|Q53P06_ORYSJ	61.29	93	36	0	294	16	181	273	3e-26	122
comp5662_c0_seq1	tr|E2BX15|E2BX15_HARSA	55.3	217	89	4	929	303	132	345	1e-45	188
comp5668_c0_seq1	tr|A5AGN2|A5AGN2_VITVI	34.86	109	68	2	287	604	373	481	2e-23	77
comp5678_c0_seq1	tr|Q84ZV5|Q84ZV5_SOYBN	61.04	77	30	0	254	24	1098	1174	6e-23	111
comp5697_c0_seq1	tr|E3RTP7|E3RTP7_PYRTT	98.28	116	2	0	3	350	131	246	2e-33	145
comp5703_c0_seq1	tr|E2AB04|E2AB04_CAMFO	52.69	167	79	1	569	69	415	580	2e-48	196
comp5707_c0_seq1	tr|B5U9V7|B5U9V7_LOTJA	63.25	166	60	1	510	16	751	916	3e-54	215
comp5712_c0_seq1	tr|E7ELN7|E7ELN7_MEDTR	67.65	102	29	2	295	2	532	632	1e-31	140
comp5735_c0_seq1	tr|B9SLR7|B9SLR7_RICCO	70.59	85	23	4	249	1	1	81	2e-24	116
comp5746_c0_seq1	tr|E0VX79|E0VX79_PEDHC	73.33	120	32	0	6	365	158	277	2e-46	189
comp5754_c0_seq1	tr|C4WVE9|C4WVE9_ACYPI	97.58	207	5	0	3	623	23	229	2e-85	319
comp5770_c0_seq1	tr|B0W4I0|B0W4I0_CULQU	69.8	149	45	2	447	1	339	484	2e-50	202
comp5775_c0_seq1	tr|G7KIU8|G7KIU8_MEDTR	48.7	115	59	0	346	2	91	205	3e-25	119
comp5778_c0_seq1	sp|Q7TBL3|IBMP_CYLCV	29.33	75	52	1	274	53	435	509	2e-06	56.6
comp5779_c0_seq1	tr|G7ITK2|G7ITK2_MEDTR	55.3	132	57	2	2	391	84	213	4e-35	151
comp5784_c0_seq1	tr|E9FD48|E9FD48_METAR	28.95	190	114	3	534	28	13	201	1e-16	90.9
comp5798_c0_seq1	tr|Q8S805|Q8S805_ORYSJ	48.65	111	57	1	337	5	1061	1170	1e-16	90.1
comp5803_c0_seq1	tr|Q2TY76|Q2TY76_ASPOR	76	50	12	0	237	88	85	134	1e-15	86.7
comp5803_c1_seq1	tr|C8VGM2|C8VGM2_EMENI	67.16	67	22	0	3	203	4	70	4e-21	105
comp5811_c0_seq1	tr|Q9Y790|Q9Y790_MYCGR	75.45	110	23	1	319	2	10	119	2e-38	162
comp5816_c0_seq1	tr|A5C546|A5C546_VITVI	73.53	68	18	0	204	1	333	400	2e-22	109
comp5825_c0_seq1	tr|G0WRD2|G0WRD2_HEVBR	43.9	82	40	1	5	232	44	125	9e-10	67.4
comp5828_c0_seq1	tr|B4L6G5|B4L6G5_DROMO	45.74	129	67	3	378	1	91	218	2e-24	116
comp5830_c1_seq1	tr|Q16HN5|Q16HN5_AEDAE	62.6	131	49	0	23	415	150	280	7e-47	190
comp5835_c0_seq1	tr|G7IZ49|G7IZ49_MEDTR	69.57	69	21	0	209	3	165	233	3e-21	105
comp5837_c0_seq1	tr|E0VWD5|E0VWD5_PEDHC	54.84	62	28	0	124	309	18	79	6e-12	74.7
comp5840_c0_seq1	tr|A0DQT2|A0DQT2_PARTE	38.67	75	40	1	4	210	251	325	9e-10	67.4
comp5861_c0_seq1	tr|F4NCI9|F4NCI9_BETVU	29.41	136	96	1	445	38	5	133	3e-10	70.9
comp5871_c0_seq1	tr|F9F7C0|F9F7C0_FUSOF	98.84	86	1	0	259	2	382	467	1e-29	133
comp5872_c0_seq1	tr|A5BK17|A5BK17_VITVI	59.68	124	49	1	370	2	597	720	7e-34	147
comp5938_c0_seq1	tr|F4WRD2|F4WRD2_ACREC	71.93	57	16	0	253	83	755	811	8e-19	97.4
comp5944_c0_seq1	tr|E0VTU3|E0VTU3_PEDHC	32.39	142	93	4	7	423	96	226	9e-15	85.1
comp5965_c0_seq1	tr|G7L479|G7L479_MEDTR	66.06	109	37	3	327	1	80	185	5e-33	144
comp5965_c1_seq1	tr|G7L479|G7L479_MEDTR	77.63	76	17	0	230	3	8	83	4e-25	118
comp5977_c0_seq1	tr|Q84ZV5|Q84ZV5_SOYBN	52.94	119	56	1	360	4	343	458	3e-27	125
comp5990_c0_seq1	tr|A5B3P9|A5B3P9_VITVI	62.07	29	11	0	161	75	537	565	6e-08	43.5
comp6001_c0_seq1	tr|G3Q0Q6|G3Q0Q6_GASAC	32.56	86	58	2	310	53	7	88	6e-06	54.7
comp6002_c0_seq1	tr|A2Q5P4|A2Q5P4_MEDTR	66.67	87	29	0	3	263	49	135	2e-28	129
comp6016_c0_seq1	tr|E2BF55|E2BF55_HARSA	55.67	97	41	1	45	329	1	97	9e-21	103
comp6030_c0_seq1	tr|Q2HU08|Q2HU08_MEDTR	57.46	489	207	1	1648	185	141	629	4e-155	553
comp6030_c0_seq2	tr|Q1S5K7|Q1S5K7_MEDTR	63.78	127	45	1	577	200	9	135	2e-36	157
comp6053_c0_seq1	tr|F9WY41|F9WY41_MYCGM	86.11	72	10	0	217	2	281	352	6e-30	134
comp6059_c0_seq1	sp|Q9LK35|THE1_ARATH	88.46	78	9	0	234	1	559	636	6e-35	150
comp6063_c0_seq1	tr|F6H6A4|F6H6A4_VITVI	79.2	226	47	0	678	1	356	581	6e-96	354
comp6073_c1_seq1	tr|G7IFE9|G7IFE9_MEDTR	54.9	51	23	0	36	188	998	1048	4e-10	68.6
comp6084_c0_seq1	tr|G7J9B2|G7J9B2_MEDTR	31.52	92	63	1	151	426	444	534	7e-08	61.2
comp6093_c0_seq1	tr|A5BFT3|A5BFT3_VITVI	59.7	134	53	1	2	400	1305	1438	3e-37	158
comp6093_c0_seq2	tr|A5BVZ9|A5BVZ9_VITVI	58.82	136	55	1	2	406	182	317	2e-36	155
comp6112_c0_seq1	tr|D6WIU3|D6WIU3_TRICA	87.04	108	14	0	325	2	1190	1297	8e-48	193
comp6137_c0_seq1	tr|G7JWD7|G7JWD7_MEDTR	53.19	141	62	3	547	137	136	271	3e-31	139
comp6156_c0_seq1	tr|G7LHJ0|G7LHJ0_MEDTR	55.28	123	55	1	54	422	22	127	5e-35	151
comp6184_c0_seq1	tr|Q9VDK2|Q9VDK2_DROME	40.22	92	54	2	274	2	423	513	5e-11	71.6
comp6205_c0_seq1	tr|E0VK11|E0VK11_PEDHC	43.75	80	45	1	9	248	334	411	4e-12	75.1
comp6210_c0_seq1	tr|E2ADG6|E2ADG6_CAMFO	39.75	161	97	0	13	495	311	471	4e-26	122
comp6221_c0_seq1	tr|E9G464|E9G464_DAPPU	78.18	110	24	0	332	3	423	532	1e-43	179
comp6251_c0_seq1	tr|F9F2H9|F9F2H9_FUSOF	93.59	78	5	0	236	3	391	468	3e-39	165
comp6259_c0_seq1	tr|G7IQK6|G7IQK6_MEDTR	73.01	163	43	1	560	75	170	332	1e-49	201
comp6278_c0_seq1	sp|Q9SVS1|BGL47_ARATH	76.47	34	8	0	102	1	456	489	2e-09	66.6
comp6284_c0_seq1	tr|E3WWE5|E3WWE5_ANODA	75.66	267	65	0	875	75	106	372	9e-81	305
comp6312_c0_seq1	tr|B7PSS5|B7PSS5_IXOSC	69.84	63	19	0	360	172	646	708	8e-22	107
comp6314_c0_seq1	tr|E0VBN2|E0VBN2_PEDHC	50.72	69	34	0	1	207	242	310	1e-12	79
comp6317_c0_seq1	tr|D6WTP2|D6WTP2_TRICA	44.12	68	36	1	3	200	632	699	2e-09	66.6
comp6321_c0_seq1	tr|C3ZIN7|C3ZIN7_BRAFL	86.76	68	9	0	1	204	113	180	4e-28	128
comp6329_c0_seq1	tr|B9RUJ2|B9RUJ2_RICCO	80.26	152	30	0	1	456	100	251	1e-67	259
comp6338_c0_seq1	tr|E2AJH8|E2AJH8_CAMFO	55.38	260	104	4	762	19	161	420	1e-77	294
comp6354_c0_seq1	tr|E9FZR2|E9FZR2_DAPPU	79.31	87	18	0	73	333	340	426	6e-39	164
comp6371_c0_seq1	tr|G7JFT6|G7JFT6_MEDTR	85.28	231	34	0	2	694	440	670	2e-113	413
comp6375_c0_seq1	tr|F9XN75|F9XN75_MYCGM	64.1	78	28	0	3	236	340	417	4e-26	121
comp6379_c0_seq1	tr|G7JXT5|G7JXT5_MEDTR	69.44	72	18	3	23	226	1	72	7e-13	77.8
comp6383_c0_seq1	tr|F4NCM1|F4NCM1_BETVU	38.02	121	69	2	329	673	501	621	3e-29	95.9
comp6388_c0_seq1	tr|D7TIN4|D7TIN4_VITVI	86.09	115	16	0	14	358	306	420	6e-38	160
comp6388_c0_seq2	tr|D7TIN4|D7TIN4_VITVI	83.91	87	14	0	32	292	334	420	7e-23	110
comp6394_c0_seq1	tr|B3VTL7|B3VTL7_MEDSA	62.5	64	24	0	3	194	1052	1115	1e-16	90.5
comp6396_c0_seq1	tr|E4ZUC9|E4ZUC9_LEPMJ	65.43	81	28	0	303	61	475	555	2e-26	122
comp6402_c0_seq1	tr|E2BIC9|E2BIC9_HARSA	60.59	170	63	2	2	499	90	257	2e-51	206
comp6403_c0_seq1	tr|F2EHH9|F2EHH9_HORVD	100	60	0	0	9	188	520	579	2e-26	122
comp6414_c0_seq1	tr|E5A2T0|E5A2T0_LEPMJ	90.14	71	7	0	353	141	365	435	2e-43	128
comp6421_c0_seq1	tr|F0JA47|F0JA47_AMBVA	89.13	92	9	1	360	88	41	132	1e-40	170
comp6429_c0_seq1	tr|B2W1S9|B2W1S9_PYRTR	84.21	76	12	0	230	3	106	181	5e-19	98.2
comp6438_c0_seq1	tr|G7J9B2|G7J9B2_MEDTR	40.13	152	91	0	113	568	449	600	2e-22	110
comp6444_c0_seq1	tr|D7TY17|D7TY17_VITVI	75	72	18	0	32	247	74	145	9e-24	114
comp6457_c0_seq1	tr|C4WS37|C4WS37_ACYPI	77.94	68	15	0	4	207	218	285	1e-24	117
comp6474_c0_seq1	tr|A5B902|A5B902_VITVI	61.48	257	99	0	1	771	1025	1281	3e-86	323
comp6476_c0_seq1	tr|G7JSI2|G7JSI2_MEDTR	72	150	41	1	3	449	4	153	2e-48	196
comp6486_c0_seq1	tr|E9F1I8|E9F1I8_METAR	47.06	102	50	1	347	54	214	315	3e-07	58.9
comp6518_c0_seq1	tr|G7JL43|G7JL43_MEDTR	77.78	45	10	0	279	145	46	90	2e-13	79.7
comp6519_c0_seq1	tr|Q28EF2|Q28EF2_XENTR	49.53	107	53	2	1	318	43	138	5e-17	91.7
comp6533_c0_seq1	tr|A5BP26|A5BP26_VITVI	38.96	77	47	1	232	2	23	98	3e-07	58.9
comp6534_c0_seq1	tr|E2AEL5|E2AEL5_CAMFO	59.57	141	55	1	2	418	2016	2156	3e-42	176
comp6552_c0_seq1	tr|E3X208|E3X208_ANODA	85.96	57	8	0	342	172	496	552	3e-20	102
comp6567_c0_seq1	tr|E9H754|E9H754_DAPPU	42.03	69	40	0	382	176	346	414	1e-08	63.5
comp6575_c0_seq1	tr|C4WXU2|C4WXU2_ACYPI	84.62	130	20	1	3	392	26	154	2e-58	230
comp6576_c0_seq1	tr|C3Y342|C3Y342_BRAFL	76.12	67	16	0	1	201	385	451	2e-23	112
comp6587_c0_seq1	tr|D6WY27|D6WY27_TRICA	54.79	73	31	1	24	236	671	743	2e-06	56.2
comp6594_c1_seq1	tr|G6CRV0|G6CRV0_DANPL	48.81	84	37	1	1	234	738	821	7e-18	94.4
comp6606_c0_seq1	tr|D6W814|D6W814_TRICA	46.38	69	37	2	274	480	106	168	1e-07	61.2
comp6619_c0_seq1	tr|E0VF59|E0VF59_PEDHC	66.1	59	20	0	75	251	2192	2250	2e-14	82.8
comp6633_c0_seq1	tr|F9X1A9|F9X1A9_MYCGM	91.89	37	3	0	2	112	52	88	7e-13	77.8
comp6635_c0_seq1	tr|E9IY38|E9IY38_SOLIN	49.22	128	63	2	5	382	303	430	4e-25	118
comp6650_c0_seq1	tr|D1GEE9|D1GEE9_BRARP	37.86	103	61	1	347	48	1452	1554	5e-10	69.3
comp6651_c0_seq1	tr|G7K0X1|G7K0X1_MEDTR	79.46	112	23	2	340	675	224	330	5e-43	140
comp6654_c0_seq1	tr|E9GI74|E9GI74_DAPPU	51.43	70	30	2	288	91	541	607	3e-09	65.5
comp6659_c0_seq1	tr|B9IE96|B9IE96_POPTR	71.43	133	38	1	410	12	230	359	9e-48	193
comp6666_c0_seq1	tr|G6DBX1|G6DBX1_DANPL	32.68	153	97	5	2	442	409	556	2e-14	83.2
comp6669_c0_seq1	tr|G7K6B6|G7K6B6_MEDTR	61.29	62	22	2	93	272	214	275	2e-32	84.7
comp6673_c0_seq1	tr|C0JJI3|C0JJI3_SOYBN	41.58	101	59	0	39	341	855	955	3e-17	92.4
comp6676_c0_seq1	tr|A5C9X9|A5C9X9_VITVI	41.6	125	73	1	789	415	1047	1168	7e-38	104
comp6685_c0_seq1	tr|G7KS87|G7KS87_MEDTR	83.9	118	19	0	170	523	1	118	1e-53	214
comp6687_c0_seq1	tr|F4NCH2|F4NCH2_BETVU	40.71	140	83	0	426	7	813	952	8e-27	124
comp6709_c0_seq1	tr|E4ZTF7|E4ZTF7_LEPMJ	82.35	51	9	0	397	245	228	278	1e-18	97.1
comp6714_c0_seq1	tr|G7J3Q6|G7J3Q6_MEDTR	60.42	96	37	3	410	126	1	90	3e-19	99.4
comp6717_c0_seq1	tr|B2W9P2|B2W9P2_PYRTR	50.94	106	45	3	92	388	19	123	7e-15	84.7
comp6718_c0_seq1	tr|G7ITT1|G7ITT1_MEDTR	48.53	68	35	1	208	5	13	79	6e-06	54.7
comp6726_c0_seq1	tr|E0VDN4|E0VDN4_PEDHC	50.96	157	72	6	52	507	509	657	3e-31	139
comp6726_c0_seq2	tr|E0VDN4|E0VDN4_PEDHC	65.06	166	57	3	517	23	653	815	1e-54	216
comp6743_c0_seq1	tr|Q1RU93|Q1RU93_MEDTR	42.5	80	46	0	263	24	385	464	2e-11	73.2
comp6747_c0_seq1	tr|G2XS52|G2XS52_BOTF4	44.91	167	89	2	617	126	132	298	1e-27	127
comp6751_c0_seq1	tr|F5LB49|F5LB49_9BACI	58.67	75	24	1	210	7	70	144	4e-15	85.1
[truncated: 103,306 more rows]

## Sheet: pfamA
# pfam_scan.pl, run at Thu Feb 27 14:50:06 2014
[truncated: 103,951 more rows]
