# Supplementary material for: Global transcriptome analysis profiles metabolic pathways in traditional herb Astragalus membranaceus Bge. var. mongolicus (Bge.) Hsiao
Source: BMC Genomics. 2015 Jun 11;16(Suppl 7):S15. doi: 10.1186/1471-2164-16-S7-S15 (PMC4474414; doi:10.1186/1471-2164-16-S7-S15)
Supplement: Additional file 2 — COG classification of A. mongolicus transcriptome. Phylogenetic classifications of the conserved domains of unigenes from A. mongolicus were analyzed by BLAST searching against COG database to predict and classify possible functions. In our study, 65,989 unigenes were classified into 24 COG categories. [file 1471-2164-16-S7-S15-S2.out]

function code	function	number	gene
A	RNA processing and modification	500	comp1_c1_seq1;comp136_c0_seq1;comp136_c1_seq1;comp727_c0_seq1;comp14039_c0_seq1;comp16434_c0_seq1;comp18508_c0_seq1;comp19351_c0_seq1;comp21363_c1_seq1;comp25188_c0_seq1;comp29187_c0_seq1;comp31873_c0_seq1;comp31984_c0_seq1;comp36937_c0_seq1;comp38331_c0_seq1;comp41471_c0_seq1;comp41471_c0_seq2;comp41593_c0_seq1;comp41842_c0_seq1;comp44340_c0_seq1;comp45227_c0_seq1;comp46103_c0_seq1;comp46302_c0_…
B	Chromatin structure and dynamics	518	comp491_c0_seq1;comp822_c0_seq1;comp1617_c0_seq1;comp6899_c0_seq1;comp7155_c0_seq1;comp11243_c0_seq1;comp17519_c0_seq1;comp19561_c0_seq1;comp20622_c0_seq1;comp22132_c0_seq1;comp22196_c0_seq1;comp24846_c0_seq1;comp24934_c0_seq1;comp25024_c0_seq1;comp25024_c0_seq2;comp25358_c0_seq1;comp26491_c0_seq1;comp27076_c0_seq1;comp27396_c0_seq1;comp27603_c0_seq1;comp28671_c0_seq1;comp29771_c0_seq1;comp30070_…
C	Energy production and conversion	3273	comp127_c0_seq1;comp127_c1_seq1;comp132_c0_seq1;comp132_c0_seq1;comp156_c0_seq1;comp707_c0_seq1;comp707_c0_seq2;comp842_c0_seq1;comp842_c0_seq1;comp1193_c0_seq1;comp1193_c1_seq1;comp1276_c0_seq1;comp1296_c0_seq1;comp1524_c0_seq1;comp1524_c0_seq2;comp1578_c0_seq1;comp1615_c0_seq1;comp1615_c0_seq2;comp1732_c0_seq1;comp1903_c0_seq1;comp2853_c0_seq1;comp2975_c0_seq1;comp2982_c0_seq1;comp3169_c0_seq1;…
D	Cell cycle control, cell division, chromosome partitioning	1463	comp234_c0_seq1;comp727_c0_seq1;comp822_c0_seq1;comp1439_c0_seq2;comp3967_c0_seq1;comp4291_c0_seq1;comp6354_c0_seq1;comp7040_c0_seq1;comp10604_c0_seq1;comp10650_c0_seq1;comp17519_c0_seq1;comp17608_c0_seq1;comp17608_c0_seq2;comp19351_c0_seq1;comp21362_c0_seq1;comp21363_c1_seq1;comp24714_c0_seq1;comp24817_c0_seq1;comp24877_c0_seq1;comp24934_c0_seq1;comp25154_c0_seq1;comp25237_c0_seq1;comp25887_c0_s…
E	Amino acid transport and metabolism	3795	comp0_c0_seq1;comp151_c0_seq1;comp250_c0_seq1;comp250_c0_seq2;comp284_c1_seq1;comp535_c0_seq1;comp612_c0_seq1;comp907_c0_seq1;comp907_c0_seq2;comp943_c0_seq1;comp1198_c0_seq1;comp1198_c0_seq2;comp1316_c0_seq1;comp1316_c0_seq1;comp1316_c0_seq1;comp1316_c0_seq1;comp1316_c0_seq1;comp1634_c0_seq1;comp1696_c0_seq1;comp1889_c0_seq1;comp2106_c0_seq1;comp2250_c1_seq1;comp2317_c0_seq1;comp2356_c0_seq1;com…
F	Nucleotide transport and metabolism	962	comp1890_c0_seq1;comp2356_c0_seq1;comp2359_c0_seq1;comp2359_c1_seq1;comp3337_c0_seq1;comp3597_c0_seq1;comp6762_c0_seq1;comp7554_c0_seq1;comp8606_c0_seq1;comp9146_c0_seq1;comp13128_c0_seq1;comp14849_c0_seq1;comp17465_c0_seq1;comp17465_c0_seq2;comp17593_c0_seq1;comp19167_c0_seq1;comp19228_c0_seq1;comp19228_c0_seq1;comp19228_c1_seq1;comp20380_c0_seq1;comp21263_c0_seq1;comp23235_c0_seq1;comp24393_c0_…
G	Carbohydrate transport and metabolism	3066	comp99_c0_seq1;comp284_c1_seq1;comp501_c0_seq1;comp501_c0_seq2;comp630_c0_seq1;comp943_c0_seq1;comp974_c0_seq1;comp1121_c0_seq1;comp1285_c0_seq1;comp1316_c0_seq1;comp1634_c0_seq1;comp1727_c0_seq1;comp1756_c1_seq1;comp1903_c0_seq1;comp2051_c0_seq1;comp2106_c0_seq1;comp2250_c1_seq1;comp2479_c0_seq1;comp2853_c0_seq1;comp2853_c0_seq1;comp2982_c0_seq1;comp3722_c0_seq1;comp3722_c0_seq1;comp3922_c0_seq1…
H	Coenzyme transport and metabolism	1282	comp612_c0_seq1;comp1316_c0_seq1;comp1316_c0_seq1;comp2356_c0_seq1;comp4123_c0_seq1;comp5811_c0_seq1;comp7776_c0_seq1;comp9102_c0_seq1;comp10377_c0_seq1;comp10377_c0_seq2;comp12315_c0_seq1;comp16975_c0_seq1;comp17236_c0_seq1;comp17236_c0_seq1;comp17711_c0_seq1;comp19005_c0_seq1;comp19005_c0_seq1;comp19151_c0_seq1;comp19276_c0_seq1;comp19338_c0_seq1;comp20027_c0_seq1;comp20211_c0_seq1;comp21889_c0…
I	Lipid transport and metabolism	1885	comp127_c0_seq1;comp127_c0_seq1;comp127_c1_seq1;comp127_c1_seq1;comp348_c0_seq1;comp1103_c0_seq1;comp1375_c0_seq1;comp2006_c0_seq1;comp2833_c0_seq1;comp3647_c0_seq1;comp3772_c0_seq1;comp5602_c0_seq1;comp5602_c0_seq2;comp5712_c0_seq1;comp6709_c0_seq1;comp6889_c0_seq1;comp6923_c0_seq1;comp7494_c0_seq1;comp7663_c0_seq1;comp7801_c0_seq1;comp7801_c0_seq2;comp7855_c0_seq1;comp8154_c0_seq1;comp8244_c0_s…
J	Translation, ribosomal structure and biogenesis	3907	comp380_c0_seq1;comp380_c1_seq1;comp945_c0_seq1;comp1047_c0_seq1;comp1254_c0_seq1;comp1370_c0_seq1;comp1370_c1_seq1;comp1392_c0_seq1;comp1709_c0_seq1;comp1801_c0_seq1;comp1801_c1_seq1;comp2458_c0_seq1;comp2544_c0_seq1;comp2924_c0_seq1;comp3006_c0_seq1;comp3006_c0_seq2;comp3220_c0_seq1;comp3336_c0_seq1;comp3466_c0_seq1;comp3780_c0_seq1;comp3816_c0_seq1;comp3886_c0_seq1;comp3917_c0_seq1;comp4001_c0…
K	Transcription	5057	comp166_c0_seq1;comp387_c1_seq1;comp727_c0_seq1;comp1135_c0_seq1;comp1304_c0_seq2;comp1755_c1_seq1;comp2357_c0_seq1;comp2497_c0_seq1;comp3006_c0_seq1;comp3006_c0_seq2;comp3061_c0_seq1;comp3466_c0_seq1;comp3608_c0_seq1;comp3641_c0_seq1;comp3917_c0_seq1;comp3967_c0_seq1;comp4001_c0_seq1;comp5094_c0_seq1;comp5840_c0_seq1;comp6314_c0_seq1;comp6338_c0_seq1;comp6354_c0_seq1;comp6633_c0_seq1;comp7127_c0…
L	Replication, recombination and repair	6479	comp65_c0_seq1;comp166_c0_seq1;comp272_c0_seq1;comp387_c1_seq1;comp406_c0_seq1;comp414_c0_seq1;comp414_c0_seq2;comp587_c0_seq1;comp822_c0_seq1;comp1259_c0_seq1;comp1304_c0_seq2;comp1417_c0_seq1;comp1417_c1_seq1;comp1668_c0_seq1;comp1755_c1_seq1;comp1774_c0_seq1;comp1796_c0_seq2;comp1880_c0_seq1;comp1880_c0_seq2;comp2173_c0_seq1;comp2357_c0_seq1;comp2394_c0_seq1;comp2497_c0_seq1;comp2670_c0_seq1;c…
M	Cell wall/membrane/envelope biogenesis	1254	comp535_c0_seq1;comp2498_c0_seq1;comp4553_c0_seq1;comp8895_c0_seq1;comp9383_c0_seq1;comp11556_c0_seq1;comp14268_c0_seq1;comp18184_c0_seq1;comp21126_c0_seq1;comp21126_c0_seq2;comp22325_c0_seq1;comp22666_c0_seq1;comp23186_c0_seq1;comp23186_c0_seq2;comp24772_c0_seq1;comp24877_c0_seq1;comp25718_c0_seq1;comp26335_c0_seq1;comp27102_c0_seq1;comp27733_c0_seq1;comp27888_c0_seq1;comp27888_c0_seq1;comp28813…
N	Cell motility	117	comp11001_c0_seq1;comp11001_c0_seq2;comp18105_c0_seq1;comp23899_c1_seq1;comp24632_c0_seq1;comp28504_c0_seq1;comp28504_c0_seq1;comp37785_c0_seq1;comp39108_c0_seq1;comp40804_c0_seq1;comp43719_c0_seq1;comp45285_c0_seq1;comp48309_c0_seq1;comp49318_c0_seq1;comp49318_c0_seq2;comp49554_c0_seq1;comp50067_c0_seq1;comp51702_c0_seq1;comp51702_c0_seq2;comp52371_c0_seq1;comp54316_c0_seq1;comp55975_c0_seq1;com…
O	Posttranslational modification, protein turnover, chaperones	6099	comp176_c0_seq1;comp176_c1_seq1;comp209_c0_seq1;comp209_c1_seq1;comp234_c0_seq1;comp249_c0_seq1;comp357_c1_seq1;comp357_c1_seq1;comp397_c0_seq1;comp740_c0_seq2;comp1100_c0_seq1;comp1110_c0_seq1;comp1120_c0_seq2;comp1140_c0_seq1;comp1303_c0_seq1;comp1303_c0_seq1;comp1316_c0_seq1;comp1316_c0_seq1;comp1392_c0_seq1;comp1439_c0_seq2;comp1487_c0_seq1;comp1487_c0_seq2;comp2700_c0_seq1;comp2711_c0_seq1;c…
P	Inorganic ion transport and metabolism	3165	comp284_c1_seq1;comp943_c0_seq1;comp1093_c0_seq1;comp1316_c0_seq1;comp1316_c0_seq1;comp1316_c0_seq1;comp1316_c0_seq1;comp1316_c0_seq1;comp1316_c0_seq1;comp1316_c0_seq1;comp1316_c0_seq1;comp1634_c0_seq1;comp1667_c1_seq1;comp2106_c0_seq1;comp2250_c1_seq1;comp2469_c0_seq1;comp2479_c0_seq1;comp2853_c0_seq1;comp2853_c0_seq1;comp2853_c0_seq1;comp3722_c0_seq1;comp3949_c0_seq1;comp4158_c0_seq1;comp4578_c…
Q	Secondary metabolites biosynthesis, transport and catabolism	1896	comp1115_c0_seq1;comp1193_c1_seq1;comp1316_c0_seq1;comp1316_c0_seq1;comp1375_c0_seq1;comp2006_c0_seq1;comp2833_c0_seq1;comp3647_c0_seq1;comp5485_c0_seq2;comp6709_c0_seq1;comp6889_c0_seq1;comp7138_c0_seq1;comp7155_c0_seq1;comp7494_c0_seq1;comp7801_c0_seq1;comp7801_c0_seq2;comp7981_c0_seq1;comp8244_c0_seq1;comp8584_c0_seq1;comp9262_c0_seq1;comp9297_c0_seq1;comp11243_c0_seq1;comp12820_c0_seq1;comp12…
R	General function prediction only	11362	comp25_c0_seq1;comp166_c0_seq1;comp281_c0_seq1;comp284_c1_seq1;comp652_c0_seq1;comp652_c0_seq1;comp943_c0_seq1;comp1188_c0_seq1;comp1193_c0_seq1;comp1193_c1_seq1;comp1304_c0_seq2;comp1316_c0_seq1;comp1316_c0_seq1;comp1316_c0_seq1;comp1375_c0_seq1;comp1384_c0_seq1;comp1384_c1_seq1;comp1411_c0_seq1;comp1438_c1_seq1;comp1467_c0_seq1;comp1634_c0_seq1;comp1732_c0_seq1;comp1755_c1_seq1;comp2006_c0_seq1…
S	Function unknown	1855	comp1445_c0_seq1;comp2859_c0_seq1;comp3149_c0_seq1;comp6221_c0_seq1;comp6284_c0_seq1;comp7016_c0_seq1;comp7047_c0_seq1;comp7430_c0_seq1;comp7943_c0_seq1;comp8044_c0_seq1;comp8855_c0_seq1;comp11769_c0_seq1;comp12987_c0_seq1;comp16307_c0_seq1;comp17415_c0_seq1;comp17753_c0_seq1;comp20016_c0_seq1;comp20051_c0_seq1;comp20353_c0_seq1;comp21201_c0_seq1;comp22402_c1_seq1;comp23406_c0_seq1;comp23438_c0_s…
T	Signal transduction mechanisms	4186	comp166_c0_seq1;comp220_c0_seq1;comp537_c1_seq1;comp822_c0_seq1;comp1304_c0_seq2;comp1691_c1_seq1;comp1755_c1_seq1;comp2357_c0_seq1;comp2497_c0_seq1;comp3061_c0_seq1;comp3641_c0_seq1;comp5840_c0_seq1;comp6314_c0_seq1;comp6338_c0_seq1;comp7040_c0_seq1;comp7127_c0_seq1;comp7139_c0_seq1;comp7566_c0_seq1;comp10657_c0_seq1;comp12582_c0_seq1;comp13421_c0_seq1;comp16122_c1_seq1;comp16231_c0_seq1;comp162…
U	Intracellular trafficking, secretion, and vesicular transport	826	comp822_c0_seq1;comp1429_c0_seq1;comp1429_c1_seq1;comp2844_c0_seq1;comp2844_c0_seq2;comp8012_c0_seq1;comp8416_c0_seq1;comp10290_c0_seq1;comp11212_c0_seq1;comp14353_c0_seq1;comp17519_c0_seq1;comp18025_c0_seq1;comp18025_c0_seq2;comp18105_c0_seq1;comp19675_c1_seq1;comp19712_c0_seq1;comp19916_c0_seq1;comp20806_c0_seq1;comp20851_c0_seq1;comp20851_c0_seq2;comp22034_c0_seq1;comp23899_c1_seq1;comp24632_c…
V	Defense mechanisms	1967	comp88_c0_seq1;comp1316_c0_seq1;comp1316_c0_seq1;comp1316_c0_seq1;comp1426_c0_seq2;comp2853_c0_seq1;comp2853_c0_seq1;comp2853_c0_seq1;comp2975_c0_seq1;comp2975_c0_seq1;comp3169_c0_seq1;comp3169_c0_seq1;comp3722_c0_seq1;comp3722_c0_seq1;comp3722_c0_seq1;comp4199_c1_seq1;comp4298_c0_seq1;comp4298_c1_seq1;comp8394_c0_seq1;comp9887_c0_seq1;comp10604_c0_seq1;comp11152_c0_seq1;comp11152_c0_seq1;comp123…
Y	Nuclear structure	19	comp8416_c0_seq1;comp14353_c0_seq1;comp22034_c0_seq1;comp35099_c0_seq1;comp35099_c0_seq2;comp45805_c0_seq1;comp45805_c1_seq1;comp48850_c0_seq1;comp50132_c0_seq1;comp50225_c0_seq1;comp71701_c0_seq1;comp71701_c0_seq2;comp71701_c0_seq3;comp73705_c0_seq1;comp73705_c0_seq2;comp552849_c0_seq1;comp712833_c0_seq1;comp1153098_c0_seq1;comp1158440_c0_seq1;
Z	Cytoskeleton	1056	comp1066_c0_seq1;comp2235_c0_seq1;comp3058_c0_seq1;comp3883_c0_seq1;comp4291_c0_seq1;comp6321_c0_seq1;comp7040_c0_seq1;comp8348_c0_seq1;comp9236_c0_seq1;comp9656_c0_seq1;comp9823_c0_seq1;comp13460_c0_seq1;comp16079_c0_seq1;comp16602_c0_seq1;comp17005_c0_seq1;comp19236_c0_seq1;comp19236_c0_seq2;comp19616_c0_seq1;comp19850_c0_seq1;comp21362_c0_seq1;comp23265_c0_seq1;comp24714_c0_seq1;comp25697_c0_s…
