# Supplementary material for: Global transcriptome analysis profiles metabolic pathways in traditional herb Astragalus membranaceus Bge. var. mongolicus (Bge.) Hsiao
Source: BMC Genomics. 2015 Jun 11;16(Suppl 7):S15. doi: 10.1186/1471-2164-16-S7-S15 (PMC4474414; doi:10.1186/1471-2164-16-S7-S15)
Supplement: Additional file 3 — KEGG mapping of A. mongolicus transcriptome. Unigenes from A. mongolicus were annotated against the KEGG database to investigate the metabolic pathways and related biological features. As a result, 13,057 transcripts were annotated with Enzyme Commission (EC) numbers and assigned to 339 reference canonical KEGG pathways. [file 1471-2164-16-S7-S15-S3.ko]

comp0_c0_seq1
comp1_c0_seq1
comp1_c1_seq1	K14405
comp2_c0_seq1
comp3_c0_seq1
comp3_c1_seq1
comp5_c0_seq1
comp6_c0_seq1
comp8_c0_seq1
comp9_c0_seq1
comp10_c0_seq1
comp11_c0_seq1
comp13_c0_seq1
comp13_c0_seq2
comp14_c0_seq1
comp14_c0_seq2
comp24_c0_seq1
comp25_c0_seq1
comp26_c0_seq1
comp29_c0_seq1
comp30_c0_seq1
comp31_c0_seq1
comp32_c0_seq1
comp33_c0_seq1
comp33_c1_seq1
comp35_c0_seq1
comp36_c0_seq1
comp39_c0_seq1
comp41_c0_seq1
comp43_c0_seq1
comp43_c0_seq2
comp45_c0_seq1
comp47_c0_seq1
comp48_c0_seq1	K01120
comp48_c1_seq1
comp49_c0_seq1
comp49_c0_seq2
comp50_c0_seq1
comp50_c1_seq1
comp53_c0_seq1
comp54_c0_seq1
comp54_c1_seq1
comp55_c0_seq1
comp56_c0_seq1
comp58_c0_seq1
comp59_c0_seq1
comp61_c0_seq1
comp61_c1_seq1
comp62_c0_seq1
comp62_c1_seq1
comp63_c0_seq1
comp63_c1_seq1
comp65_c0_seq1
comp67_c0_seq1
comp70_c0_seq1	K14398
comp70_c1_seq1
comp71_c0_seq1
comp72_c0_seq1
comp72_c1_seq1
comp73_c0_seq1
comp73_c0_seq2
comp75_c0_seq1
comp76_c0_seq1
comp76_c1_seq1
comp78_c0_seq1
comp79_c0_seq1
comp80_c0_seq1
comp80_c1_seq1
comp81_c0_seq1
comp81_c1_seq1
comp82_c0_seq1
comp83_c0_seq1
comp84_c0_seq1
comp86_c0_seq1
comp88_c0_seq1
comp91_c0_seq1
comp93_c0_seq1
comp93_c1_seq1
comp95_c0_seq1
comp95_c0_seq2
comp97_c0_seq1
comp99_c0_seq1	K01101
comp99_c1_seq1
comp100_c0_seq1
comp100_c1_seq1
comp101_c0_seq1
comp103_c0_seq1
comp107_c0_seq1
comp108_c0_seq1
comp111_c0_seq1	K14972
comp113_c0_seq1
comp113_c0_seq2
comp116_c0_seq1
comp116_c1_seq1
comp118_c0_seq1
comp119_c0_seq1
comp120_c0_seq1
comp120_c1_seq1
comp121_c0_seq1
comp123_c0_seq1
comp123_c1_seq1
comp124_c0_seq1
comp124_c1_seq1
comp126_c0_seq1
comp127_c0_seq1
comp127_c1_seq1
comp128_c0_seq1
comp129_c0_seq1
comp130_c0_seq1
comp132_c0_seq1
comp134_c0_seq1
comp134_c0_seq2
comp136_c0_seq1	K12603
comp136_c1_seq1
comp137_c0_seq1
comp141_c0_seq1
comp142_c0_seq1
comp143_c0_seq1
comp144_c0_seq1
comp144_c1_seq1
comp145_c0_seq1
comp145_c1_seq1
comp147_c0_seq1
comp147_c1_seq1
comp148_c0_seq1
comp148_c1_seq1
comp151_c0_seq1
comp153_c0_seq1
comp153_c1_seq1
comp154_c0_seq1
comp155_c1_seq1
comp156_c0_seq1
comp165_c0_seq1
comp166_c0_seq1
comp166_c1_seq1
comp167_c0_seq1	K03354
comp168_c0_seq1
comp169_c0_seq1
comp171_c0_seq1	K13084
comp171_c1_seq1
comp172_c0_seq1
comp172_c0_seq2
comp173_c0_seq1
comp174_c0_seq1
comp174_c0_seq2
comp175_c0_seq1
comp175_c1_seq1
comp176_c0_seq1
comp176_c1_seq1
comp177_c0_seq1
comp177_c1_seq1
comp178_c0_seq1
comp179_c0_seq1
comp182_c0_seq1
comp184_c0_seq1
comp184_c0_seq2
comp186_c0_seq1
comp187_c0_seq1
comp188_c0_seq1
comp190_c0_seq1
comp193_c0_seq1
comp194_c0_seq1
comp195_c0_seq1
comp196_c0_seq1
comp196_c1_seq1
comp197_c0_seq1
comp197_c1_seq1
comp200_c0_seq1
comp200_c1_seq1
comp201_c0_seq1
comp202_c0_seq1	K02138
comp204_c0_seq1
comp206_c0_seq1
comp209_c0_seq1	K04088
comp209_c1_seq1	K04088
comp213_c0_seq1
comp213_c1_seq1
comp214_c0_seq1
comp215_c0_seq1
comp217_c0_seq1
comp217_c1_seq1
comp219_c0_seq1
comp220_c0_seq1
comp220_c1_seq1
comp221_c0_seq1
comp223_c0_seq1
comp223_c1_seq1
comp225_c0_seq1	K05730
comp225_c1_seq1
comp226_c0_seq1
comp227_c0_seq1
comp227_c1_seq1
comp230_c0_seq1
comp231_c0_seq1
comp232_c0_seq1
comp234_c0_seq1
comp234_c1_seq1
comp235_c0_seq1
comp235_c1_seq1
comp237_c0_seq1
comp237_c1_seq1
comp243_c0_seq1
comp243_c1_seq1
comp246_c0_seq1
comp246_c1_seq1
comp247_c0_seq1
comp248_c0_seq1
comp249_c0_seq1
comp250_c0_seq1
comp250_c0_seq2	K00936
comp253_c0_seq1
comp255_c0_seq1
comp256_c0_seq1
comp256_c1_seq1
comp258_c0_seq1
comp258_c1_seq1
comp261_c0_seq1
comp264_c0_seq1
comp264_c0_seq2
comp266_c0_seq1
comp267_c0_seq1
comp268_c0_seq1
comp269_c0_seq1
comp269_c1_seq1
comp270_c0_seq1
comp272_c0_seq1
comp274_c0_seq1
comp275_c1_seq1
comp276_c0_seq1
comp279_c0_seq1
comp280_c0_seq1
comp281_c0_seq1
comp281_c1_seq1
comp282_c0_seq1
comp284_c0_seq1
comp284_c1_seq1
comp286_c0_seq1
comp286_c1_seq1
comp286_c1_seq2
comp287_c0_seq1
comp287_c1_seq1
comp288_c0_seq1
comp290_c0_seq1
comp290_c0_seq2
comp291_c0_seq1
comp294_c0_seq1
comp295_c0_seq1
comp295_c0_seq2
comp296_c0_seq1
comp297_c0_seq1
comp298_c0_seq1
comp298_c1_seq1
comp299_c0_seq1
comp299_c1_seq1
comp300_c0_seq1
comp303_c0_seq1
comp305_c0_seq1
comp306_c0_seq1
comp308_c0_seq1
comp309_c0_seq1
comp310_c0_seq1
comp311_c0_seq1
comp313_c0_seq1
comp313_c1_seq1
comp314_c0_seq1
comp316_c0_seq1
comp318_c0_seq1
comp319_c0_seq1
comp319_c1_seq1
comp320_c0_seq1
comp322_c0_seq1
comp322_c1_seq1
comp322_c1_seq2
comp323_c0_seq1
comp325_c0_seq1
comp327_c0_seq1
comp329_c0_seq1
comp330_c0_seq1
comp331_c0_seq1
comp332_c0_seq1
comp332_c0_seq2
comp333_c0_seq1
comp334_c0_seq1
comp335_c0_seq1
comp338_c0_seq1
comp339_c0_seq1
comp340_c0_seq1
comp340_c1_seq1
comp341_c0_seq1
comp342_c0_seq1
comp346_c0_seq1
comp346_c1_seq1
comp348_c0_seq1
comp349_c0_seq1
comp350_c0_seq1
comp350_c0_seq2
comp355_c0_seq1
comp356_c0_seq1
comp357_c0_seq1
comp357_c1_seq1
comp358_c0_seq1
comp359_c0_seq1
comp359_c1_seq1
comp362_c0_seq1
comp362_c1_seq1
comp363_c0_seq1
comp364_c0_seq1
comp364_c0_seq2
comp365_c0_seq1
comp367_c0_seq1
comp369_c0_seq1
comp369_c0_seq2
comp370_c0_seq1
comp370_c1_seq1	K08190
comp373_c0_seq1
comp374_c0_seq1
comp374_c1_seq1
comp375_c0_seq1
comp375_c0_seq2
comp377_c0_seq1
comp378_c0_seq1
comp380_c0_seq1
comp380_c1_seq1
comp384_c0_seq1
comp387_c0_seq1
comp387_c1_seq1
comp391_c0_seq1
comp391_c1_seq1
comp395_c0_seq1
comp397_c0_seq1
comp401_c0_seq1
comp402_c0_seq1
comp405_c0_seq1
comp406_c0_seq1
comp407_c0_seq1
comp409_c0_seq1
comp411_c0_seq1
comp412_c0_seq1
comp412_c1_seq1
comp414_c0_seq1
comp414_c0_seq2
comp415_c0_seq1
comp415_c0_seq2
comp416_c0_seq1
comp416_c1_seq1
comp419_c0_seq1
comp420_c0_seq1
comp420_c1_seq1
comp421_c0_seq1
comp430_c0_seq1
comp430_c1_seq1
comp433_c0_seq1
comp435_c0_seq1
comp436_c0_seq1
comp437_c0_seq1
comp437_c0_seq2
comp438_c0_seq1
comp441_c0_seq1
comp444_c0_seq1
comp446_c0_seq1
comp448_c0_seq1
comp449_c0_seq1
comp464_c0_seq1
comp466_c0_seq1
comp468_c0_seq1
comp476_c0_seq1
comp478_c0_seq1
comp480_c0_seq1
comp480_c1_seq1
comp482_c0_seq1
comp482_c0_seq2
comp483_c0_seq1
comp484_c0_seq1
comp484_c1_seq1
comp485_c0_seq1
comp485_c1_seq1
comp486_c0_seq1
comp488_c0_seq1
comp491_c0_seq1
comp496_c0_seq1
comp501_c0_seq1
comp501_c0_seq2
comp504_c0_seq1
comp504_c1_seq1
comp509_c0_seq1
comp515_c0_seq1
comp515_c1_seq1
comp517_c0_seq1
comp519_c0_seq1
comp522_c0_seq1
comp522_c0_seq2
comp524_c0_seq1
comp527_c0_seq1
comp528_c0_seq1
comp529_c0_seq1
comp530_c0_seq1
comp531_c0_seq1
comp532_c0_seq1
comp535_c0_seq1
comp535_c1_seq1
comp537_c0_seq1
comp537_c1_seq1	K01104
comp538_c0_seq1
comp540_c0_seq1
comp544_c0_seq1
comp545_c0_seq1
comp547_c0_seq1
comp549_c0_seq1
comp550_c0_seq1
comp551_c0_seq1
comp551_c0_seq2
comp552_c0_seq1
comp557_c0_seq1
comp558_c0_seq1
comp559_c0_seq1
comp560_c0_seq1
comp563_c0_seq1
comp565_c0_seq1
comp570_c0_seq1
comp572_c0_seq1
comp573_c0_seq1
comp574_c0_seq1
comp576_c0_seq1
comp577_c0_seq1
comp579_c0_seq1
comp587_c0_seq1
comp589_c0_seq1
comp591_c0_seq1
comp592_c0_seq1
comp594_c0_seq1
comp595_c0_seq1
comp595_c0_seq2
comp597_c0_seq1
comp597_c1_seq1
comp598_c0_seq1
comp599_c0_seq1
comp599_c1_seq1
comp600_c0_seq1
comp601_c0_seq1
comp604_c0_seq1
comp609_c0_seq1
comp611_c0_seq1
comp611_c0_seq2
comp612_c0_seq1	K00053
comp614_c0_seq1
comp614_c0_seq2
comp615_c0_seq1
comp616_c0_seq1
comp617_c0_seq1
comp619_c0_seq1
comp620_c0_seq1
comp620_c1_seq1
comp621_c0_seq1
comp625_c0_seq1
comp628_c0_seq1
comp630_c0_seq1
comp631_c0_seq1
comp632_c0_seq1
comp632_c0_seq2
comp633_c0_seq1
comp634_c0_seq1
comp634_c1_seq1
comp635_c0_seq1
comp635_c0_seq2
comp636_c0_seq1
comp637_c0_seq1
comp641_c0_seq1
comp643_c0_seq1
comp646_c0_seq1
comp647_c0_seq1
comp649_c0_seq1
comp649_c1_seq1
comp651_c0_seq1
comp652_c0_seq1	K14572
comp653_c0_seq1
comp654_c0_seq1
comp655_c0_seq1
comp663_c0_seq1
comp666_c0_seq1
comp668_c0_seq1
comp669_c0_seq1
comp670_c0_seq1
comp670_c0_seq2
comp672_c0_seq1
comp674_c0_seq1
comp674_c1_seq1
comp675_c0_seq1
comp676_c0_seq1
comp676_c0_seq2
comp678_c0_seq1
comp679_c0_seq1
comp681_c0_seq1
comp683_c0_seq1
comp683_c0_seq2
comp685_c0_seq1
comp688_c0_seq1
comp689_c0_seq1
comp691_c0_seq1
comp696_c0_seq1
comp701_c0_seq1
comp702_c0_seq1
comp703_c0_seq1
comp703_c1_seq1
comp705_c0_seq1
comp705_c0_seq2
comp707_c0_seq1
comp707_c0_seq2
comp708_c0_seq1
comp712_c0_seq1
comp712_c0_seq2
comp715_c0_seq1
comp717_c0_seq1
comp717_c1_seq1
comp718_c0_seq1
comp719_c0_seq1
comp720_c0_seq1
comp722_c0_seq1
comp722_c0_seq2
comp723_c0_seq1
comp725_c0_seq1
comp725_c0_seq2
comp726_c0_seq1
comp726_c0_seq2
comp727_c0_seq1
comp730_c0_seq1
comp730_c0_seq2
comp733_c0_seq1
comp734_c0_seq1
comp735_c0_seq1
comp735_c1_seq1
comp737_c0_seq1
comp738_c0_seq1
comp738_c0_seq2
comp740_c0_seq1
comp740_c0_seq2
comp742_c0_seq1
comp744_c0_seq1
comp744_c0_seq2
comp745_c0_seq1
comp746_c0_seq1
comp746_c1_seq1
comp747_c0_seq1
comp750_c0_seq1
comp750_c0_seq2
comp751_c0_seq1
comp752_c0_seq1
comp754_c0_seq1
comp755_c0_seq1
comp755_c0_seq2
comp756_c0_seq1
comp757_c0_seq1
comp758_c0_seq1
comp758_c1_seq1
comp759_c0_seq1
comp763_c0_seq1
comp765_c0_seq1
comp765_c0_seq2
comp768_c0_seq1
comp771_c0_seq1
comp773_c0_seq1
comp774_c0_seq1
comp779_c0_seq1
comp780_c0_seq1
comp782_c0_seq1
comp783_c0_seq1
comp786_c0_seq1
comp786_c1_seq1
comp791_c0_seq1
comp792_c0_seq1
comp795_c0_seq1
comp796_c0_seq1
comp797_c0_seq1
comp799_c0_seq1
comp799_c1_seq1
comp800_c0_seq1
comp800_c1_seq1
comp801_c0_seq1
comp809_c0_seq1
comp812_c0_seq1
comp814_c0_seq1
comp816_c0_seq1
comp816_c0_seq2
comp818_c0_seq1
comp820_c0_seq1
comp821_c0_seq1
comp822_c0_seq1
comp823_c0_seq1
comp828_c0_seq1
comp829_c0_seq1
comp830_c0_seq1
comp831_c0_seq1
comp832_c0_seq1
comp832_c1_seq1
comp834_c0_seq1
comp836_c0_seq1
comp837_c0_seq1
comp839_c0_seq1
comp842_c0_seq1
comp843_c0_seq1
comp843_c1_seq1
comp845_c0_seq1
comp850_c0_seq1
comp852_c0_seq1
comp853_c0_seq1
comp856_c0_seq1
comp857_c0_seq1
comp859_c0_seq1
comp861_c0_seq1
comp863_c0_seq1
comp864_c0_seq1
comp866_c0_seq1
comp869_c0_seq1
comp870_c0_seq1
comp871_c0_seq1
comp874_c0_seq1
comp875_c0_seq1
comp880_c0_seq1
comp883_c0_seq1
comp885_c0_seq1
comp886_c0_seq1
comp888_c0_seq1
comp890_c0_seq1
comp890_c1_seq1
comp894_c0_seq1
comp897_c0_seq1
comp899_c0_seq1
comp900_c0_seq1
comp901_c0_seq1
comp904_c0_seq1
comp905_c0_seq1
comp907_c0_seq1
comp907_c0_seq2
comp908_c0_seq1
comp910_c0_seq1
comp911_c0_seq1
comp915_c0_seq1
comp916_c0_seq1
comp918_c0_seq1
comp918_c1_seq1
comp919_c0_seq1
comp919_c0_seq2
comp922_c0_seq1
comp923_c0_seq1
comp924_c0_seq1
comp925_c0_seq1
comp925_c0_seq2
comp928_c0_seq1
comp931_c0_seq1
comp931_c0_seq2
comp934_c0_seq1
comp935_c0_seq1
comp937_c0_seq1
comp939_c0_seq1
comp940_c0_seq1
comp943_c0_seq1
comp944_c0_seq1
comp944_c1_seq1
comp945_c0_seq1
comp951_c0_seq1
comp951_c1_seq1
comp954_c0_seq1
comp955_c0_seq1
comp957_c0_seq1
comp959_c0_seq1
comp959_c0_seq2
comp963_c0_seq1
comp966_c0_seq1
comp967_c0_seq1
comp967_c1_seq1
comp968_c0_seq1
comp970_c0_seq1
comp972_c0_seq1
comp974_c0_seq1	K00972
comp975_c0_seq1
comp975_c0_seq2
comp976_c0_seq1
comp979_c0_seq1
comp979_c1_seq1
comp983_c0_seq1
comp985_c0_seq1	K11455
comp985_c1_seq1
comp987_c0_seq1
comp988_c0_seq1
comp989_c0_seq1
comp992_c0_seq1
comp992_c0_seq2
comp998_c0_seq1
comp999_c0_seq1
comp1003_c0_seq1
comp1005_c0_seq1
comp1006_c0_seq1
comp1007_c0_seq1
comp1009_c0_seq1
comp1010_c0_seq1
comp1011_c0_seq1
comp1012_c0_seq1
comp1014_c0_seq1
comp1014_c1_seq1
comp1016_c0_seq1
comp1020_c0_seq1
comp1022_c0_seq1
comp1024_c0_seq1
comp1025_c0_seq1
comp1027_c0_seq1
comp1035_c0_seq1
comp1035_c1_seq1
comp1036_c0_seq1
comp1036_c0_seq2
comp1037_c0_seq1
comp1038_c0_seq1
comp1042_c0_seq1
comp1042_c0_seq2
comp1043_c0_seq1
comp1045_c0_seq1
comp1047_c0_seq1	K02870
comp1050_c0_seq1
comp1053_c0_seq1
comp1055_c0_seq1
comp1056_c0_seq1
comp1059_c0_seq1
comp1061_c0_seq1
comp1061_c0_seq2
comp1065_c0_seq1
comp1065_c0_seq2
comp1066_c0_seq1
comp1068_c0_seq1
comp1070_c0_seq1
comp1071_c0_seq1
comp1073_c0_seq1
comp1074_c0_seq1
comp1074_c1_seq1
comp1078_c0_seq1
comp1079_c0_seq1
comp1082_c0_seq1
comp1083_c0_seq1
comp1084_c0_seq1
comp1084_c0_seq2
comp1087_c0_seq1
comp1089_c0_seq1
comp1090_c0_seq1
comp1091_c0_seq1
comp1093_c0_seq1
comp1094_c0_seq1
comp1095_c0_seq1
comp1096_c0_seq1
comp1098_c0_seq1
comp1099_c0_seq1
comp1099_c0_seq2
comp1100_c0_seq1
comp1101_c0_seq1
comp1102_c0_seq1
comp1103_c0_seq1
comp1104_c0_seq1
comp1108_c0_seq1
comp1108_c0_seq2
comp1109_c0_seq1
comp1110_c0_seq1
comp1111_c0_seq1
comp1111_c0_seq2
comp1115_c0_seq1
comp1117_c0_seq1
comp1119_c0_seq1
comp1120_c0_seq1
comp1120_c0_seq2
comp1121_c0_seq1
comp1122_c0_seq1
comp1125_c0_seq1
comp1126_c0_seq1
comp1126_c0_seq2
comp1130_c0_seq1
comp1131_c0_seq1
comp1131_c0_seq2
comp1133_c0_seq1
comp1135_c0_seq1
comp1136_c0_seq1
comp1139_c0_seq1
comp1139_c0_seq2
comp1140_c0_seq1
comp1143_c0_seq1
comp1146_c0_seq1
comp1148_c0_seq1
comp1154_c0_seq1
comp1156_c0_seq1
comp1156_c0_seq2
comp1161_c0_seq1
comp1162_c0_seq1
comp1163_c0_seq1	K07196
comp1163_c1_seq1
comp1166_c0_seq1
comp1171_c0_seq1
comp1171_c1_seq1
comp1172_c0_seq1
comp1173_c0_seq1
comp1175_c0_seq1
comp1176_c0_seq1
comp1176_c1_seq1
comp1178_c0_seq1
comp1181_c0_seq1
comp1182_c0_seq1
comp1184_c0_seq1
comp1184_c1_seq1
comp1185_c0_seq1
comp1186_c0_seq1
comp1186_c1_seq1
comp1187_c0_seq1
comp1188_c0_seq1	K04513
comp1190_c0_seq1
comp1193_c0_seq1
comp1193_c1_seq1
comp1198_c0_seq1
comp1198_c0_seq2
comp1202_c0_seq1
comp1202_c1_seq1
comp1203_c0_seq1
comp1204_c0_seq1
comp1204_c0_seq2
comp1207_c0_seq1
comp1209_c0_seq1
comp1209_c0_seq2
comp1210_c0_seq1
comp1212_c0_seq1
comp1212_c0_seq2
comp1213_c0_seq1
comp1216_c0_seq1
comp1220_c0_seq1
comp1226_c0_seq1
comp1227_c0_seq1
comp1227_c0_seq2
comp1228_c0_seq1
comp1231_c0_seq1
comp1232_c0_seq1
comp1232_c1_seq1
comp1234_c0_seq1
comp1238_c0_seq1
comp1238_c1_seq1
comp1239_c0_seq1
comp1243_c0_seq1
comp1243_c1_seq1
comp1244_c0_seq1
comp1246_c0_seq1
comp1246_c1_seq1
comp1248_c0_seq1
comp1250_c0_seq1
comp1253_c0_seq1
comp1254_c0_seq1
comp1255_c0_seq1
comp1259_c0_seq1
comp1265_c0_seq1
comp1266_c0_seq1
comp1266_c0_seq2
comp1268_c0_seq1
comp1269_c0_seq1
comp1269_c0_seq2
comp1276_c0_seq1
comp1277_c0_seq1
comp1277_c1_seq1
comp1278_c0_seq1
comp1284_c0_seq1
comp1284_c1_seq1
comp1285_c0_seq1
comp1290_c0_seq1
comp1290_c0_seq2
comp1292_c0_seq1
comp1295_c0_seq1
comp1295_c1_seq1
comp1296_c0_seq1
comp1298_c0_seq1
comp1301_c0_seq1
comp1303_c0_seq1
comp1304_c0_seq1
comp1304_c0_seq2
comp1305_c0_seq1
comp1306_c0_seq1
comp1306_c1_seq1
comp1307_c0_seq1
comp1308_c0_seq1
comp1308_c1_seq1
comp1309_c0_seq1
comp1310_c0_seq1
comp1311_c0_seq1
comp1313_c0_seq1
comp1313_c1_seq1
comp1315_c0_seq1
comp1315_c1_seq1
comp1316_c0_seq1
comp1317_c0_seq1
comp1320_c0_seq1
comp1320_c0_seq2
comp1321_c0_seq1
comp1322_c0_seq1
comp1322_c0_seq2
comp1324_c0_seq1
comp1325_c0_seq1
comp1326_c0_seq1
comp1329_c0_seq1
comp1331_c0_seq1
comp1332_c0_seq1
comp1333_c0_seq1
comp1333_c1_seq1
comp1335_c0_seq1
comp1335_c1_seq1	K00747
comp1336_c0_seq1
comp1337_c0_seq1
comp1338_c0_seq1
comp1342_c0_seq1
comp1343_c0_seq1	K00444
comp1345_c0_seq1
comp1345_c1_seq1
comp1347_c0_seq1
comp1349_c0_seq1
comp1350_c0_seq1
comp1350_c1_seq1
comp1351_c0_seq1
comp1351_c0_seq2
comp1352_c0_seq1
comp1352_c0_seq2
comp1353_c0_seq1
comp1354_c0_seq1
comp1355_c0_seq1
comp1357_c0_seq1
comp1357_c0_seq2
comp1359_c0_seq1
comp1361_c0_seq1
comp1362_c0_seq1
comp1362_c0_seq2
comp1363_c0_seq1
comp1364_c0_seq1
comp1365_c0_seq1
comp1369_c0_seq1
comp1370_c0_seq1
comp1370_c1_seq1
comp1372_c0_seq1
comp1373_c0_seq1
comp1374_c0_seq1
comp1374_c0_seq2
comp1375_c0_seq1
comp1377_c0_seq1
comp1378_c0_seq1
comp1379_c0_seq1
comp1380_c0_seq1
comp1383_c0_seq1
comp1384_c0_seq1
comp1384_c1_seq1
comp1386_c0_seq1
comp1386_c1_seq1
comp1387_c0_seq1
comp1390_c0_seq1	K15183
comp1391_c0_seq1
comp1392_c0_seq1
comp1393_c0_seq1
comp1393_c1_seq1
comp1394_c0_seq1
comp1394_c0_seq2
comp1395_c0_seq1
comp1397_c0_seq1
comp1398_c0_seq1
comp1399_c0_seq1
comp1399_c0_seq2
comp1400_c0_seq1
comp1400_c1_seq1
comp1403_c0_seq1
comp1404_c0_seq1
comp1407_c0_seq1
comp1407_c0_seq2
comp1408_c0_seq1
comp1410_c0_seq1
comp1410_c1_seq1
comp1411_c0_seq1
comp1411_c1_seq1
comp1413_c0_seq1
comp1413_c0_seq2
comp1414_c0_seq1
comp1416_c0_seq1
comp1416_c1_seq1
comp1417_c0_seq1
comp1417_c1_seq1
comp1419_c0_seq1
comp1420_c0_seq1
comp1422_c0_seq1
comp1423_c0_seq1
comp1423_c1_seq1
comp1424_c0_seq1
comp1425_c0_seq1
comp1425_c1_seq1
comp1426_c0_seq1
comp1426_c0_seq2
comp1427_c0_seq1
comp1429_c0_seq1
comp1429_c1_seq1	K08516
comp1432_c0_seq1
comp1435_c0_seq1
comp1436_c0_seq1
comp1438_c0_seq1
comp1438_c1_seq1
comp1439_c0_seq1
comp1439_c0_seq2
comp1440_c0_seq1
comp1440_c0_seq2
comp1442_c0_seq1
comp1442_c0_seq2
comp1443_c0_seq1
comp1444_c0_seq1
comp1445_c0_seq1
comp1446_c0_seq1
comp1449_c0_seq1
comp1450_c0_seq1
comp1452_c0_seq1
comp1452_c1_seq1
comp1453_c0_seq1
comp1453_c0_seq2
comp1454_c0_seq1
comp1454_c1_seq1
comp1455_c0_seq1
comp1455_c1_seq1
comp1456_c0_seq1
comp1457_c0_seq1
comp1457_c1_seq1
comp1458_c0_seq1
comp1458_c0_seq2
comp1459_c0_seq1
comp1460_c0_seq1
comp1461_c0_seq1
comp1462_c0_seq1
comp1463_c0_seq1
comp1465_c0_seq1
comp1466_c0_seq1
comp1467_c0_seq1	K17608
comp1467_c1_seq1
comp1468_c0_seq1
comp1471_c0_seq1
comp1473_c0_seq1
comp1473_c1_seq1
comp1475_c0_seq1
comp1476_c0_seq1
comp1477_c0_seq1
comp1479_c0_seq1
comp1479_c1_seq1
comp1482_c0_seq1
comp1487_c0_seq1
comp1487_c0_seq2
comp1491_c0_seq1
comp1492_c0_seq1
comp1496_c0_seq1
comp1498_c0_seq1
comp1505_c0_seq1
comp1506_c0_seq1
comp1508_c0_seq1
comp1509_c0_seq1
comp1510_c0_seq1
comp1511_c0_seq1
comp1513_c0_seq1
comp1514_c0_seq1
comp1515_c0_seq1
comp1516_c0_seq1
comp1517_c0_seq1
comp1517_c0_seq2
comp1521_c0_seq1
comp1522_c0_seq1
comp1522_c0_seq2
comp1523_c0_seq1
comp1524_c0_seq1
comp1524_c0_seq2
comp1527_c0_seq1
comp1529_c0_seq1
comp1530_c0_seq1
comp1531_c0_seq1
comp1535_c0_seq1
comp1535_c1_seq1
comp1539_c0_seq1
comp1540_c0_seq1
comp1540_c0_seq2
comp1541_c0_seq1
comp1544_c0_seq1
comp1546_c0_seq1
comp1546_c0_seq2
comp1548_c0_seq1
comp1549_c0_seq1
comp1549_c1_seq1
comp1550_c0_seq1
comp1551_c0_seq1
comp1553_c0_seq1
comp1553_c0_seq2
comp1554_c0_seq1
comp1555_c0_seq1
comp1556_c0_seq1
comp1558_c0_seq1
comp1559_c0_seq1
comp1559_c0_seq2
comp1560_c0_seq1
comp1561_c0_seq1
comp1561_c1_seq1
comp1562_c0_seq1
comp1562_c0_seq2
comp1566_c0_seq1
comp1569_c0_seq1
comp1570_c0_seq1
comp1572_c0_seq1
comp1573_c0_seq1
comp1575_c0_seq1
comp1575_c0_seq2
comp1578_c0_seq1
comp1581_c0_seq1
comp1583_c0_seq1
comp1583_c1_seq1
comp1584_c0_seq1
comp1589_c0_seq1
comp1593_c0_seq1
comp1595_c0_seq1
comp1598_c0_seq1
comp1600_c0_seq1
comp1601_c0_seq1
comp1603_c0_seq1
comp1604_c0_seq1
comp1605_c0_seq1
comp1607_c0_seq1
comp1607_c1_seq1
comp1609_c0_seq1
comp1609_c1_seq1
comp1612_c0_seq1
comp1613_c0_seq1
comp1613_c1_seq1
comp1615_c0_seq1
comp1615_c0_seq2
comp1616_c0_seq1
comp1617_c0_seq1
comp1618_c0_seq1
comp1619_c0_seq1
comp1619_c0_seq2
comp1625_c0_seq1
comp1626_c0_seq1
comp1630_c0_seq1
comp1632_c0_seq1
comp1634_c0_seq1
comp1636_c0_seq1
comp1636_c0_seq2
comp1637_c0_seq1
comp1638_c0_seq1
comp1641_c0_seq1
comp1641_c1_seq1
comp1644_c0_seq1
comp1645_c0_seq1
comp1645_c1_seq1
comp1646_c0_seq1
comp1649_c0_seq1
comp1650_c0_seq1
comp1650_c1_seq1
comp1655_c0_seq1
comp1657_c0_seq1
comp1657_c0_seq2
comp1659_c0_seq1
comp1661_c0_seq1
comp1662_c0_seq1
comp1662_c0_seq2
comp1664_c0_seq1
comp1665_c0_seq1
comp1665_c0_seq2
comp1666_c0_seq1
comp1667_c0_seq1
comp1667_c1_seq1
comp1668_c0_seq1
comp1669_c0_seq1
comp1670_c0_seq1
comp1671_c0_seq1
comp1672_c0_seq1
comp1672_c0_seq2
comp1674_c0_seq1
comp1674_c1_seq1	K10297
comp1676_c0_seq1
comp1676_c0_seq2
comp1677_c0_seq1
comp1677_c1_seq1
comp1678_c0_seq1
comp1679_c0_seq1
comp1679_c0_seq2
comp1681_c0_seq1
comp1681_c1_seq1
comp1682_c0_seq1
comp1684_c0_seq1
comp1686_c0_seq1
comp1686_c1_seq1
comp1687_c0_seq1
comp1687_c1_seq1
comp1688_c0_seq1
comp1688_c1_seq1
comp1689_c0_seq1
comp1691_c0_seq1
comp1691_c1_seq1
comp1693_c0_seq1
comp1693_c1_seq1
comp1694_c0_seq1
comp1694_c1_seq1
comp1695_c0_seq1
comp1696_c0_seq1	K00286
comp1697_c0_seq1
comp1697_c1_seq1
comp1698_c0_seq1
comp1700_c0_seq1
comp1702_c0_seq1
comp1702_c0_seq2
comp1705_c0_seq1
comp1705_c0_seq2
comp1708_c0_seq1
comp1708_c1_seq1
comp1709_c0_seq1
comp1710_c0_seq1
comp1710_c1_seq1
comp1711_c0_seq1
comp1715_c0_seq1
comp1715_c1_seq1
comp1716_c0_seq1
comp1721_c0_seq1
comp1722_c0_seq1
comp1725_c0_seq1
comp1727_c0_seq1	K01803
comp1728_c0_seq1
comp1728_c1_seq1
comp1729_c0_seq1
comp1729_c0_seq2
comp1730_c0_seq1
comp1732_c0_seq1
comp1733_c0_seq1
comp1734_c0_seq1
comp1741_c0_seq1
comp1742_c0_seq1
comp1744_c0_seq1
comp1747_c0_seq1
comp1747_c0_seq2
comp1748_c0_seq1
comp1748_c1_seq1
comp1750_c0_seq1
comp1750_c1_seq1
comp1752_c0_seq1
comp1753_c0_seq1
comp1754_c0_seq1
comp1755_c0_seq1
comp1755_c1_seq1
comp1756_c0_seq1
comp1756_c1_seq1	K00884
comp1758_c0_seq1
comp1760_c0_seq1
comp1761_c0_seq1
comp1761_c0_seq2
comp1763_c0_seq1
comp1764_c0_seq1
comp1764_c0_seq2
comp1765_c0_seq1
comp1767_c0_seq1
comp1768_c0_seq1
comp1769_c0_seq1
comp1769_c1_seq1
comp1771_c0_seq1
comp1771_c0_seq2
comp1773_c0_seq1
comp1773_c1_seq1
comp1774_c0_seq1
comp1775_c0_seq1
comp1777_c0_seq1
comp1778_c0_seq1
comp1779_c0_seq1
comp1780_c0_seq1
comp1781_c0_seq1
comp1782_c0_seq1
comp1783_c0_seq1
comp1784_c0_seq1
comp1785_c0_seq1
comp1785_c1_seq1
comp1786_c0_seq1
comp1786_c1_seq1
comp1787_c0_seq1
comp1787_c0_seq2
comp1788_c0_seq1
comp1793_c0_seq1
comp1793_c1_seq1
comp1794_c0_seq1
comp1794_c1_seq1
comp1796_c0_seq1
comp1796_c0_seq2
comp1798_c0_seq1
comp1798_c1_seq1
comp1799_c0_seq1
comp1800_c0_seq1
comp1801_c0_seq1
comp1801_c1_seq1
comp1802_c0_seq1
comp1803_c0_seq1
comp1804_c0_seq1
comp1804_c0_seq2
comp1805_c0_seq1
comp1806_c0_seq1
comp1806_c1_seq1
comp1807_c0_seq1
comp1810_c0_seq1
comp1813_c0_seq1
comp1813_c1_seq1
comp1814_c0_seq1
comp1816_c0_seq1
comp1816_c0_seq2
comp1817_c0_seq1
comp1820_c0_seq1
comp1822_c0_seq1
comp1822_c0_seq2
comp1824_c0_seq1
comp1827_c0_seq1
comp1828_c0_seq1
comp1828_c1_seq1
comp1830_c0_seq1
comp1831_c0_seq1
comp1832_c0_seq1
comp1833_c0_seq1
comp1836_c0_seq1
comp1837_c0_seq1
comp1840_c0_seq1
comp1840_c0_seq2
comp1842_c0_seq1
comp1843_c0_seq1
comp1843_c1_seq1
comp1847_c0_seq1
comp1850_c0_seq1
comp1850_c1_seq1
comp1853_c0_seq1
comp1854_c0_seq1
comp1854_c1_seq1	K06271
comp1858_c0_seq1
comp1861_c0_seq1
comp1866_c0_seq1
comp1866_c0_seq2
comp1869_c0_seq1	K09304
comp1870_c0_seq1
comp1870_c0_seq2
comp1871_c0_seq1
comp1873_c0_seq1
comp1880_c0_seq1
comp1880_c0_seq2
comp1881_c0_seq1
comp1886_c0_seq1
comp1888_c0_seq1
comp1889_c0_seq1
comp1890_c0_seq1
comp1891_c0_seq1
comp1892_c0_seq1
comp1893_c0_seq1
comp1897_c0_seq1
comp1900_c0_seq1
comp1901_c0_seq1
comp1903_c0_seq1
comp1904_c0_seq1
comp1906_c0_seq1
comp1906_c0_seq2
comp1907_c0_seq1
comp1910_c0_seq1
comp1910_c0_seq2
comp1912_c0_seq1
comp1914_c0_seq1
comp1918_c0_seq1
comp1923_c0_seq1
comp1923_c0_seq2
comp1924_c0_seq1
comp1925_c0_seq1
comp1928_c0_seq1
comp1929_c0_seq1
comp1932_c0_seq1
comp1932_c0_seq2
comp1933_c0_seq1
comp1937_c0_seq1
comp1939_c0_seq1
comp1940_c0_seq1
comp1941_c0_seq1
comp1942_c0_seq1
comp1944_c0_seq1
comp1945_c0_seq1
comp1953_c0_seq1
comp1955_c0_seq1
comp1956_c0_seq1
comp1957_c0_seq1
comp1959_c0_seq1
comp1962_c0_seq1
comp1962_c0_seq2
comp1963_c0_seq1
comp1964_c0_seq1
comp1966_c0_seq1
comp1968_c0_seq1
comp1970_c0_seq1
comp1971_c0_seq1
comp1973_c0_seq1
comp1974_c0_seq1
comp1976_c0_seq1
comp1977_c0_seq1
comp1979_c0_seq1
comp1979_c1_seq1
comp1980_c0_seq1
comp1982_c0_seq1
comp1983_c0_seq1
comp1984_c0_seq1
comp1986_c0_seq1
comp1988_c0_seq1
comp1991_c0_seq1
comp1996_c0_seq1
comp1997_c0_seq1
comp1998_c0_seq1
comp2002_c0_seq1
comp2003_c0_seq1
comp2004_c0_seq1
comp2005_c0_seq1
comp2005_c0_seq2
comp2006_c0_seq1
comp2007_c0_seq1
comp2009_c0_seq1
comp2010_c0_seq1
comp2011_c0_seq1
comp2013_c0_seq1
comp2015_c0_seq1
comp2015_c0_seq2
comp2017_c0_seq1
comp2019_c0_seq1
comp2021_c0_seq1
comp2022_c0_seq1
comp2026_c0_seq1
comp2028_c0_seq1
comp2028_c1_seq1
comp2030_c0_seq1
comp2031_c0_seq1
comp2032_c0_seq1
comp2034_c0_seq1
comp2035_c0_seq1
comp2037_c0_seq1
comp2038_c0_seq1
comp2039_c0_seq1
comp2040_c0_seq1
comp2043_c0_seq1
comp2043_c0_seq2
comp2045_c0_seq1
comp2046_c0_seq1
comp2047_c0_seq1
comp2048_c0_seq1
comp2049_c0_seq1
comp2051_c0_seq1
comp2052_c0_seq1
comp2053_c0_seq1
comp2055_c0_seq1
comp2057_c0_seq1
comp2059_c0_seq1
comp2059_c0_seq2
comp2060_c0_seq1
comp2061_c0_seq1
comp2063_c0_seq1
comp2064_c0_seq1
comp2068_c0_seq1
comp2072_c0_seq1
comp2072_c0_seq2
comp2073_c0_seq1
comp2074_c0_seq1
comp2076_c0_seq1
comp2078_c0_seq1
comp2079_c0_seq1
comp2080_c0_seq1
comp2081_c0_seq1
comp2081_c0_seq2
comp2083_c0_seq1
comp2085_c0_seq1
comp2087_c0_seq1
comp2089_c0_seq1
comp2090_c0_seq1
comp2091_c0_seq1
comp2092_c0_seq1
comp2093_c0_seq1
comp2094_c0_seq1
comp2095_c0_seq1
comp2097_c0_seq1
comp2098_c0_seq1
comp2098_c0_seq2
comp2099_c0_seq1
comp2100_c0_seq1
comp2101_c0_seq1
comp2104_c0_seq1
comp2105_c0_seq1
comp2106_c0_seq1
comp2109_c0_seq1
comp2109_c0_seq2
comp2110_c0_seq1
comp2111_c0_seq1
comp2113_c0_seq1
comp2116_c0_seq1
comp2117_c0_seq1
comp2118_c0_seq1
comp2120_c0_seq1
comp2121_c0_seq1
comp2122_c0_seq1
comp2123_c0_seq1
comp2123_c0_seq2
comp2126_c0_seq1
comp2128_c0_seq1
comp2129_c0_seq1
comp2130_c0_seq1
comp2132_c0_seq1
comp2135_c0_seq1
comp2136_c0_seq1
comp2139_c0_seq1
comp2141_c0_seq1
comp2141_c0_seq2
comp2141_c0_seq3
comp2144_c0_seq1
comp2148_c0_seq1
comp2150_c0_seq1
comp2153_c0_seq1
comp2155_c0_seq1
comp2156_c0_seq1
comp2156_c0_seq2
comp2159_c0_seq1
comp2160_c0_seq1
comp2161_c0_seq1
comp2168_c0_seq1
comp2171_c0_seq1
comp2173_c0_seq1	K03111
comp2174_c0_seq1
comp2176_c0_seq1
comp2181_c0_seq1
comp2183_c0_seq1
comp2184_c0_seq1
comp2186_c0_seq1
comp2187_c0_seq1
comp2188_c0_seq1
comp2189_c0_seq1
comp2190_c0_seq1
comp2190_c0_seq2
comp2192_c0_seq1
comp2194_c0_seq1
comp2195_c0_seq1
comp2195_c0_seq2
comp2197_c0_seq1
comp2198_c0_seq1
comp2200_c0_seq1
comp2201_c0_seq1
comp2203_c0_seq1
comp2207_c0_seq1
comp2208_c0_seq1
comp2209_c0_seq1
comp2212_c0_seq1
comp2216_c0_seq1
comp2218_c0_seq1
comp2219_c0_seq1
comp2220_c0_seq1
comp2222_c0_seq1
comp2223_c0_seq1
comp2223_c1_seq1
comp2225_c0_seq1
comp2226_c0_seq1
comp2229_c0_seq1
comp2232_c0_seq1
comp2233_c0_seq1
comp2235_c0_seq1
comp2236_c0_seq1
comp2238_c0_seq1
comp2239_c0_seq1
comp2240_c0_seq1
comp2241_c0_seq1
comp2243_c0_seq1
comp2244_c0_seq1
comp2245_c0_seq1
comp2246_c0_seq1
comp2250_c0_seq1
comp2250_c1_seq1
comp2253_c0_seq1
comp2256_c0_seq1
comp2257_c0_seq1
comp2258_c0_seq1
comp2260_c0_seq1
comp2263_c0_seq1
comp2264_c0_seq1
comp2265_c0_seq1
comp2266_c0_seq1
comp2269_c0_seq1
comp2270_c0_seq1
comp2271_c0_seq1
comp2272_c0_seq1
comp2276_c0_seq1
comp2277_c0_seq1
comp2278_c0_seq1
comp2280_c0_seq1
comp2281_c0_seq1	K00738
comp2282_c0_seq1
comp2284_c0_seq1
comp2284_c0_seq2
comp2286_c0_seq1
comp2287_c0_seq1
comp2288_c0_seq1
comp2288_c0_seq2
comp2289_c0_seq1
comp2290_c0_seq1
comp2292_c0_seq1
comp2293_c0_seq1
comp2293_c0_seq2
comp2295_c0_seq1
comp2297_c0_seq1
comp2298_c0_seq1
comp2302_c0_seq1
comp2304_c0_seq1
comp2305_c0_seq1
comp2307_c0_seq1
comp2308_c0_seq1
comp2309_c0_seq1
comp2310_c0_seq1
comp2311_c0_seq1
comp2312_c0_seq1
comp2313_c0_seq1
comp2314_c0_seq1
comp2316_c0_seq1
comp2317_c0_seq1
comp2318_c0_seq1
comp2321_c0_seq1
comp2328_c0_seq1
comp2330_c0_seq1
comp2331_c0_seq1
comp2332_c0_seq1
comp2333_c0_seq1
comp2334_c0_seq1
comp2336_c0_seq1
comp2338_c0_seq1
comp2339_c0_seq1
comp2340_c0_seq1
comp2341_c0_seq1
comp2342_c0_seq1
comp2344_c0_seq1
comp2345_c0_seq1
comp2346_c0_seq1
comp2347_c0_seq1
comp2347_c0_seq2
comp2352_c0_seq1
comp2354_c0_seq1
comp2356_c0_seq1
comp2357_c0_seq1
comp2359_c0_seq1
comp2359_c1_seq1
comp2361_c0_seq1
comp2362_c0_seq1
comp2368_c0_seq1
comp2370_c0_seq1
comp2372_c0_seq1
comp2375_c0_seq1	K10141
comp2376_c0_seq1
comp2380_c0_seq1
comp2381_c0_seq1
comp2382_c0_seq1	K14800
comp2384_c0_seq1
comp2385_c0_seq1
comp2387_c0_seq1
comp2388_c0_seq1
comp2390_c0_seq1
comp2392_c0_seq1
comp2394_c0_seq1
comp2395_c0_seq1
comp2397_c0_seq1
comp2400_c0_seq1
comp2402_c0_seq1
comp2403_c0_seq1
comp2404_c0_seq1
comp2406_c0_seq1
comp2408_c0_seq1
comp2410_c0_seq1
comp2413_c0_seq1
comp2415_c0_seq1
comp2415_c0_seq2
comp2417_c0_seq1
comp2421_c0_seq1
comp2425_c0_seq1
comp2426_c0_seq1
comp2427_c0_seq1
comp2428_c0_seq1
comp2431_c0_seq1
comp2432_c0_seq1
comp2432_c0_seq2
comp2433_c0_seq1	K13142
comp2434_c0_seq1
comp2435_c0_seq1
comp2437_c0_seq1
comp2438_c0_seq1
comp2442_c0_seq1
comp2444_c0_seq1
comp2447_c0_seq1
comp2448_c0_seq1
comp2449_c0_seq1
comp2451_c0_seq1	K16686
comp2452_c0_seq1
comp2453_c0_seq1
comp2454_c0_seq1
comp2455_c0_seq1
comp2457_c0_seq1
comp2458_c0_seq1
comp2459_c0_seq1
comp2463_c0_seq1
comp2464_c0_seq1
comp2465_c0_seq1
comp2466_c0_seq1
comp2467_c0_seq1
comp2468_c0_seq1
comp2469_c0_seq1
comp2470_c0_seq1
comp2471_c0_seq1
comp2472_c0_seq1
comp2473_c0_seq1
comp2474_c0_seq1
comp2477_c0_seq1
comp2479_c0_seq1
comp2480_c0_seq1
comp2481_c0_seq1
comp2481_c0_seq2
comp2482_c0_seq1
comp2484_c0_seq1
comp2485_c0_seq1
comp2486_c0_seq1
comp2487_c0_seq1
comp2491_c0_seq1
comp2491_c0_seq2
comp2493_c0_seq1
comp2495_c0_seq1
comp2496_c0_seq1	K14281
comp2497_c0_seq1
comp2498_c0_seq1
comp2499_c0_seq1
comp2500_c0_seq1
comp2501_c0_seq1
comp2502_c0_seq1
comp2503_c0_seq1
comp2504_c0_seq1
comp2506_c0_seq1
comp2508_c0_seq1
comp2510_c0_seq1
comp2511_c0_seq1
comp2512_c0_seq1
comp2514_c0_seq1
comp2515_c0_seq1
comp2516_c0_seq1
comp2517_c0_seq1
comp2520_c0_seq1
comp2522_c0_seq1
comp2530_c0_seq1
comp2531_c0_seq1
comp2532_c0_seq1
comp2537_c0_seq1
comp2539_c0_seq1
comp2539_c0_seq2
comp2540_c0_seq1
comp2541_c0_seq1
comp2542_c0_seq1
comp2544_c0_seq1
comp2545_c0_seq1
comp2546_c0_seq1
comp2546_c1_seq1
comp2551_c0_seq1
comp2553_c0_seq1
comp2553_c0_seq2
comp2554_c0_seq1
comp2555_c0_seq1
comp2557_c0_seq1
comp2558_c0_seq1
comp2560_c0_seq1
comp2561_c0_seq1
comp2562_c0_seq1
comp2563_c0_seq1
comp2564_c0_seq1
comp2567_c0_seq1
comp2569_c0_seq1
comp2570_c0_seq1
comp2570_c0_seq2
comp2573_c0_seq1
comp2576_c0_seq1
comp2580_c0_seq1
comp2581_c0_seq1
comp2586_c0_seq1
comp2588_c0_seq1
comp2589_c0_seq1
comp2592_c0_seq1
comp2593_c0_seq1
comp2594_c0_seq1
comp2596_c0_seq1
comp2597_c0_seq1
comp2601_c0_seq1
comp2602_c0_seq1
comp2608_c0_seq1
comp2611_c0_seq1
comp2617_c0_seq1
comp2618_c0_seq1
comp2619_c0_seq1
comp2619_c1_seq1
comp2621_c0_seq1
comp2626_c0_seq1
comp2628_c0_seq1
comp2629_c0_seq1
comp2631_c0_seq1
comp2632_c0_seq1
comp2635_c0_seq1
comp2639_c0_seq1
comp2640_c0_seq1
comp2641_c0_seq1
comp2642_c0_seq1
comp2643_c0_seq1
comp2645_c0_seq1
comp2648_c0_seq1
comp2649_c0_seq1
comp2652_c0_seq1
comp2654_c0_seq1
comp2658_c0_seq1
comp2660_c0_seq1
comp2662_c0_seq1
comp2663_c0_seq1
comp2664_c0_seq1
comp2665_c0_seq1
comp2666_c0_seq1
comp2667_c0_seq1
comp2667_c0_seq2
comp2670_c0_seq1
comp2670_c1_seq1
comp2671_c0_seq1
comp2673_c0_seq1
comp2673_c0_seq2	K09269
comp2674_c0_seq1
comp2676_c0_seq1
comp2678_c0_seq1
comp2678_c0_seq2
comp2680_c0_seq1
comp2683_c0_seq1
comp2684_c0_seq1
comp2685_c0_seq1
comp2689_c0_seq1
comp2691_c0_seq1
comp2692_c0_seq1
comp2695_c0_seq1
comp2698_c0_seq1
comp2700_c0_seq1	K12160
comp2702_c0_seq1
comp2703_c0_seq1
comp2705_c0_seq1
comp2706_c0_seq1
comp2707_c0_seq1
comp2710_c0_seq1
comp2711_c0_seq1
comp2715_c0_seq1
comp2716_c0_seq1
comp2717_c0_seq1
comp2720_c0_seq1
comp2722_c0_seq1
comp2724_c0_seq1
comp2724_c1_seq1
comp2725_c0_seq1
comp2725_c1_seq1
comp2729_c0_seq1
comp2732_c0_seq1
comp2735_c0_seq1
comp2736_c0_seq1
comp2737_c0_seq1
comp2738_c0_seq1
comp2740_c0_seq1
comp2741_c0_seq1
comp2742_c0_seq1
comp2743_c0_seq1
comp2746_c0_seq1
comp2747_c0_seq1
comp2754_c0_seq1
comp2755_c0_seq1
comp2756_c0_seq1
comp2760_c0_seq1
comp2761_c0_seq1
comp2763_c0_seq1
comp2766_c0_seq1
comp2768_c0_seq1
comp2772_c0_seq1
comp2773_c0_seq1
comp2775_c0_seq1
comp2780_c0_seq1
comp2781_c0_seq1
comp2784_c0_seq1
comp2787_c0_seq1
comp2789_c0_seq1
comp2791_c0_seq1
comp2792_c0_seq1
comp2795_c0_seq1
comp2796_c0_seq1
comp2796_c0_seq2
comp2797_c0_seq1
comp2798_c0_seq1
comp2799_c0_seq1
comp2802_c0_seq1
comp2803_c0_seq1
comp2804_c0_seq1
comp2805_c0_seq1
comp2809_c0_seq1
comp2811_c0_seq1
comp2811_c0_seq2
comp2812_c0_seq1
comp2813_c0_seq1
comp2815_c0_seq1
comp2818_c0_seq1
comp2820_c0_seq1
comp2824_c0_seq1
comp2826_c0_seq1
comp2829_c0_seq1
comp2831_c0_seq1
comp2833_c0_seq1
comp2834_c0_seq1
comp2838_c0_seq1
comp2839_c0_seq1
comp2840_c0_seq1
comp2844_c0_seq1	K13504
comp2844_c0_seq2	K13504
comp2846_c0_seq1
comp2847_c0_seq1
comp2848_c0_seq1
comp2850_c0_seq1
comp2852_c0_seq1
comp2853_c0_seq1
comp2855_c0_seq1
comp2857_c0_seq1
comp2858_c0_seq1
comp2859_c0_seq1
comp2860_c0_seq1
comp2861_c0_seq1
comp2867_c0_seq1
comp2868_c0_seq1
comp2869_c0_seq1
comp2870_c0_seq1
comp2873_c0_seq1
comp2874_c0_seq1
comp2876_c0_seq1
comp2878_c0_seq1
comp2879_c0_seq1
comp2885_c0_seq1
comp2888_c0_seq1
comp2892_c0_seq1
comp2894_c0_seq1
comp2895_c0_seq1
comp2896_c0_seq1
comp2899_c0_seq1
comp2901_c0_seq1
comp2902_c0_seq1
comp2903_c0_seq1
comp2907_c0_seq1
comp2908_c0_seq1
comp2910_c0_seq1
comp2911_c0_seq1
comp2914_c0_seq1
comp2916_c0_seq1
comp2919_c0_seq1
comp2921_c0_seq1
comp2922_c0_seq1
comp2923_c0_seq1
comp2924_c0_seq1
comp2926_c0_seq1
comp2927_c0_seq1
comp2932_c0_seq1
comp2933_c0_seq1
comp2936_c0_seq1
comp2938_c0_seq1
comp2939_c0_seq1	K08498
comp2946_c0_seq1
comp2947_c0_seq1
comp2948_c0_seq1
comp2949_c0_seq1
comp2952_c0_seq1
comp2953_c0_seq1
comp2956_c0_seq1
comp2957_c0_seq1
comp2958_c0_seq1
comp2959_c0_seq1
comp2960_c0_seq1
comp2962_c0_seq1
comp2962_c0_seq2
comp2964_c0_seq1
comp2967_c0_seq1
comp2968_c0_seq1
comp2969_c0_seq1
comp2970_c0_seq1
comp2971_c0_seq1
comp2974_c0_seq1
comp2975_c0_seq1
comp2976_c0_seq1
comp2980_c0_seq1
comp2982_c0_seq1
comp2982_c1_seq1
comp2983_c0_seq1
comp2986_c0_seq1
comp2989_c0_seq1
comp2990_c0_seq1
comp2991_c0_seq1
comp2995_c0_seq1
comp2996_c0_seq1
comp2998_c0_seq1
comp2999_c0_seq1
comp3001_c0_seq1
comp3002_c0_seq1
comp3003_c0_seq1
comp3005_c0_seq1
comp3006_c0_seq1
comp3006_c0_seq2
comp3007_c0_seq1
comp3013_c0_seq1
comp3014_c0_seq1
comp3017_c0_seq1
comp3017_c0_seq2
comp3020_c0_seq1
comp3023_c0_seq1
comp3023_c0_seq2
comp3024_c0_seq1
comp3028_c0_seq1
comp3030_c0_seq1
comp3031_c0_seq1
comp3033_c0_seq1
comp3034_c0_seq1
comp3038_c0_seq1
comp3039_c0_seq1
comp3046_c0_seq1
comp3050_c0_seq1
comp3053_c0_seq1
comp3054_c0_seq1
comp3055_c0_seq1
comp3058_c0_seq1
comp3059_c0_seq1
comp3061_c0_seq1
comp3062_c0_seq1
comp3064_c0_seq1
comp3065_c0_seq1
comp3068_c0_seq1
comp3071_c0_seq1
comp3071_c0_seq2
comp3071_c1_seq1
comp3074_c0_seq1
comp3076_c0_seq1
comp3080_c0_seq1
comp3082_c0_seq1
comp3084_c0_seq1
comp3085_c0_seq1
comp3089_c0_seq1
comp3092_c0_seq1
comp3093_c0_seq1
comp3094_c0_seq1
comp3095_c0_seq1
comp3095_c0_seq2
comp3096_c0_seq1
comp3101_c0_seq1
comp3103_c0_seq1
comp3104_c0_seq1
comp3109_c0_seq1
comp3111_c0_seq1
comp3112_c0_seq1
comp3114_c0_seq1
comp3118_c0_seq1
comp3118_c1_seq1
comp3123_c0_seq1
comp3124_c0_seq1
comp3124_c0_seq2
comp3125_c0_seq1
comp3126_c0_seq1
comp3127_c0_seq1
comp3127_c1_seq1
comp3129_c0_seq1
comp3131_c0_seq1
comp3132_c0_seq1
comp3133_c0_seq1
comp3138_c0_seq1
comp3139_c0_seq1
comp3140_c0_seq1
comp3142_c0_seq1
comp3145_c0_seq1
comp3149_c0_seq1
comp3161_c0_seq1
comp3163_c0_seq1
comp3166_c0_seq1
comp3167_c0_seq1
comp3169_c0_seq1
comp3172_c0_seq1	K02923
comp3174_c0_seq1
comp3175_c0_seq1
comp3176_c0_seq1
comp3177_c0_seq1	K09645
comp3178_c0_seq1
comp3181_c0_seq1
comp3183_c0_seq1
comp3189_c0_seq1
comp3190_c0_seq1
comp3192_c0_seq1
comp3195_c0_seq1
comp3196_c0_seq1
comp3198_c0_seq1
comp3199_c0_seq1
comp3202_c0_seq1
comp3203_c0_seq1
comp3204_c0_seq1
comp3207_c0_seq1
comp3208_c0_seq1
comp3209_c0_seq1
comp3210_c0_seq1
comp3213_c0_seq1
comp3215_c0_seq1
comp3218_c0_seq1
comp3220_c0_seq1
comp3222_c0_seq1
comp3223_c0_seq1
comp3225_c0_seq1	K09069
comp3230_c0_seq1
comp3231_c0_seq1
comp3236_c0_seq1
comp3238_c0_seq1
comp3240_c0_seq1
comp3241_c0_seq1
comp3243_c0_seq1
comp3246_c0_seq1
comp3250_c0_seq1
comp3251_c0_seq1
comp3253_c0_seq1
comp3255_c0_seq1
comp3260_c0_seq1
comp3261_c0_seq1
comp3262_c0_seq1
comp3263_c0_seq1
comp3264_c0_seq1
comp3265_c0_seq1
comp3266_c0_seq1
comp3271_c0_seq1
comp3272_c0_seq1
comp3277_c0_seq1
comp3277_c0_seq2
comp3278_c0_seq1
comp3279_c0_seq1
comp3281_c0_seq1
comp3283_c0_seq1
comp3283_c1_seq1
comp3284_c0_seq1
comp3289_c0_seq1
comp3290_c0_seq1
comp3292_c0_seq1
comp3298_c0_seq1
comp3298_c1_seq1
comp3305_c0_seq1
comp3306_c0_seq1
comp3307_c0_seq1
comp3309_c0_seq1
comp3310_c0_seq1
comp3313_c0_seq1
comp3314_c0_seq1
comp3315_c0_seq1
comp3316_c0_seq1
comp3317_c0_seq1
comp3321_c0_seq1
comp3322_c0_seq1
comp3322_c0_seq2
comp3324_c0_seq1
comp3326_c0_seq1
comp3327_c0_seq1
comp3336_c0_seq1
comp3337_c0_seq1	K01951
comp3338_c0_seq1
comp3339_c0_seq1
comp3340_c0_seq1
comp3341_c0_seq1
comp3342_c0_seq1
comp3343_c0_seq1
comp3344_c0_seq1
comp3347_c0_seq1
comp3349_c0_seq1
comp3350_c0_seq1
comp3354_c0_seq1
comp3355_c0_seq1
comp3357_c0_seq1
comp3363_c0_seq1
comp3364_c0_seq1
comp3365_c0_seq1
comp3367_c0_seq1
comp3368_c0_seq1
comp3369_c0_seq1
comp3371_c0_seq1
comp3374_c0_seq1
comp3376_c0_seq1
comp3382_c0_seq1
comp3385_c0_seq1
comp3388_c0_seq1
comp3393_c0_seq1
comp3394_c0_seq1
comp3395_c0_seq1
comp3396_c0_seq1
comp3397_c0_seq1
comp3398_c0_seq1
comp3402_c0_seq1
comp3402_c1_seq1
comp3403_c0_seq1
comp3404_c0_seq1
comp3405_c0_seq1
comp3408_c0_seq1
comp3409_c0_seq1
comp3412_c0_seq1
comp3413_c0_seq1
comp3416_c0_seq1
comp3419_c0_seq1
comp3422_c0_seq1
comp3428_c0_seq1
comp3429_c0_seq1
comp3431_c0_seq1
comp3432_c0_seq1
comp3434_c0_seq1
comp3436_c0_seq1
comp3437_c0_seq1
comp3441_c0_seq1
comp3446_c0_seq1
comp3448_c0_seq1
comp3450_c0_seq1
comp3452_c0_seq1
comp3453_c0_seq1
comp3454_c0_seq1
comp3457_c0_seq1
comp3458_c0_seq1
comp3459_c0_seq1
comp3464_c0_seq1
comp3466_c0_seq1
comp3467_c0_seq1
comp3468_c0_seq1
comp3471_c0_seq1
comp3471_c0_seq2
comp3472_c0_seq1
comp3473_c0_seq1
comp3474_c0_seq1
comp3478_c0_seq1
comp3482_c0_seq1
comp3483_c0_seq1
comp3488_c0_seq1
comp3489_c0_seq1
comp3490_c0_seq1
comp3491_c0_seq1
comp3492_c0_seq1
comp3497_c0_seq1
comp3498_c0_seq1
comp3500_c0_seq1
comp3501_c0_seq1
comp3502_c0_seq1
comp3503_c0_seq1
comp3505_c0_seq1
comp3505_c0_seq2
comp3507_c0_seq1
comp3511_c0_seq1	K06220
comp3512_c0_seq1
comp3513_c0_seq1
comp3515_c0_seq1
comp3516_c0_seq1
comp3518_c0_seq1
comp3519_c0_seq1
comp3524_c0_seq1
comp3526_c0_seq1
comp3527_c0_seq1
comp3529_c0_seq1
comp3529_c0_seq2
comp3530_c0_seq1
comp3531_c0_seq1
comp3533_c0_seq1
comp3542_c0_seq1
comp3544_c0_seq1
comp3546_c0_seq1
comp3548_c0_seq1
comp3549_c0_seq1
comp3551_c0_seq1
comp3553_c0_seq1
comp3555_c0_seq1
comp3556_c0_seq1
comp3557_c0_seq1
comp3558_c0_seq1
comp3560_c0_seq1
comp3561_c0_seq1
comp3562_c0_seq1
comp3564_c0_seq1
comp3566_c0_seq1
comp3570_c0_seq1
comp3571_c0_seq1
comp3572_c0_seq1
comp3574_c0_seq1
comp3577_c0_seq1
comp3578_c0_seq1
comp3580_c0_seq1
comp3582_c0_seq1
comp3583_c0_seq1
comp3584_c0_seq1
comp3585_c0_seq1
comp3586_c0_seq1
comp3587_c0_seq1
comp3588_c0_seq1
comp3589_c0_seq1
comp3590_c0_seq1
comp3591_c0_seq1
comp3592_c0_seq1
comp3593_c0_seq1
comp3594_c0_seq1
comp3594_c0_seq2
comp3596_c0_seq1
comp3597_c0_seq1
comp3598_c0_seq1
comp3599_c0_seq1
comp3600_c0_seq1
comp3602_c0_seq1
comp3604_c0_seq1
comp3604_c0_seq2
comp3607_c0_seq1
comp3608_c0_seq1
comp3609_c0_seq1
comp3609_c0_seq2
comp3610_c0_seq1
comp3611_c0_seq1
comp3612_c0_seq1
comp3613_c0_seq1
comp3613_c0_seq2
comp3615_c0_seq1
comp3616_c0_seq1
comp3620_c0_seq1
comp3621_c0_seq1
comp3623_c0_seq1
comp3623_c0_seq2
comp3625_c0_seq1
comp3626_c0_seq1
comp3629_c0_seq1
comp3631_c0_seq1
comp3635_c0_seq1
comp3636_c0_seq1
comp3637_c0_seq1
comp3639_c0_seq1
comp3640_c0_seq1
comp3641_c0_seq1
comp3643_c0_seq1
comp3647_c0_seq1	K03955
comp3648_c0_seq1
comp3650_c0_seq1
comp3652_c0_seq1
comp3654_c0_seq1
comp3658_c0_seq1
comp3659_c0_seq1
comp3660_c0_seq1
comp3664_c0_seq1
comp3665_c0_seq1
comp3666_c0_seq1
comp3667_c0_seq1
comp3667_c0_seq2
comp3670_c0_seq1
comp3671_c0_seq1
comp3671_c0_seq2
comp3673_c0_seq1
comp3674_c0_seq1
comp3678_c0_seq1
comp3681_c0_seq1
comp3682_c0_seq1
comp3684_c0_seq1
comp3685_c0_seq1
comp3686_c0_seq1
comp3688_c0_seq1
comp3691_c0_seq1
comp3692_c0_seq1
comp3694_c0_seq1
comp3695_c0_seq1
comp3697_c0_seq1
comp3698_c0_seq1
comp3701_c0_seq1
comp3707_c0_seq1
comp3708_c0_seq1
comp3709_c0_seq1
comp3712_c0_seq1
comp3714_c0_seq1
comp3716_c0_seq1
comp3718_c0_seq1
comp3718_c0_seq2
comp3722_c0_seq1
comp3724_c0_seq1
comp3725_c0_seq1
comp3726_c0_seq1
comp3728_c0_seq1
comp3729_c0_seq1
comp3730_c0_seq1
comp3731_c0_seq1
comp3732_c0_seq1
comp3733_c0_seq1
comp3736_c0_seq1
comp3737_c0_seq1
comp3739_c0_seq1
comp3740_c0_seq1
comp3742_c0_seq1
comp3743_c0_seq1
comp3744_c0_seq1
comp3745_c0_seq1
comp3746_c0_seq1
comp3749_c0_seq1
comp3750_c0_seq1
comp3752_c0_seq1
comp3752_c0_seq2
comp3753_c0_seq1
comp3754_c0_seq1
comp3755_c0_seq1
comp3757_c0_seq1
comp3758_c0_seq1
comp3759_c0_seq1
comp3762_c0_seq1
comp3763_c0_seq1
comp3766_c0_seq1
comp3766_c0_seq2
comp3768_c0_seq1
comp3769_c0_seq1
comp3771_c0_seq1
comp3771_c0_seq2
comp3772_c0_seq1	K01080
comp3776_c0_seq1
comp3777_c0_seq1
comp3780_c0_seq1
comp3782_c0_seq1
comp3783_c0_seq1
comp3788_c0_seq1
comp3789_c0_seq1
comp3791_c0_seq1
comp3791_c1_seq1
comp3793_c0_seq1
comp3794_c0_seq1
comp3795_c0_seq1
comp3797_c0_seq1
comp3800_c0_seq1
comp3801_c0_seq1
comp3801_c0_seq2
comp3804_c0_seq1
comp3806_c0_seq1
comp3808_c0_seq1
comp3809_c0_seq1
comp3810_c0_seq1
comp3812_c0_seq1
comp3813_c0_seq1
comp3815_c0_seq1
comp3816_c0_seq1
comp3818_c0_seq1
comp3819_c0_seq1
comp3820_c0_seq1
comp3821_c0_seq1
comp3822_c0_seq1
comp3823_c0_seq1
comp3824_c0_seq1
comp3825_c0_seq1
comp3828_c0_seq1
comp3829_c0_seq1
comp3834_c0_seq1
comp3839_c0_seq1
comp3839_c0_seq2
comp3840_c0_seq1
comp3841_c0_seq1
comp3843_c0_seq1
comp3846_c0_seq1
comp3848_c0_seq1
comp3850_c0_seq1
comp3850_c0_seq2
comp3851_c0_seq1
comp3852_c0_seq1
comp3853_c0_seq1
comp3855_c0_seq1
comp3857_c0_seq1
comp3860_c0_seq1
comp3860_c0_seq2
comp3861_c0_seq1
comp3862_c0_seq1
comp3863_c0_seq1
comp3866_c0_seq1
comp3866_c0_seq2
comp3870_c0_seq1
comp3870_c1_seq1
comp3871_c0_seq1
comp3872_c0_seq1
comp3874_c0_seq1
comp3875_c0_seq1
comp3876_c0_seq1
comp3879_c0_seq1
comp3883_c0_seq1
comp3884_c0_seq1
comp3884_c0_seq2
comp3886_c0_seq1	K14589
comp3887_c0_seq1
comp3888_c0_seq1
comp3892_c0_seq1
comp3896_c0_seq1
comp3899_c0_seq1
comp3900_c0_seq1
comp3903_c0_seq1
comp3904_c0_seq1
comp3905_c0_seq1
comp3906_c0_seq1
comp3912_c0_seq1
comp3913_c0_seq1
comp3914_c0_seq1
comp3917_c0_seq1
comp3919_c0_seq1
comp3922_c0_seq1
comp3922_c1_seq1
comp3923_c0_seq1
comp3923_c0_seq2
comp3924_c0_seq1
comp3926_c0_seq1
comp3926_c0_seq2
comp3927_c0_seq1
comp3928_c0_seq1
comp3933_c0_seq1
comp3935_c0_seq1
comp3936_c0_seq1
comp3937_c0_seq1	K11426
comp3940_c0_seq1
comp3940_c0_seq2
comp3941_c0_seq1
comp3945_c0_seq1
comp3949_c0_seq1
comp3950_c0_seq1
comp3953_c0_seq1
comp3954_c0_seq1
comp3963_c0_seq1
comp3967_c0_seq1	K06634
comp3975_c0_seq1
comp3977_c0_seq1
comp3980_c0_seq1
comp3982_c0_seq1
comp4001_c0_seq1
comp4003_c0_seq1
comp4005_c0_seq1
comp4010_c0_seq1
comp4014_c0_seq1
comp4016_c0_seq1
comp4017_c0_seq1
comp4020_c0_seq1
comp4026_c0_seq1
comp4027_c0_seq1
comp4028_c0_seq1
comp4034_c0_seq1
comp4035_c0_seq1
comp4038_c0_seq1
comp4038_c0_seq2
comp4040_c0_seq1
comp4042_c0_seq1
comp4042_c0_seq2
comp4048_c0_seq1	K13499
comp4049_c0_seq1
comp4050_c0_seq1
comp4051_c0_seq1
comp4052_c0_seq1
comp4054_c0_seq1
comp4057_c0_seq1
comp4061_c0_seq1
comp4062_c0_seq1
comp4063_c0_seq1
comp4066_c0_seq1
comp4068_c0_seq1
comp4069_c0_seq1
comp4074_c0_seq1
comp4075_c0_seq1
comp4078_c0_seq1
comp4079_c0_seq1
comp4080_c0_seq1
comp4083_c0_seq1
comp4084_c0_seq1
comp4088_c0_seq1
comp4090_c0_seq1
comp4091_c0_seq1
comp4093_c0_seq1
comp4095_c0_seq1
comp4097_c0_seq1
comp4103_c0_seq1
comp4106_c0_seq1
comp4112_c0_seq1
comp4113_c0_seq1
comp4116_c0_seq1
comp4117_c0_seq1
comp4118_c0_seq1
comp4119_c0_seq1
comp4120_c0_seq1
comp4123_c0_seq1
comp4125_c0_seq1
comp4126_c0_seq1
comp4128_c0_seq1
comp4128_c0_seq2
comp4129_c0_seq1
comp4132_c0_seq1
comp4135_c0_seq1	K15323
comp4139_c0_seq1
comp4144_c0_seq1
comp4145_c0_seq1
comp4146_c0_seq1
comp4147_c0_seq1
comp4148_c0_seq1
comp4149_c0_seq1
comp4152_c0_seq1
comp4153_c0_seq1
comp4157_c0_seq1
comp4158_c0_seq1	K00485
comp4160_c0_seq1
comp4163_c0_seq1
comp4163_c0_seq2
comp4173_c0_seq1
comp4175_c0_seq1
comp4177_c0_seq1
comp4178_c0_seq1
comp4180_c0_seq1
comp4182_c0_seq1
comp4185_c0_seq1
comp4186_c0_seq1
comp4189_c0_seq1
comp4191_c0_seq1
comp4196_c0_seq1
comp4198_c0_seq1	K11977
comp4199_c0_seq1
comp4199_c1_seq1
comp4201_c0_seq1
comp4205_c0_seq1
comp4206_c0_seq1
comp4208_c0_seq1
comp4209_c0_seq1
comp4212_c0_seq1
comp4216_c0_seq1
comp4217_c0_seq1
comp4218_c0_seq1
comp4219_c0_seq1
comp4222_c0_seq1
comp4223_c0_seq1
comp4225_c0_seq1
comp4230_c0_seq1
comp4232_c0_seq1
comp4239_c0_seq1
comp4246_c0_seq1
comp4250_c0_seq1
comp4251_c0_seq1
comp4252_c0_seq1
comp4256_c0_seq1
comp4259_c0_seq1
comp4262_c0_seq1
comp4266_c0_seq1
comp4271_c0_seq1
comp4279_c0_seq1
comp4285_c0_seq1
comp4285_c0_seq2
comp4286_c0_seq1
comp4288_c0_seq1
comp4289_c0_seq1
comp4291_c0_seq1
comp4295_c0_seq1
comp4298_c0_seq1
comp4298_c1_seq1
comp4301_c0_seq1
comp4305_c0_seq1
comp4308_c0_seq1
comp4309_c0_seq1
comp4309_c0_seq2
comp4310_c0_seq1
comp4311_c0_seq1
comp4314_c0_seq1
comp4318_c0_seq1
comp4319_c0_seq1
comp4321_c0_seq1
comp4323_c0_seq1
comp4324_c0_seq1
comp4325_c0_seq1
comp4328_c0_seq1
comp4329_c0_seq1
comp4333_c0_seq1
comp4333_c0_seq2
comp4338_c0_seq1
comp4340_c0_seq1
comp4341_c0_seq1
comp4342_c0_seq1
comp4343_c0_seq1
comp4344_c0_seq1
comp4346_c0_seq1
comp4347_c0_seq1
comp4350_c0_seq1
comp4354_c0_seq1
comp4355_c0_seq1
comp4357_c0_seq1
comp4372_c0_seq1
comp4374_c0_seq1
comp4377_c0_seq1
comp4379_c0_seq1
comp4381_c0_seq1
comp4381_c1_seq1
comp4384_c0_seq1
comp4391_c0_seq1
comp4394_c0_seq1
comp4397_c0_seq1
comp4398_c0_seq1
comp4401_c0_seq1
comp4405_c0_seq1
comp4419_c0_seq1
comp4422_c0_seq1
comp4422_c1_seq1
comp4423_c0_seq1
comp4424_c0_seq1
comp4430_c0_seq1
comp4431_c0_seq1
comp4432_c0_seq1
comp4434_c0_seq1	K09666
comp4441_c0_seq1
comp4442_c0_seq1
comp4445_c0_seq1
comp4446_c0_seq1
comp4447_c0_seq1
comp4450_c0_seq1
comp4451_c0_seq1
comp4454_c0_seq1
comp4458_c0_seq1
comp4464_c0_seq1
comp4465_c0_seq1
comp4465_c1_seq1
comp4474_c0_seq1
comp4475_c0_seq1
comp4478_c0_seq1
comp4480_c0_seq1
comp4488_c0_seq1
comp4489_c0_seq1
comp4491_c0_seq1
comp4496_c0_seq1
comp4504_c0_seq1
comp4506_c0_seq1
comp4507_c0_seq1
comp4512_c0_seq1
comp4513_c0_seq1
comp4518_c0_seq1
comp4520_c0_seq1
comp4520_c0_seq2
comp4521_c0_seq1
comp4525_c0_seq1
comp4526_c0_seq1
comp4527_c0_seq1
comp4530_c0_seq1	K05388
comp4532_c0_seq1
comp4533_c0_seq1
comp4536_c0_seq1
comp4537_c0_seq1
comp4537_c0_seq2
comp4540_c0_seq1
comp4540_c1_seq1
comp4541_c0_seq1
comp4543_c0_seq1
comp4544_c0_seq1
comp4545_c0_seq1
comp4546_c0_seq1
comp4548_c0_seq1
comp4549_c0_seq1
comp4550_c0_seq1
comp4551_c0_seq1
comp4552_c0_seq1
comp4553_c0_seq1
comp4555_c0_seq1
comp4556_c0_seq1
comp4558_c0_seq1
comp4559_c0_seq1
comp4560_c0_seq1
comp4561_c0_seq1	K13201
comp4563_c0_seq1
comp4566_c0_seq1
comp4567_c0_seq1
comp4568_c0_seq1
comp4573_c0_seq1
comp4574_c0_seq1
comp4576_c0_seq1
comp4577_c0_seq1
comp4578_c0_seq1
comp4579_c0_seq1
comp4582_c0_seq1
comp4583_c0_seq1
comp4587_c0_seq1
comp4588_c0_seq1
comp4589_c0_seq1
comp4591_c0_seq1
comp4591_c0_seq2
comp4593_c0_seq1
comp4594_c0_seq1
comp4595_c0_seq1
comp4595_c0_seq2
comp4598_c0_seq1
comp4604_c0_seq1
comp4605_c0_seq1
comp4606_c0_seq1
comp4607_c0_seq1
comp4608_c0_seq1
comp4610_c0_seq1
comp4611_c0_seq1
comp4611_c1_seq1
comp4613_c0_seq1
comp4618_c0_seq1
comp4619_c0_seq1
comp4620_c0_seq1
comp4620_c0_seq2
comp4622_c0_seq1
comp4624_c0_seq1
comp4624_c0_seq2
comp4625_c0_seq1
comp4628_c0_seq1
comp4628_c0_seq2
comp4629_c0_seq1
comp4634_c0_seq1
comp4635_c0_seq1
comp4638_c0_seq1
comp4640_c0_seq1
comp4641_c0_seq1	K08870
comp4641_c0_seq2
comp4642_c0_seq1
comp4645_c0_seq1
comp4648_c0_seq1
comp4650_c0_seq1
comp4651_c0_seq1
comp4661_c0_seq1
comp4664_c0_seq1
comp4665_c0_seq1
comp4668_c0_seq1
comp4674_c0_seq1
comp4676_c0_seq1
comp4677_c0_seq1
comp4680_c0_seq1
comp4681_c0_seq1
comp4683_c0_seq1
comp4684_c0_seq1
comp4684_c1_seq1
comp4686_c0_seq1
comp4688_c0_seq1
comp4689_c0_seq1
comp4691_c0_seq1
comp4694_c0_seq1
comp4695_c0_seq1
comp4698_c0_seq1
comp4700_c0_seq1
comp4703_c0_seq1
comp4704_c0_seq1
comp4705_c0_seq1
comp4707_c0_seq1
comp4708_c0_seq1
comp4710_c0_seq1
comp4711_c0_seq1
comp4717_c0_seq1
comp4718_c0_seq1
comp4720_c0_seq1
comp4722_c0_seq1
comp4722_c0_seq2
comp4724_c0_seq1
comp4725_c0_seq1
comp4725_c1_seq1
comp4727_c0_seq1
comp4728_c0_seq1
comp4729_c0_seq1
comp4734_c0_seq1
comp4735_c0_seq1
comp4736_c0_seq1
comp4737_c0_seq1
comp4738_c0_seq1
comp4741_c0_seq1
comp4743_c0_seq1
comp4745_c0_seq1
comp4748_c0_seq1
comp4749_c0_seq1
comp4752_c0_seq1
comp4754_c0_seq1
comp4756_c0_seq1
comp4757_c0_seq1	K14295
comp4758_c0_seq1
comp4762_c0_seq1
comp4764_c0_seq1
comp4765_c0_seq1
comp4771_c0_seq1
comp4772_c0_seq1
comp4773_c0_seq1
comp4774_c0_seq1
comp4776_c0_seq1
comp4778_c0_seq1
comp4779_c0_seq1
comp4780_c0_seq1
comp4782_c0_seq1
comp4783_c0_seq1
comp4784_c0_seq1
comp4786_c0_seq1
comp4786_c1_seq1
comp4788_c0_seq1
comp4795_c0_seq1
comp4797_c0_seq1
comp4798_c0_seq1
comp4801_c0_seq1
comp4804_c0_seq1
comp4806_c0_seq1
comp4807_c0_seq1
comp4809_c0_seq1
comp4810_c0_seq1
comp4813_c0_seq1
comp4815_c0_seq1
comp4815_c0_seq2
comp4818_c0_seq1
comp4818_c0_seq2
comp4823_c0_seq1
comp4827_c0_seq1
comp4830_c0_seq1
comp4834_c0_seq1
comp4835_c0_seq1
comp4838_c0_seq1
comp4839_c0_seq1
comp4842_c0_seq1
comp4845_c0_seq1
comp4846_c0_seq1
comp4847_c0_seq1
comp4850_c0_seq1
comp4852_c0_seq1
comp4852_c0_seq2
comp4853_c0_seq1
comp4855_c0_seq1
comp4860_c0_seq1
comp4861_c0_seq1
comp4862_c0_seq1
comp4863_c0_seq1
comp4864_c0_seq1
comp4866_c0_seq1
comp4866_c0_seq2
comp4867_c0_seq1
comp4870_c0_seq1
comp4870_c0_seq2
comp4872_c0_seq1
comp4873_c0_seq1
comp4874_c0_seq1
comp4875_c0_seq1
comp4875_c0_seq2
comp4877_c0_seq1
comp4878_c0_seq1
comp4881_c0_seq1
comp4882_c0_seq1
comp4884_c0_seq1
comp4887_c0_seq1
comp4888_c0_seq1
comp4889_c0_seq1
comp4890_c0_seq1
comp4893_c0_seq1
comp4899_c0_seq1
comp4900_c0_seq1
comp4901_c0_seq1
comp4903_c0_seq1
comp4905_c0_seq1
comp4906_c0_seq1
comp4908_c0_seq1
comp4910_c0_seq1
comp4913_c0_seq1
comp4914_c0_seq1
comp4918_c0_seq1
comp4920_c0_seq1
comp4921_c0_seq1
comp4922_c0_seq1
comp4924_c0_seq1
comp4924_c0_seq2
comp4929_c0_seq1
comp4929_c0_seq2
comp4930_c0_seq1	K15436
comp4931_c0_seq1
comp4933_c0_seq1
comp4935_c0_seq1
comp4938_c0_seq1
comp4938_c0_seq2
comp4939_c0_seq1
comp4940_c0_seq1
comp4948_c0_seq1
comp4949_c0_seq1
comp4955_c0_seq1
comp4955_c0_seq2
comp4957_c0_seq1
comp4958_c0_seq1
comp4962_c0_seq1
comp4967_c0_seq1
comp4968_c0_seq1
comp4969_c0_seq1
comp4972_c0_seq1
comp4976_c0_seq1
comp4983_c0_seq1
comp4987_c0_seq1
comp4989_c0_seq1
comp4993_c0_seq1
comp4995_c0_seq1
comp4997_c0_seq1
comp5000_c0_seq1
comp5003_c0_seq1
comp5004_c0_seq1
comp5007_c0_seq1
comp5015_c0_seq1
comp5016_c0_seq1
comp5017_c0_seq1
comp5018_c0_seq1
comp5019_c0_seq1
comp5020_c0_seq1
comp5021_c0_seq1
comp5024_c0_seq1
comp5026_c0_seq1
comp5028_c0_seq1
comp5037_c0_seq1
comp5039_c0_seq1
comp5039_c1_seq1
comp5043_c0_seq1
comp5045_c0_seq1
comp5046_c0_seq1
comp5054_c0_seq1
comp5059_c0_seq1
comp5061_c0_seq1
comp5062_c0_seq1
comp5064_c0_seq1
comp5068_c0_seq1
comp5068_c0_seq2
comp5074_c0_seq1
comp5075_c0_seq1
comp5076_c0_seq1
comp5077_c0_seq1
comp5081_c0_seq1
comp5082_c0_seq1
comp5085_c0_seq1
comp5087_c0_seq1
comp5088_c0_seq1
comp5090_c0_seq1
comp5092_c0_seq1
comp5093_c0_seq1	K12568
comp5094_c0_seq1
comp5095_c0_seq1
comp5096_c0_seq1
comp5099_c0_seq1
comp5101_c0_seq1
comp5105_c0_seq1
comp5108_c0_seq1
comp5113_c0_seq1
comp5113_c0_seq2
comp5118_c0_seq1
comp5120_c0_seq1
comp5122_c0_seq1
comp5127_c0_seq1
comp5135_c0_seq1
comp5142_c0_seq1
comp5146_c0_seq1
comp5147_c0_seq1
comp5150_c0_seq1
comp5155_c0_seq1
comp5161_c0_seq1
comp5173_c0_seq1
comp5174_c0_seq1
comp5177_c0_seq1
comp5181_c0_seq1
comp5183_c0_seq1
comp5186_c0_seq1
comp5189_c0_seq1
comp5190_c0_seq1
comp5191_c0_seq1
comp5191_c1_seq1
comp5202_c0_seq1
comp5211_c0_seq1
comp5215_c0_seq1
comp5221_c0_seq1
comp5223_c0_seq1
comp5225_c0_seq1
comp5225_c0_seq2
comp5229_c0_seq1
comp5231_c0_seq1
comp5237_c0_seq1
comp5243_c0_seq1
comp5246_c0_seq1
comp5248_c0_seq1
comp5248_c1_seq1
comp5251_c0_seq1
comp5257_c0_seq1
comp5259_c0_seq1
comp5259_c1_seq1
comp5260_c0_seq1
comp5261_c0_seq1
comp5264_c0_seq1
comp5269_c0_seq1
comp5271_c0_seq1
comp5272_c0_seq1
comp5277_c0_seq1
comp5286_c0_seq1
comp5286_c0_seq2
comp5288_c0_seq1
comp5290_c0_seq1
comp5291_c0_seq1
comp5292_c0_seq1
comp5293_c0_seq1
comp5293_c1_seq1
comp5296_c0_seq1
comp5303_c0_seq1
comp5306_c0_seq1
comp5310_c0_seq1
comp5311_c0_seq1
comp5314_c0_seq1
comp5315_c0_seq1
comp5316_c0_seq1
comp5321_c0_seq1
comp5324_c0_seq1
comp5325_c0_seq1
comp5328_c0_seq1
comp5330_c0_seq1
comp5331_c0_seq1
comp5334_c0_seq1
comp5336_c0_seq1
comp5337_c0_seq1
comp5338_c0_seq1
comp5340_c0_seq1
comp5343_c0_seq1
comp5347_c0_seq1
comp5349_c0_seq1
comp5352_c0_seq1
comp5353_c0_seq1
comp5354_c0_seq1
comp5354_c1_seq1
comp5355_c0_seq1
comp5357_c0_seq1
comp5358_c0_seq1
comp5362_c0_seq1
comp5365_c0_seq1
comp5366_c0_seq1
comp5367_c0_seq1
comp5367_c0_seq2
comp5369_c0_seq1
comp5373_c0_seq1
comp5376_c0_seq1
comp5381_c0_seq1
comp5382_c0_seq1
comp5384_c0_seq1
comp5385_c0_seq1
comp5391_c0_seq1
comp5393_c0_seq1
comp5395_c0_seq1
comp5397_c0_seq1
comp5400_c0_seq1
comp5402_c0_seq1
comp5403_c0_seq1
comp5408_c0_seq1
comp5413_c0_seq1
comp5415_c0_seq1
comp5415_c0_seq2
comp5416_c0_seq1
comp5417_c0_seq1
comp5420_c0_seq1
comp5422_c0_seq1
comp5430_c0_seq1
comp5430_c1_seq1
comp5433_c0_seq1
comp5435_c0_seq1
comp5436_c0_seq1
comp5437_c0_seq1
comp5439_c0_seq1
comp5441_c0_seq1
comp5442_c0_seq1
comp5445_c0_seq1
comp5446_c0_seq1
comp5447_c0_seq1
comp5449_c0_seq1
comp5449_c1_seq1
comp5454_c0_seq1
comp5454_c0_seq2
comp5458_c0_seq1
comp5459_c0_seq1
comp5462_c0_seq1
comp5463_c0_seq1
comp5464_c0_seq1
comp5466_c0_seq1
comp5468_c0_seq1
comp5469_c0_seq1
comp5470_c0_seq1
comp5473_c0_seq1
comp5475_c0_seq1
comp5475_c0_seq2
comp5477_c0_seq1
comp5479_c0_seq1
comp5482_c0_seq1
comp5485_c0_seq1
comp5485_c0_seq2
comp5486_c0_seq1
comp5488_c0_seq1
comp5492_c0_seq1
comp5494_c0_seq1
comp5497_c0_seq1
comp5498_c0_seq1
comp5500_c0_seq1
comp5501_c0_seq1
comp5502_c0_seq1
comp5504_c0_seq1
comp5505_c0_seq1
comp5508_c0_seq1
comp5509_c0_seq1
comp5513_c0_seq1
comp5515_c0_seq1
comp5519_c0_seq1
comp5520_c0_seq1	K02599
comp5525_c0_seq1
comp5526_c0_seq1
comp5538_c0_seq1
comp5540_c0_seq1
comp5542_c0_seq1
comp5543_c0_seq1
comp5547_c0_seq1
comp5548_c0_seq1
comp5549_c0_seq1
comp5549_c0_seq2
comp5551_c0_seq1
comp5553_c0_seq1
comp5556_c0_seq1
comp5557_c0_seq1
comp5558_c0_seq1
comp5561_c0_seq1	K13346
comp5564_c0_seq1
comp5565_c0_seq1
comp5572_c0_seq1
comp5575_c0_seq1
comp5575_c0_seq2
comp5576_c0_seq1
comp5579_c0_seq1
comp5582_c0_seq1
comp5583_c0_seq1
comp5584_c0_seq1
comp5590_c0_seq1
comp5592_c0_seq1
comp5593_c0_seq1
comp5594_c0_seq1
comp5600_c0_seq1
comp5602_c0_seq1	K03927
comp5602_c0_seq2
comp5603_c0_seq1
comp5604_c0_seq1
comp5607_c0_seq1
comp5609_c0_seq1
comp5609_c0_seq2
comp5610_c0_seq1
comp5611_c0_seq1
comp5612_c0_seq1
comp5613_c0_seq1
comp5614_c0_seq1
comp5627_c0_seq1
comp5630_c0_seq1
comp5631_c0_seq1
comp5634_c0_seq1
comp5637_c0_seq1
comp5638_c0_seq1
comp5639_c0_seq1
comp5640_c0_seq1
comp5642_c0_seq1
comp5644_c0_seq1
comp5645_c0_seq1
comp5647_c0_seq1
comp5648_c0_seq1
comp5652_c0_seq1
comp5653_c0_seq1
comp5654_c0_seq1
comp5656_c0_seq1
comp5657_c0_seq1
comp5661_c0_seq1
comp5661_c0_seq2
comp5662_c0_seq1	K13162
comp5668_c0_seq1
comp5673_c0_seq1
comp5675_c0_seq1
comp5678_c0_seq1
comp5679_c0_seq1
comp5682_c0_seq1
comp5683_c0_seq1
comp5686_c0_seq1
comp5697_c0_seq1
comp5700_c0_seq1
comp5703_c0_seq1	K14995
comp5704_c0_seq1
comp5707_c0_seq1
comp5712_c0_seq1
comp5717_c0_seq1
comp5721_c0_seq1
comp5726_c0_seq1
comp5726_c0_seq2
comp5735_c0_seq1
comp5742_c0_seq1
comp5746_c0_seq1
comp5748_c0_seq1
comp5751_c0_seq1
comp5753_c0_seq1
comp5754_c0_seq1
comp5757_c0_seq1
comp5759_c0_seq1
comp5760_c0_seq1
comp5762_c0_seq1
comp5770_c0_seq1	K10443
comp5771_c0_seq1
comp5774_c0_seq1
comp5775_c0_seq1
comp5778_c0_seq1
comp5779_c0_seq1
comp5783_c0_seq1
comp5784_c0_seq1
comp5785_c0_seq1
comp5787_c0_seq1
comp5791_c0_seq1
comp5798_c0_seq1
comp5801_c0_seq1
comp5803_c0_seq1
comp5803_c1_seq1
comp5807_c0_seq1
comp5811_c0_seq1
comp5814_c0_seq1
comp5815_c0_seq1
comp5816_c0_seq1
comp5825_c0_seq1
comp5828_c0_seq1
comp5830_c0_seq1
comp5830_c1_seq1	K11982
comp5831_c0_seq1
comp5832_c0_seq1
comp5835_c0_seq1
comp5837_c0_seq1
comp5840_c0_seq1
comp5853_c0_seq1
comp5854_c0_seq1
comp5858_c0_seq1
comp5858_c0_seq2
comp5861_c0_seq1
comp5868_c0_seq1
comp5869_c0_seq1
comp5871_c0_seq1
comp5872_c0_seq1
comp5873_c0_seq1
comp5875_c0_seq1
comp5884_c0_seq1
comp5885_c0_seq1
comp5885_c1_seq1
comp5888_c0_seq1
comp5891_c0_seq1
comp5892_c0_seq1
comp5897_c0_seq1
comp5900_c0_seq1
comp5902_c0_seq1
comp5906_c0_seq1
comp5908_c0_seq1
comp5909_c0_seq1
comp5910_c0_seq1
comp5910_c0_seq2
comp5916_c0_seq1
comp5919_c0_seq1
comp5925_c0_seq1
comp5927_c0_seq1
comp5927_c0_seq2
comp5937_c0_seq1
comp5938_c0_seq1
comp5942_c0_seq1
comp5944_c0_seq1
comp5949_c0_seq1
comp5953_c0_seq1
comp5955_c0_seq1
comp5959_c0_seq1
comp5965_c0_seq1
comp5965_c1_seq1
comp5967_c0_seq1
comp5977_c0_seq1
comp5979_c0_seq1
comp5982_c0_seq1
comp5982_c0_seq2
comp5983_c0_seq1
comp5987_c0_seq1
comp5990_c0_seq1
comp6001_c0_seq1
comp6002_c0_seq1
comp6003_c0_seq1
comp6005_c0_seq1
comp6008_c0_seq1
comp6013_c0_seq1
comp6016_c0_seq1
comp6019_c0_seq1
comp6022_c0_seq1
comp6022_c0_seq2
comp6025_c0_seq1
comp6027_c0_seq1
comp6030_c0_seq1
comp6030_c0_seq2
comp6033_c0_seq1
comp6036_c0_seq1
comp6038_c0_seq1
comp6041_c0_seq1
comp6041_c0_seq2
comp6046_c0_seq1
comp6049_c0_seq1
comp6050_c0_seq1
comp6053_c0_seq1
comp6057_c0_seq1
comp6058_c0_seq1
comp6059_c0_seq1
comp6060_c0_seq1
comp6063_c0_seq1	K03515
comp6069_c0_seq1
comp6073_c0_seq1
comp6073_c1_seq1
comp6074_c0_seq1
comp6075_c0_seq1
comp6084_c0_seq1
comp6089_c0_seq1
comp6093_c0_seq1
comp6093_c0_seq2
comp6098_c0_seq1
comp6098_c1_seq1
comp6112_c0_seq1
comp6113_c0_seq1
comp6116_c0_seq1
comp6121_c0_seq1
comp6127_c0_seq1
comp6127_c0_seq2
comp6129_c0_seq1
comp6132_c0_seq1
comp6133_c0_seq1
comp6137_c0_seq1
comp6147_c0_seq1
comp6151_c0_seq1
comp6156_c0_seq1
comp6161_c0_seq1
comp6165_c0_seq1
comp6168_c0_seq1
comp6171_c0_seq1
comp6174_c0_seq1
comp6182_c0_seq1
comp6184_c0_seq1
comp6195_c0_seq1
comp6196_c0_seq1
comp6197_c0_seq1
comp6201_c0_seq1
comp6205_c0_seq1
comp6210_c0_seq1
comp6214_c0_seq1
comp6214_c0_seq2
comp6221_c0_seq1
comp6225_c0_seq1
comp6226_c0_seq1
comp6227_c0_seq1
comp6229_c0_seq1
comp6234_c0_seq1
comp6243_c0_seq1
comp6244_c0_seq1
comp6250_c0_seq1
comp6251_c0_seq1
comp6252_c0_seq1
comp6256_c0_seq1
comp6259_c0_seq1
comp6260_c0_seq1
comp6267_c0_seq1
comp6272_c0_seq1
comp6274_c0_seq1
comp6276_c0_seq1
comp6278_c0_seq1
comp6281_c0_seq1
comp6284_c0_seq1	K07192
comp6293_c0_seq1
comp6296_c0_seq1
comp6298_c0_seq1
comp6299_c0_seq1
comp6300_c0_seq1
comp6305_c0_seq1
comp6310_c0_seq1
comp6310_c0_seq2
comp6312_c0_seq1
comp6313_c0_seq1
comp6314_c0_seq1
comp6317_c0_seq1
comp6321_c0_seq1
comp6323_c0_seq1
comp6327_c0_seq1
comp6329_c0_seq1
comp6330_c0_seq1
comp6333_c0_seq1
comp6338_c0_seq1	K07298
comp6340_c0_seq1
comp6341_c0_seq1
comp6353_c0_seq1
comp6354_c0_seq1	K09209
comp6362_c0_seq1
comp6363_c0_seq1
comp6365_c0_seq1
comp6365_c1_seq1
comp6368_c0_seq1
comp6369_c0_seq1
comp6371_c0_seq1
comp6374_c0_seq1
comp6375_c0_seq1
comp6379_c0_seq1
comp6380_c0_seq1
comp6383_c0_seq1
comp6388_c0_seq1
comp6388_c0_seq2
comp6389_c0_seq1
comp6394_c0_seq1
comp6396_c0_seq1
comp6399_c0_seq1
comp6401_c0_seq1
comp6402_c0_seq1
comp6403_c0_seq1
comp6414_c0_seq1
comp6421_c0_seq1
comp6422_c0_seq1
comp6429_c0_seq1
comp6432_c0_seq1
comp6435_c0_seq1
comp6438_c0_seq1
comp6441_c0_seq1
comp6442_c0_seq1
comp6444_c0_seq1
comp6447_c0_seq1
comp6449_c0_seq1
comp6450_c0_seq1
comp6450_c0_seq2
comp6451_c0_seq1
comp6454_c0_seq1
comp6457_c0_seq1
comp6460_c0_seq1
comp6465_c0_seq1
comp6468_c0_seq1
comp6474_c0_seq1
comp6476_c0_seq1
comp6481_c0_seq1
comp6484_c0_seq1
comp6485_c0_seq1
comp6486_c0_seq1
comp6490_c0_seq1
comp6494_c0_seq1
comp6506_c0_seq1
comp6509_c0_seq1
comp6515_c0_seq1
comp6518_c0_seq1
comp6519_c0_seq1
comp6522_c0_seq1
comp6522_c1_seq1
comp6533_c0_seq1
comp6534_c0_seq1	K05637
comp6535_c0_seq1
comp6535_c0_seq2
comp6536_c0_seq1
comp6539_c0_seq1
comp6549_c0_seq1
comp6552_c0_seq1
comp6554_c0_seq1
comp6567_c0_seq1
comp6575_c0_seq1
comp6576_c0_seq1
comp6578_c0_seq1
comp6583_c0_seq1
comp6587_c0_seq1
comp6587_c1_seq1
comp6594_c0_seq1
comp6594_c1_seq1
comp6598_c0_seq1
comp6603_c0_seq1
comp6603_c0_seq2
comp6605_c0_seq1
comp6606_c0_seq1
comp6614_c0_seq1
comp6615_c0_seq1
comp6616_c0_seq1
comp6617_c0_seq1
comp6619_c0_seq1
comp6619_c1_seq1
comp6633_c0_seq1
comp6635_c0_seq1
comp6641_c0_seq1
comp6642_c0_seq1
comp6644_c0_seq1
comp6645_c0_seq1
comp6648_c0_seq1
comp6650_c0_seq1
comp6651_c0_seq1
comp6654_c0_seq1
comp6656_c0_seq1
comp6658_c0_seq1
comp6659_c0_seq1	K10746
comp6660_c0_seq1
comp6661_c0_seq1
comp6663_c0_seq1
comp6666_c0_seq1
comp6668_c0_seq1
comp6669_c0_seq1
comp6670_c0_seq1
comp6672_c0_seq1
comp6673_c0_seq1
comp6674_c0_seq1
comp6676_c0_seq1
comp6677_c0_seq1
comp6679_c0_seq1
comp6680_c0_seq1
comp6681_c0_seq1
comp6685_c0_seq1
comp6687_c0_seq1
comp6699_c0_seq1
comp6700_c0_seq1
comp6705_c0_seq1
comp6707_c0_seq1
comp6707_c0_seq2
comp6709_c0_seq1
comp6710_c0_seq1
comp6711_c0_seq1
comp6714_c0_seq1
comp6717_c0_seq1
comp6717_c0_seq2
comp6718_c0_seq1
comp6720_c0_seq1
comp6721_c0_seq1
comp6725_c0_seq1
comp6726_c0_seq1
comp6726_c0_seq2
comp6728_c0_seq1
comp6733_c0_seq1
comp6736_c0_seq1
comp6737_c0_seq1
comp6739_c0_seq1
comp6743_c0_seq1
comp6747_c0_seq1
comp6751_c0_seq1
comp6753_c0_seq1
comp6754_c0_seq1
comp6758_c0_seq1
comp6759_c0_seq1
comp6761_c0_seq1
comp6762_c0_seq1	K01489
comp6767_c0_seq1
comp6768_c0_seq1
comp6769_c0_seq1
comp6773_c0_seq1
comp6774_c0_seq1
comp6776_c0_seq1
comp6782_c0_seq1
comp6783_c0_seq1
comp6784_c0_seq1
comp6785_c0_seq1
comp6787_c0_seq1
comp6787_c0_seq2
comp6794_c0_seq1
comp6795_c0_seq1
comp6796_c0_seq1
comp6797_c0_seq1
comp6801_c0_seq1
comp6810_c0_seq1
comp6811_c0_seq1
comp6812_c0_seq1
comp6813_c0_seq1
comp6816_c0_seq1
comp6817_c0_seq1
comp6820_c0_seq1
comp6828_c0_seq1
comp6829_c0_seq1
comp6830_c0_seq1
comp6831_c0_seq1
comp6833_c0_seq1
comp6837_c0_seq1
comp6838_c0_seq1
comp6840_c0_seq1
comp6841_c0_seq1
comp6843_c0_seq1
comp6844_c0_seq1
comp6845_c0_seq1
comp6847_c0_seq1
comp6849_c0_seq1
comp6852_c0_seq1
comp6856_c0_seq1
comp6857_c0_seq1
comp6857_c0_seq2
comp6858_c0_seq1
comp6858_c0_seq2
comp6861_c0_seq1
comp6862_c0_seq1
comp6864_c0_seq1
comp6865_c0_seq1
comp6868_c0_seq1
comp6869_c0_seq1
comp6870_c0_seq1
comp6871_c0_seq1
comp6873_c0_seq1
comp6874_c0_seq1
comp6875_c0_seq1
comp6876_c0_seq1
comp6879_c0_seq1
comp6881_c0_seq1
comp6882_c0_seq1
comp6883_c0_seq1
comp6884_c0_seq1
comp6889_c0_seq1
comp6891_c0_seq1
comp6899_c0_seq1
comp6900_c0_seq1
comp6903_c0_seq1
comp6905_c0_seq1
comp6914_c0_seq1
comp6917_c0_seq1
comp6920_c0_seq1
comp6922_c0_seq1
comp6923_c0_seq1	K01823
comp6925_c0_seq1
comp6925_c0_seq2
comp6927_c0_seq1
comp6928_c0_seq1
comp6929_c0_seq1
comp6931_c0_seq1
comp6935_c0_seq1
comp6938_c0_seq1
comp6942_c0_seq1
comp6943_c0_seq1
comp6945_c0_seq1
comp6945_c0_seq2
comp6947_c0_seq1
comp6947_c0_seq2
comp6948_c0_seq1
comp6954_c0_seq1
comp6957_c0_seq1
comp6960_c0_seq1
comp6962_c0_seq1
comp6963_c0_seq1
comp6965_c0_seq1
comp6966_c0_seq1
comp6967_c0_seq1
comp6968_c0_seq1
comp6969_c0_seq1
comp6971_c0_seq1
comp6972_c0_seq1
comp6973_c0_seq1
comp6979_c0_seq1
comp6980_c0_seq1
comp6981_c0_seq1
comp6988_c0_seq1
comp6990_c0_seq1
comp6990_c0_seq2
comp6992_c0_seq1
comp6994_c0_seq1
comp6996_c0_seq1
comp6998_c0_seq1
comp6999_c0_seq1
comp7001_c0_seq1
comp7004_c0_seq1
comp7007_c0_seq1
comp7012_c0_seq1
comp7013_c0_seq1
comp7015_c0_seq1
comp7016_c0_seq1
comp7018_c0_seq1
comp7018_c0_seq2
comp7020_c0_seq1
comp7023_c0_seq1
comp7024_c0_seq1
comp7028_c0_seq1
comp7029_c0_seq1
comp7030_c0_seq1
comp7031_c0_seq1
comp7032_c0_seq1
comp7033_c0_seq1
comp7034_c0_seq1
comp7036_c0_seq1
comp7040_c0_seq1
comp7041_c0_seq1
comp7041_c0_seq2
comp7043_c0_seq1
comp7046_c0_seq1
comp7047_c0_seq1
comp7048_c0_seq1
comp7050_c0_seq1
comp7050_c0_seq2
comp7051_c0_seq1
comp7052_c0_seq1
comp7055_c0_seq1
comp7059_c0_seq1
comp7060_c0_seq1
comp7062_c0_seq1
comp7067_c0_seq1
comp7068_c0_seq1
comp7070_c0_seq1
comp7074_c0_seq1
comp7075_c0_seq1
comp7076_c0_seq1
comp7077_c0_seq1
comp7079_c0_seq1
comp7084_c0_seq1
comp7089_c0_seq1
comp7090_c0_seq1
comp7093_c0_seq1
comp7096_c0_seq1
comp7097_c0_seq1
comp7098_c0_seq1
comp7100_c0_seq1
comp7101_c0_seq1
comp7102_c0_seq1
comp7105_c0_seq1
comp7106_c0_seq1
comp7108_c0_seq1
comp7109_c0_seq1
comp7114_c0_seq1
comp7119_c0_seq1
comp7120_c0_seq1
comp7121_c0_seq1
comp7124_c0_seq1
comp7127_c0_seq1
comp7131_c0_seq1
comp7132_c0_seq1
comp7133_c0_seq1
comp7137_c0_seq1
comp7138_c0_seq1
comp7139_c0_seq1	K08884
comp7140_c0_seq1
comp7141_c0_seq1
comp7142_c0_seq1
comp7144_c0_seq1
comp7145_c0_seq1	K14719
comp7149_c0_seq1
comp7152_c0_seq1
comp7155_c0_seq1
comp7159_c0_seq1
comp7163_c0_seq1
comp7164_c0_seq1
comp7165_c0_seq1
comp7166_c0_seq1
comp7172_c0_seq1
comp7173_c0_seq1
comp7174_c0_seq1
comp7175_c0_seq1
comp7177_c0_seq1
comp7180_c0_seq1
comp7185_c0_seq1
comp7187_c0_seq1
comp7188_c0_seq1
comp7190_c0_seq1
comp7191_c0_seq1
comp7193_c0_seq1
comp7194_c0_seq1
comp7195_c0_seq1
comp7197_c0_seq1
comp7205_c0_seq1
comp7206_c0_seq1
comp7209_c0_seq1
comp7213_c0_seq1
comp7214_c0_seq1
comp7215_c0_seq1
comp7217_c0_seq1
comp7218_c0_seq1
comp7219_c0_seq1
comp7219_c0_seq2
comp7220_c0_seq1
comp7223_c0_seq1
comp7224_c0_seq1
comp7229_c0_seq1
comp7230_c0_seq1
comp7233_c0_seq1
comp7234_c0_seq1
comp7235_c0_seq1
comp7238_c0_seq1
comp7239_c0_seq1
comp7241_c0_seq1
comp7243_c0_seq1
comp7245_c0_seq1
comp7245_c0_seq2
comp7246_c0_seq1
comp7247_c0_seq1
comp7248_c0_seq1
comp7249_c0_seq1
comp7254_c0_seq1
comp7256_c0_seq1
comp7259_c0_seq1
comp7260_c0_seq1
comp7261_c0_seq1
comp7262_c0_seq1
comp7264_c0_seq1
comp7267_c0_seq1
comp7271_c0_seq1
comp7272_c0_seq1
comp7273_c0_seq1
comp7277_c0_seq1
comp7279_c0_seq1	K02110
comp7282_c0_seq1
comp7284_c0_seq1
comp7286_c0_seq1
comp7286_c0_seq2
comp7288_c0_seq1
comp7288_c0_seq2
comp7289_c0_seq1
comp7295_c0_seq1
comp7298_c0_seq1
comp7299_c0_seq1
comp7301_c0_seq1
comp7309_c0_seq1
comp7312_c0_seq1
comp7316_c0_seq1
comp7318_c0_seq1
comp7318_c0_seq2
comp7320_c0_seq1
comp7321_c0_seq1
comp7323_c0_seq1
comp7325_c0_seq1
comp7330_c0_seq1
comp7331_c0_seq1
comp7334_c0_seq1
comp7338_c0_seq1
comp7339_c0_seq1
comp7340_c0_seq1
comp7340_c0_seq2
comp7341_c0_seq1
comp7346_c0_seq1
comp7350_c0_seq1
comp7351_c0_seq1
comp7358_c0_seq1
comp7361_c0_seq1
comp7363_c0_seq1
comp7366_c0_seq1
comp7368_c0_seq1
comp7368_c0_seq2
comp7371_c0_seq1
comp7373_c0_seq1
comp7375_c0_seq1
comp7376_c0_seq1
comp7380_c0_seq1
comp7388_c0_seq1
comp7393_c0_seq1
comp7394_c0_seq1
comp7395_c0_seq1
comp7396_c0_seq1
comp7397_c0_seq1
comp7399_c0_seq1
comp7402_c0_seq1
comp7403_c0_seq1
comp7404_c0_seq1
comp7407_c0_seq1
comp7414_c0_seq1
comp7416_c0_seq1
comp7419_c0_seq1
comp7420_c0_seq1
comp7423_c0_seq1
comp7423_c0_seq2
comp7424_c0_seq1
comp7429_c0_seq1
comp7430_c0_seq1
comp7432_c0_seq1
comp7437_c0_seq1
comp7440_c0_seq1
comp7440_c0_seq2
comp7441_c0_seq1
comp7448_c0_seq1
comp7451_c0_seq1
comp7455_c0_seq1
comp7456_c0_seq1
comp7457_c0_seq1
comp7457_c0_seq2
comp7461_c0_seq1
comp7464_c0_seq1
comp7465_c0_seq1
comp7471_c0_seq1
comp7476_c0_seq1
comp7478_c0_seq1
comp7484_c0_seq1
comp7487_c0_seq1
comp7490_c0_seq1
comp7491_c0_seq1
comp7493_c0_seq1
comp7494_c0_seq1
comp7495_c0_seq1
comp7498_c0_seq1
comp7499_c0_seq1
comp7500_c0_seq1
comp7500_c0_seq2
comp7504_c0_seq1
comp7505_c0_seq1
comp7506_c0_seq1
comp7507_c0_seq1
comp7508_c0_seq1
comp7509_c0_seq1
comp7511_c0_seq1
comp7511_c0_seq2
comp7512_c0_seq1	K00799
comp7515_c0_seq1
comp7517_c0_seq1
comp7519_c0_seq1
comp7522_c0_seq1
comp7524_c0_seq1
comp7526_c0_seq1
comp7530_c0_seq1
comp7536_c0_seq1
comp7538_c0_seq1
comp7539_c0_seq1
comp7540_c0_seq1
comp7546_c0_seq1
comp7547_c0_seq1
comp7548_c0_seq1
comp7550_c0_seq1
comp7550_c0_seq2	K08187
comp7550_c0_seq3	K08187
comp7551_c0_seq1	K03034
comp7554_c0_seq1
comp7556_c0_seq1
comp7563_c0_seq1
comp7565_c0_seq1
comp7566_c0_seq1	K01104
comp7566_c1_seq1
comp7573_c0_seq1
comp7574_c0_seq1
comp7577_c0_seq1	K01881
comp7580_c0_seq1
comp7582_c0_seq1
comp7584_c0_seq1
comp7586_c0_seq1
comp7588_c0_seq1
comp7590_c0_seq1
comp7593_c0_seq1
comp7596_c0_seq1
comp7600_c0_seq1
comp7602_c0_seq1
comp7603_c0_seq1
comp7610_c0_seq1
comp7615_c0_seq1
comp7617_c0_seq1
comp7618_c0_seq1
comp7619_c0_seq1
comp7621_c0_seq1
comp7622_c0_seq1
comp7624_c0_seq1
comp7625_c0_seq1
comp7625_c1_seq1
comp7629_c0_seq1
comp7631_c0_seq1
comp7632_c0_seq1
comp7634_c0_seq1
comp7641_c0_seq1
comp7642_c0_seq1
comp7644_c0_seq1
comp7645_c0_seq1
comp7648_c0_seq1
comp7650_c0_seq1
comp7651_c0_seq1
comp7653_c0_seq1
comp7655_c0_seq1
comp7655_c0_seq2
comp7658_c0_seq1
comp7663_c0_seq1	K00248
comp7665_c0_seq1
comp7666_c0_seq1
comp7667_c0_seq1
comp7669_c0_seq1
comp7671_c0_seq1
comp7674_c0_seq1
comp7681_c0_seq1
comp7683_c0_seq1
comp7685_c0_seq1
comp7686_c0_seq1
comp7688_c0_seq1
comp7688_c0_seq2
comp7694_c0_seq1
comp7695_c0_seq1
comp7699_c0_seq1
comp7699_c0_seq2
comp7704_c0_seq1
comp7706_c0_seq1
comp7707_c0_seq1
comp7710_c0_seq1
comp7712_c0_seq1
comp7714_c0_seq1
comp7717_c0_seq1
comp7718_c0_seq1
comp7719_c0_seq1
comp7721_c0_seq1
comp7722_c0_seq1
comp7725_c0_seq1
comp7729_c0_seq1
comp7730_c0_seq1
comp7739_c0_seq1
comp7744_c0_seq1
comp7745_c0_seq1
comp7748_c0_seq1
comp7749_c0_seq1
comp7758_c0_seq1
comp7759_c0_seq1
comp7759_c0_seq2
comp7760_c0_seq1
comp7760_c0_seq2
comp7763_c0_seq1
comp7765_c0_seq1
comp7766_c0_seq1
comp7767_c0_seq1
comp7768_c0_seq1
comp7769_c0_seq1
comp7772_c0_seq1
comp7774_c0_seq1
comp7776_c0_seq1	K00787
comp7780_c0_seq1
comp7783_c0_seq1
comp7784_c0_seq1
comp7786_c0_seq1
comp7794_c0_seq1
comp7796_c0_seq1
comp7799_c0_seq1
comp7801_c0_seq1
comp7801_c0_seq2	K03955
comp7803_c0_seq1
comp7808_c0_seq1
comp7809_c0_seq1
comp7810_c0_seq1
comp7812_c0_seq1
comp7818_c0_seq1
comp7821_c0_seq1
comp7822_c0_seq1
comp7823_c0_seq1
comp7827_c0_seq1
comp7828_c0_seq1
comp7829_c0_seq1
comp7832_c0_seq1
comp7833_c0_seq1
comp7834_c0_seq1
comp7842_c0_seq1
comp7855_c0_seq1
comp7857_c0_seq1
comp7858_c0_seq1
comp7860_c0_seq1
comp7861_c0_seq1
comp7862_c0_seq1
comp7863_c0_seq1
comp7865_c0_seq1
comp7868_c0_seq1
comp7873_c0_seq1
comp7874_c0_seq1
comp7876_c0_seq1
comp7881_c0_seq1
comp7882_c0_seq1
comp7885_c0_seq1
comp7888_c0_seq1
comp7889_c0_seq1
comp7891_c0_seq1
comp7892_c0_seq1
comp7896_c0_seq1
comp7908_c0_seq1
comp7909_c0_seq1
comp7910_c0_seq1
comp7911_c0_seq1
comp7913_c0_seq1
comp7915_c0_seq1	K17197
comp7920_c0_seq1
comp7923_c0_seq1
comp7929_c0_seq1
comp7930_c0_seq1
comp7932_c0_seq1
comp7933_c0_seq1
comp7935_c0_seq1
comp7939_c0_seq1
comp7943_c0_seq1
comp7947_c0_seq1
comp7948_c0_seq1
comp7949_c0_seq1
comp7950_c0_seq1
comp7950_c0_seq2
comp7951_c0_seq1
comp7955_c0_seq1
comp7959_c0_seq1
comp7963_c0_seq1
comp7968_c0_seq1
comp7974_c0_seq1
comp7977_c0_seq1
comp7979_c0_seq1
comp7981_c0_seq1
comp7982_c0_seq1
comp7995_c0_seq1
comp7997_c0_seq1
comp7999_c0_seq1
comp8000_c0_seq1
comp8002_c0_seq1
comp8006_c0_seq1
comp8010_c0_seq1
comp8011_c0_seq1
comp8012_c0_seq1	K15306
comp8014_c0_seq1
comp8025_c0_seq1
comp8037_c0_seq1
comp8039_c0_seq1
comp8040_c0_seq1
comp8041_c0_seq1
comp8042_c0_seq1
comp8044_c0_seq1
comp8045_c0_seq1
comp8045_c0_seq2
comp8047_c0_seq1
comp8048_c0_seq1
comp8049_c0_seq1
comp8050_c0_seq1
comp8054_c0_seq1
comp8058_c0_seq1
comp8060_c0_seq1
comp8063_c0_seq1
comp8064_c0_seq1
comp8066_c0_seq1
comp8068_c0_seq1
comp8069_c0_seq1
comp8075_c0_seq1
comp8076_c0_seq1
comp8080_c0_seq1
comp8081_c0_seq1
comp8084_c0_seq1
comp8086_c0_seq1
comp8087_c0_seq1
comp8089_c0_seq1
comp8090_c0_seq1
comp8091_c0_seq1
comp8095_c0_seq1
comp8097_c0_seq1
comp8102_c0_seq1
comp8103_c0_seq1
comp8108_c0_seq1
comp8112_c0_seq1
comp8114_c0_seq1
comp8116_c0_seq1
comp8117_c0_seq1
comp8119_c0_seq1
comp8122_c0_seq1
comp8124_c0_seq1
comp8125_c0_seq1
comp8128_c0_seq1	K15284
comp8129_c0_seq1
comp8133_c0_seq1
comp8134_c0_seq1
comp8135_c0_seq1
comp8138_c0_seq1
comp8142_c0_seq1
comp8143_c0_seq1
comp8144_c0_seq1
comp8146_c0_seq1
comp8147_c0_seq1
comp8148_c0_seq1
comp8149_c0_seq1
comp8153_c0_seq1
comp8154_c0_seq1
comp8157_c0_seq1
comp8158_c0_seq1
comp8159_c0_seq1	K14688
comp8161_c0_seq1
comp8163_c0_seq1
comp8164_c0_seq1
comp8165_c0_seq1
comp8170_c0_seq1
comp8174_c0_seq1
comp8175_c0_seq1
comp8177_c0_seq1
comp8185_c0_seq1
comp8187_c0_seq1
comp8189_c0_seq1
comp8190_c0_seq1
comp8191_c0_seq1
comp8194_c0_seq1
comp8198_c0_seq1
comp8199_c0_seq1
comp8200_c0_seq1
comp8208_c0_seq1
comp8208_c0_seq2
comp8211_c0_seq1
comp8215_c0_seq1
comp8216_c0_seq1
comp8218_c0_seq1
comp8220_c0_seq1
comp8221_c0_seq1
comp8221_c0_seq2
comp8224_c0_seq1
comp8225_c0_seq1
comp8232_c0_seq1
comp8233_c0_seq1
comp8235_c0_seq1
comp8236_c0_seq1
comp8240_c0_seq1
comp8241_c0_seq1
comp8242_c0_seq1
comp8244_c0_seq1
comp8245_c0_seq1
comp8247_c0_seq1
comp8250_c0_seq1
comp8254_c0_seq1
comp8256_c0_seq1
comp8259_c0_seq1
comp8260_c0_seq1
comp8262_c0_seq1
comp8263_c0_seq1
comp8265_c0_seq1
comp8268_c0_seq1
comp8269_c0_seq1
comp8270_c0_seq1
comp8270_c0_seq2
comp8271_c0_seq1
comp8272_c0_seq1
comp8279_c0_seq1
comp8283_c0_seq1
comp8284_c0_seq1
comp8287_c0_seq1
comp8288_c0_seq1
comp8290_c0_seq1
comp8291_c0_seq1
comp8292_c0_seq1
comp8292_c0_seq2
comp8296_c0_seq1
comp8298_c0_seq1
comp8302_c0_seq1
comp8303_c0_seq1
comp8306_c0_seq1
comp8307_c0_seq1
comp8307_c0_seq2
comp8307_c0_seq3
comp8311_c0_seq1
comp8313_c0_seq1
comp8314_c0_seq1
comp8316_c0_seq1
comp8319_c0_seq1
comp8320_c0_seq1
comp8321_c0_seq1
comp8322_c0_seq1
comp8323_c0_seq1
comp8323_c0_seq2
comp8325_c0_seq1
comp8326_c0_seq1
comp8329_c0_seq1
comp8330_c0_seq1
comp8332_c0_seq1
comp8333_c0_seq1
comp8334_c0_seq1
comp8336_c0_seq1
comp8339_c0_seq1
comp8340_c0_seq1
comp8341_c0_seq1
comp8345_c0_seq1
comp8348_c0_seq1
comp8350_c0_seq1
comp8353_c0_seq1
comp8354_c0_seq1
comp8355_c0_seq1
comp8356_c0_seq1
comp8358_c0_seq1
comp8360_c0_seq1
comp8361_c0_seq1
comp8363_c0_seq1
comp8363_c0_seq2
comp8364_c0_seq1
comp8365_c0_seq1
comp8366_c0_seq1
comp8367_c0_seq1
comp8372_c0_seq1
comp8374_c0_seq1
comp8375_c0_seq1
comp8379_c0_seq1
comp8383_c0_seq1
comp8384_c0_seq1
comp8388_c0_seq1
comp8390_c0_seq1
comp8391_c0_seq1
comp8393_c0_seq1
comp8394_c0_seq1
comp8395_c0_seq1
comp8399_c0_seq1
comp8400_c0_seq1
comp8401_c0_seq1
comp8403_c0_seq1
comp8405_c0_seq1
comp8406_c0_seq1
comp8407_c0_seq1
comp8408_c0_seq1
comp8409_c0_seq1
comp8410_c0_seq1
comp8414_c0_seq1
comp8415_c0_seq1
comp8416_c0_seq1
comp8418_c0_seq1
comp8419_c0_seq1
comp8420_c0_seq1
comp8422_c0_seq1
comp8423_c0_seq1
comp8424_c0_seq1
comp8425_c0_seq1
comp8426_c0_seq1
comp8427_c0_seq1
comp8428_c0_seq1
comp8430_c0_seq1
comp8431_c0_seq1
comp8432_c0_seq1
comp8434_c0_seq1
comp8436_c0_seq1
comp8437_c0_seq1
comp8437_c0_seq2
comp8438_c0_seq1	K02875
comp8440_c0_seq1
comp8441_c0_seq1
comp8442_c0_seq1
comp8443_c0_seq1
comp8446_c0_seq1
comp8447_c0_seq1
comp8449_c0_seq1
comp8452_c0_seq1
comp8453_c0_seq1
comp8457_c0_seq1
comp8461_c0_seq1
comp8462_c0_seq1
comp8467_c0_seq1
comp8468_c0_seq1
comp8469_c0_seq1
comp8470_c0_seq1
comp8471_c0_seq1
comp8476_c0_seq1
comp8477_c0_seq1
comp8479_c0_seq1
comp8480_c0_seq1
comp8480_c0_seq2
comp8481_c0_seq1
comp8482_c0_seq1
comp8482_c0_seq2
comp8484_c0_seq1
comp8485_c0_seq1
comp8486_c0_seq1
comp8487_c0_seq1
comp8487_c0_seq2
comp8490_c0_seq1
comp8491_c0_seq1
comp8492_c0_seq1
comp8497_c0_seq1
comp8497_c0_seq2
comp8497_c0_seq3
comp8498_c0_seq1
comp8500_c0_seq1
comp8504_c0_seq1
comp8508_c0_seq1
comp8509_c0_seq1
comp8512_c0_seq1
comp8517_c0_seq1
comp8517_c0_seq2	K02886
comp8518_c0_seq1
comp8519_c0_seq1
comp8524_c0_seq1
comp8526_c0_seq1
comp8527_c0_seq1
comp8528_c0_seq1
comp8529_c0_seq1
comp8532_c0_seq1
comp8533_c0_seq1
comp8535_c0_seq1
comp8536_c0_seq1
comp8537_c0_seq1
comp8539_c0_seq1
comp8543_c0_seq1
comp8545_c0_seq1
comp8546_c0_seq1
comp8547_c0_seq1
comp8550_c0_seq1
comp8551_c0_seq1
comp8552_c0_seq1
comp8553_c0_seq1
comp8554_c0_seq1
comp8559_c0_seq1
comp8560_c0_seq1
comp8561_c0_seq1
comp8564_c0_seq1
comp8565_c0_seq1
comp8568_c0_seq1
comp8569_c0_seq1
comp8571_c0_seq1
comp8573_c0_seq1
comp8575_c0_seq1
comp8576_c0_seq1
comp8577_c0_seq1
comp8578_c0_seq1
comp8579_c0_seq1
comp8584_c0_seq1
comp8585_c0_seq1
comp8587_c0_seq1
comp8590_c0_seq1
comp8591_c0_seq1
comp8593_c0_seq1
comp8599_c0_seq1
comp8600_c0_seq1
comp8601_c0_seq1
comp8602_c0_seq1
comp8604_c0_seq1
comp8605_c0_seq1
comp8606_c0_seq1
comp8615_c0_seq1
comp8617_c0_seq1
comp8622_c0_seq1
comp8623_c0_seq1
comp8626_c0_seq1
comp8627_c0_seq1
comp8628_c0_seq1
comp8634_c0_seq1
comp8636_c0_seq1
comp8637_c0_seq1
comp8638_c0_seq1
comp8644_c0_seq1
comp8647_c0_seq1
comp8648_c0_seq1
comp8650_c0_seq1
comp8652_c0_seq1
comp8653_c0_seq1
comp8655_c0_seq1
comp8656_c0_seq1
comp8659_c0_seq1
comp8660_c0_seq1
comp8661_c0_seq1
comp8663_c0_seq1
comp8664_c0_seq1
comp8667_c0_seq1
comp8668_c0_seq1
comp8672_c0_seq1
comp8673_c0_seq1	K09585
comp8674_c0_seq1
comp8675_c0_seq1
comp8681_c0_seq1
comp8683_c0_seq1
comp8690_c0_seq1
comp8692_c0_seq1
comp8694_c0_seq1
comp8695_c0_seq1
comp8697_c0_seq1	K02180
comp8704_c0_seq1
comp8704_c0_seq2
comp8710_c0_seq1
comp8712_c0_seq1
comp8714_c0_seq1
comp8715_c0_seq1
comp8716_c0_seq1
comp8717_c0_seq1
comp8723_c0_seq1
comp8727_c0_seq1
comp8728_c0_seq1
comp8729_c0_seq1
comp8729_c0_seq2
comp8731_c0_seq1
comp8733_c0_seq1
comp8734_c0_seq1
comp8737_c0_seq1
comp8738_c0_seq1
comp8739_c0_seq1
comp8741_c0_seq1
comp8744_c0_seq1
comp8749_c0_seq1
comp8750_c0_seq1
comp8754_c0_seq1
comp8755_c0_seq1
comp8757_c0_seq1
comp8760_c0_seq1
comp8763_c0_seq1
comp8765_c0_seq1
comp8766_c0_seq1
comp8767_c0_seq1
comp8771_c0_seq1
comp8771_c0_seq2
comp8776_c0_seq1
comp8781_c0_seq1
comp8782_c0_seq1
comp8783_c0_seq1
comp8790_c0_seq1
comp8791_c0_seq1
comp8793_c0_seq1
comp8794_c0_seq1
comp8798_c0_seq1
comp8799_c0_seq1
comp8800_c0_seq1
comp8801_c0_seq1
comp8803_c0_seq1
comp8806_c0_seq1
comp8810_c0_seq1
comp8811_c0_seq1
comp8814_c0_seq1
comp8817_c0_seq1
comp8820_c0_seq1
comp8827_c0_seq1
comp8829_c0_seq1
comp8830_c0_seq1
comp8831_c0_seq1
comp8834_c0_seq1
comp8839_c0_seq1
comp8840_c0_seq1
comp8842_c0_seq1
comp8843_c0_seq1
comp8845_c0_seq1
comp8848_c0_seq1
comp8849_c0_seq1
comp8853_c0_seq1
comp8855_c0_seq1
comp8856_c0_seq1
comp8857_c0_seq1
comp8858_c0_seq1
comp8859_c0_seq1
comp8861_c0_seq1
comp8862_c0_seq1
comp8863_c0_seq1
comp8866_c0_seq1	K00413
comp8867_c0_seq1
comp8872_c0_seq1
comp8873_c0_seq1
comp8875_c0_seq1
comp8876_c0_seq1
comp8882_c0_seq1
comp8886_c0_seq1
comp8887_c0_seq1
comp8890_c0_seq1
comp8890_c0_seq2
comp8892_c0_seq1
comp8895_c0_seq1
comp8897_c0_seq1
comp8898_c0_seq1
comp8900_c0_seq1
comp8901_c0_seq1
comp8902_c0_seq1
comp8903_c0_seq1
comp8904_c0_seq1
comp8905_c0_seq1
comp8908_c0_seq1
comp8910_c0_seq1
comp8912_c0_seq1
comp8913_c0_seq1
comp8920_c0_seq1
comp8927_c0_seq1
comp8928_c0_seq1
comp8930_c0_seq1
comp8931_c0_seq1
comp8933_c0_seq1
comp8934_c0_seq1
comp8935_c0_seq1
comp8936_c0_seq1
comp8937_c0_seq1
comp8938_c0_seq1
comp8939_c0_seq1
comp8940_c0_seq1
comp8943_c0_seq1
comp8943_c1_seq1
comp8946_c0_seq1
comp8948_c0_seq1
comp8949_c0_seq1
comp8953_c0_seq1
comp8954_c0_seq1
comp8955_c0_seq1
comp8959_c0_seq1
comp8960_c0_seq1
comp8962_c0_seq1
comp8963_c0_seq1
comp8964_c0_seq1
comp8965_c0_seq1
comp8966_c0_seq1
comp8966_c0_seq2
comp8967_c0_seq1
comp8975_c0_seq1
comp8978_c0_seq1
comp8980_c0_seq1
comp8982_c0_seq1
comp8983_c0_seq1
comp8983_c0_seq2
comp8984_c0_seq1
comp8985_c0_seq1
comp8987_c0_seq1
comp8989_c0_seq1
comp8990_c0_seq1
comp8992_c0_seq1
comp8994_c0_seq1
comp8997_c0_seq1
comp8997_c0_seq2
comp8998_c0_seq1
comp9000_c0_seq1
comp9003_c0_seq1
comp9005_c0_seq1
comp9008_c0_seq1
comp9010_c0_seq1
comp9012_c0_seq1
comp9014_c0_seq1
comp9017_c0_seq1
comp9019_c0_seq1
comp9022_c0_seq1
comp9024_c0_seq1
comp9025_c0_seq1
comp9026_c0_seq1
comp9028_c0_seq1
comp9029_c0_seq1
comp9030_c0_seq1
comp9032_c0_seq1
comp9034_c0_seq1
comp9035_c0_seq1
comp9038_c0_seq1
comp9039_c0_seq1
comp9044_c0_seq1
comp9045_c0_seq1
comp9047_c0_seq1
comp9049_c0_seq1
comp9051_c0_seq1
comp9054_c0_seq1
comp9055_c0_seq1
comp9059_c0_seq1
comp9062_c0_seq1
comp9064_c0_seq1
comp9067_c0_seq1
comp9069_c0_seq1
comp9071_c0_seq1
comp9074_c0_seq1
comp9075_c0_seq1
comp9076_c0_seq1	K11985
comp9082_c0_seq1
comp9083_c0_seq1
comp9086_c0_seq1
comp9093_c0_seq1
comp9094_c0_seq1
comp9096_c0_seq1
comp9099_c0_seq1
comp9102_c0_seq1
comp9103_c0_seq1
comp9103_c0_seq2
comp9105_c0_seq1
comp9112_c0_seq1
comp9113_c0_seq1
comp9113_c0_seq2
comp9115_c0_seq1
comp9123_c0_seq1
comp9127_c0_seq1
comp9129_c0_seq1
comp9130_c0_seq1
comp9132_c0_seq1
comp9133_c0_seq1
comp9133_c0_seq2
comp9136_c0_seq1
comp9137_c0_seq1
comp9138_c0_seq1
comp9138_c0_seq2
comp9140_c0_seq1
comp9142_c0_seq1
comp9145_c0_seq1
comp9146_c0_seq1
comp9147_c0_seq1
comp9148_c0_seq1
comp9148_c0_seq2
comp9155_c0_seq1
comp9155_c0_seq2	K15074
comp9158_c0_seq1
comp9162_c0_seq1	K14613
comp9163_c0_seq1
comp9164_c0_seq1
comp9166_c0_seq1
comp9170_c0_seq1
comp9171_c0_seq1
comp9172_c0_seq1
comp9173_c0_seq1
comp9174_c0_seq1
comp9175_c0_seq1
comp9178_c0_seq1
comp9179_c0_seq1
comp9180_c0_seq1
comp9181_c0_seq1
comp9183_c0_seq1
comp9184_c0_seq1
comp9185_c0_seq1
comp9186_c0_seq1
comp9186_c0_seq2
comp9187_c0_seq1
comp9188_c0_seq1
comp9190_c0_seq1
comp9194_c0_seq1
comp9201_c0_seq1
comp9203_c0_seq1
comp9205_c0_seq1
comp9206_c0_seq1
comp9207_c0_seq1
comp9211_c0_seq1
comp9214_c0_seq1
comp9218_c0_seq1
comp9219_c0_seq1
comp9220_c0_seq1
comp9221_c0_seq1
comp9222_c0_seq1
comp9227_c0_seq1
comp9229_c0_seq1
comp9231_c0_seq1
comp9232_c0_seq1
comp9233_c0_seq1
comp9234_c0_seq1
comp9236_c0_seq1
comp9237_c0_seq1
comp9238_c0_seq1
comp9241_c0_seq1
comp9244_c0_seq1
comp9247_c0_seq1
comp9253_c0_seq1	K17600
comp9254_c0_seq1
comp9255_c0_seq1
comp9256_c0_seq1
comp9260_c0_seq1
comp9262_c0_seq1	K10723
comp9264_c0_seq1
comp9266_c0_seq1
comp9267_c0_seq1
comp9268_c0_seq1
comp9269_c0_seq1
comp9270_c0_seq1
comp9272_c0_seq1
comp9273_c0_seq1
comp9274_c0_seq1
comp9275_c0_seq1
comp9277_c0_seq1
comp9281_c0_seq1
comp9283_c0_seq1
comp9284_c0_seq1
comp9290_c0_seq1
comp9293_c0_seq1
comp9296_c0_seq1
comp9296_c0_seq2
comp9297_c0_seq1	K00423
comp9300_c0_seq1
comp9302_c0_seq1
comp9307_c0_seq1
comp9310_c0_seq1
comp9314_c0_seq1
comp9315_c0_seq1
comp9317_c0_seq1
comp9321_c0_seq1
comp9322_c0_seq1
comp9324_c0_seq1
comp9325_c0_seq1
comp9326_c0_seq1
comp9326_c0_seq2
comp9326_c0_seq3
comp9327_c0_seq1
comp9329_c0_seq1
comp9330_c0_seq1
comp9333_c0_seq1
comp9347_c0_seq1
comp9355_c0_seq1
comp9360_c0_seq1
comp9361_c0_seq1
comp9362_c0_seq1
comp9368_c0_seq1
comp9368_c0_seq2
comp9379_c0_seq1
comp9383_c0_seq1
comp9385_c0_seq1
comp9391_c0_seq1
comp9399_c0_seq1
comp9406_c0_seq1
comp9408_c0_seq1
comp9411_c0_seq1
comp9422_c0_seq1
comp9442_c0_seq1
comp9443_c0_seq1
comp9444_c0_seq1
comp9447_c0_seq1
comp9450_c0_seq1
comp9459_c0_seq1
comp9464_c0_seq1
comp9469_c0_seq1
comp9471_c0_seq1	K04661
comp9476_c0_seq1
comp9479_c0_seq1
comp9483_c0_seq1
comp9489_c0_seq1
comp9492_c0_seq1
comp9493_c0_seq1
comp9502_c0_seq1
comp9503_c0_seq1
comp9510_c0_seq1
comp9517_c0_seq1
comp9523_c0_seq1
comp9529_c0_seq1
comp9530_c0_seq1
comp9533_c0_seq1
comp9535_c0_seq1
comp9545_c0_seq1
comp9554_c0_seq1
comp9555_c0_seq1
comp9561_c0_seq1
comp9572_c0_seq1
comp9598_c0_seq1
comp9604_c0_seq1
comp9614_c0_seq1
comp9630_c0_seq1
comp9632_c0_seq1
comp9638_c0_seq1
comp9639_c0_seq1
comp9645_c0_seq1
comp9653_c0_seq1
comp9656_c0_seq1
comp9658_c0_seq1
comp9663_c0_seq1
comp9666_c0_seq1
comp9666_c1_seq1
comp9672_c0_seq1
comp9676_c0_seq1
comp9686_c0_seq1
comp9689_c0_seq1
comp9690_c0_seq1
comp9691_c0_seq1
comp9695_c0_seq1
comp9699_c0_seq1
comp9706_c0_seq1
comp9713_c0_seq1
comp9715_c0_seq1
comp9720_c0_seq1
comp9721_c0_seq1
comp9726_c0_seq1
comp9728_c0_seq1
comp9728_c0_seq2
comp9735_c0_seq1
comp9736_c0_seq1
comp9740_c0_seq1
comp9744_c0_seq1
comp9746_c0_seq1
comp9751_c0_seq1
comp9758_c0_seq1
comp9759_c0_seq1
comp9778_c0_seq1
comp9781_c0_seq1
comp9781_c0_seq2
comp9790_c0_seq1
comp9796_c0_seq1
comp9808_c0_seq1
comp9823_c0_seq1
comp9827_c0_seq1
comp9828_c0_seq1
comp9830_c0_seq1
comp9832_c0_seq1
comp9833_c0_seq1	K05315
comp9835_c0_seq1
comp9841_c0_seq1
comp9847_c0_seq1
comp9848_c0_seq1
comp9849_c0_seq1
comp9852_c0_seq1
comp9859_c0_seq1
comp9864_c0_seq1
comp9865_c0_seq1
comp9867_c0_seq1
comp9878_c0_seq1
comp9887_c0_seq1
comp9888_c0_seq1
comp9903_c0_seq1
comp9912_c0_seq1
comp9915_c0_seq1
comp9916_c0_seq1
comp9918_c0_seq1
comp9919_c0_seq1
comp9936_c0_seq1
comp9950_c0_seq1
comp9953_c0_seq1
comp9959_c0_seq1
comp9960_c0_seq1
comp9966_c0_seq1
comp9970_c0_seq1
comp9973_c0_seq1
comp9973_c0_seq2
comp9974_c0_seq1
comp9977_c0_seq1
comp9983_c0_seq1
comp9984_c0_seq1
comp9995_c0_seq1
comp9999_c0_seq1
comp10002_c0_seq1
comp10004_c0_seq1
comp10008_c0_seq1
comp10013_c0_seq1
comp10021_c0_seq1
comp10027_c0_seq1
comp10041_c0_seq1
comp10043_c0_seq1
comp10053_c0_seq1
comp10058_c0_seq1
comp10059_c0_seq1
comp10062_c0_seq1
comp10065_c0_seq1
comp10074_c0_seq1
comp10075_c0_seq1
comp10077_c0_seq1
comp10083_c0_seq1
comp10087_c0_seq1
comp10091_c0_seq1
comp10095_c0_seq1
comp10101_c0_seq1
comp10102_c0_seq1
comp10103_c0_seq1
comp10108_c0_seq1
comp10109_c0_seq1
comp10118_c0_seq1
comp10119_c0_seq1
comp10120_c0_seq1
comp10122_c0_seq1
comp10122_c0_seq2
comp10125_c0_seq1
comp10128_c0_seq1
comp10135_c0_seq1
comp10137_c0_seq1
comp10151_c0_seq1
comp10157_c0_seq1
comp10158_c0_seq1
comp10159_c0_seq1
comp10168_c0_seq1
comp10171_c0_seq1
comp10181_c0_seq1
comp10197_c0_seq1
comp10198_c0_seq1
comp10203_c0_seq1
comp10204_c0_seq1
comp10208_c0_seq1	K12044
comp10217_c0_seq1
comp10221_c0_seq1
comp10222_c0_seq1
comp10228_c0_seq1
comp10233_c0_seq1
comp10233_c0_seq2
comp10234_c0_seq1
comp10246_c0_seq1
comp10248_c0_seq1
comp10259_c0_seq1
comp10261_c0_seq1
comp10263_c0_seq1
comp10267_c0_seq1
comp10273_c0_seq1
comp10274_c0_seq1
comp10278_c0_seq1
comp10279_c0_seq1
comp10290_c0_seq1
comp10292_c0_seq1
comp10297_c0_seq1
comp10302_c0_seq1
comp10319_c0_seq1
comp10326_c0_seq1
comp10336_c0_seq1
comp10337_c0_seq1
comp10339_c0_seq1	K10215
comp10348_c0_seq1
comp10348_c1_seq1
comp10351_c0_seq1
comp10352_c0_seq1
comp10355_c0_seq1
comp10356_c0_seq1
comp10363_c0_seq1
comp10366_c0_seq1
comp10374_c0_seq1
comp10376_c0_seq1
comp10377_c0_seq1
comp10377_c0_seq2
comp10378_c0_seq1
comp10383_c0_seq1
comp10386_c0_seq1
comp10387_c0_seq1
comp10390_c0_seq1
comp10390_c0_seq2
comp10403_c0_seq1
comp10408_c0_seq1
comp10410_c0_seq1
comp10413_c0_seq1
comp10417_c0_seq1
comp10419_c0_seq1
comp10420_c0_seq1
comp10428_c0_seq1
comp10440_c0_seq1
comp10445_c0_seq1
comp10453_c0_seq1
comp10454_c0_seq1
comp10455_c0_seq1
comp10457_c0_seq1
comp10464_c0_seq1
comp10465_c0_seq1
comp10472_c0_seq1
comp10473_c0_seq1
comp10474_c0_seq1
comp10489_c0_seq1
comp10497_c0_seq1
comp10500_c0_seq1
comp10501_c0_seq1
comp10514_c0_seq1
comp10517_c0_seq1
comp10521_c0_seq1
comp10523_c0_seq1
comp10524_c0_seq1
comp10527_c0_seq1
comp10530_c0_seq1
comp10540_c0_seq1
comp10557_c0_seq1
comp10558_c0_seq1
comp10565_c0_seq1
comp10574_c0_seq1	K14049
comp10580_c0_seq1
comp10580_c0_seq2
comp10581_c0_seq1
comp10583_c0_seq1
comp10586_c0_seq1
comp10590_c0_seq1
comp10591_c0_seq1
comp10591_c0_seq2
comp10603_c0_seq1
comp10604_c0_seq1
comp10606_c0_seq1
comp10606_c0_seq2
comp10607_c0_seq1
comp10608_c0_seq1
comp10610_c0_seq1
comp10613_c0_seq1
comp10616_c0_seq1
comp10618_c0_seq1
comp10623_c0_seq1
comp10626_c0_seq1
comp10633_c0_seq1
comp10639_c0_seq1
comp10640_c0_seq1
comp10641_c0_seq1
comp10644_c0_seq1
comp10646_c0_seq1
comp10647_c0_seq1
comp10648_c0_seq1
comp10650_c0_seq1
comp10651_c0_seq1
comp10656_c0_seq1
comp10657_c0_seq1	K08805
comp10659_c0_seq1
comp10662_c0_seq1
comp10667_c0_seq1
comp10668_c0_seq1
comp10669_c0_seq1
comp10675_c0_seq1
comp10679_c0_seq1
comp10692_c0_seq1
comp10728_c0_seq1
comp10735_c0_seq1
comp10739_c0_seq1
comp10742_c0_seq1
comp10755_c0_seq1
comp10757_c0_seq1
comp10758_c0_seq1
comp10759_c0_seq1
comp10765_c0_seq1
comp10778_c0_seq1
comp10802_c0_seq1
comp10804_c0_seq1
comp10820_c0_seq1
comp10822_c0_seq1
comp10824_c0_seq1
comp10841_c0_seq1
comp10860_c0_seq1
comp10871_c0_seq1
comp10872_c0_seq1
comp10876_c0_seq1
comp10880_c0_seq1
comp10881_c0_seq1
comp10882_c0_seq1
comp10883_c0_seq1
comp10887_c0_seq1
comp10888_c0_seq1
comp10891_c0_seq1
comp10891_c0_seq2
comp10892_c0_seq1
comp10893_c0_seq1
comp10894_c0_seq1
comp10899_c0_seq1
comp10900_c0_seq1
comp10901_c0_seq1
comp10905_c0_seq1
comp10907_c0_seq1
comp10908_c0_seq1
comp10913_c0_seq1
comp10915_c0_seq1
comp10918_c0_seq1
comp10921_c0_seq1
comp10924_c0_seq1
comp10925_c0_seq1
comp10929_c0_seq1
comp10931_c0_seq1
comp10932_c0_seq1
comp10934_c0_seq1
comp10935_c0_seq1
comp10935_c0_seq2
comp10938_c0_seq1
comp10939_c0_seq1
comp10944_c0_seq1
comp10945_c0_seq1
comp10948_c0_seq1
comp10950_c0_seq1
comp10958_c0_seq1
comp10965_c0_seq1
comp10967_c0_seq1
comp10967_c1_seq1
comp10968_c0_seq1
comp10974_c0_seq1
comp10975_c0_seq1
comp10978_c0_seq1
comp10979_c0_seq1
comp10980_c0_seq1
comp10983_c0_seq1
comp10985_c0_seq1
comp10989_c0_seq1
comp10998_c0_seq1
comp10999_c0_seq1
comp11001_c0_seq1
comp11001_c0_seq2	K12193
comp11005_c0_seq1
comp11005_c0_seq2
comp11006_c0_seq1
comp11011_c0_seq1
comp11013_c0_seq1
comp11017_c0_seq1
comp11018_c0_seq1
comp11019_c0_seq1
comp11020_c0_seq1
comp11023_c0_seq1
comp11032_c0_seq1
comp11034_c0_seq1
comp11034_c1_seq1
comp11036_c0_seq1
comp11036_c0_seq2
comp11041_c0_seq1
comp11047_c0_seq1
comp11053_c0_seq1
comp11056_c0_seq1
comp11057_c0_seq1
comp11063_c0_seq1
comp11064_c0_seq1
comp11065_c0_seq1
comp11078_c0_seq1
comp11081_c0_seq1
comp11082_c0_seq1
comp11085_c0_seq1	K09090
comp11087_c0_seq1
comp11091_c0_seq1
comp11092_c0_seq1
comp11093_c0_seq1
comp11120_c0_seq1
comp11121_c0_seq1
comp11129_c0_seq1
comp11140_c0_seq1
comp11144_c0_seq1
comp11148_c0_seq1
comp11149_c0_seq1
comp11152_c0_seq1
comp11157_c0_seq1
comp11187_c0_seq1
comp11190_c0_seq1
comp11201_c0_seq1
comp11208_c0_seq1
comp11212_c0_seq1	K12399
comp11224_c0_seq1
comp11232_c0_seq1	K02988
comp11233_c0_seq1
comp11237_c0_seq1
comp11243_c0_seq1
comp11245_c0_seq1
comp11245_c0_seq2
comp11248_c0_seq1
comp11250_c0_seq1
comp11256_c0_seq1
comp11265_c0_seq1
comp11267_c0_seq1
comp11287_c0_seq1
comp11304_c0_seq1
comp11307_c0_seq1
comp11309_c0_seq1
comp11321_c0_seq1
comp11326_c0_seq1
comp11343_c0_seq1
comp11355_c0_seq1
comp11356_c0_seq1
comp11357_c0_seq1
comp11359_c0_seq1
comp11362_c0_seq1
comp11366_c0_seq1
comp11372_c0_seq1
comp11381_c0_seq1	K04718
comp11389_c0_seq1
comp11395_c0_seq1
comp11406_c0_seq1
comp11407_c0_seq1
comp11413_c0_seq1
comp11414_c0_seq1
comp11423_c0_seq1
comp11429_c0_seq1
comp11431_c0_seq1
comp11433_c0_seq1
comp11457_c0_seq1
comp11469_c0_seq1
comp11473_c0_seq1
comp11480_c0_seq1
comp11497_c0_seq1
comp11506_c0_seq1
comp11511_c0_seq1
comp11517_c0_seq1
comp11535_c0_seq1
comp11540_c0_seq1
comp11550_c0_seq1
comp11552_c0_seq1
comp11556_c0_seq1
comp11577_c0_seq1
comp11577_c0_seq2
comp11583_c0_seq1
comp11587_c0_seq1
comp11597_c0_seq1
comp11599_c0_seq1
comp11606_c0_seq1
comp11627_c0_seq1
comp11641_c0_seq1
comp11642_c0_seq1
comp11643_c0_seq1
comp11651_c0_seq1
comp11667_c0_seq1
comp11675_c0_seq1
comp11677_c0_seq1
comp11694_c0_seq1
comp11702_c0_seq1
comp11708_c0_seq1
comp11712_c0_seq1
comp11716_c0_seq1
comp11720_c0_seq1
comp11724_c0_seq1
comp11727_c0_seq1
comp11734_c0_seq1
comp11735_c0_seq1
comp11745_c0_seq1
comp11746_c0_seq1
comp11755_c0_seq1
comp11758_c0_seq1
comp11769_c0_seq1
comp11773_c0_seq1
comp11775_c0_seq1
comp11778_c0_seq1
comp11780_c0_seq1
comp11802_c0_seq1
comp11823_c0_seq1
comp11829_c0_seq1
comp11833_c0_seq1
comp11837_c0_seq1
comp11841_c0_seq1
comp11844_c0_seq1
comp11848_c0_seq1
comp11875_c0_seq1
comp11885_c0_seq1
comp11888_c0_seq1
comp11893_c0_seq1
comp11916_c0_seq1	K01802
comp11929_c0_seq1
comp11933_c0_seq1
comp11936_c0_seq1
comp11942_c0_seq1
comp11944_c0_seq1
comp11949_c0_seq1
comp11954_c0_seq1
comp11969_c0_seq1
comp11970_c0_seq1
comp11971_c0_seq1
comp11973_c0_seq1
comp11974_c0_seq1
comp11976_c0_seq1
comp11990_c0_seq1
comp12007_c0_seq1
comp12007_c0_seq2
comp12009_c0_seq1
comp12011_c0_seq1
comp12017_c0_seq1
comp12017_c0_seq2
comp12031_c0_seq1	K04556
comp12033_c0_seq1
comp12035_c0_seq1
comp12036_c0_seq1
comp12043_c0_seq1
comp12047_c0_seq1
comp12047_c0_seq2
comp12049_c0_seq1
comp12050_c0_seq1
comp12063_c0_seq1
comp12067_c0_seq1
comp12091_c0_seq1
comp12103_c0_seq1
comp12109_c0_seq1
comp12111_c0_seq1
comp12113_c0_seq1
comp12114_c0_seq1
comp12116_c0_seq1
comp12129_c0_seq1
comp12130_c0_seq1
comp12149_c0_seq1
comp12166_c0_seq1
comp12167_c0_seq1
comp12169_c0_seq1
comp12174_c0_seq1
comp12181_c0_seq1
comp12182_c0_seq1
comp12183_c0_seq1
comp12201_c0_seq1
comp12205_c0_seq1
comp12207_c0_seq1
comp12209_c0_seq1
comp12220_c0_seq1
comp12221_c0_seq1
comp12224_c0_seq1
comp12245_c0_seq1
comp12245_c0_seq2
comp12247_c0_seq1
comp12258_c0_seq1
comp12270_c0_seq1
comp12272_c0_seq1
comp12275_c0_seq1
comp12283_c0_seq1
comp12286_c0_seq1
comp12288_c0_seq1
comp12289_c0_seq1
comp12296_c0_seq1
comp12308_c0_seq1
comp12315_c0_seq1
comp12316_c0_seq1	K00731
comp12325_c0_seq1
comp12328_c0_seq1
comp12362_c0_seq1
comp12364_c0_seq1
comp12366_c0_seq1
comp12368_c0_seq1
comp12370_c0_seq1
comp12372_c0_seq1
comp12373_c0_seq1
comp12386_c0_seq1
comp12389_c0_seq1
comp12392_c0_seq1
comp12401_c0_seq1
comp12403_c0_seq1	K00237
comp12409_c0_seq1
comp12411_c0_seq1
comp12416_c0_seq1
comp12416_c0_seq2
comp12426_c0_seq1
comp12441_c0_seq1
comp12451_c0_seq1
comp12453_c0_seq1
comp12463_c0_seq1
comp12473_c0_seq1
comp12489_c0_seq1
comp12490_c0_seq1
comp12499_c0_seq1
comp12503_c0_seq1
comp12516_c0_seq1
comp12520_c0_seq1
comp12526_c0_seq1
comp12538_c0_seq1
comp12540_c0_seq1
comp12541_c0_seq1
comp12562_c0_seq1
comp12565_c0_seq1
comp12582_c0_seq1	K04432
comp12592_c0_seq1
comp12597_c0_seq1
comp12609_c0_seq1
comp12609_c1_seq1
comp12610_c0_seq1
comp12611_c0_seq1
comp12612_c0_seq1
comp12629_c0_seq1
comp12633_c0_seq1
comp12637_c0_seq1
comp12648_c0_seq1
comp12654_c0_seq1
comp12661_c0_seq1
comp12671_c0_seq1
comp12672_c0_seq1
comp12677_c0_seq1	K05719
comp12681_c0_seq1
comp12687_c0_seq1
comp12690_c0_seq1
comp12696_c0_seq1
comp12702_c0_seq1
comp12716_c0_seq1
comp12720_c0_seq1
comp12731_c0_seq1
comp12735_c0_seq1
comp12741_c0_seq1
comp12747_c0_seq1
comp12761_c0_seq1
comp12765_c0_seq1
comp12767_c0_seq1
comp12771_c0_seq1
comp12784_c0_seq1
comp12795_c0_seq1
comp12801_c0_seq1
comp12803_c0_seq1
comp12813_c0_seq1
comp12816_c0_seq1
comp12820_c0_seq1	K00477
comp12821_c0_seq1
comp12829_c0_seq1
comp12829_c0_seq2
comp12836_c0_seq1
comp12844_c0_seq1
comp12855_c0_seq1
comp12859_c0_seq1
comp12861_c0_seq1
comp12881_c0_seq1
comp12885_c0_seq1
comp12891_c0_seq1
comp12892_c0_seq1
comp12893_c0_seq1
comp12898_c0_seq1
comp12901_c0_seq1
comp12906_c0_seq1
comp12912_c0_seq1
comp12919_c0_seq1
comp12919_c1_seq1
comp12922_c0_seq1
comp12924_c0_seq1	K02929
comp12926_c0_seq1
comp12931_c0_seq1
comp12934_c0_seq1
comp12935_c0_seq1
comp12937_c0_seq1
comp12953_c0_seq1
comp12955_c0_seq1
comp12955_c0_seq2
comp12957_c0_seq1
comp12959_c0_seq1
comp12966_c0_seq1
comp12977_c0_seq1
comp12979_c0_seq1
comp12986_c0_seq1
comp12987_c0_seq1
comp12992_c0_seq1
comp12995_c0_seq1
comp13005_c0_seq1
comp13026_c0_seq1
comp13059_c0_seq1
comp13060_c0_seq1
comp13067_c0_seq1
comp13076_c0_seq1
comp13078_c0_seq1
comp13091_c0_seq1
comp13092_c0_seq1
comp13092_c0_seq2
comp13096_c0_seq1
comp13128_c0_seq1
comp13141_c0_seq1
comp13146_c0_seq1
comp13158_c0_seq1
comp13160_c0_seq1
comp13162_c0_seq1
comp13170_c0_seq1
comp13178_c0_seq1
comp13178_c1_seq1
comp13190_c0_seq1
comp13205_c0_seq1
comp13215_c0_seq1
comp13220_c0_seq1	K04615
comp13229_c0_seq1
comp13232_c0_seq1
comp13250_c0_seq1
comp13254_c0_seq1
comp13255_c0_seq1
comp13267_c0_seq1
comp13269_c0_seq1
comp13270_c0_seq1
comp13281_c0_seq1
comp13286_c0_seq1
comp13289_c0_seq1
comp13294_c0_seq1
comp13303_c0_seq1
comp13306_c0_seq1
comp13306_c0_seq2
comp13318_c0_seq1
comp13319_c0_seq1
comp13321_c0_seq1
comp13322_c0_seq1
comp13329_c0_seq1
comp13344_c0_seq1
comp13344_c0_seq2
comp13351_c0_seq1
comp13353_c0_seq1
comp13353_c0_seq2
comp13360_c0_seq1
comp13361_c0_seq1
comp13375_c0_seq1
comp13377_c0_seq1
comp13378_c0_seq1
comp13378_c0_seq2
comp13382_c0_seq1
comp13388_c0_seq1
comp13397_c0_seq1
comp13404_c0_seq1
comp13406_c0_seq1
comp13419_c0_seq1
comp13420_c0_seq1
comp13421_c0_seq1
comp13433_c0_seq1
comp13434_c0_seq1
comp13441_c0_seq1
comp13449_c0_seq1	K15014
comp13457_c0_seq1
comp13460_c0_seq1
comp13462_c0_seq1
comp13463_c0_seq1
comp13464_c0_seq1
comp13468_c0_seq1
comp13478_c0_seq1
comp13480_c0_seq1
comp13480_c0_seq2
comp13481_c0_seq1
comp13482_c0_seq1
comp13494_c0_seq1
comp13496_c0_seq1	K10903
comp13498_c0_seq1
comp13501_c0_seq1
comp13510_c0_seq1
comp13512_c0_seq1
comp13513_c0_seq1
comp13534_c0_seq1	K04706
comp13539_c0_seq1
comp13546_c0_seq1
comp13553_c0_seq1
comp13554_c0_seq1
comp13558_c0_seq1
comp13563_c0_seq1
comp13565_c0_seq1
comp13574_c0_seq1
comp13583_c0_seq1
comp13583_c0_seq2
comp13592_c0_seq1
comp13603_c0_seq1
comp13604_c0_seq1	K10416
comp13604_c0_seq2
comp13610_c0_seq1
comp13615_c0_seq1
comp13633_c0_seq1
comp13636_c0_seq1
comp13643_c0_seq1
comp13646_c0_seq1
comp13648_c0_seq1
comp13658_c0_seq1
comp13659_c0_seq1
comp13662_c0_seq1
comp13668_c0_seq1
comp13683_c0_seq1
comp13689_c0_seq1
comp13692_c0_seq1
comp13701_c0_seq1
comp13709_c0_seq1
comp13716_c0_seq1
comp13717_c0_seq1
comp13721_c0_seq1
comp13722_c0_seq1
comp13732_c0_seq1
comp13736_c0_seq1
comp13739_c0_seq1
comp13744_c0_seq1
comp13747_c0_seq1
comp13758_c0_seq1
comp13779_c0_seq1
comp13787_c0_seq1
comp13789_c0_seq1
comp13798_c0_seq1
comp13813_c0_seq1
comp13816_c0_seq1
comp13817_c0_seq1
comp13819_c0_seq1
comp13821_c0_seq1
comp13831_c0_seq1
comp13839_c0_seq1
comp13844_c0_seq1
comp13858_c0_seq1
comp13863_c0_seq1	K13577
comp13863_c0_seq2
comp13872_c0_seq1
comp13884_c0_seq1
comp13886_c0_seq1
comp13899_c0_seq1
comp13902_c0_seq1
comp13906_c0_seq1
comp13912_c0_seq1
comp13915_c0_seq1
comp13917_c0_seq1
comp13939_c0_seq1
comp13940_c0_seq1
comp13959_c0_seq1
comp13966_c0_seq1
comp13969_c0_seq1
comp13971_c0_seq1
comp13986_c0_seq1
comp13992_c0_seq1
comp14006_c0_seq1
comp14010_c0_seq1
comp14013_c0_seq1
comp14020_c0_seq1
comp14022_c0_seq1
comp14027_c0_seq1
comp14031_c0_seq1
comp14039_c0_seq1
comp14063_c0_seq1
comp14069_c0_seq1
comp14082_c0_seq1
comp14089_c0_seq1
comp14109_c0_seq1
comp14113_c0_seq1
comp14116_c0_seq1
comp14121_c0_seq1
comp14123_c0_seq1
comp14127_c0_seq1
comp14146_c0_seq1
comp14154_c0_seq1
comp14171_c0_seq1
comp14183_c0_seq1
comp14198_c0_seq1
comp14207_c0_seq1
comp14215_c0_seq1
comp14219_c0_seq1
comp14239_c0_seq1
comp14254_c0_seq1
comp14257_c0_seq1
comp14258_c0_seq1
comp14261_c0_seq1
comp14262_c0_seq1
comp14268_c0_seq1
comp14281_c0_seq1
comp14305_c0_seq1
comp14307_c0_seq1
comp14314_c0_seq1
comp14324_c0_seq1
comp14328_c0_seq1
comp14338_c0_seq1
comp14344_c0_seq1
comp14348_c0_seq1
comp14349_c0_seq1
comp14353_c0_seq1
comp14356_c0_seq1
comp14362_c0_seq1
comp14370_c0_seq1
comp14373_c0_seq1
comp14374_c0_seq1
comp14377_c0_seq1
comp14378_c0_seq1
comp14379_c0_seq1
comp14379_c0_seq2
comp14395_c0_seq1
comp14397_c0_seq1
comp14408_c0_seq1
comp14414_c0_seq1
comp14421_c0_seq1
comp14424_c0_seq1
comp14424_c1_seq1
comp14427_c0_seq1
comp14434_c0_seq1
comp14436_c0_seq1
comp14444_c0_seq1
comp14448_c0_seq1
comp14450_c0_seq1
comp14451_c0_seq1
comp14470_c0_seq1
comp14477_c0_seq1
comp14486_c0_seq1
comp14488_c0_seq1
comp14497_c0_seq1
comp14507_c0_seq1
comp14528_c0_seq1
comp14531_c0_seq1
comp14537_c0_seq1	K11674
comp14539_c0_seq1
comp14545_c0_seq1
comp14547_c0_seq1
comp14550_c0_seq1
comp14560_c0_seq1
comp14562_c0_seq1
comp14574_c0_seq1
comp14580_c0_seq1
comp14595_c0_seq1
comp14599_c0_seq1
comp14604_c0_seq1
comp14604_c0_seq2
comp14630_c0_seq1
comp14641_c0_seq1
comp14674_c0_seq1
comp14678_c0_seq1
comp14683_c0_seq1
comp14699_c0_seq1
comp14708_c0_seq1
comp14726_c0_seq1
comp14728_c0_seq1
comp14729_c0_seq1
comp14730_c0_seq1
comp14731_c0_seq1
comp14733_c0_seq1
comp14745_c0_seq1
comp14749_c0_seq1
comp14750_c0_seq1
comp14762_c0_seq1
comp14766_c0_seq1
comp14770_c0_seq1
comp14786_c0_seq1
comp14806_c0_seq1
comp14808_c0_seq1
comp14812_c0_seq1
comp14816_c0_seq1
comp14835_c0_seq1
comp14837_c0_seq1
comp14841_c0_seq1
comp14842_c0_seq1
comp14846_c0_seq1
comp14849_c0_seq1	K00526
comp14855_c0_seq1
comp14861_c0_seq1
comp14869_c0_seq1
comp14874_c0_seq1
comp14883_c0_seq1
comp14890_c0_seq1
comp14897_c0_seq1
comp14899_c0_seq1
comp14903_c0_seq1
comp14912_c0_seq1
comp14920_c0_seq1
comp14920_c0_seq2
comp14930_c0_seq1
comp14930_c0_seq2
comp14931_c0_seq1
comp14937_c0_seq1
comp14946_c0_seq1
comp14951_c0_seq1
comp14952_c0_seq1
comp14980_c0_seq1
comp14995_c0_seq1
comp14995_c0_seq2
comp14997_c0_seq1
comp15028_c0_seq1
comp15046_c0_seq1
comp15081_c0_seq1
comp15082_c0_seq1
comp15094_c0_seq1
comp15105_c0_seq1
comp15122_c0_seq1
comp15131_c0_seq1
comp15131_c0_seq2
comp15145_c0_seq1
comp15154_c0_seq1
comp15158_c0_seq1
comp15165_c0_seq1
comp15165_c0_seq2
comp15181_c0_seq1
comp15217_c0_seq1
comp15220_c0_seq1
comp15230_c0_seq1
comp15241_c0_seq1
comp15242_c0_seq1
comp15257_c0_seq1
comp15269_c0_seq1
comp15270_c0_seq1
comp15271_c0_seq1
comp15272_c0_seq1
comp15280_c0_seq1
comp15281_c0_seq1
comp15288_c0_seq1
comp15302_c0_seq1
comp15305_c0_seq1
comp15308_c0_seq1
comp15315_c0_seq1
comp15320_c0_seq1
comp15321_c0_seq1
comp15334_c0_seq1
comp15340_c0_seq1
comp15345_c0_seq1
comp15403_c0_seq1
comp15414_c0_seq1
comp15419_c0_seq1
comp15423_c0_seq1
comp15434_c0_seq1
comp15439_c0_seq1
comp15444_c0_seq1
comp15455_c0_seq1
comp15459_c0_seq1
comp15478_c0_seq1
comp15480_c0_seq1
comp15481_c0_seq1
comp15502_c0_seq1
comp15504_c0_seq1
comp15510_c0_seq1
comp15510_c1_seq1
comp15554_c0_seq1
comp15555_c0_seq1
comp15556_c0_seq1
comp15559_c0_seq1
comp15564_c0_seq1
comp15571_c0_seq1
comp15577_c0_seq1
comp15585_c0_seq1
comp15607_c0_seq1
comp15609_c0_seq1
comp15611_c0_seq1
comp15622_c0_seq1
comp15654_c0_seq1
comp15657_c0_seq1
comp15681_c0_seq1
comp15682_c0_seq1
comp15688_c0_seq1	K12380
comp15704_c0_seq1
comp15712_c0_seq1
comp15713_c0_seq1
comp15716_c0_seq1
comp15718_c0_seq1
comp15720_c0_seq1
comp15722_c0_seq1
comp15724_c0_seq1
comp15726_c0_seq1
comp15726_c0_seq2
comp15729_c0_seq1
comp15734_c0_seq1
comp15737_c0_seq1
comp15738_c0_seq1
comp15739_c0_seq1
comp15740_c0_seq1
comp15741_c0_seq1
comp15743_c0_seq1
comp15745_c0_seq1
comp15747_c0_seq1
comp15747_c0_seq2
comp15748_c0_seq1
comp15748_c1_seq1
comp15749_c0_seq1
comp15750_c0_seq1
comp15754_c0_seq1
comp15755_c0_seq1
comp15756_c0_seq1
comp15758_c0_seq1
comp15762_c0_seq1
comp15762_c0_seq2
comp15764_c0_seq1
comp15765_c0_seq1
comp15766_c0_seq1
comp15768_c0_seq1
comp15768_c1_seq1
comp15770_c0_seq1
comp15771_c0_seq1
comp15774_c0_seq1
comp15776_c0_seq1
comp15777_c0_seq1
comp15778_c0_seq1
comp15779_c0_seq1
comp15780_c0_seq1
comp15783_c0_seq1
comp15784_c0_seq1
comp15785_c0_seq1
comp15786_c0_seq1
comp15787_c0_seq1
comp15787_c1_seq1
comp15789_c0_seq1
comp15790_c0_seq1
comp15791_c0_seq1
comp15793_c0_seq1
comp15800_c0_seq1
comp15801_c0_seq1
comp15803_c0_seq1
comp15805_c0_seq1
comp15806_c0_seq1
comp15807_c0_seq1
comp15811_c0_seq1
comp15814_c0_seq1
comp15817_c0_seq1
comp15818_c0_seq1
comp15819_c0_seq1
comp15820_c0_seq1
comp15821_c0_seq1
comp15826_c0_seq1
comp15829_c0_seq1
comp15833_c0_seq1
comp15839_c0_seq1
comp15842_c0_seq1
comp15845_c0_seq1
comp15846_c0_seq1
comp15847_c0_seq1
comp15848_c0_seq1
comp15849_c0_seq1
comp15849_c0_seq2
comp15850_c0_seq1
comp15851_c0_seq1
comp15853_c0_seq1
comp15854_c0_seq1
comp15855_c0_seq1
comp15857_c0_seq1	K09370
comp15857_c1_seq1
comp15860_c0_seq1	K09532
comp15860_c1_seq1
comp15863_c0_seq1
comp15865_c0_seq1
comp15866_c0_seq1
comp15868_c0_seq1
comp15869_c0_seq1
comp15874_c0_seq1
comp15875_c0_seq1
comp15876_c0_seq1
comp15879_c0_seq1
comp15880_c0_seq1
comp15881_c0_seq1
comp15882_c0_seq1
comp15883_c0_seq1
comp15887_c0_seq1
comp15888_c0_seq1
comp15890_c0_seq1
comp15891_c0_seq1
comp15892_c0_seq1
comp15893_c0_seq1
comp15895_c0_seq1
comp15896_c0_seq1
comp15898_c0_seq1
comp15900_c0_seq1
comp15903_c0_seq1
comp15905_c0_seq1
comp15906_c0_seq1
comp15908_c0_seq1
comp15909_c0_seq1
comp15913_c0_seq1
comp15915_c0_seq1
comp15916_c0_seq1
comp15917_c0_seq1
comp15917_c1_seq1
comp15920_c0_seq1
comp15923_c0_seq1
comp15924_c0_seq1
comp15925_c0_seq1
comp15926_c0_seq1
comp15927_c0_seq1
comp15930_c0_seq1	K06094
comp15931_c0_seq1
comp15932_c0_seq1
comp15936_c0_seq1
comp15941_c0_seq1
comp15944_c0_seq1
comp15946_c0_seq1
comp15949_c0_seq1
comp15950_c0_seq1
comp15951_c0_seq1
comp15952_c0_seq1
comp15955_c0_seq1
comp15957_c0_seq1
comp15957_c0_seq2
comp15959_c0_seq1
comp15960_c0_seq1
comp15965_c0_seq1
comp15966_c0_seq1
comp15968_c0_seq1
comp15968_c1_seq1
comp15970_c0_seq1
comp15972_c0_seq1
comp15973_c0_seq1
comp15975_c0_seq1
comp15979_c0_seq1
comp15983_c0_seq1
comp15984_c0_seq1
comp15990_c0_seq1
comp15991_c0_seq1
comp15992_c0_seq1
comp15996_c0_seq1
comp15999_c0_seq1
comp16003_c0_seq1
comp16006_c0_seq1
comp16009_c0_seq1
comp16010_c0_seq1
comp16012_c0_seq1
comp16016_c0_seq1
comp16017_c0_seq1
comp16017_c1_seq1
comp16018_c0_seq1
comp16019_c0_seq1
comp16021_c0_seq1
comp16021_c1_seq1
comp16023_c0_seq1
comp16024_c0_seq1
comp16025_c0_seq1
comp16025_c0_seq2
comp16028_c0_seq1
comp16032_c0_seq1
comp16033_c0_seq1
comp16036_c0_seq1
comp16040_c0_seq1
comp16044_c0_seq1
comp16045_c0_seq1
comp16047_c0_seq1
comp16049_c0_seq1
comp16054_c0_seq1
comp16059_c0_seq1
comp16059_c0_seq2
comp16060_c0_seq1
comp16062_c0_seq1
comp16063_c0_seq1
comp16068_c0_seq1
comp16068_c0_seq2
comp16071_c0_seq1
comp16071_c0_seq2
comp16073_c0_seq1	K16756
comp16075_c0_seq1
comp16077_c0_seq1
comp16078_c0_seq1
comp16079_c0_seq1
comp16080_c0_seq1
comp16082_c0_seq1
comp16083_c0_seq1
comp16084_c0_seq1
comp16089_c0_seq1
comp16090_c0_seq1
comp16090_c0_seq2
comp16093_c0_seq1
comp16094_c0_seq1
comp16095_c0_seq1
comp16096_c0_seq1
comp16097_c0_seq1
comp16100_c0_seq1
comp16103_c0_seq1
comp16103_c0_seq2
comp16104_c0_seq1
comp16105_c0_seq1
comp16106_c0_seq1
comp16107_c0_seq1
comp16108_c0_seq1
comp16115_c0_seq1
comp16115_c0_seq2
comp16116_c0_seq1
comp16120_c0_seq1
comp16122_c0_seq1	K01104
comp16122_c1_seq1
comp16124_c0_seq1
comp16125_c0_seq1
comp16126_c0_seq1
comp16126_c0_seq2
comp16127_c0_seq1
comp16129_c0_seq1
comp16130_c0_seq1
comp16134_c0_seq1
comp16136_c0_seq1
comp16137_c0_seq1
comp16138_c0_seq1
comp16139_c0_seq1
comp16140_c0_seq1
comp16144_c0_seq1
comp16144_c0_seq2
comp16144_c0_seq3
comp16146_c0_seq1
comp16146_c0_seq2
comp16151_c0_seq1
comp16153_c0_seq1
comp16154_c0_seq1
comp16155_c0_seq1
comp16159_c0_seq1
comp16163_c0_seq1
comp16165_c0_seq1
comp16165_c0_seq2
comp16166_c0_seq1	K10746
comp16168_c0_seq1
comp16169_c0_seq1
comp16170_c0_seq1
comp16172_c0_seq1
comp16173_c0_seq1
comp16174_c0_seq1
comp16176_c0_seq1
comp16177_c0_seq1
comp16180_c0_seq1
comp16183_c0_seq1
comp16187_c0_seq1
comp16188_c0_seq1
comp16191_c0_seq1
comp16192_c0_seq1
comp16193_c0_seq1
comp16195_c0_seq1
comp16198_c0_seq1
comp16199_c0_seq1
comp16200_c0_seq1
comp16203_c0_seq1
comp16204_c0_seq1
comp16207_c0_seq1
comp16214_c0_seq1
comp16216_c0_seq1
comp16217_c0_seq1
comp16219_c0_seq1
comp16220_c0_seq1
comp16224_c0_seq1
comp16225_c0_seq1
comp16226_c0_seq1
comp16226_c0_seq2
comp16227_c0_seq1
comp16228_c0_seq1
comp16229_c0_seq1
comp16231_c0_seq1
comp16233_c0_seq1
comp16236_c0_seq1
comp16240_c0_seq1
comp16241_c0_seq1
comp16243_c0_seq1
comp16250_c0_seq1
comp16255_c0_seq1
comp16256_c0_seq1
comp16258_c0_seq1
comp16261_c0_seq1
comp16263_c0_seq1
comp16267_c0_seq1
comp16268_c0_seq1
comp16270_c0_seq1
comp16272_c0_seq1
comp16273_c0_seq1
comp16273_c0_seq2
comp16276_c0_seq1
comp16276_c1_seq1
comp16277_c0_seq1
comp16278_c0_seq1
comp16279_c0_seq1
comp16279_c0_seq2
comp16280_c0_seq1
comp16281_c0_seq1
comp16281_c1_seq1
comp16282_c0_seq1
comp16285_c0_seq1
comp16289_c0_seq1
comp16290_c0_seq1
comp16291_c0_seq1
comp16293_c0_seq1
comp16293_c1_seq1
comp16294_c0_seq1
comp16294_c0_seq2
comp16296_c0_seq1
comp16297_c0_seq1
comp16298_c0_seq1
comp16298_c0_seq2
comp16300_c0_seq1
comp16300_c0_seq2
comp16302_c0_seq1
comp16303_c0_seq1
comp16304_c0_seq1
comp16305_c0_seq1
comp16306_c0_seq1
comp16307_c0_seq1
comp16310_c0_seq1
comp16312_c0_seq1
comp16315_c0_seq1
comp16316_c0_seq1
comp16320_c0_seq1
comp16322_c0_seq1
comp16323_c0_seq1
comp16324_c0_seq1
comp16326_c0_seq1
comp16329_c0_seq1
comp16331_c0_seq1
comp16331_c1_seq1
comp16332_c0_seq1
comp16333_c0_seq1
comp16335_c0_seq1
comp16336_c0_seq1
comp16339_c0_seq1
comp16341_c0_seq1
comp16342_c0_seq1
comp16345_c0_seq1
comp16347_c0_seq1
comp16348_c0_seq1
comp16349_c0_seq1
comp16350_c0_seq1
comp16351_c0_seq1
comp16351_c0_seq2
comp16353_c0_seq1
comp16354_c0_seq1
comp16355_c0_seq1
comp16355_c0_seq2
comp16358_c0_seq1
comp16359_c0_seq1
comp16362_c0_seq1
comp16363_c0_seq1
comp16368_c0_seq1
comp16371_c0_seq1
comp16373_c0_seq1
comp16376_c0_seq1
comp16377_c0_seq1
comp16380_c0_seq1
comp16380_c1_seq1
comp16381_c0_seq1
comp16384_c0_seq1
comp16385_c0_seq1
comp16386_c0_seq1
comp16387_c0_seq1
comp16388_c0_seq1
comp16389_c0_seq1
comp16390_c0_seq1
comp16391_c0_seq1
comp16393_c0_seq1
comp16397_c0_seq1
comp16398_c0_seq1
comp16399_c0_seq1
comp16400_c0_seq1
comp16400_c0_seq2
comp16401_c0_seq1
comp16401_c1_seq1
comp16405_c0_seq1
comp16405_c1_seq1
comp16406_c0_seq1
comp16406_c1_seq1
comp16407_c0_seq1
comp16410_c0_seq1
comp16413_c0_seq1
comp16416_c0_seq1
comp16418_c0_seq1
comp16419_c0_seq1
comp16421_c0_seq1
comp16422_c0_seq1
comp16423_c0_seq1
comp16423_c0_seq2
comp16424_c0_seq1
comp16426_c0_seq1	K00717
comp16426_c1_seq1
comp16427_c0_seq1
comp16428_c0_seq1
comp16429_c0_seq1
comp16430_c0_seq1
comp16433_c0_seq1
comp16434_c0_seq1
comp16434_c1_seq1	K12821
comp16435_c0_seq1
comp16436_c0_seq1	K11375
comp16440_c0_seq1	K09372
comp16442_c0_seq1
comp16444_c0_seq1
comp16445_c0_seq1
comp16446_c0_seq1
comp16447_c0_seq1
comp16447_c1_seq1
comp16450_c0_seq1
comp16450_c0_seq2
comp16452_c0_seq1
comp16454_c0_seq1
comp16455_c0_seq1
comp16458_c0_seq1
comp16460_c0_seq1
comp16461_c0_seq1
comp16465_c0_seq1
comp16465_c0_seq2
comp16466_c0_seq1
comp16468_c0_seq1
comp16468_c0_seq2
comp16472_c0_seq1
comp16472_c1_seq1
comp16474_c0_seq1
comp16475_c0_seq1
comp16475_c0_seq2
comp16476_c0_seq1
comp16480_c0_seq1
comp16481_c0_seq1
comp16483_c0_seq1
comp16484_c0_seq1
comp16486_c0_seq1
comp16487_c0_seq1
comp16488_c0_seq1
comp16490_c0_seq1
comp16491_c0_seq1
comp16492_c0_seq1
comp16494_c0_seq1
comp16494_c0_seq2
comp16496_c0_seq1
comp16497_c0_seq1
comp16500_c0_seq1
comp16502_c0_seq1
comp16503_c0_seq1
comp16503_c0_seq2
comp16504_c0_seq1
comp16505_c0_seq1
comp16505_c0_seq2
comp16507_c0_seq1
comp16509_c0_seq1
comp16511_c0_seq1
comp16512_c0_seq1
comp16512_c1_seq1
comp16513_c0_seq1
comp16514_c0_seq1
comp16514_c1_seq1
comp16515_c0_seq1
comp16515_c0_seq2
comp16521_c0_seq1
comp16522_c0_seq1
comp16526_c0_seq1
comp16527_c0_seq1
comp16529_c0_seq1
comp16534_c0_seq1
comp16535_c0_seq1
comp16535_c0_seq2
comp16536_c0_seq1
comp16537_c0_seq1
comp16538_c0_seq1
comp16539_c0_seq1
comp16540_c0_seq1
comp16542_c0_seq1
comp16545_c0_seq1
comp16547_c0_seq1
comp16548_c0_seq1
comp16549_c0_seq1
comp16550_c0_seq1
comp16551_c0_seq1
comp16556_c0_seq1
comp16559_c0_seq1
comp16561_c0_seq1
comp16565_c0_seq1
comp16567_c0_seq1
comp16570_c0_seq1
comp16573_c0_seq1
comp16578_c0_seq1
comp16579_c0_seq1
comp16580_c0_seq1
comp16582_c0_seq1
comp16583_c0_seq1
comp16585_c0_seq1
comp16586_c0_seq1
comp16589_c0_seq1
comp16590_c0_seq1
comp16594_c0_seq1
comp16598_c0_seq1
comp16600_c0_seq1
comp16601_c0_seq1
comp16602_c0_seq1
comp16605_c0_seq1
comp16608_c0_seq1
comp16610_c0_seq1
comp16612_c0_seq1
comp16613_c0_seq1
comp16615_c0_seq1
comp16616_c0_seq1
comp16617_c0_seq1
comp16619_c0_seq1
comp16623_c0_seq1
comp16623_c0_seq2
comp16624_c0_seq1
comp16626_c0_seq1
comp16629_c0_seq1
comp16630_c0_seq1
comp16631_c0_seq1
comp16632_c0_seq1
comp16632_c1_seq1
comp16633_c0_seq1
comp16634_c0_seq1
comp16637_c0_seq1
comp16638_c0_seq1
comp16640_c0_seq1
comp16641_c0_seq1
comp16642_c0_seq1
comp16645_c0_seq1
comp16646_c0_seq1
comp16648_c0_seq1
comp16648_c1_seq1
comp16649_c0_seq1
comp16649_c1_seq1
comp16652_c0_seq1
comp16653_c0_seq1
comp16654_c0_seq1
comp16657_c0_seq1
comp16657_c1_seq1
comp16658_c0_seq1
comp16658_c1_seq1
comp16660_c0_seq1
comp16662_c0_seq1
comp16663_c0_seq1
comp16664_c0_seq1
comp16665_c0_seq1
comp16665_c0_seq2
comp16669_c0_seq1
comp16676_c0_seq1
comp16676_c0_seq2
comp16677_c0_seq1
comp16678_c0_seq1
comp16687_c0_seq1
comp16687_c1_seq1
comp16688_c0_seq1
comp16691_c0_seq1
comp16691_c0_seq2
comp16695_c0_seq1
comp16701_c0_seq1
comp16703_c0_seq1
comp16704_c0_seq1
comp16704_c0_seq2
comp16705_c0_seq1
comp16708_c0_seq1
comp16710_c0_seq1
comp16711_c0_seq1
comp16712_c0_seq1
comp16713_c0_seq1
comp16713_c1_seq1
comp16714_c0_seq1
comp16717_c0_seq1
comp16719_c0_seq1
comp16722_c0_seq1
comp16724_c0_seq1
comp16725_c0_seq1
comp16726_c0_seq1
comp16728_c0_seq1
comp16729_c0_seq1
comp16732_c0_seq1
comp16733_c0_seq1
comp16737_c0_seq1
comp16738_c0_seq1
comp16739_c0_seq1
comp16740_c0_seq1
comp16741_c0_seq1
comp16741_c0_seq2
comp16743_c0_seq1
comp16745_c0_seq1
comp16746_c0_seq1
comp16748_c0_seq1
comp16749_c0_seq1
comp16750_c0_seq1
comp16754_c0_seq1
comp16758_c0_seq1
comp16765_c0_seq1
comp16768_c0_seq1
comp16769_c0_seq1
comp16770_c0_seq1
comp16772_c0_seq1
comp16778_c0_seq1
comp16779_c0_seq1
comp16781_c0_seq1
comp16784_c0_seq1
comp16786_c0_seq1
comp16787_c0_seq1
comp16789_c0_seq1
comp16791_c0_seq1
comp16795_c0_seq1
comp16797_c0_seq1
comp16807_c0_seq1
comp16808_c0_seq1
comp16811_c0_seq1
comp16813_c0_seq1
comp16814_c0_seq1
comp16819_c0_seq1
comp16820_c0_seq1
comp16826_c0_seq1
comp16827_c0_seq1
comp16829_c0_seq1
comp16831_c0_seq1
comp16833_c0_seq1
comp16833_c0_seq2
comp16836_c0_seq1
comp16838_c0_seq1
comp16842_c0_seq1
comp16845_c0_seq1
comp16846_c0_seq1
comp16847_c0_seq1
comp16849_c0_seq1
comp16850_c0_seq1
comp16855_c0_seq1
comp16856_c0_seq1
comp16860_c0_seq1
comp16864_c0_seq1
comp16867_c0_seq1
comp16876_c0_seq1
comp16877_c0_seq1
comp16879_c0_seq1
comp16882_c0_seq1
comp16883_c0_seq1
comp16887_c0_seq1
comp16897_c0_seq1
comp16900_c0_seq1
comp16902_c0_seq1
comp16904_c0_seq1
comp16905_c0_seq1
comp16905_c0_seq2
comp16906_c0_seq1
comp16907_c0_seq1
comp16911_c0_seq1
comp16911_c0_seq2
comp16914_c0_seq1
comp16916_c0_seq1
comp16917_c0_seq1
comp16921_c0_seq1
comp16922_c0_seq1
comp16922_c0_seq2
comp16929_c0_seq1
comp16932_c0_seq1
comp16935_c0_seq1
comp16936_c0_seq1
comp16940_c0_seq1
comp16943_c0_seq1
comp16944_c0_seq1
comp16946_c0_seq1
comp16947_c0_seq1
comp16947_c1_seq1
comp16950_c0_seq1
comp16951_c0_seq1
comp16952_c0_seq1
comp16952_c1_seq1
comp16953_c0_seq1
comp16960_c0_seq1
comp16963_c0_seq1
comp16967_c0_seq1
comp16969_c0_seq1
comp16971_c0_seq1
comp16975_c0_seq1
comp16977_c0_seq1
comp16978_c0_seq1
comp16979_c0_seq1
comp16986_c0_seq1
comp16993_c0_seq1
comp16995_c0_seq1
comp16997_c0_seq1
comp16998_c0_seq1
comp17005_c0_seq1
comp17006_c0_seq1
comp17007_c0_seq1
comp17008_c0_seq1
comp17011_c0_seq1
comp17011_c1_seq1
comp17014_c0_seq1
comp17017_c0_seq1
comp17018_c0_seq1
comp17020_c0_seq1
comp17022_c0_seq1
comp17023_c0_seq1
comp17026_c0_seq1
comp17028_c0_seq1
comp17030_c0_seq1
comp17033_c0_seq1
comp17036_c0_seq1
comp17042_c0_seq1
comp17043_c0_seq1
comp17044_c0_seq1
comp17045_c0_seq1
comp17047_c0_seq1
comp17051_c0_seq1
comp17052_c0_seq1
comp17053_c0_seq1
comp17057_c0_seq1
comp17059_c0_seq1
comp17060_c0_seq1
comp17061_c0_seq1
comp17063_c0_seq1
comp17063_c0_seq2
comp17064_c0_seq1
comp17064_c1_seq1
comp17065_c0_seq1
comp17067_c0_seq1
comp17074_c0_seq1
comp17077_c0_seq1
comp17080_c0_seq1
comp17081_c0_seq1
comp17082_c0_seq1
comp17083_c0_seq1
comp17084_c0_seq1	K07611
comp17084_c1_seq1	K07611
comp17085_c0_seq1
comp17089_c0_seq1
comp17089_c0_seq2
comp17091_c0_seq1
comp17093_c0_seq1
comp17093_c0_seq2
comp17094_c0_seq1
comp17097_c0_seq1
comp17100_c0_seq1
comp17102_c0_seq1
comp17111_c0_seq1
comp17111_c0_seq2
comp17112_c0_seq1
comp17114_c0_seq1
comp17120_c0_seq1
comp17122_c0_seq1
comp17126_c0_seq1
comp17126_c1_seq1
comp17130_c0_seq1
comp17130_c0_seq2
comp17131_c0_seq1
comp17132_c0_seq1
comp17133_c0_seq1
comp17133_c0_seq2
comp17139_c0_seq1
comp17140_c0_seq1
comp17143_c0_seq1
comp17146_c0_seq1
comp17147_c0_seq1
comp17148_c0_seq1
comp17149_c0_seq1
comp17151_c0_seq1
comp17152_c0_seq1
comp17154_c0_seq1
comp17159_c0_seq1
comp17160_c0_seq1
comp17161_c0_seq1
comp17163_c0_seq1
comp17164_c0_seq1
comp17166_c0_seq1
comp17168_c0_seq1
comp17171_c0_seq1
comp17173_c0_seq1
comp17174_c0_seq1
comp17175_c0_seq1
comp17178_c0_seq1
comp17180_c0_seq1
comp17180_c1_seq1
comp17182_c0_seq1
comp17184_c0_seq1
comp17186_c0_seq1
comp17186_c1_seq1
comp17189_c0_seq1
comp17192_c0_seq1	K05208
comp17197_c0_seq1
comp17198_c0_seq1	K11294
comp17201_c0_seq1
comp17203_c0_seq1
comp17204_c0_seq1
comp17204_c0_seq2
comp17205_c0_seq1
comp17205_c1_seq1
comp17206_c0_seq1
comp17207_c0_seq1
comp17210_c0_seq1
comp17212_c0_seq1
comp17214_c0_seq1
comp17215_c0_seq1
comp17217_c0_seq1
comp17218_c0_seq1
comp17221_c0_seq1
comp17222_c0_seq1
comp17225_c0_seq1
comp17231_c0_seq1
comp17236_c0_seq1
comp17237_c0_seq1
comp17238_c0_seq1
comp17240_c0_seq1
comp17242_c0_seq1
comp17243_c0_seq1
comp17246_c0_seq1
comp17247_c0_seq1
comp17251_c0_seq1
comp17252_c0_seq1
comp17257_c0_seq1
comp17259_c0_seq1
comp17260_c0_seq1
comp17261_c0_seq1
comp17264_c0_seq1
comp17270_c0_seq1
comp17271_c0_seq1
comp17272_c0_seq1
comp17273_c0_seq1
comp17274_c0_seq1
comp17277_c0_seq1
comp17280_c0_seq1
comp17284_c0_seq1
comp17285_c0_seq1
comp17288_c0_seq1
comp17291_c0_seq1
comp17292_c0_seq1
comp17296_c0_seq1
comp17297_c0_seq1
comp17299_c0_seq1
comp17302_c0_seq1
comp17305_c0_seq1
comp17306_c0_seq1
comp17308_c0_seq1
comp17312_c0_seq1
comp17312_c0_seq2
comp17314_c0_seq1
comp17317_c0_seq1
comp17317_c1_seq1
comp17320_c0_seq1
comp17321_c0_seq1
comp17323_c0_seq1
comp17327_c0_seq1
comp17330_c0_seq1
comp17331_c0_seq1
comp17333_c0_seq1
comp17334_c0_seq1
comp17338_c0_seq1
comp17340_c0_seq1
comp17343_c0_seq1
comp17344_c0_seq1
comp17348_c0_seq1
comp17354_c0_seq1
comp17355_c0_seq1
comp17355_c0_seq2
comp17356_c0_seq1
comp17357_c0_seq1
comp17357_c0_seq2
comp17359_c0_seq1
comp17360_c0_seq1
comp17362_c0_seq1
comp17364_c0_seq1
comp17365_c0_seq1
comp17367_c0_seq1
comp17368_c0_seq1
comp17369_c0_seq1
comp17371_c0_seq1
comp17374_c0_seq1
comp17375_c0_seq1
comp17378_c0_seq1
comp17379_c0_seq1
comp17380_c0_seq1
comp17383_c0_seq1
comp17383_c0_seq2
comp17384_c0_seq1
comp17387_c0_seq1
comp17388_c0_seq1
comp17389_c0_seq1
comp17390_c0_seq1
comp17392_c0_seq1
comp17398_c0_seq1
comp17399_c0_seq1
comp17400_c0_seq1
comp17401_c0_seq1
comp17405_c0_seq1
comp17407_c0_seq1
comp17408_c0_seq1
comp17410_c0_seq1
comp17411_c0_seq1
comp17412_c0_seq1
comp17415_c0_seq1
comp17416_c0_seq1
comp17417_c0_seq1
comp17418_c0_seq1
comp17420_c0_seq1
comp17421_c0_seq1
comp17422_c0_seq1
comp17425_c0_seq1
comp17426_c0_seq1
comp17427_c0_seq1
comp17428_c0_seq1
comp17429_c0_seq1
comp17432_c0_seq1
comp17434_c0_seq1
comp17436_c0_seq1
comp17444_c0_seq1
comp17445_c0_seq1
comp17446_c0_seq1
comp17448_c0_seq1
comp17450_c0_seq1
comp17451_c0_seq1
comp17452_c0_seq1
comp17463_c0_seq1
comp17465_c0_seq1
comp17465_c0_seq2
comp17467_c0_seq1
comp17472_c0_seq1
comp17474_c0_seq1
comp17475_c0_seq1
comp17477_c0_seq1
comp17478_c0_seq1
comp17479_c0_seq1
comp17480_c0_seq1
comp17481_c0_seq1
comp17482_c0_seq1
comp17485_c0_seq1
comp17489_c0_seq1
comp17490_c0_seq1
comp17494_c0_seq1
comp17497_c0_seq1
comp17499_c0_seq1
comp17503_c0_seq1
comp17505_c0_seq1
comp17509_c0_seq1
comp17513_c0_seq1
comp17516_c0_seq1
comp17518_c0_seq1
comp17519_c0_seq1
comp17521_c0_seq1
comp17523_c0_seq1
comp17526_c0_seq1
comp17527_c0_seq1
comp17528_c0_seq1
comp17529_c0_seq1
comp17530_c0_seq1
comp17530_c0_seq2
comp17534_c0_seq1
comp17534_c0_seq2
comp17541_c0_seq1
comp17543_c0_seq1
comp17543_c1_seq1
comp17544_c0_seq1
comp17545_c0_seq1
comp17546_c0_seq1
comp17549_c0_seq1
comp17554_c0_seq1
comp17555_c0_seq1
comp17555_c1_seq1
comp17558_c0_seq1
comp17558_c0_seq2
comp17559_c0_seq1
comp17559_c0_seq2
comp17564_c0_seq1
comp17568_c0_seq1
comp17569_c0_seq1
comp17571_c0_seq1
comp17572_c0_seq1
comp17574_c0_seq1
comp17577_c0_seq1
comp17581_c0_seq1
comp17582_c0_seq1
comp17586_c0_seq1
comp17587_c0_seq1
comp17588_c0_seq1
comp17593_c0_seq1
comp17595_c0_seq1
comp17597_c0_seq1
comp17598_c0_seq1
comp17604_c0_seq1
comp17604_c0_seq2
comp17607_c0_seq1
comp17608_c0_seq1
comp17608_c0_seq2
comp17609_c0_seq1
comp17611_c0_seq1
comp17617_c0_seq1
comp17620_c0_seq1
comp17621_c0_seq1
comp17622_c0_seq1
comp17628_c0_seq1
comp17632_c0_seq1
comp17634_c0_seq1
comp17635_c0_seq1
comp17638_c0_seq1
comp17639_c0_seq1
comp17641_c0_seq1
comp17644_c0_seq1
comp17647_c0_seq1
comp17651_c0_seq1
comp17651_c0_seq2
comp17653_c0_seq1
comp17659_c0_seq1
comp17663_c0_seq1
comp17665_c0_seq1
comp17667_c0_seq1
comp17668_c0_seq1
comp17670_c0_seq1
comp17671_c0_seq1
comp17676_c0_seq1
comp17678_c0_seq1
comp17680_c0_seq1
comp17681_c0_seq1
comp17687_c0_seq1
comp17690_c0_seq1
comp17691_c0_seq1
comp17695_c0_seq1
comp17695_c0_seq2
comp17698_c0_seq1
comp17700_c0_seq1
comp17700_c0_seq2
comp17701_c0_seq1
comp17704_c0_seq1
comp17705_c0_seq1
comp17707_c0_seq1
comp17708_c0_seq1
comp17710_c0_seq1
comp17711_c0_seq1
comp17716_c0_seq1
comp17719_c0_seq1
comp17719_c1_seq1
comp17721_c0_seq1
comp17722_c0_seq1
comp17725_c0_seq1
comp17726_c0_seq1
comp17730_c0_seq1
comp17732_c0_seq1
comp17732_c0_seq2
comp17733_c0_seq1
comp17737_c0_seq1
comp17738_c0_seq1
comp17739_c0_seq1
comp17740_c0_seq1
comp17747_c0_seq1
comp17750_c0_seq1
comp17753_c0_seq1
comp17755_c0_seq1
comp17758_c0_seq1
comp17759_c0_seq1
comp17760_c0_seq1
comp17765_c0_seq1
comp17766_c0_seq1
comp17767_c0_seq1
comp17767_c0_seq2
comp17768_c0_seq1
comp17769_c0_seq1
comp17771_c0_seq1
comp17772_c0_seq1
comp17775_c0_seq1
comp17776_c0_seq1
comp17776_c0_seq2
comp17777_c0_seq1
comp17778_c0_seq1
comp17780_c0_seq1
comp17782_c0_seq1
comp17783_c0_seq1
comp17784_c0_seq1
comp17785_c0_seq1
comp17786_c0_seq1
comp17790_c0_seq1
comp17791_c0_seq1
comp17797_c0_seq1
comp17799_c0_seq1
comp17799_c0_seq2
comp17803_c0_seq1
comp17808_c0_seq1
comp17809_c0_seq1
comp17810_c0_seq1
comp17819_c0_seq1
comp17820_c0_seq1
comp17820_c0_seq2
comp17821_c0_seq1
comp17822_c0_seq1
comp17823_c0_seq1
comp17824_c0_seq1
comp17827_c0_seq1
comp17834_c0_seq1
comp17836_c0_seq1
comp17836_c0_seq2
comp17838_c0_seq1
comp17839_c0_seq1
comp17846_c0_seq1
comp17847_c0_seq1
comp17849_c0_seq1
comp17851_c0_seq1
comp17852_c0_seq1
comp17853_c0_seq1
comp17853_c1_seq1
comp17855_c0_seq1
comp17857_c0_seq1
comp17860_c0_seq1
comp17863_c0_seq1
comp17865_c0_seq1
comp17866_c0_seq1
comp17866_c0_seq2
comp17867_c0_seq1
comp17868_c0_seq1
comp17869_c0_seq1
comp17870_c0_seq1
comp17872_c0_seq1
comp17874_c0_seq1
comp17876_c0_seq1
comp17877_c0_seq1
comp17878_c0_seq1
comp17879_c0_seq1
comp17883_c0_seq1
comp17885_c0_seq1
comp17886_c0_seq1
comp17886_c1_seq1
comp17889_c0_seq1
comp17890_c0_seq1
comp17892_c0_seq1
comp17893_c0_seq1
comp17895_c0_seq1
comp17895_c1_seq1
comp17897_c0_seq1
comp17901_c0_seq1
comp17903_c0_seq1
comp17903_c0_seq2
comp17905_c0_seq1
comp17906_c0_seq1
comp17909_c0_seq1
comp17911_c0_seq1
comp17913_c0_seq1
comp17916_c0_seq1
comp17916_c0_seq2
comp17919_c0_seq1
comp17922_c0_seq1
comp17924_c0_seq1
comp17925_c0_seq1
comp17927_c0_seq1
comp17927_c0_seq2
comp17928_c0_seq1
comp17929_c0_seq1
comp17930_c0_seq1
comp17932_c0_seq1
comp17933_c0_seq1
comp17935_c0_seq1
comp17936_c0_seq1
comp17938_c0_seq1
comp17938_c0_seq2
comp17939_c0_seq1
comp17947_c0_seq1
comp17949_c0_seq1
comp17952_c0_seq1
comp17955_c0_seq1
comp17955_c0_seq2
comp17960_c0_seq1
comp17964_c0_seq1
comp17969_c0_seq1
comp17969_c1_seq1
comp17970_c0_seq1
comp17972_c0_seq1
comp17973_c0_seq1
comp17975_c0_seq1
comp17977_c0_seq1
comp17980_c0_seq1
comp17981_c0_seq1
comp17983_c0_seq1
comp17984_c0_seq1
comp17987_c0_seq1
comp17988_c0_seq1
comp17990_c0_seq1
comp17991_c0_seq1
comp17992_c0_seq1
comp17993_c0_seq1
comp17995_c0_seq1
comp17997_c0_seq1
comp17999_c0_seq1
comp18004_c0_seq1
comp18005_c0_seq1
comp18006_c0_seq1
comp18009_c0_seq1	K06107
comp18009_c0_seq2	K06107
comp18011_c0_seq1
comp18013_c0_seq1
comp18015_c0_seq1
comp18016_c0_seq1
comp18018_c0_seq1
comp18018_c0_seq2
comp18019_c0_seq1
comp18020_c0_seq1
comp18020_c0_seq2
comp18021_c0_seq1
comp18021_c0_seq2
comp18022_c0_seq1
comp18023_c0_seq1
comp18025_c0_seq1
comp18025_c0_seq2
comp18029_c0_seq1
comp18030_c0_seq1
comp18031_c0_seq1
comp18032_c0_seq1
comp18034_c0_seq1
comp18036_c0_seq1
comp18037_c0_seq1
comp18038_c0_seq1
comp18039_c0_seq1
comp18040_c0_seq1
comp18042_c0_seq1
comp18043_c0_seq1
comp18043_c0_seq2
comp18047_c0_seq1
comp18048_c0_seq1
comp18049_c0_seq1
comp18049_c1_seq1
comp18056_c0_seq1
comp18059_c0_seq1
comp18060_c0_seq1
comp18064_c0_seq1
comp18065_c0_seq1
comp18068_c0_seq1
comp18071_c0_seq1
comp18078_c0_seq1
comp18080_c0_seq1
comp18082_c0_seq1
comp18083_c0_seq1
comp18084_c0_seq1
comp18085_c0_seq1
comp18088_c0_seq1
comp18089_c0_seq1	K01626
comp18094_c0_seq1
comp18095_c0_seq1
comp18097_c0_seq1
comp18100_c0_seq1
comp18101_c0_seq1
comp18101_c0_seq2
comp18103_c0_seq1
comp18104_c0_seq1
comp18104_c0_seq2
comp18105_c0_seq1
comp18106_c0_seq1	K15032
comp18108_c0_seq1
comp18110_c0_seq1
comp18111_c0_seq1
comp18113_c0_seq1
comp18115_c0_seq1
comp18116_c0_seq1
comp18119_c0_seq1
comp18119_c0_seq2
comp18120_c0_seq1
comp18122_c0_seq1
comp18129_c0_seq1
comp18130_c0_seq1
comp18131_c0_seq1
comp18135_c0_seq1
comp18137_c0_seq1
comp18138_c0_seq1
comp18141_c0_seq1
comp18142_c0_seq1
comp18145_c0_seq1
comp18145_c1_seq1
comp18146_c0_seq1
comp18150_c0_seq1
comp18152_c0_seq1
comp18154_c0_seq1
comp18154_c0_seq2
comp18155_c0_seq1
comp18155_c0_seq2
comp18156_c0_seq1
comp18157_c0_seq1
comp18158_c0_seq1
comp18160_c0_seq1
comp18164_c0_seq1
comp18165_c0_seq1
comp18167_c0_seq1
comp18167_c1_seq1	K06532
comp18168_c0_seq1
comp18169_c0_seq1
comp18171_c0_seq1
comp18172_c0_seq1
comp18176_c0_seq1
comp18177_c0_seq1
comp18178_c0_seq1
comp18181_c0_seq1
comp18182_c0_seq1
comp18184_c0_seq1
comp18186_c0_seq1
comp18186_c0_seq2
comp18187_c0_seq1
comp18189_c0_seq1
comp18190_c0_seq1
comp18191_c0_seq1
comp18192_c0_seq1
comp18194_c0_seq1
comp18194_c1_seq1
comp18195_c0_seq1
comp18195_c1_seq1
comp18198_c0_seq1
comp18200_c0_seq1
comp18201_c0_seq1
comp18202_c0_seq1
comp18203_c0_seq1
comp18204_c0_seq1
comp18205_c0_seq1
comp18208_c0_seq1
comp18209_c0_seq1
comp18210_c0_seq1
comp18211_c0_seq1
comp18213_c0_seq1
comp18213_c1_seq1
comp18214_c0_seq1
comp18215_c0_seq1
comp18216_c0_seq1
comp18216_c1_seq1
comp18217_c0_seq1
comp18220_c0_seq1
comp18223_c0_seq1
comp18224_c0_seq1
comp18230_c0_seq1
comp18230_c1_seq1
comp18231_c0_seq1
comp18231_c0_seq2
comp18234_c0_seq1
comp18236_c0_seq1
comp18239_c0_seq1
comp18241_c0_seq1
comp18241_c0_seq2
comp18242_c0_seq1
comp18243_c0_seq1
comp18244_c0_seq1
comp18246_c0_seq1
comp18248_c0_seq1
comp18249_c0_seq1
comp18251_c0_seq1
comp18251_c0_seq2
comp18253_c0_seq1
comp18254_c0_seq1
comp18255_c0_seq1
comp18257_c0_seq1
comp18258_c0_seq1
comp18259_c0_seq1
comp18259_c0_seq2
comp18260_c0_seq1
comp18260_c1_seq1
comp18265_c0_seq1
comp18266_c0_seq1
comp18267_c0_seq1
comp18267_c0_seq2
comp18270_c0_seq1
comp18271_c0_seq1
comp18271_c0_seq2
comp18272_c0_seq1
comp18273_c0_seq1
comp18273_c1_seq1
comp18274_c0_seq1
comp18278_c0_seq1
comp18279_c0_seq1
comp18281_c0_seq1
comp18284_c0_seq1
comp18285_c0_seq1
comp18287_c0_seq1
comp18287_c1_seq1
comp18290_c0_seq1
comp18291_c0_seq1
comp18293_c0_seq1
comp18295_c0_seq1
comp18300_c0_seq1
comp18302_c0_seq1
comp18303_c0_seq1
comp18305_c0_seq1
comp18309_c0_seq1
comp18310_c0_seq1
comp18310_c0_seq2
comp18312_c0_seq1
comp18313_c0_seq1
comp18315_c0_seq1
comp18321_c0_seq1
comp18322_c0_seq1
comp18323_c0_seq1
comp18323_c0_seq2
comp18325_c0_seq1
comp18326_c0_seq1
comp18327_c0_seq1
comp18328_c0_seq1
comp18330_c0_seq1
comp18331_c0_seq1
comp18335_c0_seq1
comp18335_c1_seq1
comp18336_c0_seq1
comp18338_c0_seq1
comp18339_c0_seq1
comp18340_c0_seq1
comp18344_c0_seq1
comp18344_c1_seq1
comp18345_c0_seq1
comp18346_c0_seq1
comp18348_c0_seq1
comp18349_c0_seq1
comp18351_c0_seq1
comp18352_c0_seq1
comp18353_c0_seq1
comp18354_c0_seq1
comp18355_c0_seq1
comp18355_c1_seq1
comp18358_c0_seq1
comp18359_c0_seq1
comp18360_c0_seq1
comp18361_c0_seq1
comp18363_c0_seq1
comp18364_c0_seq1
comp18368_c0_seq1
comp18371_c0_seq1
comp18372_c0_seq1
comp18372_c1_seq1
comp18374_c0_seq1
comp18377_c0_seq1
comp18377_c0_seq2
comp18378_c0_seq1
comp18380_c0_seq1
comp18381_c0_seq1
comp18383_c0_seq1
comp18385_c0_seq1
comp18388_c0_seq1
comp18389_c0_seq1	K01691
comp18392_c0_seq1
comp18394_c0_seq1
comp18394_c1_seq1
comp18396_c0_seq1
comp18399_c0_seq1
comp18400_c0_seq1
comp18402_c0_seq1
comp18404_c0_seq1
comp18404_c1_seq1
comp18411_c0_seq1
comp18414_c0_seq1
comp18415_c0_seq1
comp18419_c0_seq1
comp18419_c0_seq2
comp18422_c0_seq1
comp18424_c0_seq1
comp18425_c0_seq1
comp18426_c0_seq1
comp18427_c0_seq1
comp18439_c0_seq1
comp18440_c0_seq1
comp18442_c0_seq1
comp18442_c0_seq2
comp18444_c0_seq1
comp18445_c0_seq1
comp18447_c0_seq1
comp18447_c0_seq2
comp18456_c0_seq1
comp18456_c1_seq1
comp18462_c0_seq1
comp18463_c0_seq1
comp18464_c0_seq1
comp18467_c0_seq1
comp18470_c0_seq1
comp18471_c0_seq1
comp18472_c0_seq1
comp18473_c0_seq1
comp18477_c0_seq1
comp18479_c0_seq1
comp18479_c0_seq2
comp18480_c0_seq1
comp18481_c0_seq1
comp18485_c0_seq1
comp18486_c0_seq1
comp18487_c0_seq1
comp18488_c0_seq1
comp18492_c0_seq1
comp18494_c0_seq1
comp18495_c0_seq1
comp18499_c0_seq1
comp18502_c0_seq1
comp18502_c1_seq1
comp18503_c0_seq1
comp18504_c0_seq1
comp18504_c0_seq2
comp18506_c0_seq1
comp18506_c0_seq2
comp18508_c0_seq1
comp18513_c0_seq1
comp18513_c0_seq2
comp18519_c0_seq1
comp18521_c0_seq1
comp18523_c0_seq1
comp18523_c0_seq2
comp18528_c0_seq1
comp18529_c0_seq1
comp18530_c0_seq1
comp18531_c0_seq1
comp18534_c0_seq1
comp18535_c0_seq1
comp18535_c1_seq1
comp18537_c0_seq1
comp18537_c1_seq1
comp18538_c0_seq1
comp18538_c1_seq1
comp18539_c0_seq1
comp18540_c0_seq1
comp18543_c0_seq1
comp18544_c0_seq1
comp18545_c0_seq1
comp18546_c0_seq1
comp18546_c1_seq1
comp18547_c0_seq1
comp18548_c0_seq1
comp18548_c1_seq1
comp18549_c0_seq1
comp18552_c0_seq1
comp18552_c0_seq2
comp18553_c0_seq1
comp18555_c0_seq1
comp18555_c1_seq1
comp18556_c0_seq1
comp18557_c0_seq1
comp18557_c1_seq1
comp18559_c0_seq1
comp18560_c0_seq1
comp18561_c0_seq1
comp18562_c0_seq1
comp18562_c1_seq1
comp18563_c0_seq1
comp18565_c0_seq1
comp18566_c0_seq1
comp18568_c0_seq1
comp18570_c0_seq1	K04650
comp18572_c0_seq1
comp18573_c0_seq1
comp18574_c0_seq1
comp18575_c0_seq1
comp18575_c0_seq2
comp18576_c0_seq1
comp18576_c0_seq2
comp18578_c0_seq1
comp18579_c0_seq1
comp18580_c0_seq1
comp18582_c0_seq1
comp18582_c1_seq1
comp18585_c0_seq1
comp18587_c0_seq1
comp18588_c0_seq1
comp18593_c0_seq1
comp18594_c0_seq1
comp18597_c0_seq1
comp18597_c0_seq2
comp18599_c0_seq1
comp18602_c0_seq1
comp18602_c1_seq1
comp18603_c0_seq1
comp18605_c0_seq1
comp18607_c0_seq1
comp18608_c0_seq1
comp18609_c0_seq1
comp18609_c0_seq2
comp18615_c0_seq1
comp18620_c0_seq1
comp18626_c0_seq1
comp18627_c0_seq1
comp18629_c0_seq1
comp18630_c0_seq1
comp18631_c0_seq1
comp18634_c0_seq1
comp18634_c0_seq2
comp18635_c0_seq1
comp18640_c0_seq1
comp18641_c0_seq1
comp18643_c0_seq1
comp18645_c0_seq1
comp18645_c0_seq2
comp18648_c0_seq1
comp18653_c0_seq1
comp18657_c0_seq1
comp18658_c0_seq1
comp18659_c0_seq1
comp18660_c0_seq1
comp18662_c0_seq1
comp18669_c0_seq1
comp18670_c0_seq1
comp18671_c0_seq1
comp18672_c0_seq1
comp18673_c0_seq1
comp18674_c0_seq1
comp18675_c0_seq1
comp18676_c0_seq1
comp18678_c0_seq1
comp18680_c0_seq1
comp18681_c0_seq1
comp18684_c0_seq1
comp18686_c0_seq1
comp18689_c0_seq1
comp18689_c1_seq1
comp18691_c0_seq1
comp18692_c0_seq1
comp18692_c0_seq2
comp18695_c0_seq1
comp18699_c0_seq1
comp18699_c0_seq2
comp18700_c0_seq1
comp18700_c1_seq1
comp18702_c0_seq1
comp18704_c0_seq1
comp18706_c0_seq1
comp18709_c0_seq1
comp18710_c0_seq1
comp18713_c0_seq1
comp18714_c0_seq1
comp18715_c0_seq1
comp18717_c0_seq1
comp18718_c0_seq1
comp18721_c0_seq1
comp18722_c0_seq1
comp18725_c0_seq1
comp18726_c0_seq1
comp18726_c1_seq1
comp18727_c0_seq1
comp18729_c0_seq1
comp18730_c0_seq1
comp18732_c0_seq1
comp18733_c0_seq1
comp18734_c0_seq1
comp18737_c0_seq1
comp18738_c0_seq1
comp18738_c1_seq1
comp18739_c0_seq1
comp18740_c0_seq1
comp18741_c0_seq1
comp18742_c0_seq1
comp18744_c0_seq1
comp18745_c0_seq1
comp18747_c0_seq1
comp18748_c0_seq1
comp18749_c0_seq1
comp18752_c0_seq1
comp18753_c0_seq1
comp18755_c0_seq1
comp18760_c0_seq1
comp18764_c0_seq1
comp18766_c0_seq1
comp18768_c0_seq1
comp18771_c0_seq1
comp18772_c0_seq1
comp18773_c0_seq1
comp18774_c0_seq1
comp18775_c0_seq1
comp18777_c0_seq1
comp18779_c0_seq1
comp18780_c0_seq1
comp18782_c0_seq1
comp18782_c0_seq2
comp18783_c0_seq1
comp18784_c0_seq1
comp18788_c0_seq1
comp18790_c0_seq1
comp18792_c0_seq1
comp18794_c0_seq1
comp18795_c0_seq1
comp18797_c0_seq1
comp18798_c0_seq1	K05574
comp18799_c0_seq1
comp18800_c0_seq1
comp18801_c0_seq1
comp18801_c0_seq2
comp18802_c0_seq1
comp18802_c1_seq1
comp18803_c0_seq1
comp18807_c0_seq1
comp18808_c0_seq1
comp18810_c0_seq1
comp18810_c0_seq2
comp18811_c0_seq1
comp18812_c0_seq1
comp18813_c0_seq1
comp18815_c0_seq1
comp18815_c0_seq2
comp18821_c0_seq1
comp18821_c1_seq1
comp18822_c0_seq1
comp18823_c0_seq1
comp18823_c0_seq2
comp18827_c0_seq1
comp18830_c0_seq1
comp18831_c0_seq1
comp18836_c0_seq1
comp18842_c0_seq1
comp18843_c0_seq1
comp18847_c0_seq1
comp18849_c0_seq1	K06095
comp18851_c0_seq1
comp18854_c0_seq1
comp18855_c0_seq1
comp18858_c0_seq1
comp18860_c0_seq1
comp18861_c0_seq1
comp18862_c0_seq1
comp18863_c0_seq1
comp18864_c0_seq1
comp18865_c0_seq1
comp18868_c0_seq1
comp18868_c1_seq1
comp18871_c0_seq1
comp18872_c0_seq1
comp18874_c0_seq1
comp18877_c0_seq1
comp18878_c0_seq1
comp18878_c1_seq1
comp18879_c0_seq1
comp18884_c0_seq1
comp18886_c0_seq1
comp18887_c0_seq1
comp18889_c0_seq1
comp18892_c0_seq1
comp18894_c0_seq1
comp18897_c0_seq1
comp18898_c0_seq1
comp18901_c0_seq1	K16186
comp18901_c1_seq1
comp18902_c0_seq1
comp18903_c0_seq1
comp18904_c0_seq1
comp18907_c0_seq1
comp18908_c0_seq1
comp18909_c0_seq1
comp18913_c0_seq1
comp18917_c0_seq1
comp18919_c0_seq1
comp18920_c0_seq1
comp18923_c0_seq1
comp18924_c0_seq1
comp18925_c0_seq1
comp18927_c0_seq1
comp18930_c0_seq1
comp18931_c0_seq1
comp18933_c0_seq1
comp18934_c0_seq1
comp18935_c0_seq1
comp18935_c1_seq1
comp18937_c0_seq1
comp18942_c0_seq1
comp18943_c0_seq1
comp18943_c1_seq1
comp18945_c0_seq1
comp18946_c0_seq1
comp18947_c0_seq1
comp18950_c0_seq1
comp18951_c0_seq1
comp18953_c0_seq1
comp18956_c0_seq1
comp18956_c1_seq1
comp18957_c0_seq1
comp18958_c0_seq1
comp18961_c0_seq1
comp18962_c0_seq1
comp18964_c0_seq1
comp18969_c0_seq1
comp18969_c0_seq2
comp18970_c0_seq1
comp18971_c0_seq1
comp18971_c1_seq1
comp18973_c0_seq1
comp18974_c0_seq1
comp18977_c0_seq1
comp18978_c0_seq1
comp18979_c0_seq1
comp18981_c0_seq1
comp18983_c0_seq1
comp18983_c1_seq1
comp18987_c0_seq1
comp18988_c0_seq1
comp18992_c0_seq1
comp18993_c0_seq1
comp18994_c0_seq1
comp18995_c0_seq1
comp18996_c0_seq1
comp19000_c0_seq1
comp19002_c0_seq1
comp19002_c0_seq2
comp19003_c0_seq1
comp19004_c0_seq1
comp19005_c0_seq1
comp19006_c0_seq1
comp19007_c0_seq1
comp19007_c0_seq2
comp19008_c0_seq1
comp19009_c0_seq1	K00799
comp19010_c0_seq1
comp19012_c0_seq1
comp19014_c0_seq1
comp19014_c0_seq2
comp19015_c0_seq1
comp19022_c0_seq1
comp19023_c0_seq1
comp19024_c0_seq1
comp19027_c0_seq1
comp19028_c0_seq1
comp19029_c0_seq1
comp19030_c0_seq1
comp19034_c0_seq1
comp19035_c0_seq1
comp19036_c0_seq1
comp19039_c0_seq1
comp19041_c0_seq1
comp19041_c1_seq1
comp19043_c0_seq1
comp19045_c0_seq1
comp19045_c0_seq2
comp19047_c0_seq1
comp19048_c0_seq1
comp19052_c0_seq1
comp19054_c0_seq1
comp19054_c1_seq1
comp19055_c0_seq1
comp19058_c0_seq1
comp19058_c1_seq1
comp19061_c0_seq1
comp19063_c0_seq1
comp19065_c0_seq1
comp19066_c0_seq1
comp19068_c0_seq1	K14407
comp19072_c0_seq1
comp19073_c0_seq1
comp19073_c0_seq2
comp19074_c0_seq1
comp19075_c0_seq1
comp19076_c0_seq1
comp19078_c0_seq1
comp19079_c0_seq1
comp19080_c0_seq1
comp19082_c0_seq1
comp19084_c0_seq1
comp19088_c0_seq1
comp19089_c0_seq1
comp19090_c0_seq1
comp19096_c0_seq1
comp19096_c1_seq1
comp19097_c0_seq1
comp19099_c0_seq1
comp19100_c0_seq1
comp19100_c1_seq1
comp19101_c0_seq1
comp19101_c1_seq1
comp19102_c0_seq1
comp19103_c0_seq1
comp19103_c1_seq1
comp19104_c0_seq1
comp19105_c0_seq1
comp19106_c0_seq1
comp19109_c0_seq1
comp19110_c0_seq1
comp19111_c0_seq1
comp19113_c0_seq1
comp19114_c0_seq1
comp19115_c0_seq1
comp19121_c0_seq1
comp19122_c0_seq1
comp19122_c0_seq2
comp19123_c0_seq1
comp19124_c0_seq1
comp19124_c1_seq1
comp19126_c0_seq1
comp19126_c1_seq1
comp19131_c0_seq1
comp19131_c1_seq1
comp19132_c0_seq1
comp19133_c0_seq1
comp19133_c1_seq1
comp19134_c0_seq1
comp19135_c0_seq1
comp19138_c0_seq1
comp19140_c0_seq1
comp19141_c0_seq1
comp19141_c1_seq1
comp19142_c0_seq1
comp19144_c0_seq1
comp19146_c0_seq1
comp19146_c1_seq1
comp19147_c0_seq1
comp19148_c0_seq1
comp19149_c0_seq1
comp19151_c0_seq1
comp19152_c0_seq1
comp19155_c0_seq1
comp19158_c0_seq1
comp19159_c0_seq1
comp19161_c0_seq1
comp19167_c0_seq1
comp19168_c0_seq1
comp19169_c0_seq1
comp19169_c1_seq1
comp19170_c0_seq1
comp19170_c1_seq1
comp19171_c0_seq1
comp19177_c0_seq1
comp19179_c0_seq1
comp19182_c0_seq1
comp19190_c0_seq1
comp19193_c0_seq1
comp19193_c0_seq2
comp19194_c0_seq1
comp19195_c0_seq1
comp19197_c0_seq1
comp19198_c0_seq1	K08492
comp19199_c0_seq1
comp19200_c0_seq1
comp19201_c0_seq1
comp19202_c0_seq1
comp19203_c0_seq1
comp19203_c1_seq1	K13190
comp19204_c0_seq1
comp19205_c0_seq1
comp19207_c0_seq1
comp19209_c0_seq1
comp19213_c0_seq1
comp19215_c0_seq1
comp19219_c0_seq1
comp19220_c0_seq1
comp19221_c0_seq1
comp19222_c0_seq1
comp19223_c0_seq1
comp19225_c0_seq1
comp19225_c1_seq1
comp19228_c0_seq1	K11175
comp19228_c1_seq1
comp19229_c0_seq1
comp19231_c0_seq1
comp19232_c0_seq1
comp19232_c0_seq2
comp19233_c1_seq1
comp19235_c0_seq1
comp19235_c0_seq2
comp19236_c0_seq1
comp19236_c0_seq2
comp19237_c0_seq1
comp19241_c0_seq1
comp19243_c0_seq1
comp19243_c0_seq2
comp19245_c0_seq1
comp19246_c0_seq1
comp19251_c0_seq1
comp19252_c0_seq1
comp19255_c0_seq1
comp19257_c0_seq1
comp19257_c1_seq1
comp19258_c0_seq1
comp19259_c0_seq1
comp19260_c0_seq1
comp19261_c0_seq1
comp19263_c0_seq1
comp19264_c0_seq1
comp19265_c0_seq1
comp19266_c0_seq1
comp19267_c0_seq1
comp19267_c1_seq1
comp19268_c0_seq1
comp19270_c0_seq1
comp19271_c0_seq1
comp19272_c0_seq1
comp19273_c0_seq1
comp19274_c0_seq1
comp19275_c0_seq1
comp19276_c0_seq1
comp19280_c0_seq1
comp19282_c0_seq1
comp19283_c0_seq1
comp19285_c0_seq1
comp19286_c0_seq1
comp19287_c0_seq1
comp19287_c0_seq2
comp19289_c0_seq1
comp19290_c0_seq1
comp19292_c0_seq1
comp19293_c0_seq1
comp19295_c0_seq1
comp19296_c0_seq1
comp19298_c0_seq1
comp19299_c0_seq1
comp19299_c0_seq2
comp19300_c0_seq1
comp19303_c0_seq1
comp19304_c0_seq1
comp19307_c0_seq1
comp19308_c0_seq1	K03034
comp19309_c0_seq1
comp19311_c0_seq1
comp19311_c0_seq2
comp19312_c0_seq1
comp19313_c0_seq1
comp19319_c0_seq1
comp19321_c0_seq1
comp19323_c0_seq1
comp19325_c0_seq1
comp19327_c0_seq1
comp19328_c0_seq1
comp19333_c0_seq1
comp19336_c0_seq1
comp19337_c0_seq1
comp19338_c0_seq1
comp19339_c0_seq1
comp19340_c0_seq1
comp19345_c0_seq1
comp19346_c0_seq1
comp19351_c0_seq1
comp19356_c0_seq1
comp19362_c0_seq1
comp19369_c0_seq1
comp19375_c0_seq1
comp19376_c0_seq1
comp19377_c0_seq1
comp19378_c0_seq1
comp19379_c0_seq1
comp19388_c0_seq1
comp19389_c0_seq1
comp19392_c0_seq1
comp19395_c0_seq1
comp19399_c0_seq1
comp19399_c0_seq2
comp19400_c0_seq1
comp19402_c0_seq1
comp19403_c0_seq1
comp19403_c0_seq2
comp19405_c0_seq1
comp19408_c0_seq1
comp19409_c0_seq1
comp19413_c0_seq1
comp19415_c0_seq1
comp19418_c0_seq1
comp19421_c0_seq1
comp19423_c0_seq1
comp19426_c0_seq1
comp19432_c0_seq1
comp19434_c0_seq1
comp19434_c1_seq1
comp19435_c0_seq1
comp19437_c0_seq1
comp19439_c0_seq1
comp19440_c0_seq1
comp19444_c0_seq1
comp19445_c0_seq1
comp19447_c0_seq1
comp19448_c0_seq1
comp19449_c0_seq1
comp19451_c0_seq1
comp19452_c0_seq1
comp19453_c0_seq1
comp19454_c0_seq1
comp19455_c0_seq1
comp19458_c0_seq1
comp19459_c0_seq1
comp19459_c1_seq1
comp19460_c0_seq1
comp19464_c0_seq1
comp19465_c0_seq1
comp19470_c0_seq1
comp19472_c0_seq1
comp19473_c0_seq1
comp19473_c0_seq2
comp19478_c0_seq1
comp19479_c0_seq1
comp19482_c0_seq1
comp19483_c0_seq1
comp19484_c0_seq1
comp19485_c0_seq1
comp19486_c0_seq1
comp19487_c0_seq1
comp19490_c0_seq1
comp19492_c0_seq1
comp19494_c0_seq1
comp19496_c0_seq1
comp19500_c0_seq1
comp19501_c0_seq1
comp19503_c0_seq1
comp19504_c0_seq1
comp19511_c0_seq1
comp19519_c0_seq1
comp19519_c0_seq2
comp19520_c0_seq1
comp19522_c0_seq1
comp19526_c0_seq1
comp19529_c0_seq1
comp19530_c0_seq1
comp19531_c0_seq1
comp19533_c0_seq1
comp19533_c0_seq2
comp19537_c0_seq1
comp19537_c1_seq1
comp19539_c0_seq1
comp19539_c1_seq1
comp19541_c0_seq1
comp19543_c0_seq1
comp19544_c0_seq1
comp19547_c0_seq1
comp19549_c0_seq1
comp19553_c0_seq1
comp19554_c0_seq1
comp19557_c0_seq1
comp19558_c0_seq1
comp19558_c1_seq1
comp19561_c0_seq1
comp19561_c1_seq1
comp19565_c0_seq1
comp19569_c0_seq1
comp19570_c0_seq1
comp19573_c0_seq1
comp19577_c0_seq1
comp19578_c0_seq1
comp19580_c0_seq1
comp19585_c0_seq1
comp19588_c0_seq1
comp19589_c0_seq1	K12580
comp19591_c0_seq1
comp19592_c0_seq1
comp19593_c0_seq1
comp19594_c0_seq1
comp19595_c0_seq1
comp19599_c0_seq1
comp19600_c0_seq1
comp19601_c0_seq1
comp19604_c0_seq1
comp19604_c1_seq1
comp19606_c0_seq1
comp19611_c0_seq1
comp19614_c0_seq1	K07750
comp19616_c0_seq1
comp19618_c0_seq1
comp19623_c0_seq1
comp19628_c0_seq1
comp19631_c0_seq1
comp19633_c0_seq1
comp19633_c0_seq2
comp19637_c0_seq1
comp19638_c0_seq1
comp19639_c0_seq1
comp19640_c0_seq1
comp19643_c0_seq1
comp19645_c0_seq1
comp19646_c0_seq1
comp19647_c0_seq1
comp19648_c0_seq1
comp19650_c0_seq1
comp19650_c1_seq1
comp19651_c0_seq1
comp19653_c0_seq1
comp19656_c0_seq1
comp19659_c0_seq1
comp19660_c0_seq1
comp19661_c0_seq1
comp19665_c0_seq1
comp19667_c0_seq1
comp19668_c0_seq1
comp19668_c0_seq2
comp19671_c0_seq1
comp19674_c0_seq1
comp19675_c0_seq1
comp19675_c1_seq1
comp19679_c0_seq1
comp19683_c0_seq1
comp19686_c0_seq1
comp19686_c1_seq1
comp19687_c0_seq1
comp19690_c0_seq1
comp19694_c0_seq1
comp19697_c0_seq1
comp19700_c0_seq1
comp19702_c0_seq1
comp19703_c0_seq1
comp19703_c1_seq1
comp19704_c0_seq1
comp19711_c0_seq1
comp19712_c0_seq1
comp19712_c1_seq1
comp19713_c0_seq1
comp19715_c0_seq1
comp19718_c0_seq1
comp19720_c0_seq1
comp19721_c0_seq1
comp19722_c0_seq1
comp19727_c0_seq1
comp19728_c0_seq1
comp19731_c0_seq1
comp19733_c0_seq1
comp19734_c0_seq1
comp19735_c0_seq1
comp19736_c0_seq1
comp19737_c0_seq1
comp19744_c0_seq1
comp19745_c0_seq1
comp19746_c0_seq1
comp19747_c0_seq1
comp19748_c0_seq1
comp19750_c0_seq1
comp19755_c0_seq1
comp19755_c0_seq2
comp19759_c0_seq1	K15107
comp19760_c0_seq1
comp19762_c0_seq1
comp19763_c0_seq1
comp19769_c0_seq1
comp19772_c0_seq1
comp19774_c0_seq1
comp19778_c0_seq1
comp19779_c0_seq1
comp19782_c0_seq1
comp19783_c0_seq1
comp19790_c0_seq1
comp19791_c0_seq1
comp19792_c0_seq1
comp19792_c0_seq2
comp19794_c0_seq1
comp19795_c0_seq1
comp19800_c0_seq1
comp19802_c0_seq1
comp19803_c0_seq1	K15621
comp19803_c1_seq1
comp19805_c0_seq1
comp19806_c0_seq1
comp19807_c0_seq1
comp19815_c0_seq1
comp19820_c0_seq1
comp19821_c0_seq1
comp19824_c0_seq1
comp19824_c0_seq2
comp19829_c0_seq1
comp19829_c0_seq2
comp19830_c0_seq1
comp19831_c0_seq1
comp19832_c0_seq1
comp19833_c0_seq1
comp19836_c0_seq1
comp19836_c0_seq2
comp19839_c0_seq1
comp19840_c0_seq1
comp19842_c0_seq1
comp19843_c0_seq1
comp19845_c0_seq1
comp19847_c0_seq1
comp19848_c0_seq1
comp19850_c0_seq1
comp19854_c0_seq1
comp19855_c0_seq1
comp19858_c0_seq1
comp19861_c0_seq1
comp19863_c0_seq1
comp19866_c0_seq1
comp19867_c0_seq1
comp19869_c0_seq1
comp19870_c0_seq1
comp19871_c0_seq1
comp19872_c0_seq1
comp19876_c0_seq1
comp19877_c0_seq1
comp19877_c0_seq2
comp19878_c0_seq1
comp19879_c0_seq1
comp19880_c0_seq1
comp19881_c0_seq1
comp19881_c1_seq1
comp19884_c0_seq1
comp19885_c0_seq1
comp19886_c0_seq1
comp19888_c0_seq1
comp19889_c0_seq1
comp19890_c0_seq1
comp19894_c0_seq1
comp19894_c0_seq2
comp19896_c0_seq1
comp19897_c0_seq1
comp19899_c0_seq1
comp19899_c0_seq2
comp19900_c0_seq1
comp19902_c0_seq1
comp19904_c0_seq1
comp19904_c0_seq2
comp19905_c0_seq1	K02921
comp19906_c0_seq1
comp19907_c0_seq1
comp19912_c0_seq1
comp19913_c0_seq1
comp19916_c0_seq1
comp19918_c0_seq1
comp19920_c0_seq1
comp19921_c0_seq1
comp19923_c0_seq1
comp19924_c0_seq1
comp19925_c0_seq1
comp19928_c0_seq1
comp19929_c0_seq1
comp19930_c0_seq1
comp19934_c0_seq1
comp19935_c0_seq1
comp19936_c0_seq1
comp19937_c0_seq1
comp19939_c0_seq1
comp19939_c0_seq2
comp19942_c0_seq1
comp19943_c0_seq1
comp19947_c0_seq1
comp19951_c0_seq1
comp19952_c0_seq1
comp19964_c0_seq1
comp19965_c0_seq1
comp19969_c0_seq1
comp19970_c0_seq1
comp19972_c0_seq1
comp19975_c0_seq1
comp19975_c1_seq1
comp19978_c0_seq1
comp19981_c0_seq1
comp19982_c0_seq1
comp19982_c0_seq2
comp19984_c0_seq1
comp19986_c0_seq1
comp19986_c1_seq1
comp19988_c0_seq1
comp19992_c0_seq1
comp19994_c0_seq1
comp19999_c0_seq1
comp20002_c0_seq1
comp20003_c0_seq1
comp20004_c0_seq1
comp20005_c0_seq1
comp20009_c0_seq1
comp20010_c0_seq1
comp20010_c1_seq1
comp20013_c0_seq1
comp20015_c0_seq1
comp20016_c0_seq1
comp20021_c0_seq1
comp20023_c0_seq1
comp20023_c1_seq1
comp20026_c0_seq1
comp20026_c0_seq2
comp20027_c0_seq1
comp20028_c0_seq1
comp20030_c0_seq1
comp20031_c0_seq1
comp20032_c0_seq1
comp20033_c0_seq1
comp20035_c0_seq1
comp20038_c0_seq1
comp20039_c0_seq1
comp20040_c0_seq1
comp20045_c0_seq1
comp20046_c0_seq1
comp20051_c0_seq1
comp20055_c0_seq1
comp20056_c0_seq1
comp20057_c0_seq1
comp20060_c0_seq1
comp20060_c0_seq2
comp20063_c0_seq1
comp20068_c0_seq1
comp20069_c0_seq1
comp20070_c0_seq1
comp20071_c0_seq1
comp20072_c0_seq1
comp20075_c0_seq1
comp20077_c0_seq1
comp20080_c0_seq1
comp20085_c0_seq1
comp20085_c1_seq1
comp20086_c0_seq1
comp20088_c0_seq1
comp20089_c0_seq1
comp20089_c1_seq1
comp20090_c0_seq1
comp20099_c0_seq1
comp20099_c0_seq2
comp20105_c0_seq1
comp20106_c0_seq1
comp20107_c0_seq1
comp20110_c0_seq1
comp20112_c0_seq1
comp20113_c0_seq1
comp20114_c0_seq1
comp20116_c0_seq1
comp20117_c0_seq1
comp20118_c0_seq1
comp20121_c0_seq1
comp20122_c0_seq1
comp20122_c0_seq2
comp20127_c0_seq1
comp20128_c0_seq1
comp20130_c0_seq1
comp20132_c0_seq1
comp20133_c0_seq1
comp20134_c0_seq1
comp20137_c0_seq1
comp20139_c0_seq1
comp20143_c0_seq1
comp20143_c1_seq1
comp20144_c0_seq1
comp20146_c0_seq1
comp20148_c0_seq1
comp20150_c0_seq1
comp20151_c0_seq1
comp20154_c0_seq1
comp20154_c0_seq2
comp20159_c0_seq1
comp20160_c0_seq1
comp20161_c0_seq1
comp20164_c0_seq1
comp20165_c0_seq1
comp20170_c0_seq1
comp20171_c0_seq1
comp20174_c0_seq1
comp20177_c0_seq1
comp20178_c0_seq1
comp20179_c0_seq1
comp20180_c0_seq1
comp20182_c0_seq1
comp20183_c0_seq1
comp20189_c0_seq1
comp20191_c0_seq1
comp20192_c0_seq1
comp20193_c0_seq1
comp20198_c0_seq1
comp20199_c0_seq1
comp20202_c0_seq1
comp20203_c0_seq1
comp20204_c0_seq1
comp20205_c0_seq1
comp20209_c0_seq1
comp20210_c0_seq1
comp20211_c0_seq1
comp20213_c0_seq1
comp20214_c0_seq1
comp20214_c0_seq2
comp20217_c0_seq1
comp20221_c0_seq1
comp20221_c0_seq2
comp20222_c0_seq1
comp20224_c0_seq1
comp20226_c0_seq1
comp20230_c0_seq1
comp20234_c0_seq1
comp20235_c0_seq1
comp20235_c0_seq2
comp20236_c0_seq1
comp20238_c0_seq1
comp20238_c1_seq1
comp20239_c1_seq1
comp20240_c0_seq1
comp20245_c0_seq1
comp20248_c0_seq1
comp20251_c0_seq1
comp20252_c0_seq1
comp20254_c0_seq1
comp20256_c0_seq1
comp20259_c0_seq1
comp20260_c0_seq1
comp20260_c1_seq1
comp20262_c0_seq1
comp20264_c0_seq1
comp20267_c0_seq1
comp20268_c0_seq1
comp20272_c0_seq1
comp20274_c0_seq1
comp20275_c0_seq1
comp20276_c0_seq1
comp20283_c0_seq1
comp20284_c0_seq1
comp20285_c0_seq1
comp20286_c0_seq1
comp20288_c0_seq1
comp20289_c0_seq1
comp20291_c0_seq1
comp20292_c0_seq1
comp20295_c0_seq1
comp20297_c0_seq1
comp20300_c0_seq1
comp20301_c0_seq1
comp20303_c0_seq1
comp20304_c0_seq1
comp20305_c0_seq1
comp20307_c0_seq1
comp20307_c0_seq2
comp20308_c0_seq1
comp20309_c0_seq1
comp20310_c0_seq1
comp20316_c0_seq1
comp20318_c0_seq1
comp20319_c0_seq1
comp20321_c0_seq1
comp20322_c0_seq1
comp20327_c0_seq1
comp20329_c0_seq1
comp20333_c0_seq1
comp20335_c0_seq1
comp20337_c0_seq1
comp20339_c0_seq1
comp20341_c0_seq1
comp20342_c0_seq1
comp20343_c0_seq1
comp20352_c0_seq1
comp20353_c0_seq1
comp20355_c0_seq1	K07526
comp20356_c0_seq1
comp20358_c0_seq1
comp20358_c0_seq2
comp20360_c0_seq1
comp20360_c0_seq2
comp20361_c0_seq1
comp20366_c0_seq1
comp20368_c0_seq1
comp20368_c0_seq2
comp20378_c0_seq1
comp20380_c0_seq1
comp20381_c0_seq1
comp20385_c0_seq1
comp20386_c0_seq1
comp20389_c0_seq1
comp20392_c0_seq1
comp20393_c0_seq1
comp20395_c0_seq1
comp20397_c0_seq1
comp20398_c0_seq1
comp20399_c0_seq1
comp20400_c0_seq1
comp20402_c0_seq1
comp20405_c0_seq1
comp20413_c0_seq1
comp20416_c0_seq1
comp20417_c0_seq1
comp20418_c0_seq1
comp20420_c0_seq1
comp20421_c0_seq1
comp20423_c0_seq1
comp20425_c0_seq1
comp20432_c0_seq1
comp20432_c1_seq1
comp20436_c0_seq1
comp20437_c0_seq1
comp20438_c0_seq1
comp20439_c0_seq1
comp20441_c0_seq1
comp20442_c0_seq1	K16531
comp20445_c0_seq1
comp20447_c0_seq1
comp20449_c0_seq1
comp20450_c0_seq1
comp20452_c0_seq1
comp20454_c0_seq1
comp20457_c0_seq1
comp20459_c0_seq1
comp20459_c0_seq2
comp20465_c0_seq1
comp20465_c0_seq2
comp20467_c0_seq1
comp20468_c0_seq1
comp20471_c0_seq1
comp20472_c0_seq1
comp20473_c0_seq1
comp20475_c0_seq1
comp20478_c0_seq1
comp20478_c0_seq2
comp20482_c0_seq1
comp20484_c0_seq1
comp20485_c0_seq1
comp20486_c0_seq1
comp20486_c1_seq1
comp20490_c0_seq1
comp20491_c0_seq1
comp20491_c0_seq2
comp20492_c0_seq1
comp20495_c0_seq1
comp20497_c0_seq1
comp20500_c0_seq1
comp20502_c0_seq1
comp20503_c0_seq1
comp20504_c0_seq1
comp20505_c0_seq1
comp20508_c0_seq1
comp20510_c0_seq1
comp20511_c0_seq1
comp20511_c0_seq2
comp20514_c0_seq1
comp20515_c0_seq1
comp20516_c0_seq1
comp20517_c0_seq1
comp20521_c0_seq1
comp20522_c0_seq1
comp20524_c0_seq1
comp20525_c0_seq1
comp20526_c0_seq1
comp20528_c0_seq1
comp20529_c0_seq1
comp20529_c1_seq1
comp20530_c0_seq1
comp20530_c0_seq2
comp20531_c0_seq1
comp20536_c0_seq1
comp20543_c0_seq1
comp20544_c0_seq1
comp20550_c0_seq1
comp20553_c0_seq1
comp20554_c0_seq1
comp20554_c0_seq2
comp20555_c0_seq1
comp20557_c0_seq1
comp20558_c0_seq1
comp20558_c0_seq2
comp20566_c0_seq1
comp20573_c0_seq1
comp20574_c0_seq1
comp20578_c0_seq1
comp20578_c0_seq2
comp20580_c0_seq1
comp20590_c0_seq1
comp20596_c0_seq1
comp20598_c0_seq1
comp20600_c0_seq1
comp20600_c1_seq1
comp20602_c0_seq1
comp20602_c1_seq1
comp20605_c0_seq1
comp20610_c0_seq1
comp20615_c0_seq1	K10305
comp20619_c0_seq1
comp20620_c0_seq1
comp20621_c0_seq1
comp20622_c0_seq1
comp20623_c0_seq1
comp20625_c0_seq1
comp20626_c0_seq1
comp20628_c0_seq1
comp20632_c0_seq1
comp20633_c0_seq1
comp20636_c0_seq1
comp20638_c0_seq1
comp20641_c0_seq1
comp20644_c0_seq1
comp20647_c0_seq1
comp20648_c0_seq1
comp20649_c0_seq1
comp20650_c0_seq1
comp20656_c0_seq1
comp20657_c0_seq1
comp20659_c0_seq1
comp20662_c0_seq1
comp20663_c0_seq1
comp20664_c0_seq1
comp20666_c0_seq1
comp20668_c0_seq1
comp20669_c0_seq1
comp20672_c0_seq1
comp20676_c0_seq1
comp20676_c1_seq1
comp20677_c0_seq1
comp20678_c0_seq1
comp20680_c0_seq1
comp20682_c0_seq1
comp20683_c0_seq1
comp20683_c0_seq2
comp20686_c0_seq1
comp20687_c0_seq1
comp20688_c0_seq1
comp20691_c0_seq1
comp20698_c0_seq1
comp20699_c0_seq1
comp20703_c0_seq1
comp20705_c0_seq1
comp20706_c0_seq1
comp20706_c1_seq1
comp20709_c0_seq1
comp20712_c0_seq1
comp20714_c0_seq1
comp20715_c0_seq1
comp20716_c0_seq1
comp20718_c0_seq1
comp20719_c0_seq1
comp20721_c0_seq1
comp20727_c0_seq1
comp20731_c0_seq1
comp20731_c1_seq1	K08018
comp20732_c0_seq1
comp20735_c0_seq1
comp20737_c0_seq1
comp20740_c0_seq1
comp20742_c0_seq1
comp20745_c0_seq1
comp20748_c0_seq1
comp20751_c0_seq1
comp20751_c1_seq1
comp20753_c0_seq1
comp20755_c0_seq1
comp20756_c0_seq1
comp20760_c0_seq1
comp20761_c0_seq1
comp20761_c0_seq2
comp20763_c0_seq1
comp20767_c0_seq1
comp20769_c0_seq1
comp20770_c0_seq1
comp20771_c0_seq1
comp20773_c0_seq1
comp20774_c0_seq1
comp20776_c0_seq1
comp20782_c0_seq1
comp20783_c0_seq1
comp20784_c0_seq1
comp20785_c0_seq1
comp20786_c0_seq1
comp20787_c0_seq1
comp20794_c0_seq1
comp20795_c0_seq1
comp20798_c0_seq1
comp20802_c0_seq1
comp20805_c0_seq1
comp20806_c0_seq1
comp20809_c0_seq1
comp20811_c0_seq1
comp20812_c0_seq1
comp20813_c0_seq1
comp20820_c0_seq1
comp20824_c0_seq1
comp20824_c0_seq2
comp20826_c0_seq1
comp20828_c0_seq1
comp20829_c0_seq1
comp20830_c0_seq1
comp20830_c0_seq2
comp20833_c0_seq1
comp20834_c0_seq1
comp20834_c1_seq1
comp20841_c0_seq1
comp20844_c0_seq1
comp20844_c0_seq2
comp20845_c0_seq1
comp20847_c0_seq1
comp20849_c0_seq1
comp20851_c0_seq1
comp20851_c0_seq2
comp20855_c0_seq1
comp20856_c0_seq1
comp20859_c0_seq1
comp20862_c0_seq1
comp20863_c0_seq1
comp20863_c0_seq2
comp20864_c0_seq1
comp20866_c0_seq1
comp20867_c0_seq1
comp20868_c0_seq1
comp20869_c0_seq1
comp20870_c0_seq1
comp20878_c0_seq1
comp20879_c0_seq1
comp20880_c0_seq1
comp20881_c0_seq1
comp20886_c0_seq1
comp20886_c1_seq1
comp20887_c0_seq1
comp20890_c0_seq1
comp20892_c0_seq1
comp20894_c0_seq1
comp20896_c0_seq1
comp20898_c0_seq1
comp20899_c0_seq1
comp20900_c0_seq1
comp20900_c1_seq1
comp20903_c0_seq1
comp20904_c0_seq1
comp20907_c0_seq1
comp20908_c0_seq1
comp20909_c0_seq1
comp20911_c0_seq1
comp20918_c0_seq1
comp20921_c0_seq1
comp20923_c0_seq1
comp20928_c0_seq1
comp20928_c0_seq2
comp20929_c0_seq1
comp20932_c0_seq1
comp20934_c0_seq1
comp20938_c0_seq1	K02649
comp20941_c0_seq1
comp20947_c0_seq1
comp20948_c0_seq1
comp20949_c0_seq1
comp20951_c0_seq1
comp20952_c0_seq1
comp20956_c0_seq1
comp20956_c0_seq2
comp20957_c0_seq1
comp20957_c0_seq2
comp20958_c0_seq1
comp20958_c1_seq1
comp20959_c0_seq1
comp20960_c0_seq1
comp20963_c0_seq1
comp20964_c0_seq1
comp20965_c0_seq1
comp20966_c0_seq1
comp20969_c0_seq1
comp20969_c0_seq2
comp20970_c0_seq1
comp20972_c0_seq1
comp20973_c0_seq1
comp20973_c0_seq2
comp20977_c0_seq1
comp20979_c0_seq1
comp20980_c0_seq1
comp20982_c0_seq1
comp20983_c0_seq1
comp20983_c1_seq1
comp20984_c0_seq1
comp20986_c0_seq1
comp20987_c0_seq1
comp20993_c0_seq1
comp20994_c0_seq1
comp20997_c0_seq1
comp21004_c0_seq1
comp21006_c0_seq1
comp21011_c0_seq1
comp21014_c0_seq1
comp21015_c0_seq1
comp21016_c0_seq1
comp21018_c0_seq1
comp21019_c0_seq1
comp21020_c0_seq1
comp21020_c0_seq2
comp21022_c0_seq1
comp21025_c0_seq1
comp21027_c0_seq1
comp21029_c0_seq1
comp21030_c0_seq1
comp21031_c0_seq1
comp21035_c0_seq1
comp21038_c0_seq1
comp21043_c0_seq1
comp21044_c0_seq1
comp21044_c0_seq2
comp21051_c0_seq1
comp21054_c0_seq1
comp21055_c0_seq1
comp21056_c0_seq1
comp21059_c0_seq1
comp21063_c0_seq1
comp21065_c0_seq1
comp21069_c0_seq1
comp21069_c1_seq1
comp21070_c0_seq1
comp21072_c0_seq1
comp21073_c0_seq1
comp21076_c0_seq1
comp21079_c0_seq1
comp21080_c0_seq1
comp21081_c0_seq1
comp21082_c0_seq1
comp21083_c0_seq1
comp21087_c0_seq1
comp21088_c0_seq1
comp21092_c0_seq1
comp21093_c0_seq1
comp21094_c0_seq1
comp21098_c0_seq1
comp21100_c0_seq1
comp21101_c0_seq1
comp21101_c0_seq2
comp21105_c0_seq1
comp21109_c0_seq1
comp21110_c0_seq1
comp21110_c1_seq1
comp21112_c0_seq1
comp21112_c1_seq1
comp21114_c0_seq1
comp21122_c0_seq1
comp21123_c0_seq1
comp21124_c0_seq1
comp21125_c0_seq1
comp21125_c0_seq2
comp21126_c0_seq1
comp21126_c0_seq2	K02527
comp21129_c0_seq1
comp21130_c0_seq1
comp21133_c0_seq1
comp21134_c0_seq1
comp21135_c0_seq1
comp21136_c0_seq1
comp21138_c0_seq1
comp21138_c1_seq1
comp21139_c0_seq1
comp21143_c0_seq1
comp21144_c0_seq1
comp21144_c0_seq2
comp21146_c0_seq1
comp21149_c0_seq1
comp21150_c0_seq1
comp21153_c0_seq1
comp21155_c0_seq1
comp21156_c0_seq1
comp21158_c0_seq1
comp21159_c0_seq1
comp21159_c1_seq1
comp21160_c0_seq1	K11803
comp21163_c0_seq1
comp21170_c0_seq1
comp21171_c0_seq1
comp21172_c0_seq1
comp21174_c0_seq1
comp21177_c0_seq1
comp21177_c1_seq1
comp21180_c0_seq1
comp21182_c0_seq1
comp21184_c0_seq1
comp21184_c1_seq1
comp21186_c0_seq1
comp21187_c0_seq1
comp21187_c0_seq2
comp21188_c0_seq1
comp21189_c0_seq1
comp21196_c0_seq1
comp21198_c0_seq1
comp21199_c0_seq1
comp21201_c0_seq1
comp21203_c0_seq1
comp21206_c0_seq1
comp21208_c0_seq1
comp21210_c0_seq1
comp21211_c0_seq1
comp21218_c0_seq1
comp21219_c0_seq1
comp21222_c0_seq1
comp21224_c0_seq1
comp21226_c0_seq1
comp21228_c0_seq1
comp21231_c0_seq1
comp21239_c0_seq1
comp21240_c0_seq1
comp21240_c1_seq1
comp21241_c0_seq1
comp21243_c0_seq1
comp21244_c0_seq1
comp21246_c0_seq1
comp21247_c0_seq1
comp21249_c0_seq1
comp21251_c0_seq1
comp21253_c0_seq1
comp21257_c0_seq1
comp21258_c0_seq1
comp21260_c0_seq1
comp21261_c0_seq1
comp21263_c0_seq1
comp21264_c0_seq1
comp21267_c0_seq1
comp21269_c0_seq1
comp21272_c0_seq1
comp21273_c0_seq1
comp21277_c0_seq1
comp21278_c0_seq1
comp21280_c0_seq1
comp21281_c0_seq1	K12471
comp21282_c0_seq1	K01808
comp21283_c0_seq1
comp21284_c0_seq1
comp21286_c0_seq1
comp21289_c0_seq1
comp21290_c0_seq1
comp21294_c0_seq1
comp21295_c0_seq1
comp21298_c0_seq1
comp21298_c0_seq2
comp21302_c0_seq1
comp21305_c0_seq1
comp21306_c0_seq1
comp21307_c0_seq1
comp21308_c0_seq1
comp21309_c0_seq1
comp21310_c0_seq1
comp21314_c0_seq1
comp21321_c0_seq1
comp21322_c0_seq1
comp21322_c1_seq1
comp21323_c0_seq1
comp21327_c0_seq1
comp21331_c0_seq1
comp21332_c0_seq1
comp21333_c0_seq1
comp21334_c0_seq1
comp21337_c0_seq1
comp21338_c0_seq1
comp21341_c0_seq1
comp21342_c0_seq1
comp21343_c0_seq1
comp21344_c0_seq1
comp21346_c0_seq1
comp21350_c0_seq1
comp21356_c0_seq1
comp21356_c0_seq2
comp21356_c0_seq3
comp21358_c0_seq1
comp21359_c0_seq1
comp21360_c0_seq1
comp21360_c0_seq2
comp21362_c0_seq1
comp21363_c0_seq1
comp21363_c1_seq1
comp21365_c0_seq1
comp21365_c1_seq1
comp21367_c0_seq1	K12171
comp21369_c0_seq1
comp21370_c0_seq1
comp21371_c0_seq1
comp21372_c0_seq1
comp21376_c0_seq1
comp21377_c0_seq1
comp21386_c0_seq1
comp21387_c0_seq1
comp21389_c0_seq1
comp21390_c0_seq1
comp21391_c0_seq1
comp21393_c0_seq1
comp21394_c0_seq1
comp21398_c0_seq1
comp21401_c0_seq1
comp21402_c0_seq1
comp21402_c1_seq1
comp21404_c0_seq1
comp21405_c0_seq1
comp21405_c0_seq2
comp21406_c0_seq1
comp21408_c0_seq1
comp21410_c0_seq1
comp21410_c0_seq2
comp21411_c0_seq1
comp21415_c0_seq1
comp21416_c0_seq1
comp21417_c0_seq1
comp21418_c0_seq1
comp21420_c0_seq1
comp21423_c0_seq1
comp21426_c0_seq1
comp21429_c0_seq1
comp21431_c0_seq1
comp21434_c0_seq1
comp21437_c0_seq1
comp21438_c0_seq1
comp21439_c0_seq1
comp21447_c0_seq1
comp21448_c0_seq1
comp21450_c0_seq1
comp21452_c0_seq1
comp21453_c0_seq1
comp21457_c0_seq1
comp21458_c0_seq1
comp21459_c0_seq1
comp21461_c0_seq1
comp21462_c0_seq1
comp21465_c0_seq1	K07205
comp21473_c0_seq1
comp21476_c0_seq1
comp21477_c0_seq1
comp21477_c0_seq2
comp21480_c0_seq1
comp21481_c0_seq1
comp21483_c0_seq1
comp21485_c0_seq1
comp21488_c0_seq1
comp21490_c0_seq1
comp21492_c0_seq1
comp21495_c0_seq1
comp21496_c0_seq1
comp21497_c0_seq1
comp21499_c0_seq1
comp21500_c0_seq1
comp21504_c0_seq1
comp21513_c0_seq1
comp21516_c0_seq1
comp21521_c0_seq1
comp21522_c0_seq1
comp21525_c0_seq1
comp21528_c0_seq1
comp21529_c0_seq1
comp21534_c0_seq1
comp21537_c0_seq1
comp21541_c0_seq1
comp21543_c0_seq1
comp21543_c0_seq2
comp21546_c0_seq1
comp21551_c0_seq1
comp21552_c0_seq1
comp21554_c0_seq1
comp21556_c0_seq1
comp21557_c0_seq1
comp21562_c0_seq1
comp21565_c0_seq1
comp21567_c0_seq1
comp21570_c0_seq1
comp21571_c0_seq1
comp21572_c0_seq1
comp21573_c0_seq1
comp21574_c0_seq1
comp21578_c0_seq1
comp21578_c0_seq2
comp21579_c0_seq1
comp21581_c0_seq1
comp21582_c0_seq1
comp21583_c0_seq1
comp21585_c0_seq1
comp21586_c0_seq1
comp21591_c0_seq1
comp21593_c0_seq1
comp21595_c0_seq1
comp21596_c0_seq1
comp21597_c0_seq1
comp21598_c0_seq1
comp21598_c1_seq1
comp21599_c0_seq1
comp21600_c0_seq1
comp21602_c0_seq1
comp21604_c0_seq1
comp21606_c0_seq1
comp21607_c0_seq1
comp21609_c0_seq1
comp21610_c0_seq1
comp21611_c0_seq1
comp21612_c0_seq1
comp21613_c0_seq1
comp21613_c0_seq2
comp21617_c0_seq1
comp21623_c0_seq1
comp21624_c0_seq1
comp21625_c0_seq1
comp21627_c1_seq1
comp21630_c0_seq1
comp21630_c1_seq1
comp21636_c0_seq1
comp21638_c0_seq1
comp21638_c1_seq1
comp21641_c0_seq1
comp21643_c0_seq1
comp21655_c0_seq1
comp21664_c0_seq1
comp21665_c0_seq1
comp21666_c0_seq1
comp21668_c0_seq1
comp21668_c1_seq1
comp21671_c0_seq1
comp21672_c0_seq1
comp21674_c0_seq1
comp21675_c0_seq1
comp21676_c0_seq1
comp21676_c0_seq2
comp21679_c0_seq1
comp21681_c0_seq1
comp21681_c1_seq1
comp21684_c0_seq1
comp21689_c0_seq1
comp21690_c0_seq1
comp21690_c0_seq2
comp21692_c0_seq1
comp21693_c0_seq1
comp21695_c0_seq1
comp21696_c0_seq1
comp21697_c0_seq1
comp21699_c0_seq1
comp21699_c0_seq2
comp21707_c0_seq1
comp21710_c0_seq1
comp21712_c0_seq1
comp21713_c0_seq1
comp21714_c0_seq1
comp21716_c0_seq1
comp21718_c0_seq1
comp21720_c0_seq1
comp21721_c0_seq1
comp21723_c0_seq1
comp21723_c1_seq1
comp21728_c0_seq1
comp21729_c0_seq1
comp21731_c0_seq1
comp21736_c0_seq1
comp21737_c0_seq1
comp21740_c0_seq1
comp21742_c0_seq1
comp21745_c0_seq1
comp21746_c0_seq1
comp21749_c0_seq1
comp21749_c1_seq1
comp21751_c0_seq1
comp21753_c0_seq1
comp21756_c0_seq1
comp21757_c0_seq1	K01021
comp21758_c0_seq1	K10799
comp21759_c0_seq1
comp21761_c0_seq1
comp21762_c0_seq1
comp21763_c0_seq1
comp21764_c0_seq1
comp21768_c0_seq1
comp21770_c0_seq1
comp21770_c1_seq1
comp21771_c0_seq1
comp21771_c0_seq2
comp21772_c0_seq1	K03538
comp21777_c0_seq1
comp21778_c0_seq1
comp21780_c0_seq1
comp21782_c0_seq1
comp21782_c0_seq2
comp21784_c0_seq1
comp21786_c0_seq1
comp21788_c0_seq1
comp21792_c0_seq1
comp21794_c0_seq1
comp21794_c1_seq1
comp21797_c0_seq1
comp21797_c1_seq1
comp21798_c0_seq1
comp21801_c0_seq1
comp21802_c0_seq1
comp21803_c0_seq1
comp21808_c0_seq1
comp21811_c0_seq1
comp21813_c0_seq1
comp21816_c0_seq1
comp21818_c0_seq1
comp21822_c0_seq1
comp21823_c0_seq1
comp21825_c0_seq1
comp21827_c0_seq1
comp21837_c0_seq1
comp21840_c0_seq1
comp21842_c0_seq1
comp21844_c0_seq1
comp21846_c0_seq1
comp21848_c0_seq1
comp21850_c0_seq1
comp21855_c0_seq1
comp21857_c0_seq1
comp21859_c0_seq1
comp21868_c0_seq1
comp21871_c0_seq1
comp21872_c0_seq1
comp21873_c0_seq1
comp21875_c0_seq1
comp21877_c0_seq1
comp21879_c0_seq1
comp21882_c0_seq1
comp21883_c0_seq1
comp21883_c1_seq1
comp21885_c0_seq1
comp21886_c0_seq1
comp21887_c0_seq1
comp21889_c0_seq1
comp21890_c0_seq1
comp21891_c0_seq1
comp21893_c0_seq1
comp21894_c0_seq1
comp21895_c0_seq1
comp21895_c0_seq2
comp21896_c0_seq1
comp21897_c0_seq1
comp21901_c0_seq1
comp21910_c0_seq1
comp21910_c0_seq2
comp21911_c0_seq1	K14488
comp21912_c0_seq1
comp21912_c0_seq2
comp21914_c0_seq1	K14003
comp21915_c0_seq1
comp21916_c0_seq1
comp21917_c0_seq1
comp21919_c0_seq1
comp21920_c0_seq1
comp21921_c0_seq1
comp21923_c0_seq1
comp21925_c0_seq1
comp21926_c0_seq1
comp21929_c0_seq1
comp21933_c0_seq1
comp21934_c0_seq1
comp21935_c0_seq1
comp21936_c0_seq1
comp21937_c0_seq1
comp21940_c0_seq1
comp21940_c1_seq1
comp21942_c0_seq1
comp21944_c0_seq1
comp21945_c0_seq1
comp21947_c0_seq1
comp21952_c0_seq1
comp21956_c0_seq1
comp21958_c0_seq1
comp21958_c1_seq1
comp21959_c0_seq1
comp21962_c0_seq1
comp21964_c0_seq1
comp21964_c1_seq1
comp21966_c0_seq1
comp21970_c0_seq1
comp21971_c0_seq1
comp21974_c0_seq1	K05730
comp21976_c0_seq1
comp21983_c0_seq1
comp21986_c0_seq1
comp21987_c0_seq1
comp22000_c0_seq1
comp22002_c0_seq1
comp22005_c0_seq1
comp22005_c0_seq2
comp22006_c0_seq1
comp22007_c0_seq1
comp22008_c0_seq1
comp22009_c0_seq1
comp22010_c0_seq1
comp22015_c0_seq1
comp22017_c0_seq1
comp22020_c0_seq1
comp22021_c0_seq1
comp22023_c0_seq1
comp22023_c1_seq1
comp22024_c0_seq1
comp22025_c0_seq1
comp22026_c0_seq1
comp22027_c0_seq1
comp22029_c0_seq1
comp22033_c0_seq1
comp22034_c0_seq1
comp22035_c0_seq1
comp22037_c0_seq1
comp22045_c0_seq1
comp22047_c0_seq1
comp22048_c0_seq1
comp22048_c1_seq1
comp22049_c0_seq1
comp22051_c0_seq1
comp22052_c0_seq1
comp22053_c0_seq1
comp22054_c0_seq1
comp22055_c0_seq1
comp22055_c0_seq2
comp22057_c0_seq1
comp22063_c0_seq1
comp22068_c0_seq1
comp22070_c0_seq1
comp22071_c0_seq1
comp22073_c0_seq1
comp22073_c1_seq1
comp22078_c0_seq1
comp22079_c0_seq1
comp22082_c0_seq1
comp22083_c0_seq1
comp22084_c0_seq1
comp22085_c0_seq1
comp22090_c0_seq1
comp22094_c0_seq1
comp22096_c0_seq1
comp22097_c0_seq1
comp22101_c0_seq1
comp22102_c0_seq1
comp22102_c0_seq2
comp22105_c0_seq1
comp22108_c0_seq1
comp22109_c0_seq1
comp22115_c0_seq1
comp22117_c0_seq1
comp22118_c0_seq1
comp22119_c0_seq1
comp22122_c0_seq1
comp22125_c0_seq1
comp22126_c0_seq1
comp22128_c0_seq1
comp22131_c0_seq1
comp22131_c0_seq2
comp22132_c0_seq1	K11655
comp22145_c0_seq1
comp22147_c0_seq1
comp22148_c0_seq1
comp22149_c0_seq1
comp22150_c0_seq1
comp22151_c0_seq1
comp22153_c0_seq1
comp22154_c0_seq1
comp22165_c0_seq1
comp22168_c0_seq1
comp22169_c0_seq1
comp22170_c0_seq1
comp22172_c0_seq1
comp22174_c0_seq1
comp22178_c0_seq1
comp22178_c0_seq2
comp22180_c0_seq1
comp22181_c1_seq1
comp22186_c0_seq1
comp22187_c0_seq1
comp22187_c0_seq2
comp22188_c0_seq1
comp22190_c0_seq1
comp22191_c0_seq1
comp22193_c0_seq1
comp22195_c0_seq1
comp22195_c1_seq1
comp22196_c0_seq1	K11651
comp22201_c0_seq1
comp22203_c0_seq1
comp22204_c0_seq1
comp22207_c0_seq1
comp22210_c0_seq1
comp22210_c1_seq1
comp22211_c0_seq1
comp22212_c0_seq1
comp22214_c0_seq1
comp22215_c0_seq1
comp22216_c0_seq1
comp22217_c0_seq1
comp22221_c0_seq1
comp22227_c0_seq1
comp22230_c0_seq1
comp22233_c0_seq1
comp22235_c0_seq1
comp22235_c0_seq2
comp22238_c0_seq1
comp22241_c0_seq1
comp22242_c0_seq1
comp22244_c0_seq1
comp22246_c0_seq1
comp22247_c0_seq1
comp22248_c0_seq1
comp22249_c0_seq1
comp22250_c0_seq1
comp22252_c0_seq1
comp22253_c0_seq1
comp22254_c0_seq1
comp22257_c0_seq1
comp22258_c0_seq1
comp22262_c0_seq1
comp22263_c0_seq1
comp22265_c0_seq1
comp22267_c0_seq1
comp22268_c0_seq1
comp22272_c0_seq1
comp22275_c0_seq1
comp22276_c0_seq1
comp22278_c0_seq1
comp22284_c0_seq1
comp22285_c0_seq1
comp22287_c0_seq1
comp22289_c0_seq1
comp22293_c0_seq1
comp22295_c0_seq1
comp22297_c0_seq1
comp22301_c0_seq1
comp22303_c0_seq1
comp22303_c1_seq1
comp22304_c0_seq1
comp22309_c0_seq1
comp22309_c1_seq1
comp22310_c0_seq1
comp22310_c0_seq2
comp22312_c0_seq1
comp22314_c0_seq1
comp22316_c0_seq1
comp22318_c0_seq1
comp22322_c0_seq1
comp22323_c0_seq1
comp22323_c1_seq1
comp22325_c0_seq1
comp22327_c0_seq1
comp22332_c0_seq1
comp22333_c0_seq1
comp22335_c0_seq1
comp22336_c0_seq1
comp22337_c0_seq1
comp22338_c0_seq1
comp22338_c1_seq1
comp22351_c0_seq1
comp22352_c0_seq1
comp22353_c0_seq1
comp22359_c0_seq1
comp22360_c0_seq1
comp22366_c0_seq1
comp22369_c0_seq1
comp22370_c0_seq1
comp22373_c0_seq1
comp22374_c0_seq1
comp22376_c0_seq1
comp22378_c0_seq1
comp22379_c0_seq1
comp22380_c0_seq1
comp22381_c0_seq1
comp22387_c0_seq1
comp22393_c0_seq1
comp22395_c0_seq1
comp22396_c0_seq1
comp22399_c0_seq1
comp22402_c0_seq1
comp22402_c1_seq1
comp22403_c0_seq1
comp22404_c0_seq1
comp22406_c0_seq1
comp22407_c0_seq1
comp22409_c0_seq1
comp22413_c0_seq1
comp22413_c0_seq2
comp22416_c0_seq1
comp22417_c0_seq1
comp22418_c0_seq1
comp22420_c0_seq1
comp22422_c0_seq1
comp22423_c0_seq1
comp22424_c0_seq1
comp22425_c0_seq1
comp22426_c0_seq1
comp22428_c0_seq1
comp22430_c0_seq1
comp22431_c0_seq1
comp22433_c0_seq1
comp22437_c0_seq1
comp22437_c0_seq2
comp22441_c0_seq1
comp22442_c0_seq1
comp22448_c0_seq1
comp22451_c0_seq1
comp22461_c0_seq1
comp22463_c0_seq1
comp22464_c0_seq1
comp22464_c0_seq2
comp22466_c0_seq1
comp22467_c0_seq1
comp22467_c0_seq2
comp22468_c0_seq1
comp22470_c0_seq1
comp22474_c0_seq1
comp22474_c1_seq1
comp22476_c0_seq1
comp22479_c0_seq1
comp22481_c0_seq1
comp22484_c0_seq1
comp22485_c0_seq1
comp22487_c0_seq1
comp22490_c0_seq1
comp22493_c0_seq1
comp22493_c0_seq2
comp22495_c0_seq1
comp22495_c1_seq1
comp22497_c0_seq1
comp22498_c0_seq1
comp22502_c0_seq1
comp22503_c0_seq1
comp22507_c0_seq1
comp22507_c0_seq2
comp22510_c0_seq1
comp22511_c0_seq1
comp22513_c0_seq1
comp22522_c0_seq1
comp22525_c0_seq1
comp22529_c0_seq1
comp22530_c0_seq1
comp22530_c1_seq1
comp22531_c0_seq1
comp22533_c0_seq1
comp22541_c0_seq1
comp22542_c0_seq1
comp22544_c0_seq1
comp22545_c0_seq1
comp22551_c0_seq1
comp22552_c0_seq1
comp22553_c0_seq1
comp22555_c0_seq1
comp22556_c0_seq1
comp22559_c0_seq1
comp22560_c0_seq1
comp22561_c0_seq1
comp22564_c0_seq1
comp22573_c0_seq1
comp22579_c0_seq1
comp22581_c0_seq1
comp22586_c0_seq1
comp22590_c0_seq1
comp22590_c0_seq2
comp22591_c0_seq1
comp22592_c0_seq1
comp22601_c0_seq1	K05108
comp22601_c0_seq2
comp22602_c0_seq1
comp22607_c0_seq1
comp22608_c0_seq1
comp22610_c0_seq1
comp22612_c0_seq1
comp22612_c1_seq1
comp22617_c0_seq1
comp22621_c0_seq1
comp22623_c0_seq1
comp22626_c0_seq1
comp22628_c0_seq1
comp22630_c0_seq1
comp22633_c0_seq1
comp22634_c0_seq1
comp22635_c0_seq1
comp22636_c0_seq1
comp22640_c0_seq1
comp22643_c0_seq1
comp22644_c0_seq1
comp22645_c0_seq1
comp22649_c0_seq1
comp22650_c0_seq1
comp22653_c0_seq1
comp22654_c0_seq1
comp22657_c0_seq1
comp22658_c0_seq1
comp22661_c0_seq1
comp22666_c0_seq1
comp22668_c0_seq1
comp22669_c0_seq1
comp22672_c0_seq1
comp22675_c0_seq1
comp22677_c0_seq1
comp22678_c0_seq1
comp22679_c0_seq1
comp22688_c0_seq1
comp22689_c0_seq1
comp22692_c0_seq1
comp22693_c0_seq1
comp22696_c0_seq1
comp22697_c0_seq1
comp22699_c0_seq1
comp22700_c0_seq1
comp22701_c0_seq1
comp22702_c0_seq1
comp22703_c0_seq1
comp22704_c0_seq1
comp22706_c0_seq1
comp22708_c0_seq1
comp22709_c0_seq1
comp22712_c0_seq1
comp22713_c0_seq1
comp22719_c0_seq1
comp22723_c0_seq1
comp22724_c0_seq1
comp22727_c0_seq1
comp22728_c0_seq1
comp22730_c0_seq1
comp22730_c1_seq1
comp22731_c0_seq1
comp22732_c0_seq1
comp22739_c0_seq1
comp22740_c0_seq1
comp22742_c0_seq1
comp22743_c0_seq1
comp22747_c0_seq1
comp22748_c0_seq1
comp22748_c0_seq2
comp22749_c0_seq1
comp22751_c0_seq1
comp22754_c0_seq1
comp22755_c0_seq1
comp22759_c0_seq1
comp22762_c0_seq1
comp22764_c0_seq1
comp22766_c0_seq1
comp22770_c0_seq1
comp22779_c0_seq1
comp22784_c1_seq1
comp22786_c0_seq1
comp22788_c0_seq1
comp22790_c0_seq1
comp22792_c0_seq1
comp22795_c0_seq1
comp22800_c0_seq1
comp22806_c0_seq1
comp22809_c0_seq1
comp22810_c0_seq1
comp22811_c0_seq1
comp22815_c0_seq1
comp22816_c0_seq1
comp22820_c0_seq1
comp22823_c0_seq1
comp22827_c0_seq1
comp22828_c0_seq1
comp22830_c0_seq1
comp22831_c0_seq1
comp22831_c1_seq1
comp22832_c0_seq1
comp22835_c0_seq1
comp22838_c0_seq1
comp22840_c0_seq1
comp22841_c0_seq1
comp22847_c0_seq1
comp22848_c0_seq1
comp22849_c0_seq1
comp22850_c0_seq1
comp22852_c0_seq1
comp22856_c0_seq1
comp22857_c0_seq1
comp22857_c0_seq2	K02921
comp22859_c0_seq1
comp22859_c1_seq1
comp22860_c0_seq1
comp22863_c0_seq1
comp22867_c0_seq1
comp22868_c0_seq1
comp22869_c0_seq1
comp22871_c0_seq1
comp22871_c0_seq2
comp22873_c0_seq1
comp22882_c0_seq1
comp22882_c0_seq2
comp22887_c0_seq1
comp22889_c0_seq1
comp22890_c0_seq1
comp22891_c0_seq1
comp22893_c0_seq1
comp22895_c0_seq1
comp22900_c0_seq1
comp22902_c0_seq1
comp22903_c0_seq1
comp22903_c1_seq1
comp22905_c0_seq1
comp22907_c0_seq1
comp22908_c0_seq1
comp22914_c0_seq1
comp22917_c0_seq1
comp22920_c0_seq1
comp22922_c0_seq1
comp22922_c1_seq1
comp22924_c0_seq1
comp22926_c0_seq1
comp22929_c0_seq1
comp22930_c0_seq1
comp22930_c1_seq1
comp22933_c0_seq1
comp22937_c0_seq1
comp22941_c0_seq1
comp22942_c0_seq1
comp22942_c0_seq2
comp22943_c0_seq1
comp22945_c0_seq1
comp22947_c0_seq1
comp22949_c0_seq1
comp22950_c0_seq1
comp22950_c0_seq2
comp22951_c0_seq1
comp22955_c0_seq1
comp22956_c0_seq1
comp22966_c0_seq1
comp22968_c0_seq1
comp22971_c0_seq1
comp22973_c0_seq1
comp22979_c0_seq1
comp22986_c0_seq1
comp22987_c0_seq1
comp22988_c0_seq1
comp22989_c0_seq1
comp22990_c0_seq1
comp22991_c0_seq1
comp22991_c1_seq1
comp22995_c0_seq1
comp22996_c0_seq1
comp22997_c0_seq1
comp22998_c0_seq1
comp23005_c0_seq1
comp23006_c0_seq1
comp23007_c0_seq1
comp23008_c0_seq1
comp23009_c0_seq1
comp23014_c0_seq1
comp23016_c0_seq1
comp23017_c0_seq1
comp23017_c0_seq2
comp23019_c0_seq1
comp23020_c0_seq1
comp23025_c0_seq1
comp23027_c0_seq1
comp23033_c0_seq1
comp23034_c0_seq1
comp23037_c0_seq1
comp23038_c0_seq1
comp23039_c0_seq1
comp23040_c0_seq1
comp23045_c0_seq1	K10268
comp23045_c1_seq1
comp23046_c0_seq1
comp23046_c1_seq1
comp23048_c0_seq1
comp23058_c0_seq1
comp23060_c0_seq1
comp23063_c0_seq1
comp23064_c0_seq1
comp23067_c0_seq1
comp23068_c0_seq1
comp23069_c0_seq1
comp23072_c0_seq1
comp23073_c0_seq1
comp23073_c1_seq1
comp23074_c0_seq1
comp23077_c0_seq1	K15112
comp23083_c0_seq1
comp23084_c0_seq1	K17783
comp23085_c0_seq1
comp23086_c0_seq1
comp23092_c0_seq1
comp23098_c0_seq1
comp23102_c0_seq1
comp23106_c0_seq1
comp23110_c0_seq1
comp23110_c1_seq1
comp23114_c0_seq1
comp23116_c0_seq1
comp23118_c0_seq1
comp23120_c0_seq1
comp23120_c1_seq1
comp23125_c0_seq1
comp23127_c0_seq1
comp23127_c1_seq1
comp23128_c0_seq1
comp23130_c0_seq1
comp23130_c0_seq2
comp23131_c0_seq1
comp23132_c0_seq1
comp23133_c0_seq1
comp23138_c0_seq1
comp23143_c0_seq1
comp23147_c0_seq1
comp23151_c0_seq1
comp23151_c0_seq2
comp23153_c0_seq1
comp23156_c0_seq1
comp23161_c0_seq1
comp23162_c0_seq1
comp23168_c0_seq1
comp23172_c0_seq1
comp23175_c0_seq1
comp23176_c0_seq1
comp23176_c0_seq2
comp23185_c0_seq1
comp23186_c0_seq1
comp23186_c0_seq2
comp23188_c0_seq1
comp23188_c0_seq2
comp23189_c0_seq1
comp23190_c0_seq1
comp23191_c0_seq1
comp23192_c0_seq1
comp23194_c0_seq1
comp23195_c0_seq1
comp23198_c0_seq1
comp23198_c0_seq2
comp23199_c0_seq1
comp23199_c1_seq1
comp23201_c0_seq1
comp23210_c0_seq1
comp23211_c0_seq1
comp23216_c0_seq1
comp23218_c0_seq1
comp23220_c0_seq1
comp23230_c0_seq1
comp23232_c0_seq1
comp23232_c0_seq2
comp23235_c0_seq1
comp23236_c0_seq1
comp23237_c0_seq1
comp23237_c1_seq1
comp23239_c0_seq1
comp23240_c0_seq1
comp23241_c0_seq1
comp23242_c0_seq1
comp23243_c0_seq1
comp23245_c0_seq1
comp23248_c0_seq1
comp23250_c0_seq1
comp23252_c0_seq1
comp23253_c0_seq1
comp23258_c0_seq1
comp23259_c0_seq1
comp23260_c0_seq1
comp23265_c0_seq1
comp23265_c1_seq1
comp23271_c0_seq1
comp23280_c0_seq1
comp23283_c0_seq1	K11860
comp23284_c0_seq1
comp23289_c0_seq1
comp23290_c0_seq1
comp23292_c0_seq1
comp23294_c0_seq1
comp23295_c0_seq1
comp23296_c0_seq1
comp23299_c0_seq1
comp23302_c0_seq1	K05746
comp23302_c0_seq2	K05746
comp23303_c0_seq1
comp23305_c0_seq1
comp23306_c0_seq1
comp23306_c0_seq2
comp23307_c0_seq1
comp23308_c0_seq1
comp23310_c0_seq1
comp23311_c0_seq1
comp23312_c0_seq1
comp23313_c0_seq1
comp23321_c0_seq1
comp23325_c0_seq1
comp23326_c0_seq1
comp23330_c0_seq1
comp23333_c0_seq1
comp23337_c0_seq1
comp23337_c1_seq1
comp23339_c0_seq1
comp23341_c0_seq1
comp23345_c0_seq1
comp23347_c0_seq1
comp23350_c0_seq1
comp23352_c0_seq1
comp23354_c0_seq1
comp23356_c0_seq1
comp23358_c0_seq1
comp23360_c0_seq1
comp23361_c0_seq1
comp23361_c0_seq2
comp23363_c0_seq1
comp23364_c0_seq1
comp23367_c0_seq1
comp23367_c0_seq2
comp23368_c0_seq1
comp23369_c0_seq1
comp23370_c0_seq1
comp23376_c0_seq1
comp23380_c0_seq1
comp23381_c0_seq1
comp23383_c0_seq1
comp23384_c0_seq1
comp23385_c0_seq1
comp23387_c0_seq1
comp23389_c0_seq1
comp23391_c0_seq1
comp23393_c0_seq1
comp23400_c0_seq1
comp23402_c0_seq1
comp23405_c0_seq1
comp23406_c0_seq1
comp23409_c0_seq1	K01110
comp23411_c0_seq1
comp23412_c0_seq1
comp23416_c0_seq1
comp23417_c0_seq1
comp23421_c0_seq1
comp23424_c0_seq1
comp23426_c0_seq1
comp23427_c0_seq1
comp23427_c0_seq2
comp23430_c0_seq1
comp23433_c0_seq1
comp23437_c0_seq1
comp23438_c0_seq1
comp23440_c0_seq1
comp23441_c0_seq1
comp23443_c0_seq1
comp23447_c0_seq1
comp23450_c0_seq1
comp23452_c0_seq1
comp23458_c0_seq1
comp23460_c0_seq1
comp23461_c0_seq1	K16748
comp23462_c0_seq1
comp23464_c0_seq1
comp23465_c0_seq1
comp23465_c0_seq2
comp23466_c0_seq1
comp23467_c0_seq1
comp23473_c0_seq1
comp23475_c0_seq1
comp23477_c0_seq1
comp23480_c0_seq1
comp23482_c0_seq1
comp23483_c0_seq1
comp23485_c0_seq1
comp23487_c0_seq1
comp23491_c0_seq1
comp23493_c0_seq1
comp23493_c0_seq2
comp23497_c0_seq1
comp23500_c0_seq1
comp23500_c1_seq1
comp23501_c0_seq1
comp23501_c0_seq2
comp23503_c0_seq1
comp23506_c0_seq1
comp23507_c0_seq1
comp23510_c0_seq1
comp23512_c0_seq1
comp23516_c0_seq1
comp23519_c0_seq1
comp23520_c0_seq1
comp23521_c0_seq1
comp23524_c0_seq1
comp23526_c0_seq1
comp23528_c0_seq1
comp23530_c0_seq1
comp23533_c0_seq1
comp23534_c0_seq1
comp23539_c0_seq1
comp23540_c0_seq1
comp23541_c0_seq1
comp23543_c0_seq1
comp23544_c0_seq1
comp23545_c0_seq1
comp23546_c0_seq1
comp23548_c0_seq1
comp23549_c0_seq1
comp23551_c0_seq1
comp23556_c0_seq1
comp23557_c0_seq1
comp23559_c0_seq1
comp23560_c0_seq1
comp23560_c0_seq2
comp23562_c0_seq1
comp23564_c0_seq1
comp23566_c0_seq1
comp23570_c0_seq1
comp23573_c0_seq1
comp23574_c0_seq1
comp23579_c0_seq1
comp23588_c0_seq1
comp23590_c0_seq1
comp23593_c0_seq1
comp23596_c0_seq1	K02948
comp23596_c1_seq1
comp23597_c0_seq1
comp23600_c0_seq1
comp23601_c0_seq1
comp23602_c0_seq1
comp23605_c0_seq1
comp23606_c0_seq1
comp23608_c0_seq1
comp23613_c0_seq1
comp23617_c0_seq1
comp23618_c0_seq1
comp23622_c0_seq1
comp23628_c0_seq1
comp23632_c0_seq1
comp23634_c0_seq1
comp23637_c0_seq1
comp23639_c0_seq1
comp23642_c0_seq1
comp23642_c1_seq1
comp23644_c0_seq1
comp23647_c0_seq1
comp23647_c0_seq2
comp23648_c0_seq1
comp23648_c0_seq2	K13210
comp23649_c0_seq1
comp23653_c0_seq1
comp23658_c0_seq1
comp23659_c0_seq1
comp23660_c0_seq1
comp23663_c0_seq1
comp23664_c0_seq1
comp23665_c0_seq1
comp23667_c0_seq1
comp23668_c0_seq1
comp23668_c0_seq2
comp23669_c0_seq1
comp23670_c0_seq1
comp23670_c1_seq1
comp23672_c0_seq1
comp23674_c0_seq1
comp23680_c0_seq1
comp23680_c0_seq2
comp23681_c0_seq1
comp23682_c0_seq1
comp23683_c0_seq1
comp23687_c0_seq1
comp23689_c0_seq1
comp23690_c0_seq1
comp23690_c0_seq2
comp23693_c0_seq1
comp23699_c0_seq1
comp23702_c0_seq1
comp23702_c1_seq1
comp23705_c0_seq1
comp23706_c0_seq1
comp23707_c0_seq1
comp23707_c1_seq1
comp23712_c0_seq1
comp23715_c0_seq1
comp23717_c0_seq1
comp23718_c0_seq1
comp23720_c0_seq1
comp23724_c0_seq1
comp23726_c0_seq1
comp23729_c0_seq1
comp23731_c0_seq1
comp23741_c0_seq1
comp23748_c0_seq1
comp23753_c0_seq1
comp23757_c0_seq1
comp23758_c0_seq1
comp23761_c0_seq1
comp23766_c0_seq1
comp23768_c0_seq1
comp23770_c0_seq1
comp23773_c0_seq1
comp23773_c0_seq2
comp23775_c0_seq1
comp23780_c0_seq1
comp23783_c0_seq1
comp23784_c0_seq1
comp23786_c0_seq1
comp23788_c0_seq1
comp23790_c0_seq1
comp23790_c1_seq1
comp23792_c0_seq1
comp23795_c0_seq1
comp23796_c0_seq1
comp23798_c0_seq1
comp23800_c0_seq1
comp23805_c0_seq1
comp23805_c0_seq2
comp23809_c0_seq1
comp23810_c0_seq1
comp23811_c0_seq1
comp23812_c0_seq1
comp23812_c1_seq1
comp23813_c0_seq1
comp23816_c0_seq1
comp23816_c0_seq2
comp23817_c0_seq1
comp23822_c0_seq1
comp23823_c0_seq1
comp23823_c1_seq1
comp23825_c0_seq1
comp23827_c0_seq1
comp23835_c0_seq1
comp23841_c0_seq1
comp23849_c0_seq1
comp23851_c0_seq1
comp23855_c0_seq1
comp23856_c0_seq1
comp23858_c0_seq1
comp23858_c1_seq1
comp23863_c0_seq1
comp23866_c0_seq1
comp23871_c0_seq1
comp23873_c0_seq1
comp23878_c0_seq1
comp23882_c0_seq1
comp23883_c0_seq1
comp23883_c1_seq1
comp23887_c0_seq1
comp23889_c0_seq1
comp23890_c0_seq1
comp23893_c0_seq1
comp23893_c1_seq1
comp23894_c0_seq1	K15620
comp23896_c0_seq1
comp23897_c0_seq1
comp23899_c0_seq1
comp23899_c1_seq1
comp23903_c0_seq1
comp23904_c0_seq1
comp23905_c0_seq1
comp23906_c0_seq1
comp23912_c0_seq1
comp23912_c1_seq1
comp23914_c0_seq1
comp23915_c0_seq1
comp23916_c0_seq1
comp23921_c0_seq1
comp23926_c0_seq1
comp23927_c0_seq1
comp23927_c1_seq1
comp23928_c0_seq1
comp23929_c0_seq1
comp23929_c1_seq1
comp23931_c0_seq1
comp23932_c0_seq1
comp23935_c0_seq1
comp23936_c0_seq1
comp23936_c0_seq2
comp23937_c0_seq1
comp23938_c0_seq1
comp23940_c0_seq1
comp23941_c0_seq1
comp23945_c0_seq1
comp23946_c0_seq1	K02951
comp23948_c0_seq1
comp23948_c0_seq2
comp23949_c0_seq1
comp23951_c0_seq1
comp23953_c0_seq1
comp23960_c0_seq1
comp23962_c0_seq1
comp23964_c0_seq1
comp23966_c0_seq1
comp23967_c0_seq1
comp23968_c0_seq1
comp23969_c0_seq1
comp23970_c0_seq1
comp23971_c0_seq1
comp23975_c0_seq1
comp23975_c0_seq2
comp23978_c0_seq1
comp23982_c0_seq1
comp23983_c0_seq1
comp23987_c0_seq1
comp23988_c0_seq1
comp23989_c0_seq1
comp23990_c0_seq1
comp23992_c0_seq1
comp23993_c0_seq1
comp23993_c1_seq1
comp23995_c0_seq1
comp23996_c0_seq1
comp23997_c0_seq1	K06689
comp24003_c0_seq1
comp24004_c0_seq1
comp24005_c0_seq1
comp24008_c0_seq1
comp24011_c0_seq1
comp24015_c0_seq1
comp24015_c1_seq1
comp24018_c0_seq1
comp24021_c0_seq1
comp24022_c0_seq1
comp24024_c0_seq1
comp24025_c0_seq1
comp24026_c0_seq1
comp24030_c0_seq1
comp24031_c0_seq1
comp24032_c0_seq1
comp24035_c0_seq1
comp24036_c0_seq1
comp24038_c0_seq1
comp24039_c0_seq1
comp24039_c0_seq2
comp24042_c0_seq1
comp24045_c0_seq1
comp24046_c0_seq1
comp24049_c0_seq1
comp24051_c0_seq1
comp24054_c0_seq1
comp24058_c0_seq1
comp24063_c0_seq1
comp24070_c0_seq1
comp24071_c0_seq1
comp24072_c0_seq1
comp24074_c0_seq1
comp24076_c0_seq1	K05628
comp24082_c0_seq1
comp24085_c0_seq1
comp24087_c0_seq1
comp24091_c0_seq1
comp24091_c0_seq2
comp24093_c0_seq1
comp24094_c0_seq1
comp24095_c0_seq1
comp24095_c1_seq1
comp24096_c0_seq1
comp24098_c0_seq1
comp24099_c0_seq1
comp24100_c0_seq1
comp24101_c0_seq1
comp24103_c0_seq1
comp24104_c0_seq1
comp24104_c0_seq2
comp24105_c0_seq1
comp24106_c0_seq1
comp24106_c0_seq2
comp24107_c0_seq1
comp24108_c0_seq1
comp24109_c0_seq1
comp24110_c0_seq1
comp24116_c0_seq1
comp24119_c0_seq1
comp24120_c0_seq1
comp24123_c0_seq1
comp24125_c0_seq1
comp24128_c0_seq1
comp24129_c0_seq1
comp24135_c0_seq1
comp24139_c0_seq1
comp24139_c0_seq2
comp24145_c0_seq1
comp24146_c0_seq1
comp24149_c0_seq1
comp24150_c0_seq1
comp24152_c0_seq1
comp24154_c0_seq1
comp24154_c0_seq2
comp24159_c0_seq1
comp24163_c0_seq1
comp24165_c0_seq1
comp24175_c0_seq1
comp24176_c0_seq1
comp24179_c0_seq1
comp24182_c0_seq1
comp24183_c0_seq1
comp24184_c0_seq1
comp24185_c0_seq1
comp24186_c0_seq1
comp24190_c0_seq1
comp24190_c1_seq1
comp24193_c0_seq1
comp24200_c0_seq1
comp24202_c0_seq1
comp24206_c0_seq1
comp24209_c0_seq1
comp24212_c0_seq1
comp24219_c0_seq1
comp24220_c0_seq1
comp24222_c0_seq1
comp24225_c0_seq1
comp24231_c0_seq1
comp24231_c1_seq1
comp24232_c0_seq1
comp24233_c0_seq1
comp24235_c0_seq1
comp24236_c0_seq1
comp24237_c0_seq1
comp24239_c0_seq1
comp24242_c0_seq1
comp24243_c0_seq1
comp24244_c0_seq1
comp24247_c0_seq1
comp24251_c0_seq1
comp24259_c0_seq1
comp24260_c0_seq1
comp24260_c1_seq1
comp24261_c0_seq1
comp24262_c0_seq1
comp24263_c0_seq1
comp24265_c0_seq1
comp24269_c0_seq1
comp24271_c0_seq1
comp24276_c0_seq1
comp24279_c0_seq1
comp24282_c0_seq1
comp24283_c0_seq1
comp24284_c0_seq1
comp24284_c0_seq2
comp24285_c0_seq1
comp24287_c0_seq1
comp24290_c0_seq1
comp24291_c0_seq1
comp24291_c1_seq1
comp24293_c0_seq1
comp24297_c0_seq1
comp24299_c0_seq1
comp24300_c0_seq1
comp24302_c0_seq1
comp24303_c0_seq1
comp24304_c0_seq1	K04454
comp24305_c0_seq1
comp24308_c0_seq1
comp24311_c0_seq1
comp24314_c0_seq1
comp24314_c0_seq2
comp24319_c0_seq1
comp24320_c0_seq1
comp24327_c0_seq1
comp24328_c0_seq1
comp24329_c0_seq1
comp24329_c1_seq1
comp24331_c0_seq1
comp24333_c0_seq1
comp24334_c0_seq1
comp24337_c0_seq1
comp24339_c0_seq1
comp24343_c0_seq1
comp24348_c0_seq1
comp24349_c0_seq1
comp24353_c0_seq1
comp24354_c0_seq1
comp24359_c0_seq1
comp24362_c0_seq1
comp24367_c0_seq1
comp24368_c0_seq1
comp24368_c0_seq2
comp24374_c0_seq1
comp24376_c0_seq1
comp24377_c0_seq1
comp24378_c0_seq1
comp24380_c0_seq1
comp24385_c0_seq1
comp24386_c0_seq1
comp24387_c0_seq1
comp24390_c0_seq1
comp24391_c0_seq1
comp24392_c0_seq1
comp24393_c0_seq1
comp24399_c0_seq1
comp24399_c0_seq2
comp24401_c0_seq1
comp24405_c0_seq1
comp24407_c0_seq1
comp24409_c0_seq1
comp24411_c0_seq1
comp24414_c0_seq1
comp24417_c0_seq1
comp24421_c0_seq1
comp24422_c0_seq1
comp24424_c0_seq1
comp24425_c0_seq1
comp24428_c0_seq1
comp24429_c0_seq1
comp24431_c0_seq1
comp24431_c0_seq2
comp24434_c0_seq1
comp24434_c0_seq2
comp24437_c0_seq1
comp24441_c0_seq1
comp24443_c0_seq1
comp24445_c0_seq1
comp24448_c0_seq1
comp24450_c0_seq1
comp24455_c0_seq1
comp24457_c0_seq1
comp24460_c0_seq1
comp24461_c0_seq1
comp24464_c0_seq1
comp24466_c0_seq1
comp24470_c0_seq1
comp24471_c0_seq1
comp24474_c0_seq1
comp24476_c0_seq1
comp24480_c0_seq1
comp24481_c0_seq1
comp24482_c0_seq1	K02901
comp24487_c0_seq1
comp24488_c0_seq1
comp24489_c0_seq1
comp24498_c0_seq1
comp24501_c0_seq1
comp24502_c0_seq1
comp24506_c0_seq1
comp24506_c0_seq2
comp24507_c0_seq1
comp24508_c0_seq1
comp24509_c0_seq1
comp24510_c0_seq1
comp24518_c0_seq1
comp24522_c0_seq1	K03033
comp24525_c0_seq1	K15198
comp24526_c0_seq1
comp24527_c0_seq1
comp24527_c0_seq2
comp24539_c0_seq1
comp24539_c1_seq1
comp24542_c0_seq1
comp24545_c0_seq1
comp24546_c0_seq1
comp24547_c0_seq1
comp24550_c0_seq1
comp24556_c0_seq1
comp24557_c0_seq1
comp24560_c0_seq1
comp24561_c0_seq1
comp24561_c0_seq2
comp24567_c0_seq1
comp24573_c0_seq1
comp24580_c0_seq1
comp24582_c0_seq1	K14797
comp24584_c0_seq1	K00236
comp24590_c0_seq1
comp24591_c0_seq1
comp24598_c0_seq1
comp24600_c0_seq1
comp24601_c0_seq1
comp24604_c0_seq1
comp24606_c0_seq1
comp24607_c0_seq1
comp24611_c0_seq1
comp24613_c0_seq1	K03956
comp24614_c0_seq1
comp24615_c0_seq1
comp24617_c0_seq1
comp24619_c0_seq1
comp24619_c0_seq2
comp24620_c0_seq1
comp24623_c0_seq1
comp24625_c0_seq1
comp24628_c0_seq1
comp24629_c0_seq1	K12571
comp24630_c0_seq1
comp24631_c0_seq1
comp24632_c0_seq1	K02147
comp24644_c0_seq1
comp24649_c0_seq1
comp24649_c0_seq2
comp24652_c0_seq1
comp24657_c0_seq1
comp24658_c0_seq1
comp24660_c0_seq1	K16749
comp24660_c0_seq2
comp24663_c0_seq1
comp24665_c0_seq1
comp24667_c0_seq1	K10573
comp24669_c0_seq1
comp24670_c0_seq1	K03861
comp24671_c0_seq1
comp24675_c0_seq1
comp24682_c0_seq1
comp24683_c0_seq1
comp24688_c0_seq1
comp24689_c0_seq1
comp24693_c0_seq1
comp24694_c0_seq1
comp24694_c0_seq2
comp24699_c0_seq1
comp24700_c0_seq1
comp24705_c0_seq1
comp24706_c0_seq1
comp24709_c0_seq1
comp24710_c0_seq1
comp24713_c0_seq1
comp24714_c0_seq1
comp24725_c0_seq1
comp24727_c0_seq1
comp24729_c0_seq1
comp24735_c0_seq1	K12375
comp24737_c0_seq1
comp24737_c0_seq2
comp24738_c0_seq1
comp24745_c0_seq1
comp24747_c0_seq1
comp24747_c0_seq2
comp24748_c0_seq1	K14165
comp24753_c0_seq1
comp24755_c0_seq1
comp24755_c0_seq2
comp24757_c0_seq1
comp24757_c0_seq2	K10427
comp24761_c0_seq1
comp24764_c0_seq1	K02149
comp24768_c0_seq1
comp24768_c0_seq2
comp24772_c0_seq1
comp24772_c0_seq2
comp24778_c0_seq1
comp24779_c0_seq1
comp24780_c0_seq1
comp24783_c0_seq1
comp24784_c0_seq1
comp24784_c1_seq1
comp24785_c0_seq1
comp24787_c0_seq1
comp24790_c0_seq1
comp24791_c0_seq1
comp24794_c0_seq1
comp24797_c0_seq1
comp24802_c0_seq1
comp24804_c0_seq1
comp24808_c0_seq1
comp24808_c0_seq2
comp24812_c0_seq1
comp24817_c0_seq1	K03115
comp24819_c0_seq1
comp24819_c0_seq2
comp24820_c0_seq1
comp24820_c0_seq2
comp24824_c0_seq1	K00876
comp24826_c0_seq1
comp24828_c0_seq1
comp24830_c0_seq1
comp24833_c0_seq1
comp24834_c0_seq1
comp24834_c0_seq2
comp24834_c0_seq3
comp24839_c0_seq1
comp24841_c0_seq1	K02874
comp24842_c0_seq1
comp24845_c0_seq1
comp24846_c0_seq1	K02326
comp24847_c0_seq1	K11518
comp24849_c0_seq1
comp24854_c0_seq1
comp24856_c0_seq1
comp24857_c0_seq1	K03522
comp24858_c0_seq1
comp24860_c0_seq1	K01599
comp24861_c0_seq1
comp24861_c0_seq2
comp24862_c0_seq1
comp24863_c0_seq1	K00939
comp24863_c1_seq1
comp24864_c0_seq1
comp24871_c0_seq1
comp24874_c0_seq1
comp24875_c0_seq1
comp24877_c0_seq1
comp24881_c0_seq1
comp24881_c0_seq2
comp24884_c0_seq1
comp24886_c0_seq1
comp24887_c0_seq1	K00002
comp24894_c0_seq1
comp24895_c0_seq1
comp24897_c0_seq1
comp24898_c0_seq1
comp24903_c0_seq1
comp24910_c0_seq1	K05202
comp24910_c0_seq2	K05202
comp24912_c0_seq1
comp24913_c0_seq1
comp24917_c0_seq1
comp24917_c1_seq1
comp24918_c0_seq1
comp24920_c0_seq1
comp24921_c0_seq1
comp24925_c0_seq1
comp24926_c0_seq1
comp24933_c0_seq1
comp24933_c1_seq1
comp24934_c0_seq1
comp24936_c0_seq1
comp24937_c0_seq1
comp24940_c0_seq1	K02970
comp24948_c0_seq1
comp24953_c0_seq1
comp24954_c0_seq1
comp24954_c0_seq2
comp24956_c0_seq1
comp24956_c0_seq2
comp24957_c0_seq1
comp24959_c0_seq1
comp24971_c0_seq1
comp24972_c0_seq1
comp24974_c0_seq1
comp24976_c0_seq1
comp24977_c0_seq1
comp24978_c0_seq1
comp24985_c0_seq1
comp24986_c0_seq1
comp24989_c0_seq1
comp24994_c0_seq1	K09602
comp24995_c0_seq1
comp25001_c0_seq1
comp25008_c0_seq1	K00784
comp25008_c0_seq2
comp25010_c0_seq1	K00021
comp25016_c0_seq1
comp25017_c0_seq1
comp25018_c0_seq1
comp25024_c0_seq1	K11649
comp25024_c0_seq2	K11649
comp25030_c0_seq1
comp25033_c0_seq1
comp25040_c0_seq1
comp25042_c0_seq1
comp25044_c0_seq1
comp25049_c0_seq1
comp25054_c0_seq1
comp25061_c0_seq1
comp25062_c0_seq1
comp25063_c0_seq1
comp25071_c0_seq1	K13104
comp25072_c0_seq1
comp25074_c0_seq1
comp25077_c0_seq1
comp25078_c0_seq1	K07817
comp25078_c0_seq2
comp25082_c0_seq1	K15025
comp25090_c0_seq1
comp25095_c0_seq1
comp25095_c0_seq2
comp25103_c0_seq1	K00162
comp25104_c0_seq1
comp25107_c0_seq1
comp25112_c0_seq1
comp25115_c0_seq1
comp25118_c0_seq1
comp25119_c0_seq1
comp25120_c0_seq1
comp25124_c0_seq1
comp25125_c0_seq1	K13120
comp25129_c0_seq1
comp25129_c0_seq2
comp25130_c0_seq1	K15382
comp25137_c0_seq1	K03386
comp25139_c0_seq1	K17725
comp25144_c0_seq1
comp25144_c0_seq2
comp25147_c0_seq1
comp25149_c0_seq1
comp25150_c0_seq1
comp25150_c0_seq2
comp25151_c0_seq1	K02151
comp25154_c0_seq1	K03868
comp25158_c0_seq1	K14863
comp25167_c0_seq1
comp25169_c0_seq1
comp25172_c0_seq1
comp25176_c0_seq1	K12199
comp25176_c0_seq2	K12199
comp25182_c0_seq1
comp25188_c0_seq1
comp25192_c0_seq1
comp25196_c0_seq1
comp25197_c0_seq1
comp25198_c0_seq1
comp25201_c0_seq1
comp25206_c0_seq1
comp25209_c0_seq1
comp25210_c0_seq1
comp25213_c0_seq1
comp25225_c0_seq1
comp25232_c0_seq1	K12858
comp25234_c0_seq1
comp25237_c0_seq1
comp25249_c0_seq1	K08099
comp25258_c0_seq1
comp25259_c0_seq1
comp25259_c0_seq2	K03248
comp25261_c0_seq1
comp25262_c0_seq1	K03937
comp25264_c0_seq1
comp25267_c0_seq1
comp25268_c0_seq1
comp25268_c0_seq2
comp25270_c0_seq1	K07151
comp25277_c0_seq1	K12492
comp25284_c0_seq1	K15414
comp25289_c0_seq1	K12161
comp25290_c0_seq1	K11129
comp25296_c0_seq1
comp25299_c0_seq1	K07304
comp25305_c0_seq1
comp25308_c0_seq1
comp25310_c0_seq1
comp25311_c0_seq1	K02906
comp25312_c0_seq1
comp25314_c0_seq1	K00948
comp25314_c0_seq2	K00948
comp25318_c0_seq1	K17431
comp25320_c0_seq1
comp25322_c0_seq1
comp25324_c0_seq1
comp25325_c0_seq1
comp25330_c0_seq1
comp25333_c0_seq1
comp25336_c0_seq1	K00626
comp25338_c0_seq1
comp25344_c0_seq1
comp25350_c0_seq1
comp25350_c0_seq2
comp25355_c0_seq1
comp25358_c0_seq1
comp25362_c0_seq1
comp25366_c0_seq1
comp25374_c0_seq1
comp25375_c0_seq1	K09495
comp25379_c0_seq1
comp25385_c0_seq1
comp25390_c0_seq1
comp25391_c0_seq1
comp25393_c0_seq1
comp25393_c0_seq2
comp25394_c0_seq1
comp25401_c0_seq1
comp25410_c0_seq1
comp25410_c0_seq2	K14799
comp25419_c0_seq1
comp25421_c0_seq1
comp25421_c0_seq2
comp25423_c0_seq1
comp25435_c0_seq1	K00819
comp25437_c0_seq1
comp25439_c0_seq1
comp25443_c0_seq1	K13139
comp25444_c0_seq1	K03964
comp25445_c0_seq1
comp25446_c0_seq1
comp25446_c0_seq2	K02992
comp25456_c0_seq1
comp25457_c0_seq1
comp25459_c0_seq1
comp25461_c0_seq1
comp25463_c0_seq1
comp25464_c0_seq1
comp25465_c0_seq1	K00849
comp25465_c0_seq2	K00849
comp25467_c0_seq1	K12863
comp25471_c0_seq1
comp25475_c0_seq1
comp25475_c0_seq2	K00565
comp25476_c0_seq1
comp25478_c0_seq1	K02884
comp25480_c0_seq1
comp25481_c0_seq1
comp25483_c0_seq1
comp25483_c0_seq2
comp25486_c0_seq1
comp25491_c0_seq1
comp25492_c0_seq1
comp25499_c0_seq1
comp25512_c0_seq1	K01890
comp25512_c0_seq2
comp25513_c0_seq1	K01414
comp25515_c0_seq1
comp25515_c0_seq2
comp25516_c0_seq1
comp25516_c0_seq2	K12231
comp25517_c0_seq1	K03264
comp25521_c0_seq1
comp25521_c1_seq1
comp25522_c0_seq1
comp25524_c0_seq1
comp25526_c0_seq1	K12862
comp25530_c0_seq1
comp25534_c0_seq1
comp25536_c0_seq1
comp25540_c0_seq1	K13203
comp25540_c0_seq2
comp25542_c0_seq1
comp25542_c0_seq2
comp25543_c0_seq1	K02926
comp25546_c0_seq1
comp25549_c0_seq1
comp25551_c0_seq1	K14767
comp25553_c0_seq1
comp25553_c0_seq2
comp25556_c0_seq1	K11806
comp25574_c0_seq1	K00261
comp25578_c0_seq1
comp25578_c0_seq2
comp25579_c0_seq1
comp25581_c0_seq1	K00604
comp25585_c0_seq1
comp25590_c0_seq1
comp25592_c0_seq1
comp25603_c0_seq1
comp25613_c0_seq1
comp25615_c0_seq1	K00528
comp25616_c0_seq1
comp25621_c0_seq1
comp25626_c0_seq1
comp25627_c0_seq1
comp25628_c0_seq1
comp25629_c0_seq1
comp25631_c0_seq1
comp25632_c0_seq1	K03671
comp25634_c0_seq1
comp25635_c0_seq1
comp25635_c0_seq2
comp25647_c0_seq1
comp25653_c0_seq1
comp25654_c0_seq1
comp25655_c0_seq1	K12947
comp25659_c0_seq1
comp25664_c0_seq1
comp25666_c0_seq1
comp25674_c0_seq1
comp25674_c1_seq1
comp25675_c0_seq1	K04440
comp25679_c0_seq1	K09259
comp25684_c0_seq1
comp25690_c0_seq1
comp25692_c0_seq1
comp25694_c0_seq1
comp25697_c0_seq1
comp25698_c0_seq1
comp25701_c0_seq1
comp25701_c0_seq2
comp25705_c0_seq1
comp25706_c0_seq1
comp25708_c0_seq1
comp25709_c0_seq1
comp25711_c0_seq1
comp25715_c0_seq1
comp25718_c0_seq1	K03267
comp25723_c0_seq1
comp25727_c0_seq1
comp25730_c0_seq1
comp25731_c0_seq1
comp25731_c0_seq2
comp25732_c0_seq1
comp25735_c0_seq1
comp25735_c0_seq2
comp25736_c0_seq1
comp25737_c0_seq1
comp25739_c0_seq1	K09140
comp25740_c0_seq1
comp25752_c0_seq1
comp25752_c0_seq2
comp25753_c0_seq1
comp25753_c0_seq2
comp25754_c0_seq1
comp25756_c0_seq1	K02964
comp25756_c0_seq2	K02964
comp25758_c0_seq1	K14779
comp25758_c1_seq1
comp25764_c0_seq1	K00011
comp25769_c0_seq1
comp25770_c0_seq1
comp25773_c0_seq1
comp25774_c0_seq1	K07190
comp25778_c0_seq1
comp25781_c0_seq1
comp25783_c0_seq1
comp25786_c0_seq1	K02934
comp25788_c0_seq1
comp25801_c0_seq1
comp25806_c0_seq1
comp25807_c0_seq1	K02265
comp25809_c0_seq1
comp25818_c0_seq1
comp25820_c0_seq1
comp25821_c0_seq1
comp25826_c0_seq1
comp25827_c0_seq1
comp25830_c0_seq1
comp25831_c0_seq1	K17108
comp25833_c0_seq1
comp25835_c0_seq1
comp25837_c0_seq1
comp25839_c0_seq1
comp25840_c0_seq1
comp25842_c0_seq1
comp25843_c0_seq1
comp25846_c0_seq1	K13949
comp25848_c0_seq1
comp25848_c0_seq2
comp25850_c0_seq1
comp25852_c0_seq1
comp25853_c0_seq1
comp25856_c0_seq1	K13122
comp25868_c0_seq1
comp25870_c0_seq1
comp25872_c0_seq1	K13298
comp25876_c0_seq1
comp25876_c0_seq2
comp25879_c0_seq1
comp25882_c0_seq1
comp25887_c0_seq1	K03529
comp25889_c0_seq1
comp25889_c0_seq2
comp25892_c0_seq1
comp25896_c0_seq1	K12168
comp25898_c0_seq1
comp25901_c0_seq1
comp25902_c0_seq1
comp25904_c0_seq1
comp25909_c0_seq1	K08508
comp25911_c0_seq1
comp25912_c0_seq1
comp25914_c0_seq1
comp25920_c0_seq1
comp25928_c0_seq1
comp25931_c0_seq1
comp25934_c0_seq1
comp25938_c0_seq1
comp25939_c0_seq1
comp25942_c0_seq1
comp25943_c0_seq1
comp25946_c0_seq1
comp25947_c0_seq1
comp25948_c0_seq1
comp25948_c0_seq2
comp25951_c0_seq1	K08490
comp25952_c0_seq1
comp25954_c0_seq1	K15621
comp25955_c0_seq1
comp25959_c0_seq1
comp25959_c1_seq1	K06258
comp25962_c0_seq1	K14782
comp25966_c0_seq1
comp25971_c0_seq1
comp25974_c0_seq1
comp25979_c0_seq1	K03941
comp25980_c0_seq1
comp25987_c0_seq1
comp25996_c0_seq1
comp25999_c0_seq1
comp26003_c0_seq1
comp26005_c0_seq1
comp26018_c0_seq1
comp26022_c0_seq1
comp26022_c0_seq2
comp26024_c0_seq1
comp26025_c0_seq1	K11093
comp26025_c0_seq2	K11093
comp26030_c0_seq1
comp26031_c0_seq1
comp26032_c0_seq1
comp26040_c0_seq1
comp26042_c0_seq1
comp26048_c0_seq1
comp26049_c0_seq1
comp26055_c0_seq1
comp26061_c0_seq1
comp26063_c0_seq1
comp26064_c0_seq1
comp26068_c0_seq1	K03386
comp26069_c0_seq1
comp26069_c1_seq1
comp26071_c0_seq1	K07874
comp26072_c0_seq1
comp26079_c0_seq1
comp26085_c0_seq1
comp26091_c0_seq1
comp26095_c0_seq1
comp26098_c0_seq1
comp26098_c0_seq2
comp26103_c0_seq1
comp26104_c0_seq1
comp26105_c0_seq1	K00031
comp26110_c0_seq1
comp26112_c0_seq1
comp26115_c0_seq1
comp26116_c0_seq1
comp26120_c0_seq1
comp26123_c0_seq1
comp26123_c0_seq2
comp26125_c0_seq1
comp26127_c0_seq1
comp26128_c0_seq1
comp26129_c0_seq1
comp26133_c0_seq1
comp26133_c0_seq2
comp26137_c0_seq1
comp26142_c0_seq1
comp26150_c0_seq1
comp26151_c0_seq1
comp26155_c0_seq1
comp26157_c0_seq1
comp26158_c0_seq1
comp26162_c0_seq1
comp26163_c0_seq1
comp26172_c0_seq1
comp26175_c0_seq1
comp26175_c0_seq2
comp26177_c0_seq1
comp26181_c0_seq1	K00430
comp26182_c0_seq1
comp26183_c0_seq1
comp26183_c1_seq1	K01636
comp26187_c0_seq1
comp26192_c0_seq1
comp26194_c0_seq1
comp26195_c0_seq1
comp26204_c0_seq1
comp26206_c0_seq1
comp26206_c0_seq2
comp26223_c0_seq1	K01893
comp26226_c0_seq1
comp26227_c0_seq1
comp26227_c1_seq1
comp26231_c0_seq1
comp26233_c0_seq1
comp26233_c1_seq1
comp26245_c0_seq1
comp26247_c0_seq1
comp26249_c0_seq1
comp26250_c0_seq1	K15216
comp26253_c0_seq1
comp26254_c0_seq1
comp26258_c0_seq1
comp26259_c0_seq1
comp26261_c0_seq1
comp26262_c0_seq1
comp26262_c0_seq2
comp26269_c0_seq1
comp26270_c0_seq1
comp26272_c0_seq1
comp26273_c0_seq1
comp26274_c0_seq1
comp26275_c0_seq1
comp26276_c0_seq1
comp26277_c0_seq1
comp26283_c0_seq1	K00569
comp26284_c0_seq1
comp26286_c0_seq1
comp26287_c0_seq1
comp26288_c0_seq1
comp26291_c0_seq1
comp26292_c0_seq1
comp26298_c0_seq1
comp26300_c0_seq1
comp26302_c0_seq1
comp26306_c0_seq1
comp26307_c0_seq1
comp26308_c0_seq1
comp26309_c0_seq1
comp26310_c0_seq1
comp26312_c0_seq1
comp26317_c0_seq1
comp26318_c0_seq1
comp26321_c0_seq1
comp26323_c0_seq1
comp26323_c0_seq2
comp26324_c0_seq1
comp26335_c0_seq1
comp26338_c0_seq1
comp26338_c0_seq2
comp26339_c0_seq1
comp26339_c1_seq1
comp26343_c0_seq1
comp26344_c0_seq1	K17496
comp26351_c0_seq1	K17790
comp26354_c0_seq1
comp26355_c0_seq1
comp26369_c0_seq1
comp26372_c0_seq1	K11991
comp26374_c0_seq1
comp26376_c0_seq1
comp26377_c0_seq1
comp26379_c0_seq1	K01062
comp26380_c0_seq1
comp26381_c0_seq1
comp26382_c0_seq1
comp26383_c0_seq1
comp26383_c0_seq2
comp26386_c0_seq1
comp26389_c0_seq1
comp26389_c0_seq2
comp26391_c0_seq1
comp26396_c0_seq1
comp26399_c0_seq1
comp26400_c0_seq1
comp26402_c0_seq1
comp26403_c0_seq1
comp26403_c0_seq2	K15142
comp26405_c0_seq1
comp26406_c0_seq1
comp26407_c0_seq1
comp26409_c0_seq1
comp26413_c0_seq1
comp26418_c0_seq1
comp26421_c0_seq1
comp26424_c0_seq1
comp26439_c0_seq1
comp26440_c0_seq1
comp26443_c0_seq1
comp26446_c0_seq1
comp26447_c0_seq1
comp26448_c0_seq1
comp26448_c0_seq2
comp26451_c0_seq1
comp26452_c0_seq1
comp26453_c0_seq1
comp26454_c0_seq1
comp26454_c1_seq1
comp26456_c0_seq1
comp26461_c0_seq1
comp26462_c0_seq1
comp26470_c0_seq1	K13137
comp26473_c0_seq1
comp26478_c0_seq1
comp26481_c0_seq1
comp26483_c0_seq1
comp26485_c0_seq1
comp26485_c0_seq2
comp26487_c0_seq1
comp26488_c0_seq1
comp26491_c0_seq1
comp26491_c1_seq1
comp26496_c0_seq1
comp26502_c0_seq1
comp26503_c0_seq1
comp26504_c0_seq1
comp26509_c0_seq1
comp26513_c0_seq1
comp26514_c0_seq1
comp26515_c0_seq1	K07925
comp26517_c0_seq1
comp26519_c0_seq1
comp26519_c0_seq2
comp26521_c0_seq1
comp26523_c0_seq1
comp26524_c0_seq1
comp26531_c0_seq1
comp26533_c0_seq1
comp26534_c0_seq1
comp26534_c0_seq2
comp26538_c0_seq1
comp26540_c0_seq1
comp26551_c0_seq1
comp26553_c0_seq1
comp26554_c0_seq1	K14769
comp26555_c0_seq1	K00253
comp26556_c0_seq1
comp26564_c0_seq1
comp26577_c0_seq1
comp26578_c0_seq1
comp26579_c0_seq1
comp26581_c0_seq1
comp26584_c0_seq1	K03094
comp26585_c0_seq1	K07509
comp26587_c0_seq1
comp26587_c0_seq2
comp26593_c0_seq1
comp26595_c0_seq1
comp26595_c0_seq2	K06233
comp26596_c0_seq1
comp26597_c0_seq1
comp26600_c0_seq1
comp26601_c0_seq1
comp26603_c0_seq1
comp26607_c0_seq1	K17499
comp26608_c0_seq1
comp26609_c0_seq1
comp26609_c0_seq2
comp26610_c0_seq1	K07556
comp26610_c0_seq2	K07556
comp26612_c0_seq1
comp26613_c0_seq1
comp26615_c0_seq1
comp26615_c0_seq2	K07573
comp26618_c0_seq1
comp26620_c0_seq1
comp26622_c0_seq1
comp26630_c0_seq1
comp26632_c0_seq1
comp26637_c0_seq1
comp26640_c0_seq1	K08683
comp26644_c0_seq1
comp26652_c0_seq1
comp26654_c0_seq1
comp26655_c0_seq1
comp26656_c0_seq1
comp26657_c0_seq1
comp26663_c0_seq1
comp26664_c0_seq1
comp26665_c0_seq1
comp26669_c0_seq1
comp26669_c0_seq2
comp26683_c0_seq1
comp26685_c0_seq1
comp26686_c0_seq1
comp26689_c0_seq1
comp26694_c0_seq1
comp26697_c0_seq1
comp26705_c0_seq1	K09517
comp26706_c0_seq1
comp26708_c0_seq1
comp26708_c0_seq2
comp26714_c0_seq1	K06628
comp26719_c0_seq1
comp26721_c0_seq1
comp26730_c0_seq1
comp26736_c0_seq1
comp26736_c0_seq2
comp26737_c0_seq1
comp26737_c0_seq2
comp26748_c0_seq1	K00079
comp26750_c0_seq1
comp26752_c0_seq1	K14298
comp26756_c0_seq1
comp26756_c0_seq2
comp26759_c0_seq1
comp26761_c0_seq1
comp26762_c0_seq1
comp26763_c0_seq1
comp26765_c0_seq1
comp26766_c0_seq1
comp26767_c0_seq1	K11205
comp26767_c1_seq1
comp26769_c0_seq1
comp26770_c0_seq1
comp26771_c0_seq1
comp26771_c0_seq2
comp26774_c0_seq1
comp26776_c0_seq1
comp26780_c0_seq1
comp26780_c1_seq1	K03122
comp26781_c0_seq1
comp26786_c0_seq1
comp26787_c0_seq1	K01265
comp26791_c0_seq1
comp26794_c0_seq1
comp26794_c1_seq1
comp26800_c0_seq1
comp26802_c0_seq1	K11590
comp26803_c0_seq1
comp26804_c0_seq1
comp26805_c0_seq1	K07893
comp26805_c0_seq2
comp26807_c0_seq1
comp26808_c0_seq1
comp26810_c0_seq1
comp26811_c0_seq1
comp26812_c0_seq1
comp26816_c0_seq1
comp26823_c0_seq1
comp26826_c0_seq1
comp26832_c0_seq1
comp26836_c0_seq1	K05613
comp26837_c0_seq1
comp26837_c0_seq2
comp26842_c0_seq1	K17681
comp26843_c0_seq1
comp26845_c0_seq1
comp26851_c0_seq1
comp26852_c0_seq1	K15146
comp26852_c1_seq1
comp26855_c0_seq1
comp26856_c0_seq1
comp26856_c0_seq2
comp26859_c0_seq1
comp26862_c0_seq1
comp26865_c0_seq1
comp26868_c0_seq1
comp26869_c0_seq1
comp26872_c0_seq1
comp26873_c0_seq1
comp26880_c0_seq1
comp26884_c0_seq1
comp26885_c0_seq1
comp26888_c0_seq1
comp26899_c0_seq1
comp26899_c0_seq2
comp26902_c0_seq1
comp26906_c0_seq1
comp26910_c0_seq1	K09493
comp26915_c0_seq1	K00006
comp26916_c0_seq1
comp26917_c0_seq1
comp26918_c0_seq1
comp26922_c0_seq1
comp26922_c0_seq2
comp26923_c0_seq1
comp26928_c0_seq1	K12185
comp26933_c0_seq1
comp26933_c1_seq1	K00858
comp26934_c0_seq1
comp26934_c0_seq2
comp26938_c0_seq1
comp26941_c0_seq1
comp26946_c0_seq1
comp26952_c0_seq1
comp26953_c0_seq1
comp26953_c1_seq1	K11594
comp26967_c0_seq1
comp26971_c0_seq1
comp26976_c0_seq1
comp26980_c0_seq1
comp26980_c0_seq2
comp26987_c0_seq1
comp26988_c0_seq1
comp26989_c0_seq1	K16943
comp26990_c0_seq1
comp26991_c0_seq1
comp27000_c0_seq1
comp27004_c0_seq1
comp27010_c0_seq1
comp27011_c0_seq1
comp27013_c0_seq1
comp27015_c0_seq1
comp27019_c0_seq1
comp27022_c0_seq1
comp27027_c0_seq1
comp27029_c0_seq1	K11135
comp27031_c0_seq1
comp27034_c0_seq1
comp27034_c1_seq1
comp27036_c0_seq1
comp27038_c0_seq1
comp27043_c0_seq1
comp27048_c0_seq1
comp27049_c0_seq1
comp27053_c0_seq1	K16865
comp27055_c0_seq1
comp27056_c0_seq1
comp27061_c0_seq1
comp27064_c0_seq1
comp27075_c0_seq1
comp27076_c0_seq1	K10753
comp27077_c0_seq1
comp27079_c0_seq1
comp27080_c0_seq1
comp27083_c0_seq1
comp27085_c0_seq1	K14803
comp27086_c0_seq1
comp27087_c0_seq1
comp27088_c0_seq1
comp27093_c0_seq1
comp27098_c0_seq1
comp27102_c0_seq1	K07277
comp27107_c0_seq1
comp27108_c0_seq1	K10394
comp27113_c0_seq1
comp27120_c0_seq1
comp27124_c0_seq1
comp27127_c0_seq1	K13811
comp27129_c0_seq1
comp27130_c0_seq1
comp27131_c0_seq1
comp27132_c0_seq1
comp27132_c1_seq1
comp27133_c0_seq1
comp27136_c0_seq1
comp27140_c0_seq1
comp27140_c0_seq2
comp27142_c0_seq1
comp27144_c0_seq1
comp27146_c0_seq1	K00504
comp27150_c0_seq1
comp27151_c0_seq1
comp27153_c0_seq1
comp27154_c0_seq1
comp27155_c0_seq1	K17497
comp27162_c0_seq1
comp27164_c0_seq1
comp27165_c0_seq1
comp27166_c0_seq1	K07213
comp27169_c0_seq1
comp27169_c0_seq2
comp27170_c0_seq1
comp27172_c0_seq1
comp27173_c0_seq1
comp27176_c0_seq1
comp27177_c0_seq1
comp27179_c0_seq1	K17553
comp27192_c0_seq1	K01166
comp27197_c0_seq1
comp27199_c0_seq1
comp27201_c0_seq1
comp27206_c0_seq1
comp27206_c0_seq2
comp27207_c0_seq1
comp27209_c0_seq1
comp27225_c0_seq1	K02911
comp27230_c0_seq1
comp27234_c0_seq1
comp27235_c0_seq1
comp27238_c0_seq1
comp27248_c0_seq1
comp27250_c0_seq1
comp27253_c0_seq1
comp27255_c0_seq1
comp27258_c0_seq1
comp27259_c0_seq1
comp27259_c0_seq2
comp27261_c0_seq1
comp27261_c0_seq2
comp27262_c0_seq1
comp27262_c1_seq1
comp27263_c0_seq1
comp27263_c0_seq2
comp27265_c0_seq1
comp27266_c0_seq1
comp27267_c0_seq1
comp27268_c0_seq1
comp27269_c0_seq1
comp27273_c0_seq1
comp27275_c0_seq1
comp27282_c0_seq1
comp27292_c0_seq1
comp27293_c0_seq1
comp27293_c0_seq2	K09611
comp27297_c0_seq1
comp27299_c0_seq1
comp27300_c0_seq1
comp27301_c0_seq1
comp27302_c0_seq1
comp27304_c0_seq1
comp27307_c0_seq1
comp27309_c0_seq1	K15430
comp27309_c0_seq2
comp27310_c0_seq1
comp27311_c0_seq1
comp27312_c0_seq1
comp27316_c0_seq1
comp27316_c0_seq2
comp27319_c0_seq1
comp27324_c0_seq1
comp27328_c0_seq1	K17435
comp27333_c0_seq1
comp27338_c0_seq1
comp27342_c0_seq1
comp27344_c0_seq1
comp27349_c0_seq1
comp27349_c0_seq2
comp27362_c0_seq1
comp27364_c0_seq1	K17404
comp27366_c0_seq1
comp27369_c0_seq1	K12849
comp27370_c0_seq1	K05752
comp27374_c0_seq1
comp27380_c0_seq1
comp27390_c0_seq1
comp27390_c0_seq2
comp27393_c0_seq1	K01077
comp27396_c0_seq1	K15223
comp27397_c0_seq1
comp27403_c0_seq1
comp27404_c0_seq1
comp27405_c0_seq1
comp27413_c0_seq1	K09114
comp27413_c0_seq2
comp27414_c0_seq1
comp27416_c0_seq1
comp27418_c0_seq1
comp27419_c0_seq1
comp27422_c0_seq1
comp27423_c0_seq1
comp27428_c0_seq1
comp27429_c0_seq1
comp27430_c0_seq1	K02146
comp27431_c0_seq1
comp27437_c0_seq1
comp27439_c0_seq1
comp27439_c0_seq2	K09584
comp27441_c0_seq1
comp27443_c0_seq1	K06688
comp27444_c0_seq1
comp27445_c0_seq1
comp27446_c0_seq1
comp27448_c0_seq1	K07827
comp27450_c0_seq1
comp27452_c0_seq1
comp27459_c0_seq1
comp27460_c0_seq1
comp27460_c0_seq2
comp27464_c0_seq1	K11088
comp27470_c0_seq1	K12589
comp27477_c0_seq1
comp27479_c0_seq1
comp27481_c0_seq1
comp27497_c0_seq1
comp27506_c0_seq1
comp27510_c0_seq1
comp27510_c1_seq1
comp27511_c0_seq1
comp27511_c0_seq2
comp27514_c0_seq1	K03661
comp27514_c0_seq2
comp27515_c0_seq1	K13349
comp27517_c0_seq1
comp27518_c0_seq1
comp27519_c0_seq1	K03424
comp27522_c0_seq1
comp27525_c0_seq1
comp27526_c0_seq1
comp27526_c1_seq1
comp27537_c0_seq1
comp27538_c0_seq1
comp27545_c0_seq1
comp27554_c0_seq1
comp27560_c0_seq1
comp27560_c0_seq2
comp27562_c0_seq1	K00965
comp27562_c0_seq2	K00965
comp27564_c0_seq1
comp27565_c0_seq1
comp27565_c0_seq2
comp27566_c0_seq1
comp27566_c1_seq1	K13110
comp27567_c0_seq1
comp27568_c0_seq1
comp27572_c0_seq1
comp27578_c0_seq1
comp27578_c1_seq1
comp27582_c0_seq1
comp27583_c0_seq1
comp27584_c0_seq1
comp27585_c0_seq1
comp27587_c0_seq1
comp27589_c0_seq1
comp27591_c0_seq1
comp27594_c0_seq1
comp27595_c0_seq1
comp27603_c0_seq1
comp27605_c0_seq1
comp27606_c0_seq1
comp27610_c0_seq1	K06965
comp27624_c0_seq1
comp27625_c0_seq1
comp27629_c0_seq1
comp27632_c0_seq1	K15028
comp27636_c0_seq1
comp27637_c0_seq1
comp27639_c0_seq1	K03237
comp27644_c0_seq1
comp27655_c0_seq1
comp27658_c0_seq1
comp27665_c0_seq1
comp27678_c0_seq1
comp27679_c0_seq1
comp27681_c0_seq1
comp27681_c0_seq2
comp27685_c0_seq1
comp27687_c0_seq1
comp27687_c1_seq1
comp27696_c0_seq1	K02138
comp27699_c0_seq1
comp27703_c0_seq1
comp27704_c0_seq1
comp27705_c0_seq1	K15410
comp27705_c0_seq2	K15410
comp27707_c0_seq1
comp27707_c0_seq2
comp27709_c0_seq1
comp27710_c0_seq1	K00418
comp27711_c0_seq1
comp27711_c0_seq2
comp27716_c0_seq1
comp27722_c0_seq1
comp27724_c0_seq1
comp27731_c0_seq1	K11262
comp27733_c0_seq1	K01448
comp27734_c0_seq1
comp27737_c0_seq1
comp27737_c0_seq2
comp27742_c0_seq1
comp27743_c0_seq1	K11883
comp27750_c0_seq1
comp27754_c0_seq1
comp27754_c0_seq2	K03962
comp27757_c0_seq1	K02553
comp27761_c0_seq1
comp27762_c0_seq1
comp27766_c0_seq1
comp27769_c0_seq1
comp27779_c0_seq1	K03945
comp27795_c0_seq1
comp27799_c0_seq1
comp27799_c1_seq1
comp27800_c0_seq1
comp27802_c0_seq1
comp27808_c0_seq1
comp27813_c0_seq1
comp27814_c0_seq1
comp27817_c0_seq1
comp27818_c0_seq1
comp27820_c0_seq1
comp27821_c0_seq1
comp27822_c0_seq1	K03257
comp27823_c0_seq1
comp27824_c0_seq1
comp27825_c0_seq1
comp27826_c0_seq1	K02979
comp27828_c0_seq1
comp27829_c0_seq1
comp27830_c0_seq1
comp27832_c0_seq1
comp27833_c0_seq1
comp27834_c0_seq1
comp27835_c0_seq1
comp27836_c0_seq1
comp27838_c0_seq1
comp27841_c0_seq1	K02934
comp27844_c0_seq1
comp27849_c0_seq1	K02960
comp27853_c0_seq1
comp27854_c0_seq1	K03232
comp27859_c0_seq1
comp27860_c0_seq1
comp27863_c0_seq1
comp27864_c0_seq1
comp27866_c0_seq1
comp27869_c0_seq1
comp27870_c0_seq1
comp27870_c0_seq2
comp27871_c0_seq1
comp27872_c0_seq1	K02961
comp27875_c0_seq1
comp27878_c0_seq1
comp27879_c0_seq1
comp27883_c0_seq1
comp27884_c0_seq1	K02922
comp27885_c0_seq1
comp27886_c0_seq1	K02991
comp27888_c0_seq1
comp27889_c0_seq1	K02947
comp27890_c0_seq1
comp27892_c0_seq1
comp27895_c0_seq1
comp27896_c0_seq1
comp27898_c0_seq1	K02865
comp27899_c0_seq1
comp27901_c0_seq1
comp27902_c0_seq1
comp27904_c0_seq1	K03542
comp27905_c0_seq1
comp27906_c0_seq1	K14490
comp27907_c0_seq1
comp27907_c1_seq1
comp27912_c0_seq1
comp27912_c1_seq1	K03781
comp27913_c0_seq1	K02905
comp27914_c0_seq1
comp27915_c0_seq1
comp27916_c0_seq1
comp27917_c0_seq1	K00434
comp27918_c0_seq1	K00099
comp27921_c0_seq1	K03541
comp27922_c0_seq1
comp27924_c0_seq1
comp27926_c0_seq1
comp27927_c0_seq1
comp27928_c1_seq1
comp27929_c0_seq1
comp27937_c0_seq1
comp27938_c0_seq1
comp27939_c0_seq1	K02930
comp27940_c0_seq1	K02993
comp27941_c0_seq1
comp27942_c0_seq1
comp27944_c0_seq1
comp27947_c0_seq1
comp27948_c0_seq1	K02896
comp27949_c0_seq1
comp27950_c0_seq1	K07955
comp27951_c0_seq1
comp27952_c0_seq1	K02936
comp27957_c0_seq1
comp27959_c0_seq1
comp27960_c0_seq1
comp27960_c0_seq2
comp27961_c0_seq1
comp27961_c0_seq2
comp27963_c0_seq1
comp27969_c0_seq1	K02966
comp27972_c0_seq1
comp27973_c0_seq1
comp27974_c0_seq1
comp27975_c0_seq1
comp27976_c0_seq1	K02875
comp27977_c0_seq1
comp27978_c0_seq1
comp27979_c0_seq1
comp27980_c0_seq1
comp27983_c0_seq1
comp27984_c0_seq1	K02927
comp27986_c0_seq1	K02903
comp27987_c0_seq1
comp27988_c0_seq1	K03768
comp27989_c0_seq1
comp27989_c0_seq2
comp27991_c0_seq1	K02910
comp27993_c0_seq1
comp27993_c0_seq2	K10782
comp27995_c0_seq1	K02901
comp27996_c0_seq1
comp27998_c0_seq1
comp28000_c0_seq1
comp28002_c0_seq1
comp28003_c0_seq1
comp28003_c0_seq2
comp28004_c0_seq1
comp28006_c0_seq1
comp28008_c0_seq1
comp28010_c0_seq1
comp28012_c0_seq1
comp28012_c0_seq2
comp28013_c0_seq1	K02886
comp28015_c0_seq1	K01014
comp28021_c0_seq1
comp28022_c0_seq1
comp28023_c0_seq1
comp28024_c0_seq1
comp28029_c0_seq1	K04564
comp28032_c0_seq1
comp28033_c0_seq1
comp28037_c0_seq1
comp28039_c0_seq1
comp28048_c0_seq1
comp28050_c0_seq1
comp28051_c0_seq1	K02692
comp28052_c0_seq1	K02872
comp28062_c0_seq1
comp28065_c0_seq1
comp28065_c1_seq1
comp28069_c0_seq1
comp28071_c0_seq1	K02915
comp28073_c0_seq1
comp28078_c0_seq1
comp28083_c0_seq1
comp28084_c0_seq1
comp28086_c0_seq1	K00434
comp28087_c0_seq1	K11279
comp28089_c0_seq1
comp28090_c0_seq1
comp28091_c0_seq1
comp28092_c0_seq1
comp28093_c0_seq1
comp28097_c0_seq1
comp28104_c0_seq1
comp28108_c0_seq1
comp28110_c0_seq1
comp28112_c0_seq1
comp28113_c0_seq1
comp28120_c0_seq1	K02638
comp28121_c0_seq1	K02973
comp28123_c0_seq1	K02975
comp28125_c0_seq1
comp28128_c0_seq1
comp28129_c0_seq1
comp28133_c0_seq1
comp28139_c0_seq1
comp28147_c0_seq1
comp28147_c1_seq1
comp28154_c0_seq1
comp28166_c0_seq1
comp28167_c0_seq1
comp28169_c0_seq1	K03946
comp28177_c0_seq1
comp28177_c0_seq2
comp28178_c0_seq1
comp28180_c0_seq1	K04962
comp28181_c0_seq1
comp28181_c0_seq2
comp28191_c0_seq1
comp28196_c0_seq1
comp28197_c0_seq1
comp28199_c0_seq1
comp28201_c0_seq1	K02942
comp28215_c0_seq1
comp28217_c0_seq1
comp28227_c0_seq1	K17426
comp28232_c0_seq1
comp28233_c0_seq1
comp28247_c0_seq1
comp28247_c0_seq2
comp28254_c0_seq1
comp28256_c0_seq1	K12162
comp28258_c0_seq1
comp28258_c0_seq2	K01803
comp28259_c0_seq1	K08756
comp28263_c0_seq1
comp28265_c0_seq1
comp28267_c0_seq1	K09499
comp28272_c0_seq1	K02898
comp28273_c0_seq1
comp28274_c0_seq1
comp28274_c0_seq2
comp28279_c0_seq1
comp28284_c0_seq1	K14821
comp28284_c0_seq2	K14821
comp28289_c0_seq1
comp28290_c0_seq1
comp28292_c0_seq1
comp28298_c0_seq1	K07977
comp28301_c0_seq1
comp28302_c0_seq1
comp28303_c0_seq1
comp28306_c0_seq1
comp28307_c0_seq1
comp28322_c0_seq1	K12158
comp28331_c0_seq1
comp28332_c0_seq1
comp28336_c0_seq1
comp28337_c0_seq1
comp28342_c0_seq1	K02923
comp28343_c0_seq1
comp28349_c0_seq1
comp28351_c0_seq1
comp28352_c0_seq1	K01581
comp28356_c0_seq1	K01866
comp28356_c0_seq2	K01866
comp28358_c0_seq1
comp28358_c1_seq1
comp28365_c0_seq1
comp28366_c0_seq1
comp28374_c0_seq1	K07936
comp28379_c0_seq1
comp28383_c0_seq1
comp28383_c0_seq2
comp28387_c0_seq1
comp28388_c0_seq1
comp28389_c0_seq1
comp28391_c0_seq1	K12668
comp28393_c0_seq1
comp28394_c0_seq1
comp28404_c0_seq1
comp28405_c0_seq1
comp28409_c0_seq1
comp28414_c0_seq1
comp28415_c0_seq1	K02261
comp28423_c0_seq1	K08506
comp28424_c0_seq1
comp28425_c0_seq1
comp28426_c0_seq1
comp28430_c0_seq1
comp28433_c0_seq1	K09565
comp28435_c0_seq1
comp28436_c0_seq1
comp28437_c0_seq1
comp28438_c0_seq1
comp28440_c0_seq1	K11519
comp28445_c0_seq1
comp28449_c0_seq1
comp28450_c0_seq1	K10643
comp28457_c0_seq1	K03009
comp28460_c0_seq1
comp28462_c0_seq1
comp28464_c0_seq1
comp28464_c0_seq2
comp28466_c0_seq1	K02877
comp28471_c0_seq1
comp28474_c0_seq1
comp28474_c0_seq2
comp28481_c0_seq1
comp28481_c0_seq2
comp28483_c0_seq1
comp28484_c0_seq1
comp28484_c0_seq2
comp28488_c0_seq1
comp28492_c0_seq1
comp28493_c0_seq1
comp28500_c0_seq1
comp28502_c0_seq1
comp28503_c0_seq1
comp28504_c0_seq1	K02391
comp28506_c0_seq1
comp28506_c0_seq2
comp28523_c0_seq1
comp28528_c0_seq1	K03065
comp28536_c0_seq1
comp28542_c0_seq1
comp28544_c0_seq1
comp28544_c0_seq2
comp28555_c0_seq1
comp28556_c0_seq1
comp28557_c0_seq1	K14852
comp28559_c0_seq1
comp28574_c0_seq1
comp28574_c0_seq2
comp28575_c0_seq1
comp28576_c0_seq1	K02128
comp28577_c0_seq1
comp28582_c0_seq1	K02893
comp28585_c0_seq1
comp28587_c0_seq1
comp28589_c0_seq1
comp28593_c0_seq1	K17409
comp28593_c1_seq1	K17409
comp28597_c0_seq1	K01875
comp28602_c0_seq1	K00600
comp28611_c0_seq1
comp28613_c0_seq1
comp28618_c0_seq1
comp28620_c0_seq1
comp28623_c0_seq1
comp28625_c0_seq1
comp28625_c1_seq1
comp28632_c0_seq1	K03247
comp28633_c0_seq1
comp28634_c0_seq1
comp28634_c0_seq2
comp28637_c0_seq1	K02989
comp28642_c0_seq1
comp28643_c0_seq1	K08232
comp28645_c0_seq1
comp28654_c0_seq1	K11593
comp28658_c0_seq1
comp28661_c0_seq1
comp28663_c0_seq1
comp28671_c0_seq1
comp28673_c0_seq1
comp28676_c0_seq1
comp28687_c0_seq1
comp28687_c0_seq2
comp28689_c0_seq1
comp28701_c0_seq1	K15423
comp28704_c0_seq1
comp28708_c0_seq1
comp28708_c0_seq2
comp28709_c0_seq1
comp28709_c0_seq2
comp28713_c0_seq1	K09565
comp28716_c0_seq1
comp28728_c0_seq1
comp28729_c0_seq1
comp28736_c0_seq1
comp28737_c0_seq1
comp28738_c0_seq1	K04078
comp28738_c0_seq2
comp28743_c0_seq1
comp28745_c0_seq1
comp28748_c0_seq1	K02267
comp28749_c0_seq1
comp28752_c0_seq1
comp28758_c0_seq1	K00554
comp28761_c0_seq1
comp28776_c0_seq1
comp28781_c0_seq1
comp28788_c0_seq1	K02955
comp28792_c0_seq1
comp28795_c0_seq1
comp28795_c0_seq2
comp28799_c0_seq1
comp28803_c0_seq1	K02152
comp28805_c0_seq1
comp28806_c0_seq1
comp28813_c0_seq1
comp28817_c0_seq1
comp28827_c0_seq1
comp28835_c0_seq1
comp28836_c0_seq1
comp28841_c0_seq1
comp28841_c1_seq1
comp28846_c0_seq1
comp28847_c0_seq1	K02265
comp28849_c0_seq1
comp28855_c0_seq1
comp28858_c0_seq1
comp28864_c0_seq1
comp28867_c0_seq1
comp28873_c0_seq1
comp28875_c0_seq1
comp28878_c0_seq1
comp28881_c0_seq1
comp28884_c0_seq1
comp28888_c0_seq1	K02731
comp28891_c0_seq1
comp28891_c0_seq2
comp28899_c0_seq1
comp28904_c0_seq1
comp28906_c0_seq1	K04794
comp28911_c0_seq1	K03627
comp28914_c0_seq1
comp28915_c0_seq1
comp28923_c0_seq1	K03249
comp28929_c0_seq1
comp28931_c0_seq1
comp28935_c0_seq1
comp28945_c0_seq1
comp28947_c0_seq1
comp28948_c0_seq1	K00616
comp28955_c0_seq1
comp28956_c0_seq1
comp28958_c0_seq1
comp28965_c0_seq1
comp28966_c0_seq1	K09519
comp28969_c0_seq1
comp28979_c0_seq1
comp28992_c0_seq1
comp28994_c0_seq1
comp29000_c0_seq1
comp29000_c0_seq2
comp29005_c0_seq1
comp29011_c0_seq1
comp29020_c0_seq1
comp29021_c0_seq1
comp29024_c0_seq1
comp29033_c0_seq1
comp29038_c0_seq1
comp29045_c0_seq1
comp29046_c0_seq1
comp29047_c0_seq1
comp29048_c0_seq1
comp29049_c0_seq1
comp29052_c0_seq1	K02727
comp29053_c0_seq1
comp29054_c0_seq1
comp29055_c0_seq1
comp29056_c0_seq1
comp29057_c0_seq1
comp29061_c0_seq1
comp29063_c0_seq1
comp29063_c0_seq2
comp29069_c0_seq1
comp29071_c0_seq1
comp29072_c0_seq1
comp29075_c0_seq1
comp29075_c0_seq2
comp29076_c0_seq1
comp29078_c0_seq1
comp29078_c0_seq2
comp29080_c0_seq1
comp29084_c0_seq1
comp29088_c0_seq1
comp29091_c0_seq1
comp29097_c0_seq1
comp29101_c0_seq1
comp29102_c0_seq1
comp29105_c0_seq1
comp29109_c0_seq1
comp29109_c0_seq2
comp29111_c0_seq1
comp29112_c0_seq1
comp29113_c0_seq1
comp29114_c0_seq1
comp29115_c0_seq1
comp29118_c0_seq1
comp29121_c0_seq1
comp29123_c0_seq1
comp29125_c0_seq1
comp29126_c0_seq1
comp29126_c0_seq2
comp29127_c0_seq1	K01379
comp29127_c0_seq2	K01379
comp29130_c0_seq1	K14961
comp29133_c0_seq1
comp29137_c0_seq1	K01082
comp29137_c0_seq2	K01082
comp29139_c0_seq1
comp29149_c0_seq1
comp29151_c0_seq1
comp29151_c1_seq1
comp29152_c0_seq1
comp29154_c0_seq1
comp29157_c0_seq1
comp29160_c0_seq1
comp29163_c0_seq1
comp29165_c0_seq1
comp29165_c1_seq1	K01081
comp29172_c0_seq1
comp29175_c0_seq1
comp29175_c0_seq2
comp29177_c0_seq1
comp29178_c0_seq1
comp29180_c0_seq1
comp29181_c0_seq1
comp29182_c0_seq1
comp29187_c0_seq1
comp29188_c0_seq1
comp29190_c0_seq1
comp29193_c0_seq1
comp29194_c0_seq1
comp29197_c0_seq1
comp29199_c0_seq1
comp29200_c0_seq1
comp29200_c0_seq2	K00253
comp29201_c0_seq1
comp29202_c0_seq1
comp29202_c0_seq2
comp29203_c0_seq1
comp29214_c0_seq1
comp29215_c0_seq1
comp29217_c0_seq1
comp29221_c0_seq1
comp29222_c0_seq1
comp29224_c0_seq1
comp29234_c0_seq1
comp29235_c0_seq1
comp29238_c0_seq1
comp29247_c0_seq1
comp29248_c0_seq1
comp29251_c0_seq1
comp29256_c0_seq1
comp29257_c0_seq1
comp29260_c0_seq1
comp29261_c0_seq1
comp29262_c0_seq1
comp29265_c0_seq1
comp29266_c0_seq1
comp29268_c0_seq1
comp29270_c0_seq1
comp29271_c0_seq1
comp29272_c0_seq1
comp29272_c1_seq1
comp29273_c0_seq1
comp29274_c0_seq1
comp29276_c0_seq1
comp29276_c0_seq2
comp29280_c0_seq1
comp29282_c0_seq1
comp29282_c1_seq1
comp29283_c0_seq1
comp29287_c0_seq1
comp29288_c0_seq1
comp29288_c0_seq2
comp29288_c1_seq1
comp29289_c0_seq1
comp29290_c0_seq1
comp29293_c0_seq1
comp29295_c0_seq1
comp29296_c0_seq1
comp29298_c0_seq1	K14488
comp29300_c0_seq1
comp29301_c0_seq1
comp29302_c0_seq1
comp29305_c0_seq1
comp29307_c0_seq1
comp29313_c0_seq1
comp29314_c0_seq1
comp29318_c0_seq1
comp29322_c0_seq1
comp29323_c0_seq1
comp29328_c0_seq1
comp29333_c0_seq1
comp29337_c0_seq1
comp29337_c0_seq2
comp29339_c0_seq1
comp29341_c0_seq1
comp29346_c0_seq1
comp29349_c0_seq1
comp29350_c0_seq1
comp29351_c0_seq1
comp29351_c0_seq2
comp29352_c0_seq1	K12751
comp29360_c0_seq1
comp29361_c0_seq1	K14455
comp29362_c0_seq1
comp29368_c0_seq1
comp29370_c0_seq1
comp29374_c0_seq1
comp29376_c0_seq1
comp29376_c1_seq1
comp29377_c0_seq1
comp29377_c0_seq2
comp29379_c0_seq1
comp29380_c0_seq1
comp29380_c0_seq2
comp29385_c0_seq1
comp29386_c0_seq1
comp29387_c0_seq1
comp29388_c0_seq1
comp29390_c0_seq1
comp29393_c0_seq1	K02929
comp29396_c0_seq1
comp29397_c0_seq1
comp29398_c0_seq1
comp29399_c0_seq1
comp29403_c0_seq1
comp29404_c0_seq1
comp29410_c0_seq1
comp29412_c0_seq1
comp29413_c0_seq1
comp29419_c0_seq1
comp29421_c0_seq1	K14443
comp29422_c0_seq1
comp29427_c0_seq1	K04675
comp29430_c0_seq1
comp29434_c0_seq1
comp29437_c0_seq1
comp29441_c0_seq1
comp29444_c0_seq1
comp29445_c0_seq1
comp29447_c0_seq1
comp29447_c1_seq1
comp29448_c0_seq1
comp29451_c0_seq1
comp29452_c0_seq1
comp29456_c0_seq1
comp29456_c0_seq2
comp29458_c0_seq1
comp29459_c0_seq1
comp29460_c0_seq1
comp29461_c0_seq1
comp29477_c0_seq1
comp29477_c0_seq2
comp29479_c0_seq1	K07889
comp29481_c0_seq1	K02527
comp29484_c0_seq1
comp29487_c0_seq1
comp29489_c0_seq1
comp29490_c0_seq1
comp29491_c0_seq1
comp29498_c0_seq1
comp29499_c0_seq1
comp29500_c0_seq1
comp29508_c0_seq1
comp29510_c0_seq1
comp29511_c0_seq1
comp29514_c0_seq1	K00166
comp29517_c0_seq1
comp29518_c0_seq1
comp29518_c0_seq2
comp29519_c0_seq1
comp29522_c0_seq1
comp29522_c0_seq2
comp29523_c0_seq1
comp29524_c0_seq1
comp29528_c0_seq1
comp29529_c0_seq1
comp29530_c0_seq1
comp29532_c0_seq1
comp29537_c0_seq1
comp29538_c0_seq1
comp29538_c0_seq2
comp29539_c0_seq1	K13509
comp29543_c0_seq1
comp29546_c0_seq1
comp29548_c0_seq1
comp29549_c0_seq1
comp29550_c0_seq1
comp29551_c0_seq1
comp29552_c0_seq1
comp29553_c0_seq1
comp29555_c0_seq1
comp29556_c0_seq1
comp29557_c0_seq1
comp29559_c0_seq1
comp29562_c0_seq1
comp29564_c0_seq1
comp29565_c0_seq1
comp29569_c0_seq1
comp29569_c0_seq2
comp29572_c0_seq1
comp29574_c0_seq1
comp29575_c0_seq1
comp29576_c0_seq1
comp29578_c0_seq1
comp29579_c0_seq1
comp29582_c0_seq1
comp29588_c0_seq1
comp29589_c0_seq1
comp29590_c0_seq1
comp29603_c0_seq1
comp29603_c0_seq2
comp29607_c0_seq1
comp29611_c0_seq1
comp29612_c0_seq1
comp29613_c0_seq1
comp29614_c0_seq1
comp29614_c0_seq2
comp29615_c0_seq1
comp29616_c0_seq1
comp29619_c0_seq1
comp29623_c0_seq1
comp29624_c0_seq1
comp29628_c0_seq1
comp29629_c0_seq1
comp29630_c0_seq1
comp29631_c0_seq1
comp29632_c0_seq1
comp29633_c0_seq1
comp29634_c0_seq1
comp29640_c0_seq1
comp29640_c0_seq2
comp29642_c0_seq1
comp29644_c0_seq1
comp29646_c0_seq1
comp29651_c0_seq1
comp29655_c0_seq1
comp29657_c0_seq1
comp29659_c0_seq1
comp29661_c0_seq1
comp29665_c0_seq1
comp29666_c0_seq1
comp29667_c0_seq1
comp29670_c0_seq1
comp29670_c1_seq1
comp29672_c0_seq1
comp29675_c0_seq1	K02901
comp29676_c0_seq1
comp29676_c0_seq2
comp29677_c0_seq1
comp29680_c0_seq1
comp29684_c0_seq1
comp29685_c0_seq1	K17906
comp29686_c0_seq1
comp29687_c0_seq1
comp29688_c0_seq1
comp29690_c0_seq1
comp29692_c0_seq1
comp29694_c0_seq1
comp29697_c0_seq1
comp29698_c0_seq1
comp29699_c0_seq1
comp29700_c0_seq1
comp29701_c0_seq1
comp29704_c0_seq1
comp29705_c0_seq1
comp29709_c0_seq1
comp29712_c0_seq1
comp29717_c0_seq1
comp29718_c0_seq1
comp29719_c0_seq1
comp29720_c0_seq1
comp29722_c0_seq1
comp29722_c1_seq1
comp29724_c0_seq1
comp29729_c0_seq1
comp29730_c0_seq1
comp29732_c0_seq1
comp29732_c0_seq2
comp29735_c0_seq1
comp29738_c0_seq1
comp29742_c0_seq1
comp29742_c1_seq1
comp29743_c0_seq1
comp29749_c0_seq1
comp29750_c0_seq1
comp29751_c0_seq1
comp29753_c0_seq1
comp29753_c1_seq1
comp29756_c0_seq1
comp29758_c0_seq1
comp29759_c0_seq1
comp29760_c0_seq1
comp29761_c0_seq1
comp29763_c0_seq1
comp29764_c0_seq1
comp29766_c0_seq1
comp29768_c0_seq1
comp29768_c0_seq2
comp29769_c0_seq1
comp29771_c0_seq1	K07139
comp29773_c0_seq1
comp29774_c0_seq1
comp29777_c0_seq1
comp29777_c0_seq2
comp29778_c0_seq1
comp29780_c0_seq1
comp29782_c0_seq1
comp29782_c0_seq2
comp29783_c0_seq1
comp29784_c0_seq1	K00876
comp29786_c0_seq1
comp29788_c0_seq1
comp29789_c0_seq1
comp29789_c1_seq1	K02634
comp29790_c0_seq1
comp29791_c0_seq1
comp29792_c0_seq1
comp29798_c0_seq1
comp29801_c0_seq1
comp29803_c0_seq1
comp29804_c0_seq1
comp29806_c0_seq1
comp29807_c0_seq1	K03238
comp29808_c0_seq1
comp29808_c0_seq2	K08491
comp29813_c0_seq1
comp29819_c0_seq1	K02691
comp29821_c0_seq1
comp29823_c0_seq1
comp29825_c0_seq1
comp29827_c0_seq1
comp29829_c0_seq1
comp29829_c0_seq2
comp29831_c0_seq1
comp29833_c0_seq1
comp29835_c0_seq1
comp29837_c0_seq1
comp29839_c0_seq1
comp29844_c0_seq1
comp29850_c0_seq1
comp29852_c0_seq1
comp29853_c0_seq1
comp29854_c0_seq1
comp29858_c0_seq1
comp29859_c0_seq1
comp29861_c0_seq1
comp29861_c1_seq1
comp29863_c0_seq1
comp29864_c0_seq1
comp29864_c0_seq2
comp29865_c0_seq1
comp29867_c0_seq1
comp29874_c0_seq1
comp29878_c0_seq1
comp29880_c0_seq1
comp29882_c0_seq1
comp29884_c0_seq1
comp29885_c0_seq1	K16678
comp29887_c0_seq1
comp29888_c0_seq1
comp29891_c0_seq1
comp29895_c0_seq1
comp29905_c0_seq1
comp29907_c0_seq1	K08701
comp29910_c0_seq1
comp29912_c0_seq1
comp29918_c0_seq1	K17921
comp29920_c0_seq1
comp29921_c0_seq1
comp29923_c0_seq1
comp29926_c0_seq1
comp29929_c0_seq1
comp29929_c0_seq2
comp29930_c0_seq1
comp29931_c0_seq1
comp29932_c0_seq1
comp29935_c0_seq1
comp29936_c0_seq1
comp29936_c0_seq2
comp29937_c0_seq1
comp29938_c0_seq1
comp29940_c0_seq1
comp29941_c0_seq1
comp29942_c0_seq1
comp29942_c0_seq2
comp29943_c0_seq1
comp29944_c0_seq1
comp29946_c0_seq1
comp29948_c0_seq1
comp29950_c0_seq1
comp29955_c0_seq1
comp29956_c0_seq1
comp29961_c0_seq1
comp29962_c0_seq1
comp29963_c0_seq1
comp29968_c0_seq1
comp29969_c0_seq1
comp29973_c0_seq1
comp29978_c0_seq1
comp29979_c0_seq1
comp29980_c0_seq1
comp29981_c0_seq1
comp29983_c0_seq1	K02156
comp29985_c0_seq1
comp29988_c0_seq1
comp29989_c0_seq1
comp29991_c0_seq1
comp29994_c0_seq1
comp29995_c0_seq1
comp29997_c0_seq1
comp30004_c0_seq1
comp30005_c0_seq1
comp30006_c0_seq1
comp30006_c0_seq2
comp30007_c0_seq1
comp30010_c0_seq1
comp30012_c0_seq1
comp30018_c0_seq1
comp30019_c0_seq1
comp30020_c0_seq1
comp30026_c0_seq1	K01598
comp30030_c0_seq1
comp30030_c0_seq2
comp30030_c0_seq3
comp30037_c0_seq1
comp30039_c0_seq1
comp30041_c0_seq1
comp30043_c0_seq1
comp30044_c0_seq1
comp30046_c0_seq1
comp30046_c0_seq2
comp30047_c0_seq1	K03109
comp30051_c0_seq1
comp30051_c0_seq2
comp30055_c0_seq1
comp30056_c0_seq1
comp30057_c0_seq1
comp30058_c0_seq1
comp30059_c0_seq1
comp30066_c0_seq1
comp30066_c1_seq1
comp30070_c0_seq1	K06642
comp30071_c0_seq1
comp30073_c0_seq1
comp30076_c0_seq1
comp30079_c0_seq1
comp30083_c0_seq1
comp30085_c0_seq1
comp30090_c0_seq1
comp30096_c0_seq1
comp30097_c0_seq1
comp30097_c0_seq2
comp30100_c0_seq1
comp30102_c0_seq1
comp30102_c0_seq2
comp30104_c0_seq1
comp30105_c0_seq1
comp30105_c0_seq2
comp30106_c0_seq1
comp30109_c0_seq1	K04599
comp30109_c0_seq2
comp30111_c0_seq1
comp30113_c0_seq1
comp30124_c0_seq1
comp30127_c0_seq1
comp30130_c0_seq1
comp30133_c0_seq1
comp30135_c0_seq1
comp30135_c1_seq1
comp30136_c0_seq1
comp30137_c0_seq1	K02428
comp30138_c0_seq1
comp30138_c0_seq2
comp30139_c0_seq1	K06030
comp30141_c0_seq1
comp30144_c0_seq1
comp30145_c0_seq1
comp30146_c0_seq1
comp30147_c0_seq1
comp30148_c0_seq1
comp30150_c0_seq1
comp30151_c0_seq1
comp30153_c0_seq1	K03008
comp30155_c0_seq1
comp30155_c1_seq1
comp30157_c0_seq1
comp30157_c0_seq2
comp30160_c0_seq1
comp30161_c0_seq1
comp30162_c0_seq1
comp30166_c0_seq1
comp30167_c0_seq1
comp30168_c0_seq1
comp30170_c0_seq1
comp30173_c0_seq1
comp30175_c0_seq1
comp30176_c0_seq1
comp30177_c0_seq1
comp30179_c0_seq1
comp30181_c0_seq1
comp30182_c0_seq1
comp30183_c0_seq1
comp30186_c0_seq1
comp30188_c0_seq1
comp30190_c0_seq1
comp30191_c0_seq1
comp30196_c0_seq1
comp30197_c0_seq1
comp30200_c0_seq1
comp30203_c0_seq1
comp30208_c0_seq1
comp30211_c0_seq1	K17776
comp30214_c0_seq1
comp30217_c0_seq1
comp30219_c0_seq1
comp30219_c0_seq2
comp30220_c0_seq1
comp30221_c0_seq1
comp30222_c0_seq1
comp30225_c0_seq1
comp30226_c0_seq1
comp30228_c0_seq1
comp30229_c0_seq1	K00627
comp30230_c0_seq1
comp30230_c0_seq2
comp30231_c0_seq1
comp30232_c0_seq1
comp30233_c0_seq1	K01103
comp30234_c0_seq1
comp30235_c0_seq1
comp30235_c1_seq1
comp30236_c0_seq1
comp30237_c0_seq1
comp30240_c0_seq1
comp30247_c0_seq1
comp30247_c1_seq1
comp30248_c0_seq1
comp30251_c0_seq1
comp30252_c0_seq1
comp30256_c0_seq1
comp30256_c0_seq2
comp30259_c0_seq1
comp30262_c0_seq1
comp30264_c0_seq1
comp30265_c0_seq1
comp30268_c0_seq1
comp30272_c0_seq1
comp30273_c0_seq1
comp30274_c0_seq1
comp30279_c0_seq1
comp30280_c0_seq1
comp30281_c0_seq1
comp30290_c0_seq1
comp30291_c0_seq1
comp30291_c0_seq2
comp30296_c0_seq1
comp30297_c0_seq1
comp30299_c0_seq1
comp30300_c0_seq1
comp30301_c0_seq1
comp30302_c0_seq1
comp30305_c0_seq1
comp30307_c0_seq1
comp30308_c0_seq1
comp30309_c0_seq1
comp30310_c0_seq1	K09422
comp30311_c0_seq1
comp30312_c0_seq1
comp30313_c0_seq1
comp30315_c0_seq1
comp30317_c0_seq1
comp30320_c0_seq1
comp30321_c0_seq1
comp30323_c0_seq1
comp30325_c0_seq1
comp30325_c0_seq2
comp30326_c0_seq1
comp30329_c0_seq1
comp30330_c0_seq1
comp30331_c0_seq1
comp30334_c0_seq1
comp30336_c0_seq1
comp30337_c0_seq1
comp30340_c0_seq1
comp30340_c1_seq1
comp30344_c0_seq1
comp30344_c0_seq2
comp30346_c0_seq1
comp30348_c0_seq1
comp30351_c0_seq1
comp30355_c0_seq1
comp30359_c0_seq1
comp30360_c0_seq1
comp30361_c0_seq1
comp30362_c0_seq1
comp30363_c0_seq1
comp30364_c0_seq1
comp30364_c0_seq2
comp30365_c0_seq1
comp30366_c0_seq1
comp30371_c0_seq1
comp30373_c0_seq1
comp30376_c0_seq1
comp30379_c0_seq1
comp30385_c0_seq1
comp30389_c0_seq1
comp30393_c0_seq1
comp30394_c0_seq1
comp30395_c0_seq1
comp30399_c0_seq1
comp30402_c0_seq1
comp30402_c0_seq2
comp30404_c0_seq1
comp30405_c0_seq1
comp30407_c0_seq1
comp30408_c0_seq1
comp30412_c0_seq1
comp30412_c0_seq2
comp30414_c0_seq1
comp30417_c0_seq1
comp30418_c0_seq1
comp30419_c0_seq1
comp30420_c0_seq1
comp30421_c0_seq1
comp30423_c0_seq1
comp30424_c0_seq1
comp30425_c0_seq1
comp30427_c0_seq1
comp30431_c0_seq1
comp30435_c0_seq1
comp30441_c0_seq1
comp30444_c0_seq1
comp30445_c0_seq1
comp30447_c0_seq1
comp30447_c0_seq2
comp30448_c0_seq1
comp30449_c0_seq1
comp30449_c0_seq2
comp30450_c0_seq1
comp30453_c0_seq1
comp30455_c0_seq1	K14396
comp30455_c0_seq2	K14396
comp30456_c0_seq1
comp30458_c0_seq1
comp30459_c0_seq1
comp30460_c0_seq1
comp30460_c0_seq2
comp30474_c0_seq1
comp30475_c0_seq1
comp30477_c0_seq1
comp30477_c0_seq2
comp30478_c0_seq1
comp30479_c0_seq1
comp30479_c1_seq1
comp30481_c0_seq1
comp30481_c0_seq2
comp30485_c0_seq1
comp30488_c0_seq1
comp30491_c0_seq1
comp30492_c0_seq1
comp30493_c0_seq1
comp30498_c0_seq1
comp30502_c0_seq1
comp30503_c0_seq1	K14411
comp30503_c0_seq2	K14411
comp30505_c0_seq1
comp30505_c0_seq2
comp30511_c0_seq1
comp30513_c0_seq1
comp30520_c0_seq1
comp30524_c0_seq1
comp30526_c0_seq1
comp30526_c1_seq1
comp30527_c0_seq1
comp30527_c1_seq1
comp30528_c0_seq1
comp30532_c0_seq1
comp30535_c0_seq1
comp30536_c0_seq1
comp30537_c0_seq1
comp30541_c0_seq1
comp30546_c0_seq1
comp30547_c0_seq1
comp30548_c0_seq1
comp30549_c0_seq1
comp30549_c0_seq2
comp30552_c0_seq1
comp30553_c0_seq1
comp30557_c0_seq1
comp30558_c0_seq1
comp30560_c0_seq1
comp30560_c0_seq2
comp30562_c0_seq1
comp30564_c0_seq1
comp30565_c0_seq1
comp30566_c0_seq1
comp30570_c0_seq1
comp30570_c1_seq1
comp30572_c0_seq1	K03094
comp30573_c0_seq1
comp30573_c0_seq2
comp30576_c0_seq1
comp30577_c0_seq1
comp30580_c0_seq1
comp30584_c0_seq1
comp30585_c0_seq1
comp30585_c0_seq2
comp30586_c0_seq1
comp30587_c0_seq1
comp30588_c0_seq1
comp30593_c0_seq1
comp30597_c0_seq1	K17603
comp30604_c0_seq1
comp30608_c0_seq1
comp30609_c0_seq1	K15378
comp30610_c0_seq1	K14306
comp30611_c0_seq1
comp30617_c0_seq1
comp30618_c0_seq1
comp30619_c0_seq1
comp30620_c0_seq1
comp30621_c0_seq1
comp30623_c0_seq1
comp30624_c0_seq1
comp30630_c0_seq1
comp30631_c0_seq1
comp30632_c0_seq1
comp30633_c0_seq1
comp30635_c0_seq1
comp30636_c0_seq1
comp30637_c0_seq1
comp30640_c0_seq1
comp30645_c0_seq1
comp30650_c0_seq1
comp30652_c0_seq1
comp30653_c0_seq1
comp30664_c0_seq1
comp30665_c0_seq1
comp30666_c0_seq1
comp30666_c1_seq1
comp30669_c0_seq1
comp30670_c0_seq1
comp30671_c0_seq1
comp30672_c0_seq1
comp30673_c0_seq1
comp30673_c0_seq2
comp30674_c0_seq1
comp30677_c0_seq1
comp30678_c0_seq1
comp30679_c0_seq1
comp30680_c0_seq1
comp30685_c0_seq1
comp30686_c0_seq1
comp30687_c0_seq1
comp30690_c0_seq1
comp30691_c0_seq1
comp30693_c0_seq1
comp30697_c0_seq1
comp30698_c0_seq1
comp30699_c0_seq1
comp30701_c0_seq1
comp30701_c0_seq2
comp30702_c0_seq1
comp30703_c0_seq1
comp30705_c0_seq1
comp30708_c0_seq1
comp30708_c0_seq2
comp30712_c0_seq1
comp30715_c0_seq1
comp30716_c0_seq1
comp30718_c0_seq1
comp30721_c0_seq1
comp30722_c0_seq1
comp30724_c0_seq1
comp30725_c0_seq1
comp30725_c1_seq1
comp30726_c0_seq1
comp30728_c0_seq1
comp30730_c0_seq1
comp30736_c0_seq1	K00699
comp30736_c1_seq1
comp30738_c0_seq1
comp30741_c0_seq1
comp30747_c0_seq1	K17410
comp30751_c0_seq1
comp30752_c0_seq1
comp30753_c0_seq1
comp30753_c0_seq2
comp30754_c0_seq1
comp30758_c0_seq1
comp30765_c0_seq1
comp30766_c0_seq1
comp30767_c0_seq1
comp30768_c0_seq1
comp30769_c0_seq1	K12043
comp30773_c0_seq1
comp30775_c0_seq1
comp30776_c0_seq1
comp30779_c0_seq1
comp30781_c0_seq1
comp30782_c0_seq1	K11795
comp30782_c1_seq1
comp30783_c0_seq1	K11848
comp30784_c0_seq1
comp30785_c0_seq1
comp30788_c0_seq1
comp30788_c0_seq2
comp30792_c0_seq1
comp30793_c0_seq1
comp30798_c0_seq1
comp30804_c0_seq1	K14496
comp30807_c0_seq1
comp30812_c0_seq1
comp30813_c0_seq1
comp30814_c0_seq1
comp30815_c0_seq1
comp30816_c0_seq1
comp30818_c0_seq1
comp30820_c0_seq1
comp30821_c0_seq1
comp30822_c0_seq1
comp30822_c0_seq2
comp30824_c0_seq1
comp30827_c0_seq1
comp30830_c0_seq1
comp30831_c0_seq1
comp30833_c0_seq1
comp30834_c0_seq1
comp30836_c0_seq1
comp30838_c0_seq1
comp30839_c0_seq1
comp30839_c0_seq2
comp30841_c0_seq1
comp30842_c0_seq1
comp30844_c0_seq1
comp30846_c0_seq1
comp30847_c0_seq1
comp30852_c0_seq1
comp30854_c0_seq1
comp30855_c0_seq1
comp30855_c1_seq1
comp30863_c0_seq1
comp30865_c0_seq1
comp30866_c0_seq1
comp30866_c0_seq2
comp30867_c0_seq1
comp30868_c0_seq1
comp30870_c0_seq1
comp30872_c0_seq1
comp30873_c0_seq1
comp30874_c0_seq1
comp30882_c0_seq1
comp30882_c1_seq1	K13667
comp30884_c0_seq1
comp30886_c0_seq1	K01512
comp30887_c0_seq1
comp30891_c0_seq1
comp30895_c0_seq1
comp30896_c0_seq1
comp30897_c0_seq1
comp30898_c0_seq1	K09113
comp30898_c1_seq1
comp30899_c0_seq1
comp30901_c0_seq1
comp30907_c0_seq1
comp30909_c0_seq1
comp30911_c0_seq1
comp30913_c0_seq1
comp30914_c0_seq1
comp30915_c0_seq1
comp30919_c0_seq1
comp30922_c0_seq1
comp30923_c0_seq1
comp30924_c0_seq1
comp30927_c0_seq1
comp30927_c0_seq2
comp30928_c0_seq1
comp30931_c0_seq1
comp30934_c0_seq1
comp30935_c0_seq1
comp30937_c0_seq1
comp30938_c0_seq1
comp30939_c0_seq1
comp30939_c0_seq2
comp30940_c0_seq1
comp30944_c0_seq1
comp30944_c0_seq2
comp30949_c0_seq1
comp30949_c0_seq2
comp30950_c0_seq1
comp30950_c0_seq2
comp30951_c0_seq1
comp30951_c0_seq2
comp30953_c0_seq1
comp30958_c0_seq1
comp30958_c0_seq2
comp30959_c0_seq1
comp30960_c0_seq1
comp30962_c0_seq1
comp30962_c0_seq2
comp30964_c0_seq1
comp30971_c0_seq1
comp30972_c0_seq1
comp30973_c0_seq1
comp30982_c0_seq1
comp30984_c0_seq1
comp30985_c0_seq1
comp30987_c0_seq1
comp30988_c0_seq1
comp30991_c0_seq1
comp30999_c0_seq1
comp30999_c0_seq2
comp31000_c0_seq1
comp31004_c0_seq1
comp31009_c1_seq1
comp31010_c0_seq1
comp31011_c0_seq1	K09542
comp31012_c0_seq1
comp31013_c0_seq1
comp31014_c0_seq1
comp31015_c0_seq1
comp31017_c0_seq1
comp31021_c0_seq1
comp31022_c0_seq1
comp31026_c0_seq1
comp31027_c0_seq1
comp31029_c0_seq1
comp31029_c0_seq2
comp31030_c0_seq1
comp31031_c0_seq1
comp31032_c0_seq1
comp31033_c0_seq1
comp31035_c0_seq1
comp31036_c0_seq1
comp31038_c0_seq1	K02960
comp31040_c0_seq1
comp31041_c0_seq1
comp31041_c0_seq2
comp31046_c0_seq1
comp31050_c0_seq1
comp31056_c0_seq1
comp31058_c0_seq1
comp31060_c0_seq1
comp31064_c0_seq1
comp31066_c0_seq1
comp31069_c0_seq1	K08509
comp31070_c0_seq1
comp31071_c0_seq1
comp31072_c0_seq1
comp31074_c0_seq1
comp31076_c0_seq1
comp31078_c0_seq1
comp31080_c0_seq1
comp31081_c0_seq1
comp31083_c0_seq1
comp31083_c0_seq2
comp31087_c0_seq1
comp31090_c0_seq1
comp31090_c1_seq1
comp31091_c0_seq1
comp31093_c0_seq1
comp31097_c0_seq1
comp31098_c0_seq1
comp31099_c0_seq1
comp31102_c0_seq1
comp31102_c1_seq1
comp31104_c0_seq1
comp31106_c0_seq1
comp31109_c0_seq1
comp31113_c0_seq1
comp31120_c0_seq1
comp31122_c0_seq1
comp31123_c0_seq1
comp31127_c0_seq1
comp31128_c0_seq1
comp31129_c0_seq1
comp31131_c0_seq1
comp31133_c0_seq1
comp31137_c0_seq1
comp31139_c0_seq1
comp31140_c0_seq1
comp31145_c0_seq1
comp31146_c0_seq1
comp31146_c0_seq2
comp31149_c0_seq1
comp31150_c0_seq1
comp31151_c0_seq1
comp31154_c0_seq1	K06237
comp31155_c0_seq1
comp31155_c1_seq1
comp31156_c0_seq1
comp31158_c0_seq1
comp31163_c0_seq1
comp31168_c0_seq1
comp31176_c0_seq1
comp31183_c0_seq1
comp31184_c0_seq1
comp31186_c0_seq1
comp31192_c0_seq1
comp31193_c0_seq1
comp31196_c0_seq1
comp31198_c0_seq1
comp31199_c0_seq1
comp31200_c0_seq1
comp31205_c0_seq1
comp31206_c0_seq1
comp31210_c0_seq1
comp31211_c0_seq1	K01184
comp31212_c0_seq1
comp31214_c0_seq1
comp31215_c0_seq1
comp31216_c0_seq1
comp31222_c0_seq1
comp31223_c0_seq1
comp31226_c0_seq1
comp31228_c0_seq1
comp31229_c0_seq1
comp31230_c0_seq1
comp31236_c0_seq1
comp31241_c0_seq1
comp31241_c0_seq2
comp31242_c0_seq1
comp31252_c0_seq1
comp31253_c0_seq1
comp31257_c0_seq1	K00949
comp31258_c0_seq1
comp31265_c0_seq1
comp31268_c0_seq1
comp31268_c1_seq1
comp31272_c0_seq1
comp31274_c0_seq1
comp31277_c0_seq1
comp31279_c0_seq1
comp31287_c0_seq1
comp31295_c0_seq1
comp31298_c0_seq1
comp31301_c0_seq1
comp31304_c0_seq1
comp31307_c0_seq1
comp31313_c0_seq1
comp31316_c0_seq1
comp31320_c0_seq1
comp31328_c0_seq1
comp31330_c0_seq1
comp31333_c0_seq1
comp31333_c0_seq2
comp31336_c0_seq1
comp31338_c0_seq1
comp31341_c0_seq1
comp31342_c0_seq1
comp31342_c1_seq1
comp31344_c0_seq1
comp31346_c0_seq1
comp31346_c0_seq2
comp31352_c0_seq1
comp31354_c0_seq1
comp31355_c0_seq1
comp31357_c0_seq1
comp31360_c0_seq1
comp31365_c0_seq1
comp31366_c0_seq1
comp31366_c0_seq2
comp31370_c0_seq1
comp31375_c0_seq1
comp31376_c0_seq1
comp31379_c0_seq1
comp31381_c0_seq1
comp31385_c0_seq1
comp31387_c0_seq1
comp31388_c0_seq1
comp31397_c0_seq1
comp31398_c0_seq1
comp31405_c0_seq1
comp31407_c0_seq1
comp31408_c0_seq1
comp31414_c0_seq1
comp31421_c0_seq1
comp31428_c0_seq1
comp31429_c0_seq1
comp31432_c0_seq1
comp31435_c0_seq1
comp31437_c0_seq1
comp31437_c1_seq1	K08341
comp31438_c0_seq1
comp31441_c0_seq1
comp31444_c0_seq1
comp31447_c0_seq1
comp31452_c0_seq1
comp31453_c0_seq1
comp31454_c0_seq1
comp31455_c0_seq1
comp31459_c0_seq1
comp31460_c0_seq1
comp31468_c0_seq1
comp31468_c0_seq2
comp31470_c0_seq1
comp31471_c0_seq1
comp31471_c1_seq1
comp31473_c0_seq1
comp31477_c0_seq1
comp31478_c0_seq1
comp31481_c0_seq1
comp31482_c0_seq1
comp31484_c0_seq1
comp31485_c0_seq1
comp31488_c0_seq1
comp31490_c0_seq1
comp31490_c0_seq2
comp31492_c0_seq1
comp31502_c0_seq1
comp31503_c0_seq1
comp31503_c1_seq1
comp31505_c0_seq1
comp31506_c0_seq1
comp31509_c0_seq1
comp31510_c0_seq1
comp31510_c0_seq2
comp31513_c0_seq1
comp31513_c1_seq1
comp31514_c0_seq1
comp31515_c0_seq1
comp31517_c0_seq1
comp31518_c0_seq1
comp31522_c0_seq1
comp31526_c0_seq1
comp31527_c0_seq1
comp31527_c0_seq2
comp31528_c0_seq1
comp31532_c0_seq1
comp31533_c0_seq1
comp31534_c0_seq1
comp31538_c0_seq1
comp31539_c0_seq1
comp31543_c0_seq1
comp31544_c0_seq1
comp31545_c0_seq1
comp31546_c0_seq1
comp31551_c0_seq1
comp31554_c0_seq1
comp31556_c0_seq1
comp31556_c1_seq1
comp31558_c0_seq1
comp31561_c0_seq1	K11253
comp31562_c0_seq1
comp31563_c0_seq1
comp31566_c0_seq1
comp31570_c0_seq1	K02136
comp31571_c0_seq1
comp31572_c0_seq1
comp31574_c0_seq1
comp31578_c0_seq1
comp31578_c0_seq2
comp31579_c0_seq1
comp31582_c0_seq1
comp31584_c0_seq1
comp31590_c0_seq1
comp31594_c0_seq1
comp31598_c0_seq1
comp31599_c0_seq1
comp31600_c0_seq1
comp31602_c0_seq1
comp31603_c0_seq1
comp31613_c0_seq1
comp31614_c0_seq1
comp31618_c0_seq1
comp31620_c0_seq1
comp31622_c0_seq1
comp31622_c0_seq2
comp31624_c0_seq1
comp31624_c0_seq2
comp31625_c0_seq1
comp31626_c0_seq1
comp31627_c0_seq1
comp31627_c1_seq1
comp31629_c0_seq1
comp31630_c0_seq1
comp31631_c0_seq1
comp31636_c0_seq1
comp31638_c0_seq1
comp31647_c0_seq1
comp31647_c1_seq1
comp31654_c0_seq1
comp31655_c0_seq1
comp31655_c1_seq1
comp31656_c0_seq1
comp31663_c0_seq1
comp31665_c0_seq1
comp31668_c0_seq1
comp31673_c0_seq1	K02883
comp31674_c0_seq1
comp31676_c0_seq1	K11976
comp31677_c0_seq1
comp31685_c0_seq1
comp31687_c0_seq1
comp31691_c0_seq1
comp31692_c0_seq1
comp31693_c0_seq1
comp31693_c1_seq1
comp31697_c0_seq1
comp31706_c0_seq1
comp31707_c0_seq1
comp31707_c0_seq2
comp31710_c0_seq1
comp31713_c0_seq1
comp31718_c0_seq1
comp31720_c0_seq1
comp31723_c0_seq1
comp31723_c0_seq2
comp31724_c0_seq1	K17770
comp31725_c0_seq1
comp31727_c0_seq1
comp31727_c1_seq1
comp31728_c0_seq1
comp31729_c0_seq1
comp31730_c0_seq1
comp31732_c0_seq1
comp31735_c0_seq1
comp31735_c1_seq1
comp31737_c0_seq1
comp31738_c0_seq1
comp31738_c0_seq2
comp31739_c0_seq1
comp31740_c0_seq1
comp31741_c0_seq1
comp31744_c0_seq1
comp31745_c0_seq1
comp31748_c0_seq1
comp31749_c0_seq1
comp31751_c0_seq1
comp31752_c0_seq1
comp31752_c0_seq2
comp31755_c0_seq1
comp31757_c0_seq1
comp31758_c0_seq1
comp31760_c0_seq1
comp31762_c0_seq1
comp31763_c0_seq1
comp31764_c0_seq1
comp31768_c0_seq1
comp31772_c0_seq1
comp31775_c0_seq1
comp31777_c0_seq1
comp31778_c0_seq1	K07314
comp31778_c1_seq1
comp31780_c0_seq1
comp31782_c0_seq1
comp31783_c0_seq1	K05291
comp31784_c0_seq1
comp31785_c0_seq1
comp31785_c0_seq2
comp31787_c0_seq1
comp31788_c0_seq1
comp31789_c0_seq1
comp31789_c0_seq2
comp31790_c0_seq1
comp31791_c0_seq1
comp31795_c0_seq1
comp31796_c0_seq1
comp31798_c0_seq1
comp31799_c0_seq1
comp31801_c1_seq1
comp31802_c0_seq1
comp31805_c0_seq1
comp31811_c0_seq1
comp31811_c1_seq1	K15433
comp31812_c0_seq1
comp31815_c0_seq1
comp31823_c0_seq1
comp31829_c0_seq1
comp31830_c0_seq1
comp31832_c0_seq1
comp31835_c0_seq1
comp31836_c0_seq1
comp31838_c0_seq1
comp31841_c0_seq1
comp31842_c0_seq1
comp31845_c0_seq1
comp31845_c0_seq2
comp31847_c0_seq1
comp31848_c0_seq1
comp31848_c0_seq2
comp31849_c0_seq1
comp31849_c1_seq1
comp31851_c0_seq1
comp31853_c0_seq1
comp31855_c0_seq1
comp31856_c0_seq1
comp31857_c0_seq1
comp31859_c0_seq1
comp31859_c0_seq2
comp31861_c0_seq1
comp31862_c0_seq1
comp31862_c0_seq2
comp31863_c0_seq1
comp31866_c0_seq1
comp31867_c0_seq1
comp31868_c0_seq1	K05572
comp31868_c0_seq2	K02878
comp31870_c0_seq1
comp31873_c0_seq1
comp31874_c0_seq1
comp31876_c0_seq1
comp31878_c0_seq1
comp31880_c0_seq1
comp31889_c0_seq1
comp31890_c0_seq1
comp31891_c0_seq1
comp31891_c0_seq2
comp31895_c0_seq1
comp31897_c0_seq1	K02867
comp31900_c0_seq1
comp31900_c0_seq2
comp31904_c0_seq1	K04569
comp31905_c0_seq1
comp31906_c0_seq1
comp31909_c0_seq1	K14301
comp31925_c0_seq1
comp31927_c0_seq1
comp31928_c0_seq1
comp31930_c0_seq1	K09407
comp31930_c0_seq2
comp31932_c0_seq1
comp31933_c0_seq1
comp31938_c0_seq1
comp31938_c0_seq2
comp31939_c0_seq1
comp31940_c0_seq1
comp31942_c0_seq1
comp31945_c0_seq1
comp31946_c0_seq1
comp31947_c0_seq1
comp31948_c0_seq1
comp31955_c0_seq1
comp31955_c0_seq2	K08493
comp31956_c0_seq1
comp31958_c0_seq1
comp31966_c0_seq1
comp31966_c1_seq1	K13333
comp31970_c0_seq1
comp31972_c0_seq1
comp31973_c0_seq1
comp31975_c0_seq1
comp31976_c0_seq1
comp31978_c0_seq1
comp31979_c0_seq1
comp31982_c0_seq1	K14305
comp31984_c0_seq1	K09422
comp31986_c0_seq1
comp31989_c0_seq1
comp31991_c0_seq1
comp31992_c0_seq1
comp31993_c0_seq1
comp31995_c0_seq1
comp31997_c0_seq1
comp31999_c0_seq1
comp32003_c0_seq1
comp32003_c0_seq2
comp32005_c0_seq1
comp32007_c0_seq1
comp32008_c0_seq1
comp32011_c0_seq1
comp32016_c0_seq1
comp32016_c0_seq2
comp32021_c0_seq1
comp32025_c1_seq1	K00825
comp32027_c0_seq1
comp32028_c0_seq1	K13403
comp32029_c0_seq1
comp32030_c0_seq1
comp32031_c0_seq1
comp32032_c0_seq1
comp32033_c0_seq1
comp32033_c0_seq2
comp32038_c0_seq1	K11650
comp32039_c0_seq1
comp32044_c0_seq1
comp32045_c0_seq1
comp32047_c0_seq1
comp32053_c0_seq1
comp32054_c0_seq1
comp32055_c0_seq1
comp32056_c0_seq1
comp32059_c0_seq1
comp32060_c0_seq1
comp32062_c0_seq1
comp32063_c0_seq1
comp32073_c0_seq1
comp32075_c0_seq1
comp32076_c0_seq1
comp32077_c0_seq1
comp32078_c0_seq1	K02971
comp32080_c0_seq1
comp32082_c0_seq1
comp32083_c0_seq1
comp32083_c0_seq2
comp32084_c0_seq1
comp32085_c0_seq1
comp32085_c0_seq2
comp32086_c0_seq1
comp32087_c0_seq1
comp32091_c0_seq1
comp32091_c0_seq2
comp32096_c0_seq1	K15692
comp32098_c0_seq1
comp32099_c0_seq1
comp32100_c0_seq1	K08585
comp32102_c0_seq1
comp32103_c0_seq1
comp32104_c0_seq1
comp32106_c0_seq1
comp32107_c0_seq1
comp32107_c1_seq1
comp32109_c0_seq1
comp32111_c0_seq1
comp32113_c0_seq1
comp32115_c0_seq1
comp32115_c0_seq2
comp32116_c0_seq1	K10457
comp32117_c0_seq1
comp32119_c0_seq1
comp32122_c0_seq1
comp32123_c0_seq1
comp32124_c0_seq1
comp32124_c0_seq2
comp32126_c0_seq1
comp32128_c0_seq1
comp32129_c0_seq1
comp32130_c0_seq1
comp32133_c0_seq1
comp32141_c0_seq1
comp32144_c0_seq1
comp32149_c0_seq1
comp32150_c0_seq1
comp32155_c0_seq1
comp32156_c0_seq1
comp32157_c0_seq1
comp32158_c0_seq1
comp32160_c0_seq1
comp32162_c0_seq1
comp32165_c0_seq1
comp32169_c0_seq1
comp32171_c0_seq1
comp32176_c0_seq1
comp32177_c0_seq1
comp32178_c0_seq1
comp32180_c0_seq1
comp32184_c0_seq1
comp32187_c0_seq1
comp32188_c0_seq1
comp32188_c1_seq1
comp32196_c0_seq1
comp32196_c1_seq1
comp32197_c0_seq1
comp32198_c0_seq1
comp32200_c0_seq1
comp32202_c0_seq1
comp32203_c0_seq1
comp32206_c0_seq1
comp32209_c0_seq1
comp32210_c0_seq1
comp32212_c0_seq1
comp32214_c0_seq1
comp32214_c0_seq2
comp32216_c0_seq1
comp32218_c0_seq1
comp32218_c1_seq1
comp32223_c0_seq1
comp32225_c0_seq1
comp32228_c0_seq1
comp32229_c0_seq1
comp32241_c0_seq1
comp32242_c0_seq1
comp32244_c0_seq1
comp32245_c0_seq1
comp32246_c0_seq1
comp32248_c0_seq1
comp32249_c0_seq1
comp32250_c0_seq1
comp32254_c0_seq1
comp32257_c0_seq1
comp32265_c0_seq1
comp32266_c0_seq1
comp32266_c0_seq2
comp32268_c0_seq1
comp32269_c0_seq1
comp32274_c0_seq1
comp32278_c0_seq1
comp32281_c0_seq1
comp32285_c0_seq1
comp32285_c0_seq2
comp32286_c0_seq1
comp32288_c0_seq1
comp32290_c0_seq1
comp32290_c0_seq2
comp32291_c0_seq1
comp32292_c0_seq1
comp32293_c0_seq1
comp32296_c0_seq1
comp32298_c0_seq1
comp32303_c0_seq1
comp32305_c0_seq1
comp32306_c0_seq1
comp32307_c0_seq1
comp32307_c0_seq2
comp32308_c0_seq1
comp32309_c0_seq1
comp32311_c0_seq1	K06236
comp32312_c0_seq1
comp32314_c0_seq1
comp32315_c0_seq1
comp32317_c0_seq1
comp32320_c0_seq1
comp32324_c0_seq1
comp32328_c0_seq1
comp32331_c0_seq1
comp32333_c0_seq1
comp32335_c0_seq1	K09173
comp32338_c0_seq1
comp32339_c0_seq1
comp32340_c0_seq1
comp32344_c0_seq1
comp32345_c0_seq1	K12833
comp32346_c0_seq1
comp32347_c0_seq1
comp32348_c0_seq1
comp32349_c0_seq1
comp32350_c0_seq1
comp32351_c0_seq1
comp32353_c0_seq1
comp32354_c0_seq1
comp32355_c0_seq1
comp32356_c0_seq1	K10842
comp32358_c0_seq1
comp32360_c0_seq1	K07881
comp32361_c0_seq1
comp32362_c0_seq1
comp32364_c0_seq1
comp32364_c0_seq2
comp32369_c0_seq1
comp32371_c0_seq1	K11827
comp32373_c0_seq1
comp32376_c0_seq1
comp32376_c1_seq1
comp32377_c0_seq1
comp32378_c0_seq1
comp32378_c0_seq2
comp32383_c0_seq1	K02922
comp32386_c0_seq1
comp32386_c0_seq2
comp32388_c0_seq1
comp32399_c0_seq1
comp32401_c0_seq1
comp32403_c0_seq1
comp32406_c0_seq1
comp32408_c0_seq1
comp32409_c0_seq1
comp32410_c0_seq1
comp32411_c0_seq1	K13089
comp32413_c0_seq1
comp32414_c0_seq1
comp32415_c0_seq1
comp32416_c0_seq1
comp32417_c0_seq1
comp32419_c0_seq1
comp32420_c0_seq1
comp32421_c0_seq1	K05759
comp32422_c0_seq1
comp32423_c0_seq1
comp32425_c0_seq1
comp32427_c0_seq1
comp32435_c0_seq1
comp32438_c0_seq1
comp32442_c0_seq1
comp32442_c0_seq2
comp32445_c0_seq1
comp32447_c0_seq1
comp32449_c0_seq1
comp32459_c0_seq1
comp32460_c0_seq1
comp32461_c0_seq1
comp32462_c0_seq1
comp32467_c0_seq1
comp32471_c0_seq1
comp32473_c0_seq1
comp32474_c0_seq1
comp32479_c0_seq1
comp32480_c0_seq1
comp32482_c0_seq1
comp32483_c0_seq1
comp32484_c0_seq1
comp32485_c0_seq1
comp32485_c0_seq2
comp32487_c0_seq1
comp32488_c0_seq1
comp32491_c0_seq1
comp32493_c0_seq1
comp32499_c0_seq1
comp32500_c0_seq1
comp32502_c0_seq1
comp32502_c0_seq2
comp32503_c0_seq1
comp32512_c0_seq1
comp32513_c0_seq1
comp32515_c0_seq1
comp32515_c0_seq2
comp32516_c0_seq1
comp32518_c0_seq1
comp32519_c0_seq1
comp32520_c0_seq1
comp32528_c0_seq1
comp32528_c1_seq1
comp32529_c0_seq1
comp32530_c0_seq1
comp32533_c0_seq1
comp32535_c0_seq1	K15141
comp32536_c0_seq1
comp32542_c0_seq1
comp32543_c0_seq1
comp32544_c0_seq1
comp32544_c0_seq2
comp32548_c0_seq1
comp32549_c0_seq1
comp32549_c1_seq1
comp32550_c0_seq1
comp32550_c0_seq2
comp32551_c0_seq1
comp32553_c0_seq1
comp32555_c0_seq1
comp32557_c0_seq1
comp32560_c0_seq1
comp32564_c0_seq1
comp32566_c0_seq1
comp32567_c0_seq1
comp32567_c1_seq1
comp32572_c0_seq1
comp32578_c0_seq1
comp32586_c0_seq1
comp32588_c0_seq1
comp32589_c0_seq1
comp32592_c0_seq1
comp32593_c0_seq1
comp32593_c0_seq2
comp32606_c0_seq1
comp32614_c0_seq1
comp32617_c0_seq1
comp32623_c0_seq1
comp32625_c0_seq1	K17918
comp32626_c0_seq1
comp32627_c0_seq1
comp32627_c0_seq2
comp32629_c0_seq1
comp32629_c1_seq1
comp32632_c0_seq1
comp32635_c0_seq1
comp32637_c0_seq1
comp32637_c1_seq1
comp32638_c0_seq1
comp32639_c0_seq1
comp32640_c0_seq1
comp32649_c0_seq1
comp32652_c0_seq1
comp32662_c0_seq1
comp32666_c0_seq1
comp32666_c0_seq2
comp32669_c0_seq1
comp32670_c0_seq1
comp32671_c0_seq1
comp32672_c0_seq1
comp32674_c0_seq1
comp32678_c0_seq1
comp32681_c0_seq1
comp32684_c0_seq1
comp32685_c0_seq1
comp32689_c0_seq1
comp32690_c0_seq1
comp32697_c0_seq1
comp32699_c0_seq1
comp32699_c0_seq2
comp32700_c0_seq1
comp32703_c0_seq1
comp32704_c0_seq1
comp32704_c0_seq2
comp32705_c0_seq1
comp32706_c0_seq1
comp32707_c0_seq1
comp32708_c0_seq1
comp32713_c0_seq1
comp32723_c0_seq1
comp32724_c0_seq1
comp32726_c0_seq1
comp32726_c1_seq1
comp32728_c0_seq1
comp32729_c0_seq1
comp32730_c0_seq1
comp32730_c0_seq2
comp32731_c0_seq1
comp32734_c0_seq1
comp32735_c0_seq1
comp32736_c0_seq1
comp32736_c0_seq2
comp32738_c0_seq1
comp32739_c0_seq1
comp32741_c0_seq1
comp32744_c0_seq1
comp32744_c0_seq2
comp32748_c0_seq1
comp32750_c0_seq1
comp32751_c0_seq1
comp32755_c0_seq1
comp32758_c0_seq1
comp32762_c0_seq1	K02934
comp32764_c0_seq1
comp32765_c0_seq1
comp32766_c0_seq1
comp32768_c0_seq1
comp32770_c0_seq1
comp32773_c0_seq1
comp32777_c0_seq1
comp32778_c0_seq1
comp32780_c0_seq1
comp32782_c0_seq1
comp32787_c0_seq1
comp32787_c1_seq1
comp32789_c0_seq1
comp32790_c0_seq1
comp32793_c0_seq1
comp32796_c0_seq1
comp32796_c1_seq1
comp32797_c0_seq1
comp32800_c0_seq1
comp32802_c0_seq1
comp32803_c0_seq1
comp32804_c0_seq1
comp32805_c0_seq1
comp32806_c0_seq1
comp32808_c0_seq1
comp32810_c0_seq1
comp32811_c0_seq1
comp32814_c0_seq1
comp32815_c0_seq1
comp32816_c0_seq1
comp32818_c0_seq1
comp32823_c0_seq1	K00108
comp32824_c0_seq1
comp32828_c0_seq1
comp32830_c0_seq1
comp32830_c0_seq2
comp32832_c0_seq1
comp32834_c0_seq1
comp32835_c0_seq1
comp32836_c0_seq1
comp32837_c0_seq1
comp32839_c0_seq1
comp32841_c0_seq1
comp32842_c0_seq1
comp32844_c0_seq1
comp32845_c0_seq1
comp32846_c0_seq1
comp32847_c0_seq1
comp32849_c0_seq1
comp32858_c0_seq1
comp32861_c0_seq1
comp32862_c0_seq1
comp32863_c0_seq1
comp32870_c0_seq1	K10380
comp32870_c1_seq1
comp32871_c0_seq1
comp32873_c0_seq1
comp32873_c0_seq2
comp32875_c0_seq1
comp32877_c0_seq1
comp32878_c0_seq1
comp32878_c1_seq1
comp32880_c0_seq1
comp32881_c0_seq1
comp32883_c0_seq1
comp32884_c0_seq1
comp32884_c0_seq2
comp32888_c0_seq1
comp32889_c0_seq1
comp32899_c0_seq1
comp32900_c0_seq1	K14616
comp32900_c1_seq1
comp32901_c0_seq1
comp32906_c0_seq1
comp32909_c0_seq1
comp32912_c0_seq1
comp32913_c0_seq1
comp32914_c0_seq1
comp32915_c0_seq1
comp32924_c0_seq1
comp32925_c0_seq1
comp32928_c0_seq1
comp32932_c0_seq1
comp32933_c0_seq1
comp32933_c0_seq2
comp32934_c0_seq1	K01201
comp32935_c0_seq1
comp32937_c0_seq1
comp32938_c0_seq1
comp32939_c0_seq1
comp32943_c0_seq1
comp32944_c0_seq1
comp32945_c0_seq1
comp32952_c0_seq1
comp32952_c0_seq2
comp32954_c0_seq1
comp32957_c0_seq1
comp32960_c0_seq1
comp32963_c0_seq1
comp32969_c0_seq1
comp32972_c0_seq1
comp32980_c0_seq1
comp32980_c0_seq2
comp32982_c0_seq1
comp32983_c0_seq1
comp32984_c0_seq1
comp32985_c0_seq1
comp32986_c0_seq1
comp32990_c0_seq1
comp32991_c0_seq1	K14791
comp32994_c0_seq1
comp32998_c0_seq1
comp32999_c0_seq1
comp33001_c0_seq1
comp33015_c0_seq1
comp33016_c0_seq1
comp33018_c0_seq1
comp33019_c0_seq1
comp33020_c0_seq1	K04634
comp33022_c0_seq1
comp33023_c0_seq1
comp33031_c0_seq1
comp33032_c0_seq1
comp33033_c0_seq1
comp33034_c0_seq1
comp33042_c0_seq1
comp33049_c0_seq1
comp33054_c0_seq1
comp33056_c0_seq1
comp33056_c1_seq1	K11097
comp33057_c0_seq1
comp33061_c0_seq1
comp33062_c0_seq1
comp33065_c0_seq1
comp33073_c0_seq1
comp33075_c0_seq1
comp33077_c0_seq1
comp33078_c0_seq1
comp33081_c0_seq1
comp33082_c0_seq1
comp33087_c0_seq1
comp33089_c0_seq1
comp33091_c0_seq1
comp33091_c0_seq2
comp33097_c0_seq1
comp33098_c0_seq1
comp33098_c0_seq2
comp33102_c0_seq1
comp33103_c0_seq1
comp33104_c0_seq1
comp33108_c0_seq1
comp33110_c0_seq1
comp33114_c0_seq1
comp33129_c0_seq1
comp33130_c0_seq1
comp33131_c0_seq1
comp33132_c0_seq1
comp33135_c0_seq1
comp33135_c0_seq2
comp33137_c0_seq1
comp33138_c0_seq1
comp33142_c0_seq1
comp33144_c0_seq1	K10374
comp33145_c0_seq1
comp33146_c0_seq1
comp33148_c0_seq1
comp33148_c0_seq2	K04078
comp33149_c0_seq1
comp33150_c0_seq1
comp33153_c0_seq1	K17255
comp33153_c1_seq1
comp33155_c0_seq1
comp33156_c0_seq1
comp33164_c0_seq1
comp33165_c0_seq1
comp33167_c0_seq1
comp33169_c0_seq1
comp33174_c0_seq1
comp33176_c0_seq1	K02318
comp33180_c0_seq1
comp33181_c0_seq1
comp33187_c0_seq1
comp33188_c0_seq1
comp33189_c0_seq1
comp33191_c0_seq1
comp33192_c0_seq1
comp33199_c0_seq1	K02958
comp33201_c0_seq1
comp33202_c0_seq1
comp33210_c0_seq1
comp33211_c0_seq1
comp33212_c0_seq1
comp33214_c0_seq1
comp33216_c0_seq1
comp33217_c0_seq1
comp33217_c0_seq2
comp33240_c0_seq1
comp33243_c0_seq1
comp33243_c0_seq2
comp33247_c0_seq1
comp33248_c0_seq1
comp33250_c0_seq1
comp33251_c0_seq1
comp33256_c0_seq1
comp33257_c0_seq1
comp33262_c0_seq1
comp33264_c0_seq1
comp33269_c0_seq1
comp33271_c0_seq1
comp33277_c0_seq1
comp33280_c0_seq1
comp33280_c1_seq1
comp33281_c0_seq1
comp33283_c0_seq1
comp33285_c0_seq1
comp33287_c0_seq1
comp33296_c0_seq1
comp33298_c0_seq1
comp33299_c0_seq1
comp33301_c0_seq1
comp33307_c0_seq1
comp33308_c0_seq1
comp33310_c0_seq1
comp33313_c0_seq1
comp33314_c0_seq1
comp33315_c0_seq1
comp33317_c0_seq1
comp33319_c0_seq1
comp33324_c0_seq1
comp33326_c0_seq1
comp33329_c0_seq1
comp33330_c0_seq1
comp33331_c0_seq1
comp33333_c0_seq1
comp33333_c0_seq2
comp33335_c0_seq1
comp33336_c0_seq1
comp33337_c0_seq1
comp33338_c0_seq1
comp33338_c1_seq1
comp33339_c0_seq1
comp33343_c0_seq1
comp33343_c0_seq2
comp33345_c0_seq1
comp33350_c0_seq1
comp33355_c0_seq1
comp33361_c0_seq1
comp33362_c0_seq1
comp33364_c0_seq1
comp33364_c1_seq1
comp33368_c0_seq1
comp33368_c1_seq1
comp33371_c0_seq1
comp33374_c0_seq1
comp33375_c0_seq1	K09579
comp33377_c0_seq1
comp33377_c0_seq2
comp33380_c0_seq1	K00384
comp33381_c0_seq1
comp33386_c0_seq1
comp33388_c0_seq1
comp33388_c0_seq2
comp33390_c0_seq1
comp33395_c0_seq1
comp33399_c0_seq1
comp33399_c1_seq1
comp33401_c0_seq1
comp33402_c0_seq1
comp33402_c0_seq2
comp33403_c0_seq1
comp33404_c0_seq1
comp33407_c0_seq1
comp33409_c0_seq1
comp33410_c0_seq1
comp33418_c0_seq1
comp33419_c0_seq1
comp33424_c0_seq1
comp33425_c0_seq1
comp33432_c0_seq1
comp33432_c0_seq2
comp33432_c0_seq3
comp33434_c0_seq1
comp33434_c0_seq2
comp33435_c0_seq1
comp33439_c0_seq1
comp33447_c0_seq1	K12323
comp33449_c0_seq1
comp33452_c0_seq1
comp33452_c0_seq2
comp33453_c0_seq1
comp33453_c1_seq1
comp33454_c0_seq1
comp33455_c0_seq1	K14856
comp33460_c0_seq1
comp33461_c0_seq1
comp33465_c0_seq1
comp33466_c0_seq1
comp33470_c0_seq1
comp33474_c0_seq1
comp33474_c0_seq2
comp33475_c0_seq1
comp33476_c0_seq1	K05757
comp33477_c0_seq1
comp33480_c0_seq1
comp33484_c0_seq1
comp33486_c0_seq1
comp33490_c0_seq1
comp33495_c0_seq1
comp33497_c0_seq1
comp33499_c0_seq1
comp33499_c0_seq2
comp33502_c0_seq1
comp33502_c0_seq2
comp33503_c0_seq1
comp33505_c0_seq1
comp33505_c1_seq1
comp33505_c1_seq2
comp33507_c0_seq1
comp33509_c0_seq1
comp33510_c0_seq1
comp33511_c0_seq1
comp33518_c0_seq1
comp33519_c0_seq1
comp33522_c0_seq1
comp33530_c0_seq1
comp33532_c0_seq1
comp33533_c0_seq1
comp33533_c0_seq2
comp33541_c0_seq1
comp33542_c0_seq1	K03129
comp33546_c0_seq1
comp33547_c0_seq1
comp33549_c0_seq1
comp33551_c0_seq1	K13103
comp33553_c0_seq1
comp33555_c0_seq1
comp33555_c0_seq2
comp33556_c0_seq1
comp33558_c0_seq1
comp33565_c0_seq1
comp33569_c0_seq1
comp33571_c0_seq1
comp33572_c0_seq1
comp33573_c0_seq1
comp33574_c0_seq1
comp33577_c0_seq1
comp33579_c0_seq1
comp33581_c0_seq1
comp33581_c1_seq1
comp33582_c0_seq1
comp33583_c0_seq1
comp33584_c0_seq1
comp33587_c0_seq1
comp33588_c0_seq1
comp33591_c0_seq1
comp33592_c0_seq1
comp33597_c0_seq1
comp33613_c0_seq1
comp33614_c0_seq1
comp33616_c0_seq1
comp33616_c0_seq2
comp33617_c0_seq1
comp33618_c0_seq1
comp33619_c0_seq1
comp33620_c0_seq1
comp33621_c0_seq1
comp33622_c0_seq1
comp33624_c0_seq1	K10455
comp33626_c0_seq1
comp33628_c0_seq1
comp33629_c0_seq1
comp33631_c0_seq1
comp33635_c0_seq1
comp33638_c0_seq1
comp33641_c0_seq1
comp33641_c0_seq2
comp33653_c0_seq1
comp33657_c0_seq1
comp33663_c0_seq1
comp33664_c0_seq1
comp33665_c0_seq1
comp33666_c0_seq1
comp33668_c0_seq1
comp33670_c0_seq1
comp33672_c0_seq1
comp33674_c0_seq1
comp33681_c0_seq1
comp33683_c0_seq1	K05925
comp33683_c0_seq2
comp33686_c0_seq1
comp33686_c1_seq1
comp33687_c0_seq1
comp33689_c0_seq1
comp33692_c0_seq1
comp33697_c0_seq1	K07095
comp33701_c0_seq1	K12877
comp33705_c0_seq1
comp33706_c0_seq1
comp33713_c0_seq1
comp33716_c0_seq1	K04638
comp33716_c1_seq1
comp33720_c0_seq1
comp33722_c0_seq1
comp33723_c0_seq1
comp33723_c0_seq2
comp33725_c0_seq1
comp33726_c0_seq1
comp33727_c0_seq1
comp33728_c0_seq1
comp33733_c0_seq1
comp33747_c0_seq1
comp33748_c0_seq1	K13517
comp33749_c0_seq1
comp33757_c0_seq1
comp33758_c0_seq1
comp33758_c0_seq2
comp33763_c0_seq1
comp33767_c0_seq1
comp33770_c0_seq1
comp33772_c0_seq1
comp33773_c0_seq1
comp33773_c0_seq2
comp33775_c0_seq1	K08495
comp33775_c0_seq2	K08495
comp33776_c0_seq1
comp33778_c0_seq1
comp33778_c0_seq2
comp33780_c0_seq1
comp33781_c0_seq1
comp33782_c0_seq1
comp33783_c0_seq1
comp33783_c0_seq2
comp33784_c0_seq1	K17262
comp33790_c0_seq1
comp33790_c0_seq2
comp33793_c0_seq1
comp33794_c0_seq1
comp33795_c0_seq1
comp33798_c0_seq1
comp33799_c0_seq1
comp33800_c0_seq1
comp33802_c0_seq1
comp33804_c0_seq1
comp33808_c0_seq1
comp33810_c0_seq1
comp33811_c0_seq1
comp33811_c0_seq2
comp33812_c0_seq1
comp33813_c0_seq1
comp33813_c0_seq2
comp33815_c0_seq1
comp33816_c0_seq1
comp33816_c1_seq1
comp33817_c0_seq1
comp33818_c0_seq1
comp33820_c0_seq1
comp33820_c0_seq2
comp33822_c0_seq1
comp33823_c0_seq1
comp33826_c0_seq1
comp33832_c0_seq1
comp33834_c0_seq1
comp33838_c0_seq1
comp33842_c0_seq1
comp33843_c0_seq1
comp33844_c0_seq1
comp33846_c0_seq1
comp33849_c0_seq1
comp33852_c0_seq1
comp33852_c0_seq2
comp33861_c0_seq1
comp33862_c0_seq1
comp33863_c0_seq1
comp33866_c0_seq1
comp33867_c0_seq1
comp33869_c0_seq1
comp33869_c1_seq1
comp33876_c0_seq1
comp33883_c0_seq1
comp33884_c0_seq1
comp33884_c0_seq2	K17401
comp33885_c0_seq1
comp33885_c0_seq2	K01540
comp33887_c0_seq1
comp33887_c0_seq2
comp33895_c0_seq1
comp33899_c0_seq1	K16343
comp33899_c0_seq2
comp33901_c0_seq1	K10728
comp33902_c0_seq1
comp33904_c0_seq1
comp33904_c0_seq2
comp33905_c0_seq1
comp33908_c0_seq1	K07916
comp33908_c1_seq1
comp33909_c0_seq1
comp33911_c0_seq1
comp33913_c0_seq1	K03644
comp33914_c0_seq1
comp33915_c0_seq1
comp33922_c0_seq1
comp33923_c0_seq1
comp33924_c0_seq1
comp33925_c0_seq1
comp33926_c0_seq1
comp33936_c0_seq1
comp33938_c0_seq1
comp33939_c0_seq1
comp33940_c0_seq1
comp33941_c0_seq1
comp33942_c0_seq1
comp33943_c0_seq1	K13239
comp33943_c0_seq2
comp33944_c0_seq1
comp33945_c0_seq1
comp33947_c0_seq1
comp33949_c0_seq1
comp33949_c0_seq2
comp33950_c0_seq1
comp33956_c0_seq1
comp33958_c0_seq1
comp33960_c0_seq1
comp33961_c0_seq1
comp33963_c0_seq1
comp33965_c0_seq1
comp33972_c0_seq1
comp33972_c0_seq2
comp33973_c0_seq1
comp33974_c0_seq1
comp33977_c0_seq1
comp33981_c0_seq1
comp33982_c0_seq1
comp33984_c0_seq1
comp33989_c0_seq1
comp33990_c0_seq1
comp33995_c0_seq1
comp33996_c0_seq1
comp34003_c0_seq1
comp34004_c0_seq1	K17424
comp34005_c0_seq1
comp34005_c1_seq1
comp34008_c0_seq1
comp34008_c1_seq1
comp34010_c0_seq1
comp34012_c0_seq1
comp34013_c0_seq1
comp34017_c0_seq1
comp34024_c0_seq1
comp34025_c0_seq1
comp34026_c0_seq1
comp34028_c0_seq1
comp34028_c1_seq1
comp34032_c0_seq1
comp34033_c0_seq1	K10594
comp34034_c0_seq1
comp34035_c0_seq1
comp34037_c0_seq1
comp34037_c0_seq2
comp34038_c0_seq1	K10732
comp34038_c0_seq2
comp34039_c0_seq1
comp34040_c0_seq1
comp34041_c0_seq1
comp34043_c0_seq1
comp34052_c0_seq1
comp34056_c0_seq1
comp34063_c0_seq1
comp34065_c0_seq1
comp34069_c0_seq1
comp34071_c0_seq1
comp34076_c0_seq1
comp34078_c0_seq1
comp34079_c0_seq1
comp34089_c0_seq1
comp34091_c0_seq1
comp34094_c0_seq1
comp34096_c0_seq1
comp34096_c0_seq2
comp34098_c0_seq1
comp34098_c0_seq2
comp34099_c0_seq1	K01728
comp34101_c0_seq1	K11319
comp34102_c0_seq1
comp34103_c0_seq1	K12848
comp34106_c0_seq1
comp34108_c0_seq1
comp34110_c0_seq1
comp34112_c0_seq1
comp34114_c0_seq1
comp34117_c0_seq1
comp34118_c0_seq1
comp34120_c0_seq1
comp34120_c0_seq2
comp34121_c0_seq1
comp34126_c0_seq1
comp34126_c0_seq2
comp34131_c0_seq1
comp34132_c0_seq1
comp34134_c0_seq1
comp34134_c0_seq2
comp34147_c0_seq1	K00573
comp34149_c0_seq1
comp34151_c0_seq1
comp34155_c0_seq1
comp34155_c0_seq2
comp34157_c0_seq1
comp34158_c0_seq1
comp34165_c0_seq1
comp34168_c0_seq1
comp34169_c0_seq1
comp34169_c0_seq2
comp34173_c0_seq1
comp34178_c0_seq1
comp34180_c0_seq1
comp34181_c0_seq1
comp34182_c0_seq1
comp34183_c0_seq1
comp34187_c0_seq1	K14009
comp34188_c0_seq1
comp34189_c0_seq1
comp34189_c0_seq2
comp34192_c0_seq1
comp34195_c0_seq1
comp34196_c0_seq1	K11648
comp34196_c0_seq2	K11648
comp34198_c0_seq1
comp34201_c0_seq1
comp34202_c0_seq1
comp34203_c0_seq1
comp34207_c0_seq1
comp34209_c0_seq1
comp34210_c0_seq1
comp34212_c0_seq1
comp34213_c0_seq1
comp34215_c0_seq1
comp34216_c0_seq1
comp34218_c0_seq1
comp34219_c0_seq1
comp34222_c0_seq1
comp34224_c0_seq1
comp34225_c0_seq1
comp34229_c0_seq1
comp34230_c0_seq1
comp34231_c0_seq1
comp34232_c0_seq1
comp34234_c0_seq1
comp34236_c0_seq1
comp34237_c0_seq1
comp34239_c0_seq1
comp34243_c0_seq1
comp34245_c0_seq1
comp34247_c0_seq1
comp34252_c0_seq1	K15288
comp34259_c0_seq1
comp34259_c0_seq2
comp34260_c0_seq1
comp34261_c0_seq1
comp34264_c0_seq1
comp34265_c0_seq1
comp34267_c0_seq1
comp34269_c0_seq1
comp34270_c0_seq1
comp34272_c0_seq1
comp34274_c0_seq1
comp34279_c0_seq1
comp34280_c0_seq1	K08775
comp34283_c0_seq1
comp34285_c0_seq1
comp34293_c0_seq1
comp34293_c0_seq2
comp34299_c0_seq1
comp34300_c0_seq1
comp34300_c1_seq1
comp34302_c0_seq1
comp34303_c0_seq1
comp34306_c0_seq1
comp34320_c0_seq1
comp34321_c0_seq1
comp34322_c0_seq1
comp34327_c0_seq1
comp34328_c0_seq1
comp34330_c0_seq1
comp34330_c0_seq2	K05039
comp34334_c0_seq1
comp34336_c0_seq1
comp34346_c0_seq1
comp34348_c0_seq1
comp34348_c1_seq1
comp34357_c0_seq1
comp34361_c0_seq1
comp34364_c0_seq1
comp34365_c0_seq1
comp34366_c0_seq1
comp34367_c0_seq1
comp34370_c0_seq1
comp34375_c0_seq1
comp34375_c0_seq2
comp34377_c0_seq1
comp34379_c0_seq1
comp34380_c0_seq1
comp34381_c0_seq1
comp34383_c0_seq1
comp34384_c0_seq1
comp34384_c0_seq2	K11274
comp34385_c0_seq1
comp34387_c0_seq1
comp34387_c0_seq2
comp34393_c0_seq1
comp34394_c0_seq1
comp34395_c0_seq1
comp34396_c0_seq1
comp34399_c0_seq1
comp34400_c0_seq1
comp34401_c0_seq1
comp34402_c0_seq1
comp34409_c0_seq1
comp34410_c0_seq1
comp34410_c0_seq2
comp34412_c0_seq1
comp34414_c0_seq1
comp34415_c0_seq1
comp34416_c0_seq1
comp34417_c0_seq1
comp34419_c0_seq1
comp34424_c0_seq1
comp34425_c0_seq1
comp34425_c0_seq2
comp34429_c0_seq1
comp34430_c0_seq1
comp34431_c0_seq1	K13960
comp34433_c0_seq1
comp34435_c0_seq1
comp34438_c0_seq1
comp34443_c0_seq1
comp34444_c0_seq1
comp34445_c0_seq1
comp34445_c0_seq2	K12562
comp34446_c0_seq1
comp34447_c0_seq1	K09185
comp34447_c1_seq1	K09185
comp34448_c0_seq1
comp34452_c0_seq1
comp34453_c0_seq1
comp34458_c0_seq1
comp34459_c0_seq1
comp34461_c0_seq1
comp34461_c0_seq2
comp34462_c0_seq1
comp34464_c0_seq1
comp34465_c0_seq1
comp34467_c0_seq1
comp34467_c1_seq1
comp34471_c0_seq1
comp34472_c0_seq1
comp34476_c0_seq1
comp34480_c0_seq1
comp34485_c0_seq1
comp34487_c0_seq1
comp34490_c0_seq1
comp34492_c0_seq1
comp34492_c0_seq2
comp34500_c0_seq1
comp34505_c0_seq1
comp34506_c0_seq1
comp34509_c0_seq1
comp34509_c0_seq2
comp34510_c0_seq1
comp34511_c0_seq1
comp34513_c0_seq1
comp34516_c0_seq1
comp34519_c0_seq1
comp34521_c0_seq1
comp34522_c0_seq1
comp34526_c0_seq1
comp34528_c0_seq1
comp34529_c0_seq1
comp34530_c0_seq1
comp34531_c0_seq1
comp34534_c0_seq1
comp34535_c0_seq1
comp34538_c0_seq1
comp34542_c0_seq1
comp34542_c0_seq2
comp34544_c0_seq1
comp34546_c0_seq1
comp34548_c0_seq1
comp34549_c0_seq1	K02994
comp34555_c0_seq1
comp34556_c0_seq1
comp34558_c0_seq1
comp34560_c0_seq1
comp34561_c0_seq1
comp34561_c1_seq1
comp34562_c0_seq1
comp34567_c0_seq1
comp34569_c0_seq1
comp34569_c0_seq2
comp34571_c0_seq1
comp34574_c0_seq1
comp34576_c0_seq1
comp34576_c0_seq2
comp34581_c0_seq1
comp34583_c0_seq1
comp34584_c0_seq1
comp34585_c0_seq1
comp34588_c0_seq1
comp34591_c0_seq1
comp34592_c0_seq1
comp34594_c0_seq1
comp34594_c1_seq1
comp34598_c0_seq1
comp34599_c0_seq1
comp34603_c0_seq1
comp34609_c1_seq1
comp34610_c0_seq1
comp34612_c0_seq1
comp34613_c0_seq1
comp34617_c0_seq1	K09556
comp34626_c0_seq1
comp34635_c0_seq1
comp34636_c0_seq1
comp34637_c0_seq1
comp34638_c0_seq1
comp34638_c0_seq2
comp34640_c0_seq1
comp34642_c0_seq1
comp34643_c0_seq1
comp34646_c0_seq1	K11128
comp34647_c0_seq1
comp34650_c0_seq1
comp34652_c0_seq1
comp34654_c0_seq1
comp34654_c0_seq2
comp34656_c0_seq1
comp34661_c0_seq1
comp34662_c0_seq1
comp34666_c0_seq1
comp34667_c0_seq1
comp34671_c0_seq1
comp34672_c0_seq1	K17391
comp34679_c0_seq1
comp34681_c0_seq1
comp34683_c0_seq1
comp34684_c0_seq1
comp34687_c0_seq1
comp34688_c0_seq1
comp34689_c0_seq1
comp34689_c0_seq2	K00710
comp34690_c0_seq1
comp34691_c0_seq1
comp34691_c0_seq2
comp34692_c0_seq1
comp34694_c0_seq1
comp34697_c0_seq1
comp34697_c0_seq2
comp34700_c0_seq1
comp34701_c0_seq1
comp34701_c0_seq2
comp34703_c0_seq1
comp34706_c0_seq1	K14771
comp34707_c0_seq1
comp34707_c1_seq1
comp34708_c0_seq1
comp34710_c0_seq1
comp34711_c0_seq1	K15292
comp34711_c1_seq1
comp34713_c0_seq1
comp34715_c0_seq1
comp34716_c0_seq1
comp34719_c0_seq1	K04505
comp34720_c0_seq1
comp34722_c0_seq1
comp34722_c0_seq2
comp34723_c0_seq1
comp34726_c0_seq1
comp34727_c0_seq1
comp34729_c0_seq1
comp34731_c0_seq1	K15601
comp34733_c0_seq1
comp34734_c0_seq1
comp34738_c0_seq1
comp34741_c0_seq1
comp34742_c0_seq1
comp34743_c0_seq1
comp34745_c0_seq1
comp34747_c0_seq1
comp34750_c0_seq1	K02917
comp34751_c0_seq1
comp34753_c0_seq1
comp34753_c1_seq1
comp34754_c0_seq1
comp34758_c0_seq1
comp34760_c0_seq1
comp34763_c0_seq1
comp34763_c0_seq2
comp34764_c0_seq1
comp34769_c0_seq1
comp34773_c0_seq1
comp34776_c0_seq1
comp34778_c0_seq1
comp34780_c0_seq1
comp34782_c0_seq1
comp34783_c0_seq1
comp34783_c0_seq2
comp34785_c0_seq1
comp34788_c0_seq1
comp34789_c0_seq1
comp34791_c0_seq1
comp34792_c0_seq1
comp34793_c0_seq1
comp34793_c0_seq2
comp34795_c0_seq1
comp34796_c0_seq1
comp34797_c0_seq1
comp34798_c0_seq1
comp34800_c0_seq1
comp34801_c0_seq1
comp34807_c0_seq1
comp34808_c0_seq1
comp34810_c0_seq1	K08059
comp34811_c0_seq1
comp34815_c0_seq1
comp34816_c0_seq1
comp34819_c0_seq1
comp34819_c0_seq2
comp34820_c0_seq1
comp34824_c0_seq1
comp34830_c0_seq1
comp34831_c0_seq1
comp34835_c0_seq1
comp34836_c0_seq1
comp34842_c0_seq1	K00761
comp34845_c0_seq1
comp34845_c1_seq1
comp34849_c0_seq1
comp34849_c0_seq2
comp34850_c0_seq1
comp34853_c0_seq1
comp34854_c0_seq1
comp34855_c0_seq1
comp34860_c0_seq1
comp34863_c0_seq1
comp34864_c0_seq1
comp34866_c0_seq1
comp34868_c0_seq1
comp34870_c0_seq1
comp34873_c0_seq1
comp34875_c0_seq1
comp34876_c0_seq1
comp34884_c0_seq1
comp34884_c0_seq2
comp34888_c0_seq1
comp34888_c0_seq2
comp34889_c0_seq1
comp34889_c0_seq2
comp34895_c0_seq1
comp34896_c0_seq1
comp34898_c0_seq1
comp34905_c0_seq1
comp34910_c0_seq1
comp34910_c0_seq2
comp34914_c0_seq1
comp34917_c0_seq1
comp34924_c0_seq1
comp34927_c0_seq1
comp34929_c0_seq1
comp34932_c0_seq1
comp34933_c0_seq1
comp34936_c0_seq1
comp34940_c0_seq1
comp34945_c0_seq1
comp34946_c0_seq1
comp34946_c0_seq2
comp34952_c0_seq1
comp34953_c0_seq1
comp34955_c0_seq1
comp34957_c0_seq1
comp34958_c0_seq1
comp34962_c0_seq1
comp34965_c0_seq1
comp34966_c0_seq1
comp34966_c0_seq2
comp34968_c0_seq1
comp34972_c0_seq1
comp34973_c0_seq1
comp34973_c0_seq2
comp34976_c0_seq1
comp34981_c0_seq1
comp34985_c0_seq1
comp34986_c0_seq1
comp34991_c0_seq1
comp34994_c0_seq1
comp34995_c0_seq1
comp34996_c0_seq1
comp34998_c0_seq1
comp34999_c0_seq1
comp35000_c0_seq1
comp35008_c0_seq1
comp35010_c0_seq1
comp35013_c0_seq1
comp35016_c0_seq1
comp35022_c0_seq1
comp35023_c0_seq1
comp35027_c0_seq1
comp35029_c0_seq1
comp35032_c0_seq1
comp35033_c0_seq1
comp35033_c0_seq2
comp35033_c0_seq3
comp35033_c0_seq4
comp35034_c0_seq1
comp35035_c0_seq1
comp35036_c0_seq1
comp35038_c0_seq1
comp35041_c0_seq1
comp35041_c0_seq2
comp35043_c0_seq1
comp35044_c0_seq1
comp35044_c1_seq1
comp35048_c0_seq1
comp35048_c0_seq2
comp35049_c0_seq1
comp35050_c0_seq1
comp35051_c0_seq1
comp35056_c0_seq1
comp35056_c0_seq2
comp35057_c0_seq1
comp35063_c0_seq1
comp35066_c0_seq1
comp35068_c0_seq1
comp35075_c0_seq1
comp35078_c0_seq1
comp35079_c0_seq1
comp35080_c0_seq1
comp35081_c0_seq1
comp35083_c0_seq1
comp35088_c0_seq1
comp35088_c0_seq2
comp35090_c0_seq1
comp35092_c0_seq1
comp35093_c0_seq1
comp35097_c0_seq1	K03124
comp35098_c0_seq1
comp35099_c0_seq1
comp35099_c0_seq2
comp35101_c0_seq1
comp35101_c0_seq2
comp35103_c0_seq1
comp35104_c0_seq1
comp35105_c0_seq1
comp35108_c0_seq1
comp35112_c0_seq1
comp35115_c0_seq1
comp35115_c1_seq1
comp35118_c0_seq1
comp35121_c0_seq1
comp35126_c0_seq1
comp35134_c0_seq1
comp35136_c0_seq1
comp35136_c0_seq2
comp35138_c0_seq1
comp35142_c0_seq1
comp35146_c0_seq1
comp35147_c0_seq1
comp35153_c0_seq1
comp35154_c0_seq1
comp35155_c0_seq1
comp35155_c0_seq2
comp35157_c0_seq1
comp35159_c0_seq1
comp35160_c0_seq1
comp35162_c0_seq1
comp35164_c0_seq1
comp35165_c0_seq1
comp35166_c0_seq1
comp35170_c0_seq1
comp35175_c0_seq1
comp35178_c0_seq1
comp35178_c1_seq1
comp35179_c0_seq1
comp35184_c0_seq1
comp35184_c1_seq1
comp35185_c0_seq1
comp35191_c0_seq1
comp35193_c0_seq1
comp35195_c0_seq1
comp35198_c0_seq1
comp35199_c0_seq1
comp35205_c0_seq1
comp35209_c0_seq1
comp35209_c0_seq2
comp35212_c0_seq1
comp35215_c0_seq1	K17790
comp35215_c0_seq2	K17790
comp35220_c0_seq1
comp35220_c0_seq2
comp35223_c0_seq1
comp35223_c0_seq2
comp35230_c0_seq1
comp35232_c0_seq1
comp35233_c0_seq1
comp35235_c0_seq1
comp35236_c0_seq1
comp35237_c0_seq1
comp35240_c0_seq1
comp35242_c0_seq1
comp35244_c0_seq1
comp35246_c0_seq1	K12836
comp35253_c0_seq1
comp35256_c0_seq1
comp35257_c0_seq1
comp35271_c0_seq1
comp35272_c0_seq1
comp35281_c0_seq1
comp35286_c0_seq1	K07152
comp35287_c0_seq1
comp35294_c0_seq1
comp35296_c0_seq1
comp35296_c1_seq1
comp35297_c0_seq1
comp35298_c0_seq1
comp35302_c0_seq1
comp35304_c0_seq1
comp35306_c0_seq1
comp35306_c0_seq2
comp35308_c0_seq1	K15111
comp35308_c0_seq2
comp35309_c0_seq1
comp35321_c0_seq1
comp35324_c0_seq1
comp35328_c0_seq1
comp35331_c0_seq1
comp35332_c0_seq1
comp35334_c0_seq1
comp35336_c0_seq1
comp35337_c0_seq1
comp35341_c0_seq1
comp35346_c0_seq1
comp35348_c0_seq1
comp35351_c0_seq1
comp35352_c0_seq1
comp35356_c0_seq1
comp35356_c1_seq1
comp35357_c0_seq1
comp35358_c0_seq1
comp35361_c0_seq1
comp35363_c0_seq1
comp35365_c0_seq1
comp35366_c0_seq1
comp35370_c0_seq1
comp35372_c0_seq1
comp35375_c0_seq1
comp35377_c0_seq1
comp35379_c0_seq1
comp35379_c1_seq1
comp35383_c0_seq1
comp35383_c0_seq2	K02577
comp35384_c0_seq1
comp35386_c0_seq1
comp35387_c0_seq1
comp35388_c0_seq1
comp35389_c0_seq1
comp35393_c0_seq1
comp35396_c0_seq1
comp35400_c0_seq1
comp35401_c0_seq1
comp35409_c0_seq1
comp35409_c0_seq2
comp35413_c0_seq1
comp35414_c0_seq1
comp35416_c0_seq1
comp35420_c0_seq1
comp35430_c0_seq1
comp35431_c0_seq1
comp35432_c0_seq1
comp35436_c0_seq1	K13194
comp35438_c0_seq1
comp35439_c0_seq1
comp35439_c0_seq2
comp35442_c0_seq1
comp35445_c0_seq1
comp35446_c0_seq1
comp35446_c0_seq2
comp35447_c0_seq1
comp35450_c0_seq1
comp35451_c0_seq1
comp35451_c0_seq2
comp35452_c0_seq1
comp35455_c0_seq1
comp35455_c0_seq2
comp35456_c0_seq1	K06497
comp35457_c0_seq1
comp35463_c0_seq1
comp35464_c0_seq1
comp35464_c1_seq1
comp35468_c0_seq1
comp35472_c0_seq1
comp35478_c0_seq1
comp35479_c0_seq1
comp35482_c0_seq1
comp35484_c0_seq1
comp35485_c0_seq1
comp35490_c0_seq1
comp35490_c0_seq2
comp35493_c0_seq1
comp35498_c0_seq1
comp35504_c0_seq1
comp35510_c0_seq1
comp35512_c0_seq1
comp35512_c1_seq1
comp35513_c0_seq1
comp35514_c0_seq1
comp35515_c0_seq1
comp35516_c0_seq1
comp35520_c0_seq1
comp35521_c0_seq1
comp35521_c0_seq2
comp35522_c0_seq1
comp35524_c0_seq1
comp35531_c0_seq1
comp35532_c0_seq1
comp35538_c0_seq1
comp35538_c0_seq2
comp35540_c0_seq1
comp35540_c1_seq1
comp35541_c0_seq1
comp35543_c0_seq1
comp35552_c0_seq1
comp35552_c0_seq2
comp35553_c0_seq1
comp35554_c0_seq1
comp35555_c0_seq1
comp35556_c0_seq1
comp35557_c0_seq1
comp35559_c0_seq1
comp35562_c0_seq1
comp35565_c0_seq1
comp35566_c0_seq1
comp35567_c0_seq1
comp35568_c0_seq1	K03038
comp35569_c0_seq1	K10765
comp35575_c0_seq1
comp35580_c0_seq1
comp35581_c0_seq1
comp35590_c0_seq1
comp35592_c0_seq1
comp35595_c0_seq1
comp35597_c0_seq1
comp35598_c0_seq1	K03123
comp35598_c0_seq2
comp35600_c0_seq1
comp35602_c0_seq1
comp35608_c0_seq1
comp35609_c0_seq1
comp35610_c0_seq1
comp35613_c0_seq1
comp35615_c0_seq1
comp35616_c0_seq1
comp35618_c0_seq1
comp35622_c0_seq1
comp35625_c0_seq1
comp35625_c0_seq2	K02858
comp35628_c0_seq1	K02896
comp35631_c0_seq1
comp35632_c0_seq1
comp35634_c0_seq1
comp35635_c0_seq1
comp35636_c0_seq1
comp35638_c0_seq1
comp35639_c0_seq1	K10583
comp35639_c0_seq2
comp35640_c0_seq1
comp35640_c0_seq2
comp35644_c0_seq1
comp35647_c0_seq1
comp35648_c0_seq1
comp35649_c0_seq1
comp35650_c0_seq1
comp35651_c0_seq1
comp35652_c0_seq1
comp35653_c0_seq1	K09502
comp35654_c0_seq1
comp35656_c0_seq1
comp35658_c0_seq1
comp35662_c0_seq1
comp35663_c0_seq1
comp35663_c0_seq2
comp35664_c0_seq1
comp35665_c0_seq1
comp35668_c0_seq1
comp35669_c0_seq1
comp35672_c0_seq1
comp35672_c0_seq2
comp35673_c0_seq1	K17551
comp35674_c0_seq1
comp35674_c1_seq1
comp35678_c0_seq1
comp35678_c0_seq2
comp35681_c0_seq1
comp35682_c0_seq1
comp35685_c0_seq1
comp35686_c0_seq1
comp35687_c0_seq1
comp35688_c0_seq1
comp35693_c0_seq1
comp35695_c0_seq1
comp35696_c0_seq1
comp35696_c0_seq2
comp35702_c0_seq1
comp35707_c0_seq1
comp35714_c0_seq1	K17607
comp35715_c0_seq1
comp35716_c0_seq1
comp35717_c0_seq1	K05275
comp35718_c0_seq1
comp35719_c0_seq1
comp35727_c0_seq1
comp35731_c0_seq1
comp35736_c0_seq1
comp35741_c0_seq1
comp35745_c0_seq1
comp35746_c0_seq1
comp35757_c0_seq1
comp35758_c0_seq1
comp35760_c0_seq1
comp35760_c0_seq2	K17885
comp35762_c0_seq1
comp35764_c0_seq1
comp35765_c0_seq1
comp35765_c0_seq2
comp35766_c0_seq1
comp35767_c0_seq1
comp35769_c0_seq1
comp35776_c0_seq1
comp35778_c0_seq1
comp35780_c0_seq1
comp35781_c0_seq1
comp35784_c0_seq1
comp35791_c0_seq1
comp35791_c1_seq1
comp35792_c0_seq1
comp35793_c0_seq1
comp35796_c0_seq1
comp35797_c0_seq1
comp35797_c0_seq2
comp35798_c0_seq1
comp35808_c0_seq1
comp35809_c0_seq1
comp35810_c0_seq1
comp35811_c0_seq1
comp35812_c0_seq1
comp35818_c0_seq1
comp35820_c0_seq1
comp35820_c0_seq2
comp35821_c0_seq1
comp35823_c0_seq1
comp35825_c0_seq1
comp35828_c0_seq1
comp35829_c0_seq1
comp35830_c0_seq1
comp35830_c1_seq1
comp35832_c0_seq1
comp35836_c0_seq1
comp35840_c0_seq1
comp35840_c0_seq2
comp35848_c0_seq1
comp35852_c0_seq1
comp35852_c0_seq2
comp35853_c0_seq1
comp35854_c0_seq1
comp35854_c0_seq2
comp35855_c0_seq1
comp35869_c0_seq1
comp35872_c0_seq1
comp35873_c0_seq1
comp35875_c0_seq1	K16726
comp35877_c0_seq1
comp35883_c0_seq1
comp35887_c0_seq1
comp35888_c0_seq1
comp35892_c0_seq1
comp35895_c0_seq1
comp35900_c0_seq1
comp35902_c0_seq1
comp35903_c0_seq1
comp35904_c0_seq1
comp35908_c0_seq1
comp35912_c0_seq1
comp35920_c0_seq1
comp35921_c0_seq1	K01079
comp35923_c0_seq1
comp35923_c1_seq1
comp35938_c0_seq1
comp35938_c0_seq2
comp35939_c0_seq1
comp35943_c0_seq1
comp35946_c0_seq1
comp35951_c0_seq1
comp35957_c0_seq1
comp35959_c0_seq1
comp35963_c0_seq1
comp35963_c0_seq2
comp35971_c0_seq1
comp35973_c0_seq1
comp35980_c0_seq1
comp35981_c0_seq1
comp35981_c1_seq1
comp35984_c0_seq1
comp35984_c0_seq2
comp35988_c0_seq1
comp35989_c0_seq1
comp35998_c0_seq1
comp36000_c0_seq1
comp36001_c0_seq1
comp36003_c0_seq1
comp36003_c1_seq1
comp36004_c0_seq1
comp36005_c0_seq1
comp36009_c0_seq1
comp36009_c0_seq2
comp36012_c0_seq1
comp36015_c0_seq1
comp36017_c0_seq1
comp36024_c0_seq1
comp36026_c0_seq1
comp36030_c0_seq1
comp36030_c0_seq2
comp36032_c0_seq1
comp36033_c0_seq1
comp36034_c0_seq1
comp36038_c0_seq1
comp36039_c0_seq1
comp36040_c0_seq1
comp36040_c1_seq1
comp36042_c0_seq1
comp36045_c0_seq1
comp36048_c0_seq1
comp36049_c0_seq1
comp36052_c0_seq1
comp36053_c0_seq1	K12304
comp36053_c0_seq2
comp36054_c0_seq1
comp36058_c0_seq1
comp36058_c1_seq1
comp36062_c0_seq1
comp36064_c0_seq1
comp36065_c0_seq1
comp36066_c0_seq1
comp36073_c0_seq1
comp36073_c0_seq2
comp36076_c0_seq1
comp36077_c0_seq1
comp36078_c0_seq1	K15442
comp36081_c0_seq1
comp36085_c0_seq1
comp36087_c0_seq1
comp36087_c1_seq1
comp36091_c0_seq1
comp36092_c0_seq1
comp36093_c0_seq1
comp36095_c0_seq1
comp36099_c0_seq1
comp36101_c0_seq1
comp36104_c0_seq1
comp36107_c0_seq1
comp36107_c1_seq1
comp36108_c0_seq1
comp36110_c0_seq1
comp36110_c0_seq2
comp36112_c0_seq1
comp36115_c0_seq1	K15046
comp36120_c0_seq1
comp36123_c0_seq1
comp36123_c0_seq2
comp36129_c0_seq1
comp36130_c0_seq1
comp36132_c0_seq1
comp36132_c0_seq2
comp36133_c0_seq1
comp36133_c0_seq2	K11173
comp36137_c0_seq1
comp36139_c0_seq1
comp36141_c0_seq1
comp36141_c1_seq1
comp36142_c0_seq1
comp36143_c0_seq1
comp36146_c0_seq1
comp36147_c0_seq1
comp36149_c0_seq1
comp36150_c0_seq1
comp36151_c0_seq1
comp36153_c0_seq1
comp36153_c1_seq1
comp36154_c0_seq1
comp36158_c0_seq1
comp36159_c0_seq1
comp36161_c0_seq1
comp36164_c0_seq1
comp36169_c0_seq1
comp36174_c0_seq1
comp36174_c0_seq2
comp36175_c0_seq1
comp36179_c0_seq1
comp36181_c0_seq1
comp36184_c0_seq1
comp36184_c0_seq2
comp36186_c0_seq1
comp36187_c0_seq1
comp36191_c0_seq1	K16833
comp36191_c1_seq1
comp36194_c0_seq1	K01903
comp36194_c1_seq1
comp36195_c0_seq1
comp36198_c0_seq1
comp36198_c0_seq2
comp36201_c0_seq1
comp36204_c0_seq1
comp36209_c0_seq1
comp36212_c0_seq1
comp36216_c0_seq1
comp36218_c0_seq1
comp36218_c0_seq2
comp36219_c0_seq1
comp36221_c0_seq1
comp36222_c0_seq1
comp36222_c0_seq2
comp36227_c0_seq1
comp36227_c0_seq2
comp36229_c0_seq1
comp36230_c0_seq1
comp36230_c0_seq2
comp36236_c0_seq1
comp36245_c0_seq1
comp36246_c0_seq1
comp36250_c0_seq1
comp36250_c1_seq1
comp36253_c0_seq1
comp36255_c0_seq1
comp36264_c0_seq1
comp36269_c0_seq1
comp36270_c0_seq1
comp36272_c0_seq1
comp36273_c0_seq1
comp36278_c0_seq1
comp36279_c0_seq1
comp36282_c0_seq1
comp36284_c0_seq1
comp36286_c0_seq1
comp36289_c0_seq1
comp36290_c0_seq1
comp36290_c0_seq2
comp36291_c0_seq1
comp36299_c0_seq1
comp36300_c0_seq1
comp36304_c0_seq1
comp36305_c0_seq1
comp36309_c0_seq1
comp36311_c0_seq1
comp36312_c0_seq1
comp36313_c0_seq1
comp36314_c0_seq1
comp36315_c0_seq1
comp36318_c0_seq1
comp36320_c0_seq1
comp36320_c0_seq2
comp36321_c0_seq1	K02264
comp36323_c0_seq1
comp36324_c0_seq1
comp36324_c1_seq1
comp36332_c0_seq1
comp36335_c0_seq1
comp36336_c0_seq1
comp36340_c0_seq1
comp36341_c0_seq1
comp36344_c0_seq1
comp36344_c0_seq2
comp36345_c0_seq1
comp36346_c0_seq1
comp36348_c0_seq1
comp36349_c0_seq1	K01990
comp36351_c0_seq1
comp36354_c0_seq1
comp36356_c0_seq1
comp36360_c0_seq1	K07877
comp36365_c0_seq1
comp36365_c0_seq2
comp36366_c0_seq1
comp36366_c0_seq2
comp36369_c0_seq1
comp36373_c0_seq1
comp36381_c0_seq1
comp36382_c0_seq1
comp36384_c0_seq1
comp36390_c0_seq1
comp36392_c0_seq1
comp36393_c0_seq1
comp36394_c0_seq1
comp36395_c0_seq1
comp36396_c0_seq1
comp36397_c0_seq1
comp36398_c0_seq1
comp36402_c0_seq1
comp36404_c0_seq1
comp36405_c0_seq1
comp36409_c0_seq1
comp36412_c0_seq1
comp36413_c0_seq1
comp36416_c0_seq1
comp36423_c0_seq1
comp36424_c0_seq1
comp36425_c0_seq1
comp36427_c0_seq1
comp36429_c0_seq1
comp36431_c0_seq1
comp36434_c0_seq1
comp36434_c1_seq1
comp36438_c0_seq1
comp36441_c0_seq1
comp36443_c0_seq1
comp36444_c0_seq1
comp36445_c0_seq1
comp36456_c0_seq1
comp36458_c0_seq1
comp36464_c0_seq1
comp36467_c0_seq1
comp36467_c0_seq2
comp36471_c0_seq1
comp36472_c0_seq1
comp36473_c0_seq1
comp36476_c0_seq1
comp36477_c0_seq1
comp36480_c0_seq1
comp36483_c0_seq1
comp36483_c0_seq2
comp36484_c0_seq1
comp36484_c0_seq2
comp36491_c0_seq1
comp36492_c0_seq1
comp36498_c0_seq1
comp36500_c0_seq1
comp36502_c0_seq1
comp36503_c0_seq1
comp36505_c0_seq1
comp36506_c0_seq1	K08288
comp36507_c0_seq1
comp36508_c0_seq1
comp36509_c0_seq1
comp36509_c1_seq1
comp36510_c0_seq1
comp36513_c0_seq1
comp36515_c0_seq1
comp36524_c0_seq1
comp36526_c0_seq1
comp36528_c0_seq1
comp36531_c0_seq1
comp36532_c0_seq1
comp36532_c1_seq1
comp36533_c0_seq1
comp36534_c0_seq1
comp36535_c0_seq1
comp36536_c0_seq1
comp36536_c0_seq2
comp36543_c0_seq1
comp36544_c0_seq1
comp36548_c0_seq1
comp36550_c0_seq1
comp36552_c0_seq1
comp36553_c0_seq1
comp36555_c0_seq1
comp36557_c0_seq1
comp36558_c0_seq1
comp36560_c0_seq1
comp36565_c0_seq1
comp36566_c0_seq1
comp36567_c0_seq1
comp36568_c0_seq1	K11851
comp36568_c0_seq2	K11851
comp36571_c0_seq1
comp36574_c0_seq1
comp36576_c0_seq1
comp36578_c0_seq1
comp36580_c0_seq1
comp36581_c0_seq1
comp36581_c0_seq2
comp36584_c0_seq1
comp36591_c0_seq1
comp36591_c0_seq2
comp36596_c0_seq1
comp36601_c0_seq1
comp36601_c0_seq2	K02921
comp36606_c0_seq1
comp36607_c0_seq1
comp36609_c0_seq1
comp36613_c0_seq1
comp36618_c0_seq1
comp36619_c0_seq1
comp36621_c0_seq1
comp36622_c0_seq1
comp36622_c0_seq2
comp36626_c0_seq1
comp36626_c1_seq1
comp36631_c0_seq1
comp36632_c0_seq1
comp36633_c0_seq1
comp36635_c0_seq1	K00019
comp36636_c0_seq1
comp36637_c0_seq1
comp36642_c0_seq1
comp36642_c1_seq1
comp36644_c0_seq1
comp36647_c0_seq1
comp36649_c0_seq1
comp36651_c0_seq1
comp36654_c0_seq1
comp36657_c0_seq1
comp36661_c0_seq1
comp36663_c0_seq1
comp36663_c0_seq2
comp36664_c0_seq1
comp36665_c0_seq1
comp36666_c0_seq1
comp36669_c0_seq1
comp36671_c0_seq1
comp36673_c0_seq1
comp36673_c0_seq2
comp36674_c0_seq1
comp36675_c0_seq1
comp36681_c0_seq1
comp36683_c0_seq1
comp36685_c0_seq1
comp36686_c0_seq1
comp36687_c0_seq1
comp36690_c0_seq1
comp36693_c0_seq1
comp36701_c0_seq1
comp36704_c0_seq1
comp36707_c0_seq1
comp36708_c0_seq1
comp36712_c0_seq1
comp36717_c0_seq1
comp36718_c0_seq1
comp36718_c1_seq1
comp36719_c0_seq1
comp36720_c0_seq1
comp36721_c0_seq1
comp36722_c0_seq1
comp36725_c0_seq1	K02895
comp36727_c0_seq1
comp36729_c0_seq1
comp36732_c0_seq1
comp36732_c1_seq1
comp36734_c0_seq1
comp36738_c0_seq1
comp36738_c0_seq2
comp36743_c0_seq1
comp36749_c0_seq1
comp36751_c0_seq1
comp36753_c0_seq1
comp36757_c0_seq1
comp36758_c0_seq1	K11125
comp36760_c0_seq1
comp36761_c0_seq1
comp36763_c0_seq1
comp36765_c0_seq1
comp36766_c0_seq1
comp36767_c0_seq1
comp36768_c0_seq1
comp36774_c0_seq1
comp36774_c1_seq1
comp36779_c0_seq1
comp36781_c0_seq1
comp36782_c0_seq1
comp36782_c1_seq1
comp36784_c0_seq1
comp36785_c0_seq1
comp36786_c0_seq1
comp36787_c0_seq1
comp36790_c0_seq1
comp36792_c0_seq1
comp36793_c0_seq1
comp36795_c0_seq1
comp36805_c0_seq1
comp36805_c0_seq2
comp36807_c0_seq1
comp36810_c0_seq1
comp36811_c0_seq1
comp36817_c0_seq1
comp36823_c0_seq1
comp36826_c0_seq1
comp36827_c0_seq1
comp36832_c0_seq1
comp36835_c0_seq1
comp36836_c0_seq1
comp36841_c0_seq1
comp36844_c0_seq1
comp36845_c0_seq1
comp36848_c0_seq1
comp36850_c0_seq1	K01520
comp36853_c0_seq1
comp36859_c0_seq1
comp36859_c0_seq2
comp36860_c0_seq1
comp36861_c0_seq1
comp36864_c0_seq1
comp36866_c0_seq1
comp36867_c0_seq1
comp36868_c0_seq1
comp36868_c0_seq2
comp36873_c0_seq1
comp36875_c0_seq1
comp36876_c0_seq1
comp36877_c0_seq1
comp36882_c0_seq1
comp36884_c0_seq1
comp36886_c0_seq1
comp36886_c1_seq1
comp36895_c0_seq1
comp36895_c0_seq2
comp36896_c0_seq1
comp36898_c0_seq1
comp36899_c0_seq1
comp36900_c0_seq1
comp36902_c0_seq1
comp36905_c0_seq1
comp36909_c0_seq1
comp36912_c0_seq1
comp36912_c0_seq2
comp36913_c0_seq1
comp36918_c0_seq1
comp36919_c0_seq1
comp36922_c0_seq1
comp36923_c0_seq1	K11723
comp36924_c0_seq1
comp36927_c0_seq1
comp36929_c0_seq1
comp36929_c0_seq2
comp36930_c0_seq1
comp36931_c0_seq1
comp36932_c0_seq1
comp36935_c0_seq1
comp36936_c0_seq1
comp36937_c0_seq1
comp36940_c0_seq1
comp36943_c0_seq1
comp36944_c0_seq1
comp36948_c0_seq1
comp36952_c0_seq1
comp36953_c0_seq1	K12194
comp36954_c0_seq1
comp36955_c0_seq1
comp36956_c0_seq1
comp36957_c0_seq1
comp36962_c0_seq1
comp36963_c0_seq1
comp36966_c0_seq1
comp36968_c0_seq1
comp36970_c0_seq1
comp36970_c0_seq2
comp36971_c0_seq1
comp36973_c0_seq1
comp36976_c0_seq1
comp36979_c0_seq1
comp36982_c0_seq1
comp36987_c0_seq1
comp36990_c0_seq1
comp36991_c0_seq1
comp36991_c0_seq2
comp36992_c0_seq1
comp36994_c0_seq1
comp36994_c1_seq1
comp36995_c0_seq1
comp36998_c0_seq1
comp37000_c0_seq1
comp37001_c0_seq1
comp37007_c0_seq1
comp37007_c1_seq1
comp37014_c0_seq1
comp37018_c0_seq1
comp37021_c0_seq1
comp37022_c0_seq1
comp37022_c0_seq2
comp37026_c0_seq1
comp37029_c0_seq1
comp37031_c0_seq1
comp37036_c0_seq1
comp37039_c0_seq1
comp37040_c0_seq1
comp37041_c0_seq1
comp37044_c0_seq1
comp37045_c0_seq1
comp37045_c0_seq2
comp37046_c0_seq1
comp37049_c0_seq1
comp37052_c0_seq1
comp37054_c0_seq1
comp37054_c1_seq1
comp37055_c0_seq1
comp37055_c0_seq2
comp37056_c0_seq1	K02905
comp37057_c0_seq1
comp37063_c0_seq1
comp37065_c0_seq1
comp37066_c0_seq1
comp37067_c0_seq1
comp37067_c1_seq1
comp37068_c0_seq1
comp37069_c0_seq1
comp37076_c0_seq1
comp37079_c0_seq1
comp37082_c0_seq1
comp37083_c0_seq1
comp37089_c0_seq1
comp37090_c0_seq1
comp37090_c0_seq2
comp37093_c0_seq1	K17506
comp37096_c0_seq1
comp37099_c0_seq1
comp37101_c0_seq1
comp37105_c0_seq1
comp37105_c0_seq2
comp37106_c0_seq1
comp37107_c0_seq1
comp37108_c0_seq1
comp37109_c0_seq1
comp37110_c0_seq1
comp37113_c0_seq1
comp37113_c0_seq2	K11765
comp37115_c0_seq1
comp37115_c1_seq1
comp37119_c0_seq1
comp37119_c1_seq1
comp37121_c0_seq1
comp37125_c0_seq1
comp37128_c0_seq1
comp37129_c0_seq1
comp37131_c0_seq1
comp37133_c0_seq1
comp37134_c0_seq1
comp37135_c0_seq1
comp37137_c0_seq1
comp37139_c0_seq1
comp37143_c0_seq1	K04797
comp37145_c0_seq1
comp37147_c0_seq1
comp37149_c0_seq1
comp37151_c0_seq1
comp37152_c0_seq1	K02983
comp37156_c0_seq1
comp37157_c0_seq1
comp37158_c0_seq1
comp37158_c1_seq1
comp37160_c0_seq1
comp37162_c0_seq1
comp37163_c0_seq1
comp37167_c0_seq1
comp37168_c0_seq1
comp37171_c0_seq1
comp37172_c0_seq1
comp37172_c0_seq2
comp37172_c0_seq3
comp37174_c0_seq1
comp37174_c0_seq2
comp37175_c0_seq1
comp37178_c0_seq1
comp37179_c0_seq1
comp37181_c0_seq1
comp37182_c0_seq1
comp37186_c0_seq1
comp37187_c0_seq1
comp37188_c0_seq1
comp37189_c0_seq1
comp37190_c0_seq1
comp37191_c0_seq1
comp37196_c0_seq1	K11430
comp37198_c0_seq1
comp37200_c0_seq1
comp37201_c0_seq1
comp37202_c0_seq1
comp37203_c0_seq1
comp37204_c0_seq1
comp37205_c0_seq1
comp37206_c0_seq1
comp37207_c0_seq1
comp37210_c0_seq1
comp37210_c0_seq2
comp37212_c0_seq1
comp37212_c0_seq2
comp37215_c0_seq1
comp37216_c0_seq1
comp37216_c0_seq2
comp37217_c0_seq1
comp37219_c0_seq1
comp37221_c0_seq1
comp37221_c0_seq2
comp37224_c0_seq1
comp37226_c0_seq1
comp37227_c0_seq1
comp37229_c0_seq1
comp37232_c0_seq1
comp37232_c0_seq2
comp37235_c0_seq1
comp37237_c0_seq1
comp37237_c0_seq2
comp37246_c0_seq1
comp37251_c0_seq1
comp37261_c0_seq1
comp37263_c0_seq1	K01103
comp37264_c0_seq1
comp37265_c0_seq1
comp37268_c0_seq1
comp37270_c0_seq1
comp37271_c0_seq1
comp37272_c0_seq1
comp37273_c0_seq1
comp37276_c0_seq1
comp37280_c0_seq1
comp37282_c0_seq1
comp37283_c0_seq1
comp37287_c0_seq1
comp37290_c0_seq1
comp37291_c0_seq1
comp37291_c0_seq2
comp37292_c0_seq1
comp37305_c0_seq1
comp37306_c0_seq1
comp37306_c0_seq2
comp37307_c0_seq1
comp37309_c0_seq1
comp37311_c0_seq1
comp37312_c0_seq1
comp37313_c0_seq1
comp37316_c0_seq1
comp37317_c0_seq1
comp37318_c0_seq1
comp37320_c0_seq1	K16738
comp37321_c0_seq1
comp37321_c1_seq1
comp37322_c0_seq1
comp37329_c0_seq1
comp37330_c0_seq1
comp37331_c0_seq1
comp37332_c0_seq1
comp37335_c0_seq1
comp37337_c0_seq1
comp37337_c1_seq1
comp37339_c0_seq1
comp37340_c0_seq1
comp37342_c0_seq1
comp37347_c0_seq1
comp37348_c0_seq1
comp37349_c0_seq1
comp37350_c0_seq1
comp37352_c0_seq1
comp37352_c0_seq2
comp37353_c0_seq1
comp37354_c0_seq1
comp37361_c0_seq1
comp37362_c0_seq1
comp37363_c0_seq1
comp37368_c0_seq1
comp37371_c0_seq1
comp37372_c0_seq1
comp37375_c0_seq1
comp37377_c0_seq1
comp37378_c0_seq1
comp37384_c0_seq1
comp37385_c0_seq1
comp37388_c0_seq1	K02885
comp37391_c0_seq1	K15133
comp37393_c0_seq1
comp37394_c0_seq1
comp37395_c0_seq1
comp37397_c0_seq1
comp37397_c0_seq2
comp37399_c0_seq1
comp37399_c1_seq1
comp37400_c0_seq1
comp37404_c0_seq1
comp37409_c0_seq1
comp37410_c0_seq1
comp37411_c0_seq1
comp37412_c0_seq1
comp37414_c0_seq1
comp37425_c0_seq1
comp37426_c0_seq1
comp37431_c0_seq1
comp37434_c0_seq1
comp37435_c0_seq1
comp37439_c0_seq1
comp37440_c0_seq1
comp37443_c0_seq1
comp37444_c0_seq1
comp37446_c0_seq1
comp37451_c0_seq1
comp37452_c0_seq1
comp37455_c0_seq1
comp37455_c0_seq2
comp37458_c0_seq1
comp37458_c1_seq1
comp37459_c0_seq1
comp37464_c0_seq1
comp37465_c0_seq1
comp37467_c0_seq1
comp37469_c0_seq1
comp37470_c0_seq1
comp37473_c0_seq1
comp37477_c0_seq1
comp37478_c0_seq1
comp37479_c0_seq1
comp37482_c0_seq1
comp37484_c0_seq1
comp37485_c0_seq1
comp37487_c0_seq1
comp37490_c0_seq1
comp37491_c0_seq1
comp37494_c0_seq1
comp37495_c0_seq1
comp37498_c0_seq1
comp37498_c1_seq1
comp37499_c0_seq1
comp37503_c0_seq1
comp37503_c0_seq2
comp37508_c0_seq1
comp37524_c0_seq1
comp37525_c0_seq1
comp37526_c0_seq1
comp37533_c0_seq1
comp37534_c0_seq1
comp37534_c1_seq1
comp37539_c0_seq1
comp37545_c0_seq1
comp37546_c0_seq1
comp37549_c0_seq1
comp37552_c0_seq1
comp37554_c0_seq1
comp37555_c0_seq1
comp37563_c0_seq1
comp37564_c0_seq1
comp37564_c0_seq2
comp37565_c0_seq1
comp37572_c0_seq1
comp37576_c0_seq1
comp37579_c0_seq1
comp37580_c0_seq1
comp37581_c0_seq1
comp37581_c0_seq2
comp37582_c0_seq1
comp37584_c0_seq1	K03945
comp37585_c0_seq1
comp37586_c0_seq1	K17081
comp37587_c0_seq1
comp37589_c0_seq1
comp37590_c0_seq1	K00670
comp37593_c0_seq1
comp37595_c0_seq1
comp37595_c1_seq1
comp37597_c0_seq1
comp37597_c0_seq2
comp37598_c0_seq1
comp37599_c0_seq1	K02929
comp37600_c0_seq1
comp37601_c0_seq1
comp37601_c0_seq2
comp37602_c0_seq1
comp37603_c0_seq1
comp37604_c0_seq1
comp37604_c0_seq2
comp37605_c0_seq1
comp37605_c0_seq2
comp37606_c0_seq1
comp37607_c0_seq1
comp37608_c0_seq1
comp37609_c0_seq1
comp37611_c0_seq1
comp37612_c0_seq1
comp37613_c0_seq1
comp37613_c0_seq2
comp37614_c0_seq1
comp37614_c1_seq1
comp37614_c1_seq2
comp37615_c0_seq1
comp37616_c0_seq1
comp37618_c0_seq1
comp37619_c0_seq1	K15901
comp37620_c0_seq1
comp37623_c0_seq1
comp37623_c1_seq1
comp37624_c0_seq1
comp37626_c0_seq1
comp37627_c0_seq1
comp37630_c0_seq1
comp37631_c0_seq1
comp37632_c0_seq1
comp37632_c0_seq2
comp37634_c0_seq1
comp37635_c0_seq1
comp37637_c0_seq1
comp37640_c0_seq1
comp37641_c0_seq1
comp37642_c0_seq1
comp37645_c0_seq1
comp37646_c0_seq1
comp37647_c0_seq1
comp37648_c0_seq1
comp37650_c0_seq1
comp37650_c0_seq2
comp37652_c0_seq1
comp37653_c0_seq1	K13093
comp37653_c0_seq2	K13093
comp37654_c0_seq1
comp37654_c0_seq2
comp37656_c0_seq1	K02912
comp37657_c0_seq1
comp37658_c0_seq1
comp37659_c0_seq1	K01724
comp37660_c0_seq1
comp37660_c0_seq2
comp37662_c0_seq1
comp37665_c0_seq1
comp37667_c0_seq1
comp37668_c0_seq1
comp37670_c0_seq1
comp37672_c0_seq1
comp37674_c0_seq1
comp37675_c0_seq1
comp37677_c0_seq1
comp37680_c0_seq1
comp37681_c0_seq1
comp37683_c0_seq1
comp37684_c0_seq1
comp37685_c0_seq1
comp37686_c0_seq1	K03372
comp37687_c0_seq1
comp37688_c0_seq1
comp37690_c0_seq1
comp37692_c0_seq1
comp37694_c0_seq1
comp37696_c0_seq1
comp37697_c0_seq1
comp37699_c0_seq1
comp37701_c0_seq1
comp37702_c0_seq1
comp37704_c0_seq1
comp37704_c1_seq1
comp37706_c0_seq1
comp37707_c0_seq1
comp37708_c0_seq1
comp37708_c0_seq2
comp37709_c0_seq1
comp37710_c0_seq1
comp37711_c0_seq1
comp37711_c1_seq1
comp37713_c0_seq1
comp37713_c0_seq2
comp37715_c0_seq1
comp37715_c0_seq2
comp37716_c0_seq1
comp37717_c0_seq1	K13345
comp37718_c0_seq1
comp37719_c0_seq1
comp37723_c0_seq1	K12160
comp37724_c0_seq1
comp37725_c0_seq1
comp37726_c0_seq1
comp37726_c1_seq1
comp37728_c0_seq1
comp37729_c0_seq1
comp37732_c0_seq1
comp37734_c0_seq1
comp37735_c0_seq1
comp37736_c0_seq1
comp37740_c0_seq1
comp37741_c0_seq1	K05863
comp37743_c0_seq1	K05309
comp37744_c0_seq1	K07374
comp37745_c0_seq1
comp37746_c0_seq1
comp37747_c0_seq1
comp37748_c0_seq1
comp37749_c0_seq1
comp37749_c1_seq1
comp37750_c0_seq1
comp37753_c0_seq1
comp37754_c0_seq1
comp37755_c0_seq1
comp37755_c0_seq2
comp37756_c0_seq1
comp37757_c0_seq1
comp37758_c0_seq1	K10691
comp37761_c0_seq1
comp37762_c0_seq1
comp37763_c0_seq1
comp37766_c0_seq1
comp37768_c0_seq1
comp37768_c0_seq2
comp37769_c0_seq1	K09286
comp37769_c0_seq2	K09286
comp37770_c0_seq1
comp37771_c0_seq1
comp37772_c0_seq1
comp37773_c0_seq1
comp37774_c0_seq1
comp37775_c0_seq1
comp37776_c0_seq1
comp37778_c0_seq1
comp37780_c0_seq1
comp37782_c0_seq1
comp37783_c0_seq1
comp37784_c0_seq1
comp37785_c0_seq1	K02112
comp37787_c0_seq1	K02925
comp37789_c0_seq1
comp37789_c0_seq2
comp37791_c0_seq1
comp37792_c0_seq1
comp37793_c0_seq1	K08907
comp37794_c0_seq1
comp37794_c0_seq2
comp37795_c0_seq1
comp37796_c0_seq1
comp37798_c0_seq1
comp37799_c0_seq1
comp37799_c0_seq2
comp37800_c0_seq1
comp37801_c0_seq1
comp37805_c0_seq1
comp37806_c0_seq1
comp37806_c0_seq2
comp37807_c0_seq1
comp37807_c0_seq2
comp37807_c0_seq3
comp37808_c0_seq1
comp37809_c0_seq1
comp37809_c1_seq1
comp37810_c0_seq1
comp37811_c0_seq1
comp37811_c1_seq1
comp37812_c0_seq1
comp37813_c0_seq1	K03093
comp37814_c0_seq1	K09494
comp37815_c0_seq1
comp37817_c0_seq1
comp37818_c0_seq1
comp37819_c0_seq1
comp37820_c0_seq1
comp37820_c0_seq2
comp37822_c0_seq1
comp37823_c0_seq1
comp37823_c0_seq2
comp37824_c0_seq1
comp37825_c0_seq1
comp37826_c0_seq1
comp37827_c0_seq1
comp37829_c0_seq1	K03233
comp37830_c0_seq1
comp37833_c0_seq1
comp37833_c0_seq2
comp37834_c0_seq1
comp37835_c0_seq1
comp37836_c0_seq1
comp37837_c0_seq1
comp37838_c0_seq1
comp37839_c0_seq1
comp37840_c0_seq1
comp37840_c1_seq1
comp37841_c0_seq1
comp37842_c0_seq1
comp37844_c0_seq1
comp37845_c0_seq1
comp37845_c0_seq2
comp37846_c0_seq1
comp37850_c0_seq1
comp37852_c0_seq1
comp37853_c0_seq1
comp37854_c0_seq1
comp37855_c0_seq1
comp37856_c0_seq1
comp37857_c0_seq1
comp37857_c1_seq1
comp37860_c0_seq1
comp37861_c0_seq1
comp37863_c0_seq1
comp37863_c0_seq2
comp37864_c0_seq1
comp37865_c0_seq1
comp37866_c0_seq1
comp37868_c0_seq1
comp37869_c0_seq1	K14564
comp37870_c0_seq1
comp37872_c0_seq1
comp37873_c0_seq1	K13628
comp37874_c0_seq1
comp37875_c0_seq1
comp37875_c0_seq2
comp37876_c0_seq1
comp37877_c0_seq1
comp37878_c0_seq1
comp37879_c0_seq1
comp37880_c0_seq1
comp37880_c0_seq2
comp37881_c0_seq1	K02712
comp37883_c0_seq1
comp37884_c0_seq1	K02900
comp37886_c0_seq1
comp37886_c0_seq2	K00522
comp37887_c0_seq1
comp37889_c0_seq1
comp37890_c0_seq1
comp37892_c0_seq1
comp37893_c0_seq1
comp37895_c0_seq1	K05605
comp37896_c0_seq1
comp37897_c0_seq1
comp37898_c0_seq1
comp37899_c0_seq1
comp37900_c0_seq1
comp37900_c0_seq2
comp37901_c0_seq1
comp37902_c0_seq1
comp37903_c0_seq1
comp37904_c0_seq1
comp37905_c0_seq1
comp37906_c0_seq1
comp37907_c0_seq1
comp37909_c0_seq1
comp37910_c0_seq1	K02213
comp37911_c0_seq1
comp37912_c0_seq1
comp37913_c0_seq1
comp37914_c0_seq1
comp37915_c0_seq1
comp37918_c0_seq1
comp37919_c0_seq1
comp37920_c0_seq1
comp37921_c0_seq1
comp37923_c0_seq1
comp37925_c0_seq1
comp37927_c0_seq1
comp37928_c0_seq1
comp37929_c0_seq1
comp37930_c0_seq1
comp37931_c0_seq1
comp37932_c0_seq1
comp37935_c0_seq1
comp37936_c0_seq1
comp37937_c0_seq1
comp37938_c0_seq1	K03263
comp37939_c0_seq1
comp37940_c0_seq1
comp37941_c0_seq1
comp37941_c0_seq2
comp37943_c0_seq1	K10532
comp37944_c0_seq1	K06221
comp37948_c0_seq1
comp37949_c0_seq1
comp37951_c0_seq1
comp37953_c0_seq1
comp37953_c0_seq2
comp37955_c0_seq1
comp37956_c0_seq1
comp37956_c1_seq1
comp37957_c0_seq1
comp37959_c0_seq1
comp37960_c0_seq1
comp37960_c0_seq2
comp37963_c0_seq1
comp37963_c0_seq2
comp37963_c0_seq3
comp37963_c0_seq4
comp37964_c0_seq1
comp37964_c0_seq2
comp37964_c0_seq3
comp37965_c0_seq1
comp37966_c0_seq1
comp37968_c0_seq1
comp37969_c0_seq1
comp37970_c0_seq1	K04441
comp37972_c0_seq1
comp37973_c0_seq1
comp37975_c0_seq1	K03262
comp37975_c0_seq2
comp37976_c0_seq1
comp37977_c0_seq1
comp37978_c0_seq1
comp37979_c0_seq1
comp37980_c0_seq1
comp37981_c0_seq1
comp37983_c0_seq1
comp37984_c0_seq1
comp37985_c0_seq1
comp37987_c0_seq1
comp37987_c0_seq2
comp37988_c0_seq1
comp37989_c0_seq1
comp37990_c0_seq1
comp37991_c0_seq1
comp37992_c0_seq1
comp37993_c0_seq1
comp37993_c0_seq2
comp37994_c0_seq1
comp37996_c0_seq1	K00012
comp37997_c0_seq1
comp37998_c0_seq1
comp37998_c0_seq2
comp37999_c0_seq1
comp38002_c0_seq1
comp38003_c0_seq1	K05863
comp38007_c0_seq1
comp38009_c0_seq1
comp38010_c0_seq1
comp38012_c0_seq1
comp38012_c0_seq2
comp38014_c0_seq1
comp38014_c0_seq2
comp38015_c0_seq1
comp38015_c0_seq2
comp38016_c0_seq1
comp38018_c0_seq1
comp38020_c0_seq1
comp38021_c0_seq1
comp38021_c0_seq2
comp38022_c0_seq1
comp38023_c0_seq1
comp38024_c0_seq1
comp38024_c0_seq2
comp38025_c0_seq1	K00873
comp38028_c0_seq1
comp38028_c0_seq2
comp38029_c0_seq1	K01802
comp38031_c0_seq1
comp38032_c0_seq1
comp38034_c0_seq1
comp38035_c0_seq1
comp38035_c1_seq1
comp38036_c0_seq1	K02918
comp38037_c0_seq1
comp38038_c0_seq1
comp38038_c1_seq1
comp38039_c0_seq1	K11517
comp38040_c0_seq1
comp38041_c0_seq1
comp38043_c0_seq1
comp38044_c0_seq1
comp38045_c0_seq1
comp38048_c0_seq1
comp38049_c0_seq1
comp38050_c0_seq1
comp38051_c0_seq1
comp38052_c0_seq1
comp38054_c0_seq1
comp38058_c0_seq1
comp38059_c0_seq1
comp38060_c0_seq1
comp38062_c0_seq1
comp38064_c0_seq1
comp38065_c0_seq1
comp38066_c0_seq1	K01641
comp38066_c0_seq2	K17767
comp38067_c1_seq1
comp38068_c0_seq1
comp38069_c0_seq1
comp38071_c0_seq1
comp38072_c0_seq1
comp38074_c0_seq1
comp38075_c0_seq1
comp38075_c0_seq2
comp38076_c0_seq1
comp38076_c0_seq2
comp38077_c0_seq1
comp38079_c0_seq1
comp38080_c0_seq1
comp38081_c0_seq1	K04564
comp38083_c0_seq1
comp38084_c0_seq1
comp38085_c0_seq1
comp38085_c1_seq1
comp38086_c0_seq1
comp38087_c0_seq1	K02923
comp38088_c0_seq1
comp38088_c0_seq2	K03358
comp38090_c0_seq1
comp38091_c0_seq1
comp38092_c0_seq1
comp38093_c0_seq1
comp38095_c0_seq1
comp38096_c0_seq1	K14820
comp38096_c0_seq2	K14820
comp38097_c0_seq1
comp38098_c0_seq1
comp38098_c0_seq2
comp38098_c0_seq3
comp38099_c0_seq1
comp38100_c0_seq1
comp38101_c0_seq1
comp38102_c0_seq1
comp38103_c0_seq1
comp38105_c0_seq1
comp38105_c0_seq2
comp38107_c0_seq1
comp38107_c0_seq2
comp38108_c0_seq1
comp38108_c0_seq2
comp38108_c0_seq3
comp38109_c0_seq1	K17292
comp38112_c0_seq1
comp38113_c0_seq1
comp38115_c0_seq1
comp38116_c0_seq1
comp38119_c0_seq1
comp38120_c0_seq1
comp38122_c0_seq1
comp38123_c0_seq1	K01369
comp38125_c0_seq1
comp38128_c0_seq1
comp38128_c0_seq2
comp38128_c0_seq3
comp38130_c0_seq1
comp38131_c0_seq1
comp38132_c0_seq1	K02885
comp38133_c0_seq1
comp38134_c0_seq1
comp38136_c0_seq1
comp38137_c0_seq1
comp38141_c0_seq1
comp38141_c0_seq2
comp38142_c0_seq1
comp38143_c0_seq1
comp38146_c0_seq1
comp38147_c0_seq1
comp38148_c0_seq1
comp38149_c0_seq1
comp38151_c0_seq1
comp38152_c0_seq1
comp38154_c0_seq1
comp38155_c0_seq1
comp38156_c0_seq1	K01100
comp38157_c0_seq1
comp38158_c0_seq1
comp38159_c0_seq1
comp38161_c0_seq1	K08234
comp38162_c0_seq1
comp38163_c0_seq1
comp38166_c0_seq1
comp38168_c0_seq1
comp38169_c0_seq1
comp38169_c0_seq2
comp38172_c0_seq1
comp38172_c0_seq2
comp38174_c0_seq1	K16458
comp38174_c1_seq1	K16458
comp38177_c0_seq1
comp38177_c1_seq1
comp38178_c0_seq1
comp38179_c0_seq1
comp38180_c0_seq1
comp38182_c0_seq1
comp38185_c0_seq1
comp38185_c1_seq1
comp38186_c0_seq1
comp38187_c0_seq1
comp38188_c0_seq1
comp38189_c0_seq1
comp38189_c0_seq2
comp38190_c0_seq1
comp38191_c0_seq1
comp38192_c0_seq1
comp38192_c0_seq2
comp38194_c0_seq1
comp38195_c0_seq1
comp38196_c0_seq1
comp38198_c0_seq1
comp38199_c0_seq1
comp38200_c0_seq1
comp38201_c0_seq1
comp38204_c0_seq1
comp38204_c0_seq2
comp38209_c0_seq1
comp38210_c0_seq1
comp38211_c0_seq1	K17935
comp38211_c1_seq1
comp38214_c0_seq1
comp38216_c0_seq1
comp38216_c1_seq1
comp38218_c0_seq1
comp38219_c0_seq1
comp38219_c0_seq2
comp38220_c0_seq1
comp38221_c0_seq1
comp38224_c0_seq1
comp38226_c0_seq1
comp38226_c0_seq2
comp38227_c0_seq1
comp38228_c0_seq1
comp38229_c0_seq1
comp38230_c0_seq1	K11344
comp38231_c0_seq1
comp38231_c0_seq2
comp38233_c0_seq1	K10688
comp38234_c0_seq1
comp38234_c0_seq2
comp38234_c0_seq3
comp38234_c0_seq4
comp38235_c0_seq1	K02943
comp38236_c0_seq1
comp38238_c0_seq1
comp38240_c0_seq1
comp38240_c0_seq2
comp38245_c0_seq1	K15216
comp38247_c0_seq1
comp38248_c0_seq1
comp38249_c0_seq1
comp38250_c0_seq1
comp38251_c0_seq1
comp38252_c0_seq1
comp38253_c0_seq1
comp38255_c0_seq1
comp38256_c0_seq1
comp38257_c0_seq1
comp38258_c0_seq1
comp38262_c0_seq1
comp38262_c0_seq2
comp38263_c0_seq1
comp38263_c0_seq2
comp38264_c0_seq1
comp38267_c0_seq1
comp38268_c0_seq1
comp38271_c0_seq1
comp38272_c0_seq1
comp38273_c0_seq1	K08341
comp38275_c0_seq1
comp38277_c0_seq1
comp38279_c0_seq1
comp38280_c0_seq1
comp38280_c0_seq2
comp38281_c0_seq1
comp38282_c0_seq1
comp38283_c0_seq1
comp38284_c0_seq1
comp38285_c0_seq1
comp38287_c0_seq1
comp38288_c0_seq1
comp38289_c0_seq1
comp38290_c0_seq1
comp38291_c0_seq1
comp38293_c0_seq1
comp38294_c0_seq1
comp38294_c0_seq2
comp38295_c0_seq1
comp38296_c0_seq1
comp38297_c0_seq1
comp38298_c0_seq1
comp38298_c0_seq2
comp38299_c0_seq1
comp38300_c0_seq1
comp38301_c0_seq1	K17784
comp38302_c0_seq1
comp38303_c0_seq1
comp38304_c0_seq1	K01120
comp38305_c0_seq1
comp38306_c0_seq1
comp38306_c0_seq2
comp38307_c0_seq1
comp38308_c0_seq1
comp38309_c0_seq1
comp38309_c0_seq2
comp38310_c0_seq1	K16548
comp38313_c0_seq1
comp38314_c0_seq1	K10420
comp38315_c0_seq1
comp38316_c0_seq1
comp38317_c0_seq1
comp38318_c0_seq1
comp38319_c0_seq1
comp38321_c0_seq1
comp38322_c0_seq1
comp38322_c0_seq2
comp38324_c0_seq1
comp38325_c0_seq1
comp38325_c1_seq1
comp38326_c0_seq1
comp38326_c1_seq1
comp38327_c0_seq1
comp38328_c0_seq1	K12622
comp38331_c0_seq1
comp38332_c0_seq1
comp38334_c0_seq1
comp38337_c0_seq1	K13337
comp38338_c0_seq1
comp38339_c0_seq1
comp38341_c0_seq1	K07512
comp38342_c0_seq1
comp38343_c0_seq1
comp38344_c0_seq1
comp38345_c0_seq1
comp38346_c0_seq1
comp38346_c0_seq2
comp38348_c0_seq1
comp38348_c0_seq2
comp38348_c1_seq1
comp38349_c0_seq1
comp38352_c0_seq1
comp38356_c0_seq1
comp38358_c0_seq1
comp38359_c0_seq1
comp38360_c0_seq1
comp38361_c0_seq1
comp38364_c0_seq1
comp38364_c0_seq2
comp38365_c0_seq1
comp38366_c0_seq1
comp38367_c0_seq1
comp38367_c1_seq1	K12845
comp38368_c0_seq1	K03016
comp38370_c0_seq1
comp38371_c0_seq1
comp38373_c0_seq1
comp38374_c0_seq1
comp38376_c0_seq1
comp38378_c0_seq1
comp38378_c0_seq2
comp38381_c0_seq1
comp38382_c0_seq1
comp38384_c0_seq1
comp38385_c0_seq1
comp38387_c0_seq1
comp38387_c0_seq2
comp38390_c0_seq1	K04078
comp38391_c0_seq1
comp38393_c0_seq1
comp38394_c0_seq1
comp38394_c0_seq2
comp38396_c0_seq1
comp38397_c0_seq1
comp38397_c0_seq2
comp38398_c0_seq1
comp38400_c0_seq1
comp38402_c0_seq1
comp38402_c0_seq2
comp38403_c0_seq1
comp38405_c0_seq1
comp38406_c0_seq1
comp38407_c0_seq1
comp38408_c0_seq1
comp38409_c0_seq1
comp38409_c1_seq1
comp38410_c0_seq1
comp38410_c0_seq2
comp38411_c0_seq1
comp38411_c0_seq2
comp38411_c1_seq1	K17659
comp38412_c0_seq1
comp38413_c0_seq1
comp38414_c0_seq1	K16059
comp38414_c0_seq2	K16059
comp38415_c0_seq1
comp38416_c0_seq1
comp38417_c0_seq1
comp38420_c0_seq1
comp38422_c0_seq1
comp38423_c0_seq1
comp38424_c0_seq1
comp38425_c0_seq1
comp38425_c0_seq2
comp38427_c0_seq1
comp38428_c0_seq1
comp38429_c0_seq1
comp38430_c0_seq1
comp38431_c0_seq1
comp38432_c0_seq1
comp38433_c0_seq1
comp38434_c0_seq1
comp38436_c0_seq1	K17421
comp38437_c0_seq1
comp38439_c0_seq1
comp38443_c0_seq1
comp38445_c0_seq1
comp38445_c0_seq2
comp38446_c0_seq1
comp38447_c1_seq1
comp38449_c0_seq1
comp38450_c0_seq1
comp38451_c0_seq1	K17261
comp38458_c0_seq1
comp38458_c0_seq2
comp38459_c0_seq1
comp38461_c0_seq1
comp38462_c0_seq1
comp38464_c0_seq1
comp38465_c0_seq1
comp38465_c0_seq2
comp38466_c0_seq1
comp38467_c0_seq1
comp38468_c0_seq1	K17263
comp38470_c0_seq1	K03963
comp38471_c0_seq1
comp38472_c0_seq1
comp38474_c0_seq1	K02910
comp38476_c0_seq1
comp38478_c0_seq1	K02870
comp38480_c0_seq1
comp38481_c0_seq1
comp38483_c0_seq1
comp38485_c0_seq1
comp38486_c0_seq1
comp38487_c0_seq1
comp38487_c1_seq1
comp38488_c0_seq1	K14791
comp38489_c0_seq1
comp38490_c0_seq1
comp38490_c0_seq2
comp38492_c0_seq1
comp38493_c0_seq1
comp38495_c0_seq1
comp38496_c0_seq1	K02870
comp38497_c0_seq1
comp38499_c0_seq1
comp38499_c0_seq2
comp38500_c0_seq1
comp38501_c0_seq1
comp38502_c0_seq1
comp38503_c0_seq1
comp38503_c1_seq1	K01988
comp38504_c0_seq1
comp38506_c0_seq1
comp38506_c0_seq2
comp38507_c0_seq1
comp38508_c0_seq1
comp38509_c0_seq1
comp38510_c0_seq1
comp38512_c0_seq1
comp38513_c0_seq1
comp38514_c0_seq1
comp38515_c0_seq1
comp38516_c1_seq1	K00134
comp38517_c0_seq1
comp38519_c0_seq1	K06891
comp38519_c0_seq2	K06891
comp38520_c0_seq1
comp38520_c0_seq2
comp38520_c0_seq3
comp38521_c0_seq1	K02943
comp38522_c0_seq1
comp38522_c1_seq1
comp38523_c0_seq1
comp38524_c0_seq1
comp38525_c0_seq1
comp38526_c0_seq1
comp38527_c0_seq1
comp38529_c0_seq1
comp38530_c0_seq1
comp38531_c0_seq1
comp38532_c0_seq1
comp38532_c0_seq2
comp38536_c0_seq1
comp38537_c0_seq1
comp38538_c0_seq1
comp38540_c0_seq1
comp38541_c0_seq1	K03105
comp38542_c0_seq1
comp38544_c0_seq1
comp38548_c0_seq1
comp38549_c0_seq1
comp38550_c0_seq1
comp38551_c0_seq1
comp38551_c0_seq2
comp38552_c0_seq1
comp38555_c0_seq1
comp38556_c0_seq1
comp38557_c0_seq1
comp38557_c0_seq2
comp38558_c0_seq1
comp38559_c0_seq1	K03662
comp38560_c0_seq1
comp38561_c0_seq1
comp38562_c0_seq1
comp38563_c0_seq1
comp38564_c0_seq1
comp38564_c1_seq1
comp38565_c0_seq1
comp38566_c0_seq1
comp38567_c0_seq1
comp38567_c0_seq2
comp38568_c0_seq1
comp38568_c1_seq1
comp38569_c0_seq1
comp38570_c0_seq1
comp38570_c1_seq1
comp38571_c0_seq1
comp38572_c0_seq1
comp38573_c0_seq1
comp38575_c0_seq1
comp38577_c0_seq1
comp38579_c0_seq1
comp38580_c0_seq1
comp38581_c0_seq1
comp38583_c0_seq1
comp38583_c0_seq2
comp38585_c0_seq1
comp38585_c0_seq2
comp38587_c0_seq1
comp38588_c0_seq1
comp38589_c0_seq1
comp38591_c0_seq1
comp38593_c0_seq1
comp38595_c0_seq1
comp38596_c0_seq1	K15166
comp38597_c0_seq1
comp38599_c0_seq1
comp38599_c0_seq2
comp38600_c0_seq1
comp38602_c0_seq1
comp38602_c0_seq2
comp38602_c0_seq3
comp38603_c0_seq1
comp38604_c0_seq1
comp38604_c0_seq2
comp38604_c0_seq3
comp38604_c0_seq4
comp38606_c0_seq1
comp38608_c0_seq1
comp38610_c0_seq1
comp38612_c0_seq1
comp38613_c0_seq1
comp38613_c0_seq2
comp38614_c0_seq1
comp38618_c0_seq1
comp38619_c0_seq1
comp38621_c0_seq1	K00029
comp38622_c0_seq1
comp38623_c0_seq1
comp38624_c0_seq1
comp38626_c0_seq1
comp38627_c0_seq1
comp38628_c0_seq1
comp38631_c0_seq1
comp38631_c0_seq2
comp38632_c0_seq1
comp38633_c0_seq1
comp38636_c0_seq1
comp38637_c0_seq1
comp38637_c1_seq1
comp38638_c0_seq1
comp38639_c0_seq1	K17586
comp38641_c0_seq1
comp38643_c0_seq1
comp38646_c0_seq1
comp38647_c0_seq1
comp38649_c0_seq1
comp38650_c0_seq1
comp38651_c0_seq1
comp38652_c0_seq1
comp38652_c0_seq2
comp38654_c0_seq1
comp38654_c1_seq1
comp38655_c0_seq1
comp38657_c0_seq1
comp38659_c0_seq1
comp38659_c1_seq1
comp38660_c0_seq1
comp38661_c0_seq1
comp38662_c0_seq1
comp38662_c1_seq1
comp38665_c0_seq1
comp38667_c0_seq1
comp38668_c0_seq1
comp38671_c0_seq1
comp38671_c1_seq1
comp38673_c0_seq1
comp38673_c1_seq1
comp38674_c0_seq1	K15382
comp38675_c0_seq1
comp38676_c0_seq1
comp38676_c0_seq2
comp38677_c0_seq1
comp38677_c1_seq1
comp38678_c0_seq1
comp38679_c0_seq1
comp38680_c0_seq1
comp38681_c0_seq1
comp38683_c0_seq1
comp38687_c0_seq1
comp38688_c0_seq1	K14948
comp38689_c0_seq1	K08807
comp38690_c0_seq1	K08869
comp38691_c0_seq1
comp38691_c0_seq2
comp38693_c0_seq1	K12627
comp38694_c0_seq1
comp38695_c0_seq1
comp38696_c0_seq1
comp38697_c0_seq1
comp38698_c0_seq1	K02260
comp38698_c0_seq2
comp38700_c0_seq1
comp38700_c1_seq1
comp38700_c2_seq1
comp38701_c0_seq1
comp38702_c0_seq1
comp38703_c0_seq1
comp38703_c1_seq1
comp38705_c0_seq1
comp38706_c0_seq1
comp38707_c0_seq1
comp38708_c0_seq1
comp38708_c0_seq2
comp38709_c0_seq1
comp38709_c0_seq2	K15424
comp38709_c0_seq3
comp38709_c0_seq4
comp38711_c0_seq1
comp38715_c0_seq1
comp38716_c0_seq1
comp38717_c0_seq1
comp38719_c0_seq1
comp38721_c0_seq1
comp38722_c0_seq1
comp38723_c0_seq1
comp38723_c0_seq2
comp38725_c0_seq1
comp38728_c0_seq1
comp38729_c0_seq1
comp38730_c0_seq1
comp38731_c0_seq1
comp38731_c0_seq2
comp38732_c0_seq1
comp38732_c0_seq2
comp38732_c0_seq3
comp38733_c0_seq1
comp38734_c1_seq1
comp38735_c0_seq1
comp38735_c1_seq1
comp38735_c1_seq2
comp38737_c0_seq1
comp38737_c1_seq1
comp38738_c0_seq1
comp38739_c0_seq1
comp38741_c0_seq1
comp38745_c0_seq1
comp38746_c0_seq1
comp38746_c0_seq2
comp38747_c0_seq1
comp38748_c0_seq1	K17781
comp38749_c0_seq1
comp38750_c0_seq1
comp38750_c0_seq2
comp38750_c0_seq3
comp38750_c0_seq4
comp38751_c0_seq1
comp38754_c0_seq1
comp38754_c1_seq1
comp38757_c0_seq1
comp38757_c0_seq2
comp38758_c0_seq1
comp38761_c0_seq1
comp38762_c0_seq1
comp38763_c0_seq1
comp38764_c0_seq1
comp38765_c0_seq1
comp38766_c0_seq1
comp38768_c0_seq1
comp38771_c0_seq1
comp38772_c0_seq1
comp38773_c0_seq1
comp38773_c1_seq1
comp38774_c0_seq1
comp38774_c0_seq2
comp38775_c0_seq1
comp38775_c1_seq1
comp38777_c0_seq1
comp38778_c0_seq1
comp38780_c0_seq1
comp38782_c0_seq1
comp38783_c0_seq1
comp38785_c0_seq1
comp38786_c0_seq1
comp38786_c1_seq1
comp38788_c0_seq1
comp38788_c0_seq2
comp38788_c1_seq1
comp38789_c0_seq1
comp38792_c0_seq1
comp38794_c0_seq1
comp38795_c0_seq1
comp38796_c0_seq1
comp38796_c0_seq2
comp38797_c0_seq1
comp38797_c1_seq1
comp38798_c0_seq1
comp38800_c0_seq1
comp38801_c0_seq1
comp38801_c0_seq2
comp38802_c0_seq1
comp38804_c0_seq1
comp38805_c0_seq1
comp38807_c0_seq1
comp38807_c1_seq1
comp38807_c1_seq2
comp38808_c0_seq1
comp38808_c1_seq1
comp38810_c0_seq1
comp38811_c0_seq1
comp38812_c0_seq1
comp38814_c0_seq1
comp38817_c0_seq1
comp38819_c0_seq1
comp38819_c0_seq2
comp38819_c0_seq3
comp38820_c0_seq1
comp38820_c0_seq2
comp38821_c0_seq1
comp38824_c0_seq1
comp38824_c0_seq2
comp38825_c0_seq1
comp38826_c0_seq1
comp38827_c0_seq1
comp38829_c0_seq1
comp38830_c0_seq1
comp38831_c0_seq1
comp38834_c0_seq1
comp38835_c0_seq1
comp38835_c0_seq2
comp38836_c0_seq1
comp38837_c0_seq1
comp38837_c0_seq2
comp38838_c0_seq1
comp38839_c0_seq1
comp38840_c0_seq1
comp38841_c0_seq1
comp38844_c0_seq1
comp38847_c0_seq1
comp38849_c0_seq1
comp38850_c0_seq1
comp38851_c0_seq1
comp38852_c0_seq1
comp38853_c0_seq1
comp38854_c0_seq1
comp38856_c0_seq1
comp38859_c0_seq1
comp38860_c0_seq1
comp38861_c0_seq1
comp38863_c0_seq1
comp38865_c0_seq1
comp38866_c0_seq1
comp38867_c0_seq1
comp38870_c0_seq1
comp38871_c0_seq1
comp38872_c0_seq1	K12842
comp38873_c0_seq1	K02137
comp38874_c0_seq1
comp38875_c0_seq1
comp38875_c0_seq2
comp38876_c0_seq1
comp38876_c0_seq2
comp38878_c0_seq1
comp38879_c0_seq1
comp38880_c0_seq1
comp38881_c0_seq1
comp38882_c0_seq1
comp38883_c0_seq1
comp38885_c0_seq1
comp38886_c0_seq1
comp38888_c0_seq1
comp38889_c0_seq1
comp38891_c0_seq1
comp38891_c0_seq2
comp38892_c0_seq1
comp38893_c0_seq1
comp38894_c0_seq1
comp38898_c0_seq1
comp38900_c0_seq1
comp38903_c0_seq1
comp38904_c0_seq1
comp38904_c0_seq2
comp38904_c0_seq3
comp38905_c0_seq1
comp38906_c0_seq1
comp38907_c0_seq1
comp38908_c0_seq1
comp38909_c0_seq1
comp38910_c0_seq1	K11187
comp38910_c0_seq2	K11187
comp38913_c0_seq1
comp38914_c0_seq1
comp38915_c0_seq1	K03259
comp38916_c0_seq1
comp38917_c0_seq1
comp38920_c0_seq1
comp38921_c0_seq1
comp38922_c0_seq1
comp38923_c0_seq1
comp38925_c0_seq1
comp38925_c0_seq2
comp38926_c0_seq1
comp38927_c0_seq1
comp38928_c0_seq1
comp38929_c0_seq1
comp38930_c0_seq1
comp38930_c0_seq2
comp38931_c0_seq1
comp38932_c0_seq1
comp38933_c0_seq1
comp38935_c0_seq1
comp38935_c0_seq2
comp38935_c0_seq3
comp38936_c0_seq1
comp38937_c0_seq1
comp38938_c0_seq1
comp38940_c0_seq1
comp38941_c0_seq1
comp38941_c0_seq2
comp38942_c0_seq1
comp38942_c0_seq2
comp38943_c0_seq1
comp38944_c0_seq1
comp38945_c0_seq1
comp38946_c0_seq1	K05688
comp38946_c1_seq1
comp38947_c0_seq1
comp38947_c0_seq2
comp38948_c0_seq1
comp38950_c0_seq1
comp38951_c0_seq1
comp38952_c0_seq1
comp38953_c0_seq1
comp38954_c0_seq1
comp38955_c0_seq1
comp38955_c0_seq2
comp38956_c0_seq1
comp38957_c0_seq1
comp38958_c0_seq1
comp38958_c0_seq2
comp38959_c0_seq1
comp38961_c0_seq1
comp38961_c0_seq2
comp38963_c0_seq1
comp38964_c0_seq1
comp38964_c0_seq2
comp38965_c0_seq1
comp38968_c0_seq1
comp38971_c0_seq1	K03327
comp38971_c1_seq1
comp38972_c0_seq1
comp38973_c0_seq1
comp38976_c0_seq1
comp38977_c0_seq1
comp38978_c0_seq1
comp38979_c0_seq1
comp38980_c0_seq1
comp38981_c0_seq1
comp38983_c0_seq1
comp38983_c0_seq2
comp38984_c0_seq1
comp38989_c0_seq1
comp38990_c0_seq1
comp38991_c0_seq1
comp38993_c0_seq1
comp38995_c0_seq1
comp38996_c0_seq1
comp38997_c0_seq1
comp38997_c0_seq2
comp39002_c0_seq1
comp39002_c0_seq2
comp39003_c0_seq1
comp39003_c0_seq2	K10373
comp39004_c0_seq1
comp39006_c0_seq1	K03948
comp39007_c0_seq1
comp39008_c0_seq1
comp39011_c0_seq1
comp39013_c0_seq1
comp39016_c0_seq1
comp39017_c0_seq1
comp39017_c0_seq2
comp39018_c0_seq1
comp39020_c0_seq1
comp39021_c0_seq1
comp39021_c0_seq2
comp39022_c0_seq1
comp39022_c0_seq2
comp39023_c0_seq1
comp39025_c0_seq1
comp39026_c0_seq1
comp39029_c0_seq1
comp39030_c0_seq1
comp39033_c0_seq1
comp39034_c0_seq1
comp39036_c0_seq1
comp39038_c0_seq1
comp39039_c0_seq1
comp39040_c0_seq1
comp39040_c0_seq2
comp39041_c0_seq1
comp39043_c0_seq1
comp39045_c0_seq1
comp39046_c0_seq1
comp39047_c0_seq1
comp39049_c0_seq1
comp39049_c0_seq2
comp39050_c0_seq1
comp39052_c0_seq1
comp39054_c0_seq1
comp39057_c0_seq1
comp39057_c0_seq2
comp39059_c0_seq1
comp39060_c0_seq1
comp39061_c0_seq1
comp39062_c0_seq1
comp39063_c0_seq1
comp39064_c0_seq1
comp39064_c0_seq2
comp39065_c0_seq1
comp39066_c0_seq1
comp39067_c0_seq1
comp39067_c0_seq2
comp39068_c0_seq1
comp39068_c0_seq2
comp39070_c0_seq1
comp39071_c0_seq1
comp39072_c0_seq1
comp39073_c0_seq1
comp39075_c0_seq1
comp39076_c0_seq1
comp39078_c0_seq1	K17911
comp39079_c0_seq1	K02725
comp39081_c0_seq1
comp39081_c1_seq1
comp39082_c0_seq1
comp39083_c0_seq1
comp39083_c0_seq2
comp39084_c0_seq1
comp39087_c0_seq1
comp39088_c0_seq1
comp39088_c0_seq2
comp39089_c0_seq1
comp39089_c0_seq2
comp39090_c0_seq1
comp39091_c0_seq1
comp39092_c0_seq1
comp39092_c0_seq2
comp39092_c0_seq3
comp39094_c0_seq1
comp39096_c0_seq1
comp39097_c0_seq1
comp39099_c0_seq1
comp39099_c0_seq2
comp39101_c0_seq1
comp39101_c0_seq2
comp39105_c0_seq1
comp39105_c0_seq2
comp39105_c0_seq3
comp39106_c0_seq1
comp39108_c0_seq1	K02133
comp39110_c0_seq1
comp39110_c0_seq2
comp39110_c0_seq3
comp39111_c0_seq1
comp39112_c0_seq1
comp39112_c0_seq2
comp39113_c0_seq1
comp39114_c0_seq1
comp39116_c0_seq1
comp39117_c0_seq1
comp39118_c0_seq1
comp39119_c0_seq1
comp39119_c0_seq2
comp39119_c0_seq3
comp39120_c0_seq1
comp39121_c0_seq1
comp39128_c0_seq1
comp39129_c0_seq1
comp39130_c0_seq1
comp39131_c0_seq1
comp39133_c0_seq1
comp39134_c0_seq1
comp39135_c0_seq1
comp39136_c0_seq1
comp39138_c0_seq1
comp39139_c0_seq1
comp39140_c0_seq1
comp39141_c0_seq1
comp39141_c0_seq2
comp39142_c0_seq1
comp39142_c1_seq1
comp39144_c0_seq1
comp39145_c0_seq1
comp39145_c1_seq1
comp39147_c0_seq1
comp39148_c0_seq1
comp39149_c0_seq1
comp39150_c0_seq1	K03263
comp39152_c0_seq1
comp39152_c0_seq2
comp39154_c0_seq1
comp39154_c1_seq1
comp39156_c0_seq1
comp39157_c0_seq1	K11251
comp39157_c0_seq2	K11251
comp39158_c0_seq1
comp39159_c0_seq1
comp39160_c0_seq1
comp39162_c0_seq1
comp39162_c1_seq1
comp39163_c0_seq1
comp39164_c0_seq1
comp39165_c0_seq1
comp39165_c0_seq2
comp39167_c0_seq1
comp39168_c0_seq1
comp39169_c0_seq1
comp39170_c0_seq1
comp39171_c0_seq1
comp39172_c0_seq1
comp39173_c0_seq1
comp39175_c0_seq1
comp39177_c0_seq1
comp39178_c0_seq1	K14488
comp39180_c0_seq1
comp39182_c0_seq1	K02901
comp39184_c0_seq1
comp39185_c0_seq1
comp39185_c0_seq2
comp39187_c0_seq1
comp39188_c0_seq1
comp39192_c0_seq1
comp39193_c0_seq1
comp39193_c0_seq2
comp39196_c0_seq1
comp39197_c0_seq1
comp39198_c0_seq1
comp39198_c0_seq2
comp39199_c0_seq1
comp39201_c0_seq1	K01265
comp39203_c0_seq1
comp39204_c0_seq1
comp39205_c0_seq1
comp39206_c0_seq1
comp39207_c0_seq1
comp39208_c0_seq1
comp39209_c0_seq1
comp39209_c0_seq2
comp39209_c0_seq3
comp39209_c0_seq4
comp39210_c0_seq1
comp39211_c0_seq1
comp39211_c0_seq2
comp39213_c0_seq1
comp39214_c0_seq1
comp39215_c0_seq1
comp39216_c0_seq1
comp39217_c0_seq1
comp39218_c0_seq1
comp39218_c1_seq1
comp39219_c0_seq1
comp39220_c0_seq1
comp39221_c0_seq1
comp39222_c0_seq1
comp39224_c0_seq1
comp39225_c0_seq1
comp39225_c0_seq2
comp39226_c0_seq1	K17795
comp39226_c0_seq2
comp39227_c0_seq1
comp39229_c0_seq1
comp39233_c0_seq1
comp39234_c0_seq1
comp39236_c0_seq1
comp39237_c0_seq1
comp39240_c0_seq1
comp39241_c0_seq1
comp39242_c0_seq1
comp39243_c0_seq1
comp39245_c0_seq1
comp39246_c0_seq1
comp39248_c0_seq1
comp39249_c0_seq1
comp39250_c0_seq1
comp39250_c0_seq2
comp39251_c0_seq1
comp39251_c0_seq2
comp39251_c0_seq3
comp39252_c0_seq1
comp39255_c0_seq1
comp39255_c1_seq1
comp39255_c2_seq1
comp39256_c0_seq1
comp39257_c0_seq1
comp39261_c0_seq1
comp39264_c0_seq1
comp39266_c0_seq1
comp39269_c0_seq1
comp39272_c0_seq1
comp39273_c0_seq1
comp39276_c0_seq1
comp39277_c0_seq1
comp39278_c0_seq1
comp39278_c0_seq2
comp39279_c0_seq1
comp39280_c0_seq1
comp39284_c0_seq1
comp39285_c0_seq1
comp39287_c0_seq1
comp39288_c0_seq1
comp39289_c0_seq1
comp39292_c0_seq1	K11292
comp39293_c0_seq1
comp39294_c0_seq1
comp39295_c0_seq1
comp39296_c0_seq1
comp39298_c0_seq1
comp39299_c0_seq1
comp39300_c0_seq1
comp39301_c0_seq1
comp39302_c0_seq1
comp39304_c0_seq1
comp39308_c0_seq1
comp39313_c0_seq1
comp39317_c0_seq1
comp39320_c0_seq1
comp39321_c0_seq1
comp39323_c0_seq1
comp39324_c0_seq1
comp39325_c0_seq1
comp39328_c0_seq1
comp39329_c0_seq1
comp39331_c0_seq1
comp39331_c1_seq1
comp39333_c0_seq1
comp39336_c0_seq1
comp39337_c0_seq1
comp39339_c0_seq1
comp39340_c0_seq1
comp39342_c0_seq1
comp39342_c1_seq1
comp39343_c0_seq1
comp39344_c0_seq1
comp39344_c0_seq2
comp39347_c0_seq1
comp39350_c0_seq1
comp39351_c0_seq1
comp39352_c0_seq1
comp39353_c0_seq1
comp39354_c0_seq1
comp39355_c0_seq1
comp39357_c0_seq1
comp39358_c0_seq1
comp39359_c0_seq1
comp39360_c0_seq1
comp39360_c0_seq2
comp39361_c0_seq1
comp39362_c0_seq1
comp39363_c0_seq1
comp39363_c0_seq2
comp39365_c0_seq1
comp39365_c1_seq1
comp39367_c0_seq1
comp39368_c0_seq1
comp39369_c0_seq1
comp39369_c0_seq2
comp39370_c0_seq1
comp39371_c0_seq1
comp39371_c0_seq2
comp39372_c0_seq1
comp39373_c0_seq1
comp39375_c0_seq1
comp39377_c0_seq1
comp39378_c0_seq1
comp39381_c0_seq1
comp39382_c0_seq1
comp39383_c0_seq1
comp39383_c0_seq2
comp39386_c0_seq1
comp39387_c0_seq1
comp39388_c0_seq1
comp39390_c0_seq1
comp39390_c0_seq2
comp39391_c0_seq1
comp39393_c0_seq1
comp39393_c0_seq2
comp39394_c0_seq1
comp39395_c0_seq1
comp39395_c0_seq2
comp39396_c0_seq1
comp39396_c0_seq2
comp39397_c0_seq1
comp39398_c0_seq1
comp39399_c0_seq1
comp39400_c0_seq1
comp39402_c0_seq1
comp39403_c0_seq1
comp39406_c0_seq1
comp39407_c0_seq1
comp39408_c0_seq1	K05863
comp39410_c0_seq1
comp39411_c0_seq1
comp39411_c0_seq2
comp39412_c0_seq1
comp39414_c0_seq1
comp39415_c0_seq1
comp39416_c0_seq1
comp39417_c0_seq1
comp39418_c0_seq1
comp39420_c0_seq1
comp39421_c0_seq1
comp39421_c0_seq2
comp39422_c0_seq1
comp39425_c0_seq1
comp39426_c0_seq1
comp39427_c0_seq1
comp39429_c0_seq1
comp39431_c0_seq1
comp39432_c0_seq1
comp39432_c0_seq2
comp39433_c0_seq1
comp39433_c0_seq2
comp39434_c0_seq1	K02272
comp39437_c0_seq1
comp39438_c0_seq1
comp39441_c0_seq1
comp39442_c0_seq1
comp39443_c0_seq1
comp39443_c0_seq2	K15030
comp39444_c0_seq1
comp39445_c0_seq1
comp39448_c0_seq1
comp39449_c0_seq1
comp39450_c0_seq1
comp39451_c0_seq1
comp39452_c0_seq1
comp39454_c0_seq1	K12861
comp39455_c0_seq1
comp39456_c0_seq1
comp39457_c0_seq1
comp39458_c0_seq1
comp39460_c0_seq1
comp39461_c0_seq1
comp39462_c0_seq1
comp39463_c0_seq1
comp39463_c0_seq2
comp39464_c0_seq1	K00111
comp39465_c0_seq1
comp39466_c0_seq1
comp39468_c0_seq1
comp39471_c0_seq1
comp39472_c0_seq1
comp39473_c0_seq1
comp39475_c0_seq1
comp39476_c0_seq1
comp39476_c0_seq2
comp39478_c0_seq1
comp39478_c0_seq2
comp39479_c0_seq1
comp39479_c0_seq2
comp39480_c0_seq1
comp39480_c1_seq1
comp39482_c0_seq1
comp39484_c0_seq1
comp39484_c0_seq2
comp39485_c0_seq1
comp39486_c0_seq1
comp39486_c0_seq2
comp39487_c0_seq1
comp39489_c0_seq1
comp39490_c0_seq1
comp39490_c0_seq2
comp39490_c0_seq3
comp39492_c0_seq1
comp39493_c0_seq1
comp39494_c0_seq1
comp39496_c0_seq1
comp39497_c0_seq1
comp39497_c0_seq2
comp39498_c0_seq1
comp39499_c0_seq1
comp39500_c0_seq1
comp39502_c0_seq1
comp39503_c0_seq1
comp39503_c0_seq2
comp39504_c0_seq1
comp39506_c0_seq1
comp39507_c0_seq1	K08056
comp39508_c0_seq1
comp39508_c0_seq2
comp39509_c0_seq1
comp39509_c1_seq1
comp39510_c0_seq1
comp39511_c0_seq1
comp39511_c0_seq2
comp39511_c0_seq3
comp39513_c0_seq1
comp39514_c0_seq1
comp39515_c0_seq1	K12841
comp39515_c0_seq2
comp39516_c0_seq1
comp39517_c0_seq1
comp39518_c0_seq1
comp39520_c0_seq1
comp39521_c0_seq1
comp39522_c0_seq1
comp39523_c0_seq1
comp39525_c0_seq1
comp39526_c0_seq1
comp39527_c0_seq1
comp39528_c0_seq1
comp39529_c0_seq1
comp39530_c0_seq1
comp39531_c0_seq1
comp39531_c0_seq2
comp39533_c0_seq1
comp39534_c0_seq1
comp39537_c0_seq1
comp39537_c0_seq2
comp39538_c0_seq1	K14715
comp39539_c0_seq1
comp39539_c1_seq1
comp39541_c0_seq1
comp39541_c0_seq2
comp39542_c0_seq1
comp39543_c0_seq1
comp39547_c0_seq1
comp39549_c0_seq1
comp39550_c0_seq1
comp39550_c1_seq1
comp39551_c0_seq1
comp39553_c0_seq1
comp39554_c0_seq1
comp39555_c0_seq1	K07953
comp39558_c0_seq1
comp39560_c0_seq1
comp39561_c0_seq1
comp39563_c0_seq1
comp39567_c0_seq1
comp39569_c0_seq1
comp39571_c0_seq1
comp39572_c0_seq1
comp39573_c0_seq1
comp39574_c0_seq1
comp39575_c0_seq1
comp39577_c0_seq1
comp39578_c0_seq1
comp39579_c0_seq1
comp39580_c0_seq1
comp39581_c0_seq1
comp39582_c0_seq1
comp39583_c0_seq1
comp39584_c0_seq1
comp39584_c1_seq1
comp39584_c1_seq2
comp39584_c1_seq3
comp39587_c0_seq1
comp39587_c1_seq1
comp39588_c0_seq1
comp39589_c0_seq1
comp39591_c0_seq1
comp39591_c0_seq2
comp39591_c0_seq3
comp39592_c0_seq1
comp39593_c0_seq1
comp39594_c0_seq1
comp39595_c0_seq1
comp39596_c0_seq1
comp39598_c0_seq1
comp39599_c0_seq1
comp39600_c0_seq1
comp39602_c0_seq1
comp39603_c0_seq1
comp39603_c0_seq2
comp39604_c0_seq1
comp39605_c0_seq1
comp39606_c0_seq1
comp39606_c0_seq2
comp39607_c0_seq1
comp39608_c0_seq1
comp39609_c0_seq1
comp39610_c0_seq1
comp39613_c0_seq1
comp39614_c0_seq1
comp39615_c0_seq1
comp39617_c0_seq1	K10803
comp39617_c1_seq1
comp39617_c1_seq2
comp39618_c0_seq1
comp39619_c0_seq1
comp39621_c0_seq1
comp39622_c0_seq1
comp39623_c0_seq1
comp39624_c0_seq1
comp39625_c0_seq1
comp39630_c0_seq1
comp39630_c0_seq2
comp39630_c0_seq3
comp39631_c0_seq1
comp39633_c0_seq1
comp39634_c0_seq1
comp39634_c0_seq2
comp39635_c0_seq1
comp39636_c0_seq1
comp39637_c0_seq1
comp39637_c1_seq1
comp39638_c0_seq1
comp39639_c0_seq1
comp39643_c0_seq1
comp39644_c0_seq1
comp39645_c0_seq1
comp39646_c0_seq1
comp39647_c0_seq1
comp39648_c0_seq1
comp39649_c0_seq1
comp39650_c0_seq1
comp39651_c0_seq1
comp39651_c0_seq2
comp39652_c0_seq1
comp39653_c0_seq1
comp39654_c0_seq1
comp39655_c0_seq1
comp39656_c0_seq1
comp39659_c0_seq1
comp39661_c0_seq1
comp39661_c0_seq2
comp39663_c0_seq1
comp39664_c0_seq1
comp39665_c0_seq1
comp39668_c0_seq1
comp39669_c0_seq1
comp39670_c0_seq1
comp39671_c0_seq1
comp39672_c0_seq1
comp39672_c0_seq2
comp39673_c0_seq1
comp39674_c0_seq1
comp39675_c0_seq1
comp39676_c0_seq1
comp39677_c0_seq1
comp39680_c0_seq1
comp39681_c0_seq1
comp39683_c0_seq1
comp39684_c0_seq1
comp39686_c0_seq1
comp39687_c0_seq1
comp39689_c0_seq1
comp39690_c0_seq1
comp39690_c0_seq2
comp39691_c0_seq1
comp39692_c0_seq1
comp39693_c0_seq1
comp39694_c0_seq1
comp39695_c0_seq1
comp39697_c0_seq1
comp39697_c1_seq1
comp39697_c2_seq1
comp39698_c0_seq1
comp39699_c0_seq1
comp39700_c0_seq1
comp39701_c0_seq1
comp39703_c0_seq1
comp39705_c0_seq1
comp39706_c0_seq1	K12185
comp39707_c0_seq1
comp39708_c0_seq1
comp39711_c0_seq1
comp39712_c0_seq1
comp39714_c0_seq1
comp39715_c0_seq1
comp39716_c0_seq1
comp39718_c0_seq1
comp39719_c0_seq1	K03386
comp39720_c0_seq1
comp39720_c0_seq2
comp39721_c0_seq1
comp39721_c1_seq1
comp39723_c0_seq1
comp39723_c0_seq2
comp39725_c0_seq1
comp39727_c0_seq1	K02135
comp39727_c0_seq2	K02135
comp39729_c0_seq1
comp39731_c0_seq1
comp39731_c1_seq1
comp39732_c0_seq1
comp39732_c0_seq2
comp39733_c0_seq1
comp39734_c0_seq1
comp39735_c0_seq1
comp39736_c0_seq1
comp39739_c0_seq1
comp39740_c0_seq1
comp39741_c0_seq1
comp39742_c0_seq1
comp39742_c0_seq2
comp39742_c0_seq3
comp39743_c0_seq1	K05754
comp39744_c0_seq1
comp39746_c0_seq1
comp39747_c0_seq1
comp39748_c0_seq1
comp39749_c0_seq1
comp39750_c0_seq1
comp39752_c0_seq1
comp39755_c0_seq1
comp39756_c0_seq1
comp39757_c0_seq1
comp39759_c0_seq1
comp39760_c0_seq1
comp39761_c0_seq1
comp39762_c0_seq1
comp39762_c1_seq1
comp39763_c0_seq1
comp39766_c0_seq1
comp39767_c0_seq1
comp39769_c0_seq1
comp39770_c0_seq1
comp39771_c0_seq1
comp39772_c0_seq1
comp39772_c0_seq2
comp39774_c0_seq1
comp39775_c0_seq1	K10147
comp39776_c0_seq1
comp39777_c0_seq1
comp39777_c0_seq2
comp39778_c0_seq1
comp39778_c0_seq2
comp39779_c0_seq1
comp39780_c0_seq1
comp39784_c0_seq1
comp39785_c0_seq1
comp39785_c0_seq2
comp39786_c0_seq1
comp39789_c0_seq1
comp39791_c0_seq1
comp39792_c0_seq1
comp39793_c0_seq1
comp39794_c0_seq1
comp39795_c0_seq1
comp39795_c0_seq2
comp39797_c0_seq1
comp39800_c0_seq1
comp39800_c0_seq2
comp39801_c0_seq1
comp39805_c0_seq1
comp39806_c0_seq1
comp39807_c0_seq1
comp39810_c0_seq1
comp39811_c0_seq1
comp39811_c0_seq2
comp39812_c0_seq1
comp39814_c0_seq1
comp39816_c0_seq1
comp39817_c0_seq1
comp39817_c0_seq2
comp39819_c0_seq1
comp39820_c0_seq1
comp39822_c0_seq1
comp39822_c0_seq2
comp39823_c0_seq1
comp39825_c0_seq1
comp39826_c0_seq1
comp39828_c0_seq1
comp39829_c0_seq1
comp39830_c0_seq1
comp39831_c0_seq1
comp39832_c0_seq1
comp39833_c0_seq1
comp39834_c0_seq1	K00140
comp39837_c0_seq1
comp39838_c0_seq1
comp39839_c0_seq1
comp39839_c1_seq1	K08517
comp39840_c0_seq1
comp39841_c0_seq1
comp39842_c0_seq1
comp39843_c0_seq1
comp39844_c0_seq1
comp39846_c0_seq1
comp39849_c0_seq1
comp39849_c0_seq2
comp39851_c0_seq1
comp39852_c0_seq1
comp39853_c0_seq1
comp39853_c0_seq2
comp39854_c0_seq1
comp39854_c0_seq2
comp39855_c0_seq1
comp39855_c0_seq2
comp39855_c0_seq3
comp39857_c0_seq1
comp39859_c0_seq1
comp39861_c0_seq1
comp39861_c1_seq1
comp39863_c0_seq1
comp39864_c0_seq1
comp39865_c0_seq1
comp39865_c0_seq2
comp39866_c0_seq1
comp39868_c0_seq1
comp39869_c0_seq1
comp39870_c0_seq1
comp39871_c0_seq1
comp39872_c0_seq1
comp39872_c0_seq2
comp39873_c0_seq1
comp39875_c0_seq1
comp39875_c1_seq1
comp39876_c0_seq1
comp39881_c0_seq1
comp39882_c0_seq1
comp39883_c0_seq1
comp39884_c0_seq1
comp39885_c0_seq1
comp39886_c0_seq1
comp39886_c1_seq1	K00254
comp39887_c0_seq1
comp39889_c0_seq1
comp39890_c0_seq1
comp39891_c0_seq1
comp39892_c0_seq1
comp39893_c0_seq1
comp39894_c0_seq1	K10428
comp39894_c1_seq1
comp39895_c0_seq1
comp39896_c0_seq1
comp39897_c0_seq1
comp39901_c0_seq1
comp39902_c0_seq1
comp39903_c0_seq1
comp39904_c0_seq1
comp39905_c0_seq1
comp39907_c0_seq1
comp39908_c0_seq1
comp39908_c0_seq2
comp39908_c0_seq3
comp39910_c0_seq1
comp39911_c0_seq1
comp39912_c0_seq1
comp39913_c0_seq1
comp39914_c0_seq1
comp39918_c0_seq1
comp39920_c0_seq1
comp39922_c0_seq1
comp39923_c0_seq1
comp39924_c0_seq1
comp39925_c0_seq1
comp39925_c0_seq2
comp39927_c0_seq1
comp39929_c0_seq1
comp39930_c0_seq1
comp39932_c0_seq1
comp39935_c0_seq1
comp39936_c0_seq1
comp39937_c0_seq1
comp39938_c0_seq1
comp39939_c0_seq1
comp39940_c0_seq1
comp39942_c0_seq1
comp39943_c0_seq1
comp39945_c0_seq1
comp39946_c0_seq1
comp39948_c0_seq1
comp39948_c0_seq2
comp39951_c0_seq1
comp39952_c0_seq1
comp39955_c0_seq1
comp39956_c0_seq1
comp39956_c1_seq1
comp39957_c0_seq1
comp39958_c0_seq1
comp39958_c0_seq2
comp39959_c0_seq1
comp39960_c0_seq1
comp39961_c0_seq1
comp39961_c0_seq2
comp39962_c0_seq1
comp39963_c0_seq1
comp39964_c0_seq1
comp39966_c0_seq1
comp39967_c0_seq1
comp39967_c0_seq2
comp39968_c0_seq1	K02140
comp39970_c0_seq1
comp39970_c0_seq2
comp39971_c0_seq1
comp39971_c0_seq2
comp39971_c0_seq3
comp39971_c0_seq4
comp39972_c0_seq1
comp39975_c0_seq1
comp39976_c0_seq1
comp39979_c0_seq1
comp39980_c0_seq1
comp39981_c0_seq1
comp39982_c0_seq1
comp39983_c0_seq1
comp39984_c0_seq1
comp39984_c0_seq2
comp39984_c0_seq3
comp39985_c0_seq1
comp39986_c0_seq1
comp39987_c0_seq1
comp39988_c0_seq1
comp39990_c0_seq1
comp39990_c1_seq1
comp39991_c0_seq1
comp39992_c0_seq1
comp39992_c0_seq2
comp39993_c0_seq1
comp39993_c0_seq2
comp39994_c0_seq1
comp39995_c0_seq1
comp39998_c0_seq1
comp40000_c0_seq1
comp40001_c0_seq1
comp40001_c0_seq2
comp40002_c0_seq1
comp40003_c0_seq1
comp40004_c0_seq1
comp40004_c0_seq2	K03965
comp40005_c0_seq1
comp40006_c0_seq1
comp40007_c0_seq1
comp40008_c0_seq1
comp40009_c0_seq1
comp40011_c0_seq1
comp40013_c0_seq1
comp40016_c0_seq1
comp40017_c0_seq1
comp40018_c0_seq1
comp40018_c0_seq2
comp40020_c0_seq1
comp40021_c0_seq1
comp40022_c0_seq1
comp40022_c1_seq1
comp40024_c0_seq1
comp40025_c0_seq1	K10424
comp40026_c0_seq1
comp40028_c0_seq1
comp40030_c0_seq1
comp40031_c0_seq1
comp40031_c0_seq2
comp40032_c0_seq1
comp40033_c0_seq1
comp40034_c0_seq1
comp40034_c0_seq2
comp40035_c0_seq1
comp40036_c0_seq1
comp40036_c1_seq1
comp40037_c0_seq1
comp40037_c1_seq1
comp40038_c0_seq1
comp40039_c0_seq1
comp40040_c0_seq1
comp40040_c0_seq2
comp40042_c0_seq1	K17411
comp40043_c0_seq1
comp40044_c0_seq1
comp40044_c1_seq1
comp40046_c0_seq1	K01251
comp40047_c0_seq1
comp40048_c0_seq1
comp40050_c0_seq1
comp40051_c0_seq1
comp40053_c0_seq1
comp40055_c0_seq1
comp40056_c0_seq1	K03626
comp40057_c0_seq1
comp40058_c0_seq1
comp40058_c1_seq1
comp40059_c0_seq1
comp40059_c0_seq2
comp40061_c0_seq1
comp40061_c0_seq2
comp40062_c0_seq1
comp40062_c0_seq2	K03145
comp40062_c1_seq1
comp40064_c0_seq1
comp40065_c0_seq1
comp40066_c0_seq1
comp40067_c0_seq1
comp40068_c0_seq1
comp40069_c0_seq1
comp40069_c0_seq2	K14843
comp40071_c0_seq1
comp40072_c0_seq1
comp40073_c0_seq1
comp40075_c0_seq1
comp40076_c0_seq1	K00276
comp40077_c0_seq1
comp40078_c0_seq1
comp40079_c0_seq1
comp40082_c0_seq1
comp40084_c0_seq1	K01070
comp40086_c0_seq1
comp40087_c0_seq1
comp40089_c0_seq1
comp40091_c0_seq1
comp40094_c0_seq1
comp40095_c0_seq1
comp40095_c0_seq2
comp40096_c0_seq1
comp40097_c0_seq1
comp40098_c0_seq1
comp40099_c0_seq1
comp40101_c0_seq1
comp40102_c0_seq1
comp40103_c0_seq1
comp40104_c0_seq1
comp40105_c0_seq1
comp40109_c0_seq1
comp40111_c0_seq1
comp40112_c0_seq1
comp40113_c0_seq1
comp40114_c0_seq1
comp40117_c0_seq1
comp40117_c0_seq2
comp40118_c0_seq1
comp40120_c0_seq1
comp40122_c0_seq1
comp40123_c0_seq1
comp40123_c0_seq2
comp40123_c1_seq1
comp40124_c0_seq1
comp40124_c0_seq2
comp40126_c0_seq1
comp40128_c0_seq1
comp40133_c0_seq1
comp40134_c0_seq1
comp40134_c0_seq2
comp40135_c0_seq1
comp40135_c0_seq2
comp40136_c0_seq1
comp40137_c0_seq1
comp40138_c0_seq1	K02732
comp40138_c0_seq2
comp40139_c0_seq1
comp40142_c0_seq1
comp40142_c0_seq2
comp40143_c0_seq1
comp40144_c0_seq1
comp40145_c0_seq1
comp40146_c0_seq1
comp40150_c0_seq1
comp40151_c0_seq1
comp40152_c0_seq1
comp40153_c0_seq1
comp40155_c0_seq1
comp40158_c0_seq1
comp40159_c0_seq1
comp40160_c0_seq1
comp40160_c0_seq2
comp40161_c0_seq1
comp40162_c0_seq1
comp40164_c0_seq1
comp40165_c0_seq1
comp40165_c1_seq1
comp40167_c0_seq1
comp40168_c0_seq1
comp40169_c0_seq1
comp40170_c0_seq1
comp40171_c0_seq1
comp40172_c0_seq1	K03104
comp40173_c0_seq1
comp40174_c0_seq1	K04727
comp40174_c0_seq2
comp40175_c0_seq1
comp40177_c0_seq1
comp40178_c0_seq1
comp40179_c0_seq1
comp40181_c0_seq1
comp40182_c0_seq1
comp40183_c0_seq1
comp40185_c0_seq1
comp40186_c0_seq1
comp40187_c0_seq1
comp40190_c0_seq1
comp40192_c0_seq1
comp40194_c0_seq1
comp40195_c0_seq1
comp40195_c0_seq2
comp40196_c0_seq1
comp40200_c0_seq1
comp40202_c0_seq1
comp40205_c0_seq1
comp40208_c0_seq1	K08681
comp40209_c0_seq1
comp40211_c0_seq1
comp40213_c0_seq1
comp40214_c0_seq1
comp40215_c0_seq1
comp40216_c0_seq1
comp40216_c0_seq2
comp40217_c0_seq1
comp40219_c0_seq1
comp40221_c0_seq1
comp40223_c0_seq1
comp40225_c0_seq1
comp40226_c0_seq1
comp40228_c0_seq1
comp40230_c0_seq1
comp40232_c0_seq1
comp40234_c0_seq1
comp40236_c0_seq1
comp40236_c0_seq2
comp40236_c0_seq3
comp40237_c0_seq1
comp40237_c1_seq1
comp40238_c0_seq1
comp40239_c0_seq1
comp40239_c0_seq2	K14798
comp40240_c0_seq1
comp40240_c1_seq1
comp40241_c0_seq1
comp40242_c0_seq1
comp40245_c0_seq1
comp40245_c0_seq2
comp40246_c0_seq1
comp40248_c0_seq1
comp40249_c0_seq1
comp40249_c0_seq2
comp40250_c0_seq1
comp40250_c0_seq2
comp40251_c0_seq1
comp40254_c0_seq1
comp40256_c0_seq1
comp40258_c0_seq1
comp40260_c0_seq1
comp40261_c0_seq1
comp40262_c0_seq1
comp40264_c0_seq1
comp40265_c0_seq1
comp40268_c0_seq1
comp40269_c0_seq1
comp40271_c0_seq1
comp40272_c0_seq1
comp40273_c0_seq1
comp40273_c1_seq1
comp40276_c0_seq1
comp40276_c0_seq2
comp40277_c0_seq1
comp40278_c0_seq1
comp40279_c0_seq1
comp40280_c0_seq1
comp40281_c0_seq1
comp40282_c0_seq1
comp40282_c0_seq2
comp40283_c0_seq1
comp40286_c0_seq1
comp40287_c0_seq1
comp40287_c1_seq1
comp40287_c1_seq2
comp40288_c0_seq1
comp40289_c0_seq1
comp40290_c0_seq1
comp40295_c0_seq1
comp40296_c0_seq1
comp40299_c0_seq1
comp40299_c0_seq2
comp40299_c0_seq3
comp40299_c0_seq4
comp40299_c0_seq5
comp40300_c0_seq1
comp40301_c0_seq1
comp40303_c0_seq1
comp40303_c0_seq2
comp40303_c0_seq3	K02997
comp40304_c0_seq1
comp40304_c1_seq1
comp40305_c0_seq1
comp40306_c0_seq1
comp40307_c0_seq1
comp40307_c0_seq2
comp40308_c0_seq1
comp40310_c0_seq1
comp40311_c0_seq1	K00831
comp40311_c0_seq2
comp40312_c0_seq1
comp40313_c0_seq1
comp40314_c0_seq1
comp40316_c0_seq1	K03254
comp40317_c0_seq1
comp40318_c0_seq1
comp40318_c1_seq1
comp40319_c1_seq1
comp40320_c0_seq1
comp40320_c0_seq2
comp40322_c0_seq1
comp40324_c0_seq1
comp40325_c0_seq1
comp40326_c0_seq1
comp40328_c0_seq1
comp40332_c0_seq1
comp40333_c0_seq1
comp40334_c0_seq1
comp40334_c0_seq2
comp40334_c0_seq3
comp40335_c0_seq1
comp40336_c0_seq1
comp40338_c0_seq1
comp40338_c0_seq2
comp40339_c0_seq1	K12862
comp40340_c0_seq1
comp40341_c0_seq1
comp40342_c0_seq1
comp40343_c0_seq1	K07375
comp40344_c0_seq1
comp40346_c0_seq1
comp40348_c0_seq1
comp40349_c0_seq1
comp40349_c0_seq2
comp40353_c0_seq1
comp40353_c0_seq2
comp40354_c0_seq1
comp40355_c0_seq1
comp40356_c0_seq1
comp40356_c1_seq1
comp40357_c0_seq1
comp40359_c0_seq1
comp40360_c0_seq1
comp40362_c0_seq1
comp40364_c0_seq1
comp40364_c0_seq2
comp40365_c0_seq1
comp40368_c0_seq1
comp40369_c0_seq1
comp40370_c0_seq1
comp40370_c0_seq2
comp40371_c0_seq1
comp40372_c0_seq1
comp40373_c0_seq1
comp40377_c0_seq1
comp40379_c0_seq1
comp40380_c0_seq1	K03954
comp40381_c0_seq1
comp40381_c0_seq2
comp40382_c0_seq1	K15266
comp40382_c1_seq1
comp40383_c0_seq1
comp40385_c0_seq1
comp40387_c0_seq1
comp40387_c0_seq2
comp40388_c0_seq1
comp40390_c0_seq1
comp40392_c0_seq1
comp40393_c0_seq1
comp40394_c0_seq1
comp40395_c0_seq1
comp40398_c0_seq1
comp40398_c1_seq1
comp40398_c2_seq1
comp40399_c0_seq1
comp40399_c0_seq2
comp40400_c0_seq1
comp40401_c0_seq1
comp40402_c0_seq1	K14488
comp40405_c0_seq1
comp40405_c0_seq2
comp40405_c0_seq3
comp40406_c0_seq1
comp40407_c0_seq1
comp40407_c0_seq2
comp40408_c0_seq1
comp40409_c0_seq1
comp40411_c0_seq1
comp40413_c0_seq1
comp40414_c0_seq1
comp40416_c0_seq1	K12394
comp40420_c0_seq1
comp40421_c0_seq1
comp40421_c0_seq2
comp40423_c0_seq1	K01647
comp40425_c0_seq1
comp40427_c0_seq1
comp40429_c0_seq1	K14500
comp40431_c0_seq1	K08515
comp40432_c0_seq1
comp40433_c0_seq1
comp40434_c0_seq1
comp40435_c0_seq1
comp40436_c0_seq1
comp40440_c0_seq1
comp40441_c0_seq1
comp40442_c0_seq1	K11364
comp40444_c0_seq1
comp40448_c0_seq1
comp40450_c0_seq1
comp40451_c0_seq1
comp40454_c0_seq1
comp40456_c0_seq1
comp40457_c0_seq1
comp40459_c0_seq1
comp40460_c0_seq1
comp40460_c0_seq2
comp40461_c0_seq1
comp40462_c0_seq1
comp40463_c0_seq1
comp40465_c0_seq1
comp40466_c0_seq1
comp40466_c1_seq1
comp40467_c0_seq1
comp40468_c0_seq1
comp40469_c0_seq1
comp40470_c0_seq1
comp40471_c0_seq1
comp40474_c0_seq1
comp40474_c0_seq2
comp40475_c0_seq1
comp40475_c0_seq2
comp40477_c0_seq1
comp40477_c1_seq1
comp40478_c0_seq1
comp40479_c0_seq1
comp40479_c0_seq2
comp40479_c0_seq3
comp40480_c0_seq1
comp40482_c0_seq1
comp40483_c0_seq1
comp40484_c0_seq1
comp40486_c0_seq1
comp40487_c0_seq1
comp40487_c0_seq2
comp40489_c0_seq1	K08835
comp40489_c0_seq2	K08835
comp40490_c0_seq1
comp40490_c1_seq1
comp40492_c0_seq1
comp40494_c0_seq1
comp40495_c0_seq1
comp40495_c0_seq2
comp40495_c0_seq3
comp40495_c0_seq4
comp40496_c0_seq1
comp40498_c0_seq1
comp40499_c0_seq1
comp40500_c0_seq1
comp40500_c0_seq2
comp40501_c0_seq1
comp40501_c0_seq2
comp40502_c0_seq1	K02736
comp40503_c0_seq1
comp40504_c0_seq1
comp40504_c0_seq2
comp40505_c0_seq1
comp40506_c0_seq1	K12178
comp40507_c0_seq1
comp40509_c0_seq1
comp40511_c0_seq1
comp40512_c0_seq1
comp40512_c1_seq1
comp40513_c0_seq1
comp40514_c0_seq1
comp40514_c0_seq2	K02948
comp40515_c0_seq1
comp40516_c0_seq1
comp40517_c0_seq1
comp40520_c0_seq1
comp40524_c0_seq1
comp40525_c0_seq1
comp40527_c0_seq1
comp40528_c0_seq1
comp40530_c0_seq1
comp40531_c0_seq1
comp40533_c0_seq1
comp40533_c0_seq2
comp40534_c0_seq1
comp40535_c0_seq1
comp40538_c0_seq1
comp40540_c0_seq1
comp40540_c0_seq2
comp40541_c0_seq1
comp40544_c0_seq1	K08695
comp40545_c0_seq1
comp40546_c0_seq1
comp40548_c0_seq1
comp40549_c0_seq1	K16336
comp40550_c0_seq1
comp40552_c0_seq1
comp40552_c0_seq2
comp40552_c1_seq1
comp40553_c0_seq1
comp40554_c0_seq1
comp40558_c0_seq1
comp40559_c0_seq1
comp40559_c1_seq1
comp40560_c0_seq1
comp40560_c0_seq2
comp40561_c0_seq1
comp40562_c0_seq1
comp40565_c0_seq1
comp40565_c0_seq2
comp40568_c0_seq1
comp40570_c0_seq1
comp40570_c0_seq2
comp40573_c0_seq1
comp40574_c0_seq1
comp40575_c0_seq1
comp40576_c0_seq1
comp40578_c0_seq1
comp40578_c0_seq2
comp40579_c0_seq1
comp40581_c0_seq1
comp40582_c0_seq1
comp40582_c0_seq2
comp40585_c0_seq1
comp40586_c0_seq1
comp40587_c0_seq1
comp40589_c0_seq1
comp40593_c0_seq1
comp40594_c0_seq1
comp40595_c0_seq1
comp40596_c0_seq1
comp40596_c0_seq2
comp40597_c0_seq1
comp40598_c0_seq1
comp40599_c0_seq1
comp40600_c0_seq1
comp40601_c0_seq1
comp40602_c0_seq1
comp40603_c0_seq1
comp40603_c0_seq2	K09919
comp40605_c0_seq1
comp40605_c0_seq2
comp40607_c0_seq1
comp40608_c0_seq1
comp40608_c1_seq1
comp40609_c0_seq1
comp40610_c0_seq1
comp40610_c1_seq1
comp40610_c2_seq1
comp40612_c0_seq1
comp40612_c0_seq2
comp40613_c0_seq1
comp40614_c0_seq1
comp40615_c0_seq1
comp40616_c0_seq1
comp40616_c0_seq2
comp40617_c0_seq1
comp40618_c0_seq1	K05759
comp40618_c0_seq2
comp40619_c0_seq1
comp40620_c0_seq1
comp40621_c0_seq1
comp40622_c0_seq1	K14457
comp40623_c0_seq1
comp40625_c0_seq1
comp40626_c0_seq1
comp40627_c0_seq1
comp40628_c0_seq1
comp40629_c0_seq1
comp40630_c0_seq1
comp40633_c0_seq1	K17254
comp40635_c0_seq1
comp40636_c0_seq1
comp40638_c0_seq1
comp40639_c0_seq1
comp40640_c0_seq1
comp40641_c0_seq1
comp40642_c0_seq1
comp40642_c0_seq2
comp40642_c0_seq3
comp40643_c0_seq1
comp40644_c0_seq1	K01834
comp40647_c0_seq1
comp40648_c0_seq1
comp40650_c0_seq1
comp40652_c0_seq1
comp40654_c0_seq1
comp40656_c0_seq1	K16241
comp40658_c0_seq1
comp40659_c0_seq1
comp40660_c0_seq1
comp40661_c0_seq1
comp40662_c0_seq1
comp40665_c0_seq1
comp40667_c0_seq1
comp40668_c0_seq1
comp40669_c0_seq1
comp40670_c0_seq1
comp40670_c0_seq2
comp40671_c0_seq1
comp40671_c0_seq2
comp40672_c0_seq1
comp40674_c0_seq1
comp40676_c0_seq1
comp40676_c0_seq2
comp40678_c0_seq1
comp40679_c0_seq1
comp40680_c0_seq1
comp40681_c0_seq1
comp40681_c1_seq1
comp40682_c0_seq1
comp40685_c0_seq1
comp40686_c0_seq1
comp40686_c1_seq1	K14073
comp40687_c0_seq1
comp40688_c0_seq1
comp40688_c1_seq1
comp40689_c0_seq1
comp40691_c0_seq1
comp40691_c0_seq2
comp40694_c0_seq1
comp40695_c0_seq1
comp40697_c0_seq1
comp40700_c0_seq1
comp40701_c0_seq1
comp40702_c0_seq1
comp40703_c0_seq1
comp40705_c0_seq1
comp40709_c0_seq1
comp40709_c0_seq2
comp40710_c0_seq1
comp40711_c0_seq1
comp40712_c0_seq1
comp40712_c0_seq2
comp40714_c0_seq1
comp40715_c0_seq1
comp40717_c0_seq1
comp40720_c0_seq1
comp40721_c0_seq1
comp40721_c0_seq2
comp40722_c0_seq1
comp40722_c0_seq2
comp40722_c0_seq3
comp40723_c0_seq1
comp40724_c0_seq1
comp40725_c0_seq1
comp40726_c0_seq1
comp40727_c0_seq1
comp40728_c0_seq1
comp40729_c0_seq1
comp40732_c0_seq1
comp40733_c0_seq1
comp40733_c0_seq2
comp40734_c0_seq1
comp40735_c0_seq1
comp40735_c1_seq1
comp40735_c1_seq2
comp40736_c0_seq1
comp40736_c0_seq2
comp40738_c0_seq1
comp40739_c0_seq1
comp40740_c0_seq1
comp40742_c0_seq1
comp40744_c0_seq1
comp40745_c0_seq1
comp40746_c0_seq1
comp40749_c0_seq1
comp40750_c0_seq1	K00927
comp40751_c0_seq1
comp40756_c0_seq1
comp40757_c0_seq1
comp40760_c0_seq1
comp40761_c0_seq1
comp40762_c0_seq1
comp40763_c0_seq1
comp40764_c0_seq1
comp40765_c0_seq1	K17784
comp40766_c0_seq1
comp40767_c0_seq1
comp40768_c0_seq1
comp40769_c0_seq1
comp40770_c0_seq1
comp40771_c0_seq1
comp40771_c0_seq2
comp40773_c0_seq1
comp40774_c0_seq1
comp40775_c0_seq1
comp40776_c0_seq1	K09255
comp40776_c0_seq2	K09255
comp40777_c0_seq1
comp40779_c0_seq1
comp40781_c0_seq1
comp40782_c0_seq1
comp40782_c0_seq2
comp40783_c0_seq1
comp40783_c0_seq2
comp40786_c0_seq1
comp40787_c0_seq1
comp40788_c0_seq1
comp40789_c0_seq1
comp40791_c0_seq1
comp40793_c0_seq1
comp40794_c0_seq1
comp40796_c0_seq1	K03881
comp40796_c1_seq1
comp40797_c0_seq1
comp40797_c0_seq2
comp40800_c0_seq1
comp40800_c0_seq2	K11291
comp40801_c0_seq1
comp40802_c0_seq1
comp40803_c0_seq1
comp40803_c1_seq1
comp40804_c0_seq1	K02132
comp40806_c0_seq1
comp40808_c0_seq1
comp40809_c0_seq1
comp40809_c0_seq2
comp40810_c0_seq1
comp40811_c0_seq1
comp40812_c0_seq1
comp40813_c0_seq1
comp40814_c0_seq1
comp40815_c0_seq1
comp40815_c0_seq2
comp40816_c0_seq1
comp40818_c0_seq1
comp40818_c0_seq2
comp40819_c0_seq1
comp40820_c0_seq1
comp40821_c0_seq1
comp40822_c0_seq1
comp40823_c0_seq1
comp40825_c0_seq1
comp40826_c0_seq1
comp40827_c0_seq1
comp40828_c0_seq1
comp40829_c0_seq1
comp40830_c0_seq1
comp40830_c0_seq2
comp40831_c0_seq1
comp40831_c0_seq2
comp40832_c0_seq1
comp40832_c0_seq2
comp40834_c0_seq1
comp40835_c0_seq1
comp40836_c0_seq1
comp40837_c0_seq1
comp40837_c0_seq2
comp40837_c0_seq3
comp40839_c0_seq1
comp40840_c0_seq1	K06272
comp40840_c1_seq1
comp40841_c0_seq1
comp40842_c0_seq1
comp40843_c0_seq1
comp40843_c1_seq1
comp40844_c0_seq1
comp40845_c0_seq1
comp40847_c0_seq1
comp40847_c0_seq2
comp40847_c0_seq3
comp40847_c0_seq4
comp40848_c0_seq1
comp40848_c1_seq1
comp40849_c0_seq1
comp40850_c0_seq1
comp40851_c0_seq1
comp40853_c0_seq1
comp40854_c0_seq1
comp40857_c0_seq1
comp40859_c0_seq1
comp40860_c0_seq1
comp40861_c0_seq1
comp40861_c0_seq2
comp40863_c0_seq1
comp40864_c0_seq1
comp40864_c0_seq2
comp40865_c0_seq1
comp40866_c0_seq1
comp40867_c0_seq1
comp40868_c0_seq1
comp40869_c0_seq1
comp40871_c0_seq1
comp40871_c0_seq2
comp40872_c0_seq1	K17692
comp40872_c1_seq1
comp40875_c0_seq1
comp40877_c0_seq1
comp40879_c0_seq1
comp40880_c0_seq1
comp40880_c1_seq1
comp40881_c0_seq1
comp40882_c0_seq1	K04255
comp40883_c0_seq1
comp40884_c0_seq1
comp40884_c1_seq1
comp40886_c0_seq1
comp40887_c0_seq1
comp40887_c0_seq2
comp40887_c0_seq3
comp40888_c0_seq1
comp40889_c0_seq1
comp40890_c0_seq1
comp40892_c0_seq1
comp40893_c0_seq1
comp40893_c0_seq2
comp40895_c0_seq1	K00759
comp40896_c0_seq1
comp40898_c0_seq1
comp40898_c0_seq2
comp40898_c0_seq3
comp40899_c0_seq1
comp40900_c0_seq1
comp40901_c0_seq1
comp40902_c0_seq1
comp40903_c0_seq1
comp40903_c0_seq2
comp40905_c0_seq1
comp40908_c0_seq1
comp40911_c0_seq1
comp40911_c0_seq2
comp40912_c0_seq1
comp40915_c0_seq1
comp40915_c0_seq2
comp40916_c0_seq1
comp40917_c0_seq1
comp40918_c0_seq1
comp40918_c0_seq2
comp40919_c0_seq1
comp40919_c0_seq2
comp40920_c0_seq1
comp40921_c0_seq1
comp40923_c0_seq1
comp40924_c0_seq1
comp40925_c0_seq1
comp40925_c0_seq2
comp40925_c0_seq3
comp40927_c0_seq1
comp40928_c0_seq1
comp40929_c0_seq1
comp40932_c0_seq1
comp40932_c0_seq2
comp40932_c0_seq3
comp40933_c0_seq1
comp40934_c0_seq1
comp40936_c0_seq1
comp40938_c0_seq1	K11130
comp40939_c0_seq1
comp40941_c0_seq1
comp40941_c1_seq1
comp40942_c0_seq1
comp40944_c0_seq1	K00240
comp40945_c0_seq1
comp40946_c0_seq1
comp40947_c0_seq1
comp40949_c0_seq1
comp40950_c0_seq1
comp40951_c0_seq1
comp40952_c0_seq1
comp40953_c0_seq1
comp40954_c0_seq1
comp40954_c0_seq2
comp40955_c0_seq1
comp40956_c0_seq1	K00901
comp40956_c0_seq2
comp40956_c0_seq3	K00901
comp40956_c0_seq4
comp40957_c0_seq1
comp40957_c1_seq1
comp40964_c0_seq1
comp40964_c0_seq2
comp40965_c0_seq1
comp40967_c0_seq1
comp40969_c0_seq1
comp40970_c0_seq1
comp40971_c0_seq1
comp40972_c0_seq1
comp40973_c0_seq1
comp40974_c0_seq1
comp40978_c0_seq1
comp40981_c0_seq1
comp40982_c0_seq1
comp40983_c0_seq1
comp40984_c0_seq1
comp40985_c0_seq1
comp40986_c0_seq1
comp40987_c0_seq1
comp40987_c1_seq1
comp40988_c0_seq1
comp40990_c0_seq1
comp40990_c0_seq2
comp40992_c0_seq1
comp40997_c0_seq1
comp40998_c0_seq1
comp40998_c0_seq2
comp41000_c0_seq1
comp41001_c0_seq1
comp41002_c0_seq1
comp41004_c0_seq1
comp41005_c0_seq1
comp41006_c0_seq1
comp41007_c0_seq1
comp41009_c0_seq1
comp41009_c0_seq2
comp41010_c0_seq1	K13504
comp41010_c0_seq2	K13504
comp41011_c0_seq1
comp41013_c0_seq1
comp41013_c0_seq2
comp41014_c0_seq1
comp41014_c0_seq2
comp41015_c0_seq1
comp41016_c0_seq1
comp41017_c0_seq1
comp41018_c0_seq1
comp41021_c0_seq1	K09250
comp41022_c0_seq1
comp41023_c0_seq1
comp41023_c0_seq2
comp41024_c0_seq1
comp41025_c0_seq1
comp41025_c0_seq2
comp41027_c0_seq1
comp41029_c0_seq1
comp41032_c0_seq1
comp41033_c0_seq1
comp41033_c0_seq2
comp41035_c0_seq1
comp41036_c0_seq1
comp41037_c0_seq1
comp41037_c0_seq2
comp41038_c0_seq1
comp41041_c0_seq1
comp41042_c0_seq1
comp41043_c0_seq1
comp41044_c0_seq1
comp41045_c0_seq1
comp41046_c0_seq1
comp41047_c0_seq1
comp41048_c0_seq1
comp41049_c0_seq1
comp41049_c0_seq2
comp41050_c0_seq1
comp41051_c0_seq1
comp41054_c0_seq1
comp41055_c0_seq1
comp41059_c0_seq1	K15296
comp41062_c0_seq1
comp41063_c0_seq1
comp41066_c0_seq1
comp41066_c1_seq1
comp41067_c0_seq1
comp41069_c0_seq1	K14404
comp41070_c0_seq1
comp41071_c0_seq1
comp41073_c0_seq1
comp41076_c0_seq1	K01527
comp41076_c0_seq2	K01527
comp41077_c0_seq1
comp41078_c0_seq1
comp41079_c0_seq1
comp41081_c0_seq1
comp41084_c0_seq1
comp41085_c0_seq1	K15498
comp41086_c0_seq1
comp41086_c0_seq2
comp41088_c0_seq1	K12832
comp41088_c0_seq2	K12832
comp41091_c1_seq1
comp41092_c0_seq1
comp41094_c0_seq1
comp41095_c0_seq1
comp41097_c0_seq1
comp41098_c0_seq1
comp41099_c0_seq1
comp41101_c0_seq1
comp41103_c0_seq1
comp41103_c0_seq2
comp41104_c0_seq1
comp41105_c0_seq1
comp41106_c0_seq1
comp41106_c0_seq2
comp41107_c0_seq1
comp41108_c0_seq1
comp41109_c0_seq1
comp41110_c0_seq1
comp41111_c0_seq1
comp41111_c0_seq2
comp41113_c0_seq1
comp41113_c0_seq2
comp41114_c0_seq1
comp41114_c0_seq2	K16057
comp41114_c0_seq3
comp41115_c0_seq1
comp41115_c0_seq2
comp41116_c0_seq1
comp41117_c0_seq1	K11346
comp41120_c0_seq1
comp41122_c0_seq1
comp41125_c0_seq1
comp41126_c0_seq1
comp41127_c0_seq1
comp41128_c0_seq1
comp41128_c0_seq2
comp41129_c0_seq1
comp41130_c0_seq1
comp41130_c0_seq2
comp41132_c0_seq1	K08864
comp41133_c0_seq1
comp41133_c1_seq1
comp41135_c0_seq1
comp41136_c0_seq1
comp41137_c0_seq1
comp41138_c0_seq1
comp41139_c0_seq1
comp41141_c0_seq1
comp41142_c0_seq1
comp41143_c0_seq1
comp41145_c0_seq1
comp41145_c0_seq2
comp41147_c0_seq1
comp41148_c0_seq1
comp41148_c0_seq2	K03061
comp41149_c0_seq1
comp41149_c0_seq2
comp41149_c0_seq3
comp41150_c0_seq1
comp41151_c0_seq1
comp41153_c0_seq1
comp41154_c0_seq1
comp41155_c0_seq1
comp41156_c0_seq1
comp41157_c0_seq1
comp41158_c0_seq1
comp41159_c0_seq1
comp41159_c0_seq2
comp41160_c0_seq1
comp41161_c0_seq1
comp41162_c0_seq1
comp41163_c0_seq1
comp41166_c0_seq1
comp41168_c0_seq1
comp41169_c0_seq1
comp41170_c0_seq1
comp41172_c0_seq1
comp41173_c0_seq1
comp41175_c0_seq1
comp41175_c0_seq2
comp41176_c0_seq1
comp41177_c0_seq1
comp41179_c0_seq1
comp41180_c0_seq1
comp41181_c0_seq1
comp41182_c0_seq1
comp41183_c0_seq1
comp41184_c0_seq1
comp41186_c0_seq1
comp41187_c0_seq1
comp41188_c0_seq1
comp41188_c1_seq1
comp41189_c0_seq1
comp41192_c0_seq1
comp41194_c0_seq1
comp41195_c0_seq1
comp41196_c0_seq1
comp41196_c0_seq2
comp41197_c0_seq1
comp41199_c0_seq1
comp41200_c0_seq1
comp41201_c0_seq1
comp41201_c0_seq2
comp41202_c0_seq1
comp41204_c0_seq1
comp41205_c0_seq1
comp41206_c0_seq1
comp41207_c0_seq1
comp41208_c0_seq1
comp41210_c0_seq1
comp41211_c0_seq1
comp41212_c0_seq1
comp41213_c0_seq1
comp41216_c0_seq1
comp41216_c0_seq2
comp41216_c0_seq3
comp41216_c0_seq4
comp41217_c0_seq1
comp41218_c0_seq1
comp41218_c0_seq2
comp41222_c0_seq1
comp41225_c0_seq1	K00940
comp41225_c0_seq2	K00940
comp41226_c0_seq1	K01610
comp41227_c0_seq1
comp41227_c0_seq2
comp41228_c0_seq1
comp41229_c0_seq1
comp41231_c0_seq1
comp41231_c0_seq2
comp41232_c0_seq1
comp41232_c0_seq2
comp41234_c0_seq1	K03331
comp41235_c0_seq1	K02263
comp41236_c0_seq1
comp41238_c0_seq1
comp41239_c0_seq1
comp41241_c0_seq1
comp41242_c0_seq1
comp41243_c0_seq1
comp41245_c0_seq1
comp41246_c0_seq1	K00864
comp41246_c1_seq1
comp41247_c0_seq1
comp41249_c0_seq1
comp41250_c0_seq1
comp41251_c0_seq1
comp41251_c0_seq2
comp41252_c0_seq1
comp41252_c0_seq2
comp41253_c0_seq1
comp41253_c0_seq2
comp41253_c0_seq3
comp41254_c0_seq1	K06238
comp41256_c0_seq1
comp41259_c0_seq1
comp41259_c1_seq1
comp41260_c0_seq1
comp41261_c0_seq1
comp41262_c0_seq1
comp41262_c1_seq1
comp41262_c2_seq1
comp41263_c0_seq1
comp41263_c0_seq2
comp41265_c0_seq1
comp41265_c0_seq2
comp41267_c0_seq1
comp41270_c0_seq1
comp41271_c0_seq1
comp41271_c0_seq2
comp41272_c0_seq1
comp41274_c0_seq1
comp41275_c0_seq1	K03434
comp41275_c1_seq1
comp41277_c0_seq1
comp41280_c0_seq1
comp41280_c1_seq1
comp41281_c0_seq1
comp41281_c0_seq2
comp41282_c0_seq1
comp41283_c0_seq1
comp41283_c0_seq2
comp41283_c0_seq3
comp41284_c0_seq1
comp41284_c0_seq2
comp41285_c0_seq1
comp41286_c0_seq1
comp41286_c0_seq2
comp41287_c0_seq1
comp41287_c1_seq1
comp41287_c2_seq1
comp41288_c0_seq1
comp41289_c0_seq1
comp41290_c0_seq1
comp41291_c0_seq1
comp41291_c0_seq2
comp41291_c1_seq1
comp41292_c0_seq1
comp41292_c0_seq2
comp41293_c0_seq1
comp41295_c0_seq1
comp41296_c0_seq1
comp41297_c0_seq1
comp41297_c0_seq2
comp41298_c0_seq1
comp41300_c0_seq1
comp41300_c0_seq2
comp41301_c0_seq1
comp41303_c0_seq1
comp41304_c0_seq1
comp41305_c0_seq1
comp41305_c1_seq1
comp41306_c0_seq1	K06670
comp41307_c0_seq1
comp41308_c0_seq1
comp41309_c0_seq1
comp41310_c0_seq1
comp41310_c0_seq2
comp41310_c0_seq3
comp41310_c0_seq4
comp41311_c0_seq1
comp41313_c0_seq1
comp41313_c1_seq1
comp41313_c1_seq2
comp41314_c0_seq1
comp41314_c0_seq2
comp41314_c1_seq1
comp41317_c0_seq1
comp41320_c0_seq1
comp41321_c0_seq1
comp41322_c0_seq1
comp41323_c0_seq1
comp41324_c0_seq1
comp41326_c0_seq1	K00799
comp41327_c0_seq1
comp41333_c0_seq1
comp41334_c0_seq1
comp41335_c0_seq1
comp41335_c0_seq2
comp41336_c0_seq1
comp41336_c0_seq2
comp41340_c0_seq1
comp41342_c0_seq1
comp41343_c0_seq1
comp41344_c0_seq1
comp41345_c0_seq1
comp41345_c0_seq2
comp41346_c0_seq1
comp41348_c0_seq1
comp41349_c0_seq1
comp41350_c0_seq1
comp41351_c0_seq1
comp41352_c0_seq1
comp41352_c0_seq2
comp41354_c0_seq1
comp41356_c0_seq1
comp41357_c0_seq1
comp41357_c0_seq2
comp41358_c0_seq1
comp41359_c0_seq1
comp41361_c0_seq1
comp41362_c0_seq1
comp41362_c0_seq2
comp41363_c0_seq1
comp41364_c0_seq1
comp41365_c0_seq1
comp41366_c0_seq1
comp41370_c0_seq1
comp41371_c0_seq1
comp41371_c0_seq2
comp41374_c0_seq1
comp41375_c0_seq1
comp41376_c0_seq1
comp41376_c0_seq2
comp41377_c0_seq1
comp41378_c0_seq1
comp41380_c0_seq1
comp41382_c0_seq1
comp41383_c0_seq1
comp41384_c0_seq1
comp41384_c0_seq2
comp41384_c0_seq3
comp41385_c0_seq1
comp41386_c0_seq1
comp41387_c0_seq1
comp41388_c0_seq1
comp41390_c0_seq1
comp41390_c0_seq2
comp41391_c0_seq1
comp41392_c0_seq1
comp41392_c0_seq2
comp41394_c0_seq1
comp41395_c0_seq1
comp41395_c0_seq2
comp41396_c0_seq1
comp41396_c0_seq2
comp41398_c1_seq1
comp41399_c0_seq1
comp41400_c0_seq1
comp41402_c0_seq1
comp41404_c0_seq1
comp41405_c0_seq1
comp41406_c0_seq1
comp41407_c0_seq1
comp41408_c0_seq1
comp41409_c0_seq1
comp41410_c0_seq1
comp41411_c0_seq1
comp41412_c0_seq1
comp41413_c0_seq1
comp41414_c0_seq1
comp41415_c0_seq1
comp41416_c0_seq1
comp41416_c0_seq2
comp41417_c0_seq1
comp41419_c0_seq1
comp41420_c0_seq1
comp41421_c0_seq1
comp41424_c0_seq1
comp41425_c0_seq1
comp41426_c0_seq1
comp41426_c0_seq2
comp41428_c0_seq1
comp41428_c0_seq2
comp41429_c0_seq1
comp41430_c0_seq1
comp41431_c0_seq1
comp41432_c0_seq1
comp41432_c1_seq1
comp41433_c0_seq1
comp41434_c0_seq1
comp41436_c0_seq1
comp41436_c0_seq2
comp41437_c0_seq1
comp41438_c0_seq1
comp41442_c0_seq1
comp41443_c0_seq1
comp41443_c0_seq2
comp41444_c0_seq1
comp41444_c0_seq2
comp41445_c0_seq1
comp41446_c0_seq1
comp41447_c0_seq1
comp41447_c1_seq1
comp41452_c0_seq1
comp41453_c0_seq1
comp41454_c0_seq1	K10839
comp41456_c0_seq1
comp41457_c0_seq1
comp41458_c0_seq1
comp41459_c0_seq1	K17405
comp41459_c1_seq1
comp41460_c0_seq1
comp41461_c0_seq1
comp41462_c0_seq1
comp41463_c0_seq1
comp41463_c1_seq1
comp41464_c0_seq1
comp41465_c0_seq1
comp41466_c0_seq1
comp41467_c0_seq1
comp41467_c1_seq1
comp41468_c0_seq1
comp41468_c0_seq2
comp41470_c0_seq1
comp41470_c1_seq1
comp41471_c0_seq1
comp41471_c0_seq2
comp41472_c0_seq1
comp41475_c0_seq1
comp41476_c0_seq1
comp41477_c0_seq1
comp41478_c0_seq1
comp41480_c0_seq1
comp41481_c0_seq1	K01758
comp41482_c0_seq1
comp41483_c0_seq1
comp41484_c0_seq1
comp41485_c0_seq1
comp41487_c0_seq1
comp41491_c0_seq1
comp41491_c0_seq2
comp41492_c0_seq1
comp41493_c0_seq1
comp41494_c0_seq1
comp41494_c1_seq1
comp41494_c2_seq1	K17804
comp41495_c0_seq1
comp41495_c0_seq2
comp41496_c0_seq1
comp41497_c0_seq1
comp41497_c1_seq1
comp41498_c0_seq1
comp41499_c0_seq1
comp41500_c0_seq1
comp41502_c0_seq1
comp41503_c0_seq1
comp41505_c0_seq1
comp41506_c0_seq1	K12188
comp41507_c0_seq1
comp41508_c0_seq1
comp41508_c0_seq2
comp41509_c0_seq1
comp41511_c0_seq1
comp41512_c0_seq1
comp41513_c0_seq1
comp41515_c0_seq1
comp41517_c0_seq1
comp41518_c0_seq1
comp41518_c0_seq2
comp41518_c0_seq3
comp41519_c0_seq1
comp41519_c0_seq2
comp41519_c1_seq1
comp41521_c0_seq1
comp41521_c0_seq2
comp41522_c0_seq1
comp41523_c0_seq1
comp41524_c0_seq1
comp41524_c0_seq2
comp41525_c0_seq1
comp41529_c0_seq1
comp41530_c0_seq1
comp41533_c0_seq1
comp41534_c0_seq1
comp41535_c0_seq1
comp41536_c0_seq1
comp41537_c0_seq1
comp41538_c0_seq1
comp41538_c0_seq2
comp41539_c0_seq1
comp41540_c0_seq1
comp41541_c0_seq1
comp41542_c0_seq1
comp41542_c0_seq2
comp41543_c0_seq1
comp41543_c0_seq2
comp41545_c0_seq1
comp41548_c0_seq1
comp41549_c0_seq1
comp41551_c0_seq1	K17817
comp41554_c0_seq1
comp41555_c0_seq1
comp41555_c0_seq2
comp41558_c0_seq1
comp41559_c0_seq1
comp41560_c0_seq1
comp41565_c0_seq1	K09008
comp41567_c0_seq1
comp41568_c0_seq1
comp41571_c0_seq1
comp41572_c0_seq1
comp41573_c0_seq1
comp41574_c0_seq1
comp41575_c0_seq1	K00121
comp41575_c0_seq2
comp41576_c0_seq1
comp41576_c0_seq2
comp41577_c0_seq1
comp41579_c0_seq1
comp41580_c0_seq1
comp41581_c0_seq1
comp41583_c0_seq1
comp41584_c0_seq1
comp41584_c0_seq2
comp41585_c0_seq1
comp41586_c0_seq1
comp41587_c0_seq1
comp41588_c0_seq1
comp41588_c0_seq2
comp41589_c0_seq1
comp41591_c0_seq1
comp41592_c0_seq1
comp41592_c0_seq2
comp41592_c0_seq3
comp41593_c0_seq1
comp41594_c0_seq1
comp41595_c0_seq1
comp41596_c0_seq1
comp41597_c0_seq1
comp41598_c0_seq1
comp41598_c0_seq2
comp41599_c0_seq1
comp41599_c0_seq2
comp41600_c0_seq1
comp41604_c0_seq1
comp41605_c0_seq1
comp41606_c0_seq1
comp41608_c0_seq1
comp41614_c0_seq1	K00456
comp41615_c0_seq1
comp41618_c0_seq1
comp41619_c0_seq1
comp41621_c0_seq1
comp41622_c0_seq1
comp41625_c0_seq1
comp41625_c0_seq2
comp41626_c0_seq1
comp41627_c0_seq1
comp41628_c0_seq1
comp41630_c0_seq1
comp41631_c0_seq1
comp41632_c0_seq1
comp41633_c0_seq1
comp41634_c0_seq1
comp41635_c0_seq1
comp41635_c1_seq1
comp41638_c0_seq1
comp41639_c0_seq1
comp41640_c0_seq1
comp41643_c0_seq1
comp41643_c1_seq1
comp41647_c0_seq1
comp41648_c0_seq1
comp41649_c0_seq1
comp41649_c0_seq2
comp41650_c0_seq1
comp41652_c0_seq1
comp41653_c0_seq1
comp41659_c0_seq1
comp41659_c0_seq2	K12751
comp41660_c0_seq1
comp41660_c0_seq2
comp41660_c0_seq3
comp41661_c0_seq1	K03527
comp41663_c0_seq1
comp41666_c0_seq1
comp41666_c0_seq2
comp41670_c0_seq1
comp41671_c0_seq1
comp41672_c0_seq1
comp41675_c0_seq1
comp41677_c0_seq1
comp41680_c0_seq1
comp41680_c0_seq2
comp41680_c0_seq3
comp41682_c0_seq1
comp41683_c0_seq1
comp41684_c0_seq1
comp41685_c0_seq1
comp41686_c0_seq1
comp41687_c0_seq1
comp41687_c1_seq1
comp41688_c0_seq1
comp41690_c0_seq1
comp41691_c0_seq1
comp41693_c0_seq1
comp41693_c1_seq1
comp41693_c2_seq1
comp41694_c0_seq1
comp41695_c0_seq1
comp41697_c0_seq1	K04564
comp41698_c0_seq1
comp41698_c0_seq2
comp41699_c0_seq1
comp41701_c0_seq1
comp41703_c0_seq1
comp41703_c0_seq2
comp41706_c0_seq1
comp41707_c0_seq1
comp41707_c0_seq2
comp41709_c0_seq1
comp41710_c0_seq1
comp41711_c0_seq1
comp41714_c0_seq1
comp41714_c1_seq1
comp41719_c0_seq1
comp41722_c0_seq1
comp41722_c0_seq2
comp41725_c0_seq1
comp41725_c0_seq2
comp41728_c0_seq1
comp41729_c0_seq1	K03961
comp41729_c0_seq2	K03961
comp41730_c0_seq1
comp41731_c0_seq1
comp41732_c0_seq1
comp41732_c0_seq2
comp41733_c0_seq1
comp41733_c1_seq1
comp41734_c0_seq1
comp41735_c0_seq1
comp41737_c0_seq1
comp41737_c0_seq2
comp41739_c0_seq1
comp41741_c0_seq1
comp41744_c0_seq1
comp41744_c0_seq2
comp41746_c0_seq1
comp41750_c0_seq1
comp41752_c0_seq1
comp41752_c1_seq1
comp41753_c0_seq1
comp41753_c0_seq2
comp41754_c0_seq1
comp41755_c0_seq1
comp41755_c1_seq1
comp41758_c0_seq1
comp41761_c0_seq1
comp41761_c0_seq2
comp41762_c0_seq1
comp41762_c0_seq2
comp41763_c0_seq1
comp41764_c0_seq1
comp41764_c0_seq2
comp41765_c0_seq1
comp41766_c0_seq1
comp41766_c0_seq2
comp41767_c0_seq1
comp41767_c0_seq2
comp41768_c0_seq1
comp41768_c0_seq2
comp41768_c0_seq3
comp41769_c0_seq1
comp41772_c0_seq1
comp41772_c0_seq2
comp41774_c0_seq1
comp41775_c0_seq1
comp41779_c0_seq1
comp41780_c0_seq1
comp41781_c0_seq1
comp41781_c0_seq2
comp41782_c0_seq1
comp41783_c0_seq1
comp41784_c0_seq1
comp41787_c0_seq1
comp41788_c0_seq1
comp41789_c0_seq1
comp41790_c0_seq1
comp41790_c1_seq1
comp41791_c0_seq1
comp41792_c0_seq1
comp41793_c0_seq1
comp41794_c0_seq1	K01634
comp41795_c0_seq1
comp41795_c0_seq2
comp41797_c0_seq1
comp41798_c0_seq1
comp41800_c0_seq1
comp41801_c0_seq1
comp41801_c1_seq1
comp41802_c0_seq1
comp41804_c0_seq1
comp41804_c0_seq2
comp41805_c0_seq1
comp41805_c1_seq1
comp41808_c0_seq1
comp41808_c0_seq2
comp41808_c0_seq3
comp41810_c0_seq1
comp41811_c0_seq1
comp41812_c0_seq1
comp41813_c0_seq1
comp41813_c0_seq2
comp41813_c1_seq1
comp41814_c0_seq1
comp41817_c0_seq1
comp41819_c0_seq1
comp41820_c0_seq1
comp41821_c0_seq1
comp41821_c0_seq2
comp41821_c1_seq1
comp41823_c0_seq1
comp41824_c0_seq1
comp41825_c0_seq1	K08220
comp41826_c0_seq1
comp41828_c0_seq1
comp41831_c0_seq1
comp41833_c0_seq1
comp41835_c0_seq1
comp41837_c0_seq1
comp41837_c0_seq2
comp41838_c0_seq1
comp41839_c0_seq1
comp41839_c0_seq2
comp41842_c0_seq1	K14945
comp41842_c0_seq2
comp41844_c0_seq1
comp41846_c0_seq1
comp41846_c0_seq2
comp41847_c0_seq1
comp41849_c0_seq1
comp41850_c0_seq1
comp41850_c0_seq2
comp41851_c0_seq1
comp41851_c0_seq2
comp41851_c0_seq3
comp41851_c0_seq4
comp41852_c0_seq1
comp41854_c0_seq1
comp41854_c1_seq1
comp41854_c1_seq2
comp41856_c0_seq1
comp41857_c0_seq1
comp41858_c0_seq1
comp41860_c0_seq1
comp41861_c0_seq1
comp41862_c1_seq1
comp41863_c0_seq1
comp41864_c0_seq1
comp41865_c0_seq1
comp41868_c0_seq1
comp41872_c0_seq1
comp41874_c0_seq1
comp41874_c0_seq2
comp41877_c0_seq1
comp41877_c1_seq1
comp41879_c0_seq1
comp41881_c0_seq1
comp41884_c0_seq1
comp41885_c0_seq1
comp41886_c0_seq1
comp41887_c0_seq1
comp41887_c1_seq1
comp41888_c0_seq1
comp41888_c0_seq2
comp41889_c0_seq1
comp41889_c0_seq2
comp41890_c0_seq1
comp41891_c0_seq1
comp41892_c0_seq1
comp41894_c0_seq1
comp41896_c0_seq1
comp41897_c0_seq1
comp41899_c0_seq1
comp41900_c0_seq1
comp41901_c0_seq1
comp41901_c0_seq2
comp41903_c0_seq1
comp41905_c0_seq1
comp41906_c0_seq1
comp41911_c0_seq1
comp41912_c0_seq1
comp41913_c0_seq1
comp41914_c0_seq1
comp41915_c0_seq1
comp41915_c1_seq1
comp41917_c0_seq1
comp41918_c0_seq1
comp41919_c0_seq1
comp41922_c0_seq1
comp41924_c0_seq1
comp41925_c0_seq1
comp41926_c0_seq1
comp41927_c0_seq1
comp41930_c0_seq1
comp41930_c0_seq2
comp41930_c0_seq3
comp41931_c0_seq1
comp41932_c0_seq1
comp41936_c0_seq1
comp41937_c0_seq1
comp41941_c0_seq1
comp41944_c0_seq1
comp41946_c0_seq1
comp41949_c0_seq1
comp41949_c0_seq2	K10882
comp41950_c0_seq1
comp41950_c0_seq2
comp41950_c0_seq3
comp41951_c0_seq1
comp41953_c0_seq1
comp41954_c0_seq1
comp41955_c0_seq1
comp41956_c0_seq1
comp41957_c0_seq1
comp41959_c0_seq1
comp41960_c0_seq1
comp41961_c0_seq1
comp41962_c0_seq1
comp41963_c0_seq1
comp41965_c0_seq1
comp41966_c0_seq1
comp41967_c0_seq1	K03952
comp41968_c0_seq1
comp41969_c0_seq1
comp41970_c0_seq1
comp41970_c0_seq2
comp41973_c0_seq1
comp41973_c0_seq2
comp41977_c0_seq1
comp41978_c0_seq1
comp41979_c0_seq1
comp41980_c0_seq1
comp41980_c0_seq2
comp41983_c0_seq1
comp41983_c0_seq2
comp41984_c0_seq1
comp41985_c0_seq1
comp41988_c0_seq1
comp41990_c0_seq1
comp41991_c0_seq1
comp41991_c0_seq2
comp41992_c0_seq1
comp41994_c0_seq1
comp41995_c0_seq1
comp41996_c0_seq1
comp41997_c1_seq1
comp41998_c0_seq1
comp41999_c0_seq1
comp42000_c0_seq1
comp42000_c1_seq1
comp42001_c0_seq1
comp42001_c0_seq2
comp42002_c0_seq1
comp42003_c0_seq1
comp42003_c0_seq2
comp42005_c0_seq1
comp42005_c0_seq2
comp42007_c0_seq1
comp42007_c0_seq2
comp42009_c0_seq1
comp42011_c0_seq1
comp42012_c0_seq1
comp42013_c0_seq1
comp42014_c0_seq1
comp42015_c0_seq1
comp42016_c0_seq1
comp42018_c0_seq1
comp42019_c0_seq1	K03695
comp42020_c0_seq1
comp42023_c0_seq1
comp42024_c0_seq1
comp42028_c0_seq1
comp42029_c0_seq1
comp42030_c0_seq1
comp42032_c0_seq1
comp42033_c0_seq1
comp42033_c1_seq1
comp42035_c0_seq1
comp42036_c0_seq1
comp42038_c0_seq1
comp42039_c0_seq1
comp42041_c0_seq1
comp42041_c0_seq2
comp42043_c0_seq1
comp42044_c0_seq1
comp42045_c0_seq1	K11884
comp42046_c0_seq1
comp42047_c0_seq1
comp42047_c0_seq2
comp42048_c0_seq1
comp42052_c0_seq1
comp42052_c0_seq2
comp42054_c0_seq1
comp42055_c0_seq1
comp42062_c0_seq1
comp42063_c0_seq1
comp42063_c1_seq1
comp42064_c0_seq1
comp42065_c0_seq1
comp42067_c0_seq1
comp42068_c0_seq1
comp42070_c0_seq1
comp42072_c0_seq1
comp42074_c0_seq1	K15105
comp42075_c0_seq1
comp42076_c0_seq1
comp42077_c0_seq1
comp42080_c0_seq1
comp42084_c0_seq1
comp42084_c0_seq2
comp42085_c0_seq1
comp42086_c0_seq1
comp42087_c0_seq1
comp42089_c0_seq1
comp42090_c0_seq1
comp42091_c0_seq1
comp42092_c0_seq1	K11343
comp42093_c0_seq1
comp42094_c0_seq1
comp42095_c0_seq1
comp42096_c0_seq1
comp42097_c0_seq1
comp42098_c0_seq1
comp42099_c0_seq1
comp42099_c0_seq2
comp42099_c0_seq3
comp42101_c0_seq1
comp42101_c1_seq1
comp42102_c0_seq1
comp42102_c0_seq2
comp42106_c0_seq1
comp42107_c0_seq1
comp42108_c0_seq1
comp42109_c0_seq1
comp42110_c0_seq1
comp42110_c1_seq1
comp42111_c0_seq1
comp42112_c0_seq1
comp42112_c0_seq2
comp42113_c0_seq1
comp42115_c0_seq1
comp42117_c1_seq1
comp42118_c0_seq1	K02105
comp42118_c0_seq2	K02105
comp42119_c0_seq1	K00864
comp42120_c0_seq1
comp42121_c0_seq1
comp42121_c1_seq1
comp42122_c0_seq1
comp42123_c0_seq1
comp42123_c0_seq2
comp42123_c0_seq3
comp42123_c0_seq4
comp42124_c0_seq1
comp42125_c0_seq1
comp42126_c0_seq1
comp42127_c0_seq1
comp42127_c0_seq2
comp42128_c0_seq1
comp42129_c0_seq1
comp42130_c0_seq1
comp42131_c0_seq1	K04958
comp42131_c1_seq1
comp42134_c0_seq1
comp42136_c0_seq1
comp42136_c1_seq1
comp42138_c0_seq1
comp42139_c0_seq1
comp42140_c0_seq1
comp42141_c0_seq1
comp42141_c0_seq2
comp42142_c0_seq1
comp42144_c0_seq1
comp42144_c0_seq2
comp42146_c0_seq1
comp42147_c0_seq1
comp42148_c0_seq1
comp42149_c0_seq1
comp42150_c0_seq1
comp42151_c0_seq1
comp42152_c0_seq1
comp42153_c0_seq1
comp42154_c0_seq1
comp42155_c0_seq1
comp42156_c0_seq1
comp42157_c0_seq1
comp42160_c0_seq1
comp42161_c0_seq1
comp42161_c0_seq2
comp42161_c0_seq3
comp42163_c0_seq1
comp42164_c0_seq1
comp42165_c0_seq1
comp42166_c0_seq1
comp42166_c0_seq2
comp42167_c0_seq1
comp42167_c0_seq2
comp42169_c0_seq1
comp42169_c0_seq2
comp42170_c0_seq1
comp42171_c0_seq1
comp42172_c0_seq1
comp42172_c1_seq1
comp42173_c0_seq1
comp42176_c0_seq1
comp42177_c0_seq1
comp42178_c0_seq1
comp42178_c1_seq1
comp42178_c1_seq2
comp42179_c0_seq1
comp42179_c0_seq2
comp42180_c0_seq1
comp42180_c1_seq1
comp42181_c0_seq1
comp42182_c0_seq1
comp42183_c0_seq1
comp42183_c0_seq2	K03007
comp42183_c1_seq1
comp42184_c0_seq1
comp42185_c0_seq1
comp42186_c0_seq1
comp42187_c0_seq1
comp42187_c0_seq2
comp42189_c0_seq1
comp42191_c0_seq1	K03687
comp42192_c0_seq1	K13146
comp42193_c0_seq1	K00591
comp42194_c0_seq1
comp42195_c0_seq1
comp42198_c0_seq1
comp42198_c0_seq2
comp42199_c0_seq1
comp42199_c0_seq2
comp42200_c0_seq1
comp42201_c0_seq1
comp42201_c1_seq1
comp42203_c0_seq1
comp42204_c0_seq1
comp42204_c0_seq2
comp42205_c0_seq1
comp42206_c0_seq1
comp42207_c0_seq1
comp42209_c0_seq1
comp42209_c0_seq2
comp42210_c0_seq1
comp42211_c0_seq1
comp42214_c0_seq1
comp42215_c0_seq1
comp42215_c1_seq1
comp42217_c0_seq1
comp42218_c0_seq1
comp42218_c0_seq2
comp42219_c0_seq1
comp42220_c0_seq1
comp42220_c0_seq2	K09647
comp42223_c0_seq1
comp42224_c0_seq1
comp42229_c0_seq1
comp42232_c0_seq1
comp42232_c0_seq2
comp42233_c0_seq1
comp42233_c1_seq1
comp42234_c0_seq1	K14717
comp42234_c0_seq2	K14717
comp42236_c0_seq1
comp42238_c0_seq1
comp42239_c0_seq1
comp42240_c0_seq1
comp42241_c0_seq1
comp42242_c0_seq1	K02943
comp42243_c0_seq1
comp42244_c0_seq1
comp42246_c0_seq1
comp42248_c0_seq1
comp42250_c0_seq1
comp42250_c1_seq1
comp42251_c0_seq1
comp42252_c0_seq1
comp42252_c0_seq2
comp42253_c0_seq1
comp42255_c0_seq1
comp42259_c0_seq1
comp42261_c0_seq1
comp42262_c0_seq1
comp42264_c0_seq1
comp42265_c0_seq1
comp42266_c0_seq1
comp42267_c0_seq1	K00759
comp42271_c0_seq1
comp42271_c0_seq2
comp42276_c0_seq1
comp42276_c0_seq2
comp42280_c0_seq1
comp42281_c0_seq1
comp42281_c1_seq1
comp42282_c0_seq1
comp42284_c0_seq1
comp42285_c0_seq1	K02975
comp42287_c0_seq1
comp42288_c0_seq1
comp42290_c0_seq1
comp42292_c0_seq1
comp42293_c0_seq1
comp42295_c0_seq1
comp42297_c0_seq1
comp42298_c0_seq1	K14157
comp42299_c0_seq1
comp42300_c0_seq1
comp42300_c1_seq1
comp42302_c0_seq1
comp42303_c0_seq1
comp42304_c0_seq1
comp42305_c0_seq1
comp42305_c0_seq2
comp42306_c0_seq1
comp42306_c1_seq1
comp42307_c0_seq1
comp42308_c0_seq1	K09264
comp42310_c0_seq1
comp42310_c1_seq1
comp42313_c0_seq1
comp42314_c0_seq1	K04955
comp42314_c1_seq1
comp42315_c0_seq1
comp42316_c0_seq1
comp42319_c0_seq1
comp42321_c0_seq1
comp42321_c1_seq1
comp42323_c0_seq1
comp42324_c0_seq1
comp42324_c1_seq1
comp42324_c1_seq2
comp42325_c0_seq1
comp42327_c0_seq1
comp42329_c0_seq1
comp42330_c0_seq1
comp42331_c0_seq1
comp42332_c0_seq1
comp42332_c1_seq1
comp42332_c1_seq2
comp42333_c0_seq1
comp42335_c0_seq1
comp42338_c0_seq1	K15115
comp42338_c0_seq2
comp42338_c0_seq3	K15115
comp42339_c0_seq1
comp42339_c1_seq1
comp42340_c0_seq1
comp42341_c0_seq1
comp42343_c0_seq1	K17434
comp42343_c0_seq2
comp42345_c0_seq1
comp42345_c0_seq2
comp42346_c0_seq1	K13109
comp42346_c0_seq2	K13109
comp42347_c0_seq1
comp42349_c0_seq1
comp42349_c1_seq1
comp42351_c0_seq1
comp42352_c0_seq1
comp42352_c0_seq2
comp42353_c0_seq1
comp42354_c0_seq1
comp42355_c0_seq1
comp42356_c0_seq1
comp42356_c1_seq1
comp42357_c0_seq1
comp42358_c0_seq1
comp42360_c0_seq1
comp42360_c1_seq1
comp42361_c0_seq1
comp42363_c0_seq1
comp42367_c0_seq1	K04489
comp42369_c0_seq1
comp42370_c0_seq1
comp42372_c0_seq1
comp42374_c0_seq1
comp42376_c0_seq1
comp42377_c0_seq1
comp42377_c0_seq2
comp42377_c0_seq3
comp42379_c0_seq1
comp42380_c0_seq1
comp42381_c0_seq1
comp42385_c0_seq1
comp42387_c0_seq1
comp42387_c1_seq1
comp42387_c2_seq1
comp42388_c0_seq1
comp42389_c0_seq1
comp42389_c0_seq2
comp42390_c0_seq1
comp42391_c0_seq1
comp42393_c0_seq1
comp42393_c0_seq2
comp42394_c0_seq1
comp42394_c0_seq2
comp42398_c0_seq1	K03013
comp42398_c0_seq2
comp42399_c0_seq1
comp42400_c0_seq1
comp42401_c0_seq1
comp42402_c0_seq1
comp42402_c1_seq1
comp42405_c0_seq1
comp42406_c0_seq1
comp42406_c0_seq2
comp42408_c0_seq1
comp42408_c0_seq2
comp42412_c0_seq1	K17759
comp42412_c0_seq2
comp42414_c0_seq1
comp42415_c0_seq1
comp42415_c0_seq2
comp42415_c0_seq3
comp42415_c0_seq4
comp42418_c0_seq1
comp42420_c0_seq1
comp42421_c0_seq1
comp42421_c0_seq2
comp42423_c0_seq1
comp42424_c0_seq1
comp42425_c0_seq1
comp42427_c0_seq1
comp42429_c0_seq1
comp42431_c0_seq1	K03062
comp42433_c0_seq1
comp42435_c0_seq1
comp42435_c0_seq2
comp42436_c0_seq1
comp42437_c0_seq1
comp42438_c0_seq1
comp42442_c0_seq1
comp42443_c0_seq1
comp42445_c0_seq1
comp42445_c0_seq2
comp42446_c0_seq1
comp42451_c0_seq1
comp42451_c0_seq2
comp42452_c0_seq1
comp42454_c0_seq1
comp42455_c0_seq1
comp42456_c0_seq1
comp42456_c0_seq2
comp42457_c0_seq1
comp42459_c0_seq1
comp42460_c0_seq1
comp42462_c0_seq1
comp42463_c0_seq1
comp42463_c0_seq2
comp42464_c0_seq1
comp42465_c0_seq1
comp42467_c0_seq1
comp42468_c0_seq1
comp42468_c0_seq2
comp42469_c0_seq1
comp42470_c0_seq1
comp42472_c0_seq1
comp42472_c0_seq2
comp42473_c0_seq1
comp42474_c0_seq1
comp42474_c1_seq1
comp42474_c1_seq2
comp42475_c0_seq1
comp42476_c0_seq1
comp42477_c0_seq1
comp42477_c0_seq2
comp42478_c0_seq1
comp42479_c0_seq1
comp42480_c0_seq1
comp42481_c0_seq1
comp42482_c0_seq1
comp42483_c0_seq1
comp42485_c0_seq1
comp42486_c0_seq1	K15304
comp42487_c0_seq1
comp42487_c0_seq2
comp42489_c0_seq1
comp42490_c0_seq1
comp42490_c0_seq2
comp42490_c1_seq1
comp42494_c0_seq1
comp42495_c0_seq1	K13997
comp42497_c0_seq1
comp42498_c0_seq1
comp42499_c0_seq1
comp42499_c0_seq2
comp42501_c0_seq1
comp42504_c0_seq1
comp42507_c0_seq1
comp42508_c0_seq1
comp42509_c0_seq1
comp42510_c0_seq1
comp42512_c0_seq1
comp42513_c0_seq1
comp42514_c0_seq1
comp42515_c0_seq1
comp42516_c0_seq1
comp42521_c0_seq1
comp42523_c0_seq1
comp42525_c0_seq1
comp42526_c0_seq1	K01714
comp42526_c0_seq2	K01714
comp42526_c0_seq3
comp42527_c0_seq1
comp42528_c0_seq1
comp42529_c0_seq1	K14948
comp42531_c0_seq1
comp42532_c0_seq1
comp42533_c0_seq1
comp42535_c0_seq1
comp42535_c1_seq1
comp42535_c2_seq1
comp42536_c0_seq1
comp42536_c1_seq1
comp42537_c0_seq1	K10838
comp42538_c0_seq1
comp42538_c0_seq2
comp42540_c0_seq1
comp42540_c1_seq1
comp42541_c0_seq1
comp42543_c0_seq1
comp42544_c0_seq1
comp42545_c0_seq1
comp42545_c0_seq2
comp42545_c0_seq3
comp42546_c0_seq1
comp42546_c0_seq2
comp42548_c0_seq1
comp42549_c0_seq1
comp42549_c0_seq2
comp42550_c0_seq1
comp42552_c0_seq1
comp42554_c0_seq1	K12182
comp42554_c0_seq2	K12182
comp42554_c0_seq3	K12182
comp42555_c0_seq1
comp42556_c0_seq1
comp42558_c0_seq1
comp42558_c0_seq2
comp42558_c0_seq3	K11517
comp42561_c0_seq1	K04403
comp42562_c0_seq1
comp42564_c0_seq1
comp42564_c1_seq1	K13758
comp42565_c0_seq1
comp42565_c1_seq1
comp42565_c1_seq2
comp42568_c0_seq1	K09511
comp42569_c0_seq1
comp42570_c0_seq1
comp42571_c0_seq1
comp42572_c0_seq1
comp42574_c0_seq1
comp42576_c0_seq1
comp42577_c0_seq1
comp42579_c0_seq1
comp42580_c0_seq1
comp42580_c0_seq2
comp42581_c0_seq1
comp42583_c0_seq1
comp42584_c0_seq1
comp42586_c0_seq1
comp42589_c0_seq1
comp42589_c0_seq2
comp42590_c0_seq1
comp42590_c1_seq1	K00698
comp42593_c0_seq1
comp42594_c0_seq1
comp42595_c0_seq1
comp42595_c0_seq2
comp42598_c0_seq1
comp42601_c0_seq1
comp42601_c0_seq2
comp42601_c0_seq3
comp42602_c0_seq1
comp42602_c1_seq1
comp42605_c0_seq1
comp42608_c0_seq1
comp42609_c0_seq1
comp42610_c0_seq1
comp42612_c0_seq1
comp42612_c1_seq1
comp42613_c0_seq1
comp42614_c0_seq1
comp42618_c0_seq1
comp42618_c0_seq2
comp42619_c0_seq1
comp42620_c0_seq1
comp42621_c0_seq1
comp42622_c0_seq1
comp42623_c0_seq1
comp42624_c0_seq1
comp42625_c0_seq1
comp42626_c0_seq1
comp42627_c0_seq1
comp42629_c0_seq1	K08660
comp42631_c0_seq1
comp42633_c0_seq1
comp42634_c0_seq1
comp42636_c0_seq1
comp42637_c0_seq1
comp42637_c0_seq2	K14016
comp42638_c0_seq1
comp42640_c0_seq1
comp42640_c0_seq2	K01529
comp42642_c0_seq1
comp42644_c0_seq1
comp42645_c0_seq1
comp42646_c0_seq1
comp42647_c0_seq1
comp42648_c0_seq1
comp42648_c0_seq2
comp42649_c0_seq1
comp42649_c0_seq2
comp42650_c0_seq1
comp42650_c1_seq1
comp42651_c0_seq1
comp42652_c0_seq1
comp42653_c0_seq1
comp42654_c0_seq1
comp42655_c0_seq1	K07904
comp42656_c0_seq1
comp42656_c0_seq2
comp42660_c0_seq1
comp42662_c0_seq1
comp42663_c0_seq1
comp42665_c0_seq1
comp42666_c0_seq1	K02127
comp42667_c0_seq1
comp42667_c0_seq2
comp42668_c0_seq1
comp42668_c0_seq2
comp42669_c0_seq1	K13250
comp42671_c0_seq1
comp42672_c0_seq1
comp42674_c0_seq1
comp42674_c0_seq2
comp42675_c0_seq1
comp42676_c0_seq1
comp42676_c0_seq2
comp42676_c0_seq3
comp42677_c0_seq1
comp42677_c0_seq2
comp42678_c0_seq1
comp42679_c0_seq1
comp42680_c0_seq1
comp42684_c0_seq1
comp42685_c0_seq1
comp42685_c1_seq1
comp42687_c0_seq1
comp42689_c0_seq1
comp42690_c0_seq1
comp42691_c0_seq1
comp42692_c0_seq1
comp42692_c0_seq2
comp42695_c0_seq1
comp42697_c0_seq1
comp42698_c0_seq1
comp42699_c0_seq1
comp42701_c0_seq1
comp42705_c0_seq1
comp42705_c0_seq2
comp42706_c0_seq1
comp42707_c0_seq1
comp42707_c0_seq2
comp42708_c0_seq1	K04211
comp42708_c0_seq2	K04211
comp42708_c1_seq1
comp42709_c0_seq1
comp42709_c1_seq1
comp42710_c0_seq1
comp42711_c0_seq1
comp42714_c0_seq1
comp42716_c0_seq1
comp42717_c0_seq1
comp42718_c0_seq1
comp42719_c0_seq1
comp42721_c0_seq1
comp42721_c0_seq2
comp42722_c0_seq1
comp42723_c0_seq1
comp42724_c0_seq1
comp42725_c0_seq1
comp42726_c0_seq1
comp42727_c0_seq1
comp42728_c0_seq1
comp42728_c0_seq2
comp42729_c0_seq1
comp42731_c0_seq1
comp42732_c0_seq1
comp42733_c0_seq1
comp42734_c0_seq1
comp42734_c0_seq2
comp42734_c0_seq3
comp42734_c1_seq1
comp42738_c0_seq1
comp42739_c0_seq1
comp42740_c0_seq1
comp42741_c0_seq1
comp42742_c0_seq1
comp42743_c0_seq1	K02963
comp42744_c0_seq1
comp42745_c0_seq1
comp42746_c0_seq1
comp42747_c0_seq1
comp42747_c1_seq1
comp42748_c0_seq1
comp42749_c0_seq1
comp42750_c0_seq1
comp42751_c0_seq1
comp42753_c0_seq1
comp42754_c0_seq1
comp42754_c0_seq2
comp42754_c0_seq3
comp42754_c0_seq4
comp42754_c0_seq5
comp42755_c0_seq1
comp42755_c0_seq2
comp42757_c0_seq1
comp42758_c0_seq1
comp42758_c0_seq2
comp42758_c0_seq3
comp42760_c0_seq1	K01648
comp42762_c0_seq1
comp42762_c0_seq2
comp42763_c0_seq1
comp42763_c0_seq2	K15437
comp42768_c0_seq1
comp42769_c0_seq1
comp42770_c0_seq1
comp42772_c0_seq1
comp42775_c0_seq1
comp42777_c0_seq1
comp42778_c0_seq1
comp42781_c0_seq1
comp42784_c0_seq1
comp42784_c0_seq2	K05312
comp42785_c0_seq1
comp42785_c0_seq2	K17420
comp42786_c0_seq1
comp42788_c0_seq1
comp42788_c0_seq2
comp42789_c0_seq1
comp42789_c1_seq1
comp42792_c0_seq1	K05725
comp42793_c0_seq1
comp42794_c0_seq1
comp42794_c0_seq2
comp42796_c0_seq1
comp42797_c0_seq1
comp42800_c0_seq1
comp42801_c0_seq1
comp42802_c0_seq1
comp42803_c0_seq1	K10667
comp42804_c0_seq1
comp42807_c0_seq1	K05309
comp42808_c0_seq1
comp42809_c0_seq1
comp42810_c0_seq1
comp42810_c1_seq1
comp42811_c0_seq1
comp42812_c0_seq1
comp42814_c0_seq1
comp42816_c0_seq1
comp42816_c0_seq2
comp42819_c0_seq1
comp42820_c0_seq1
comp42820_c0_seq2
comp42821_c0_seq1
comp42822_c0_seq1
comp42824_c0_seq1
comp42824_c0_seq2	K09200
comp42829_c0_seq1
comp42829_c0_seq2
comp42830_c0_seq1
comp42831_c0_seq1
comp42832_c0_seq1
comp42833_c0_seq1
comp42834_c0_seq1	K03872
comp42835_c0_seq1
comp42836_c0_seq1
comp42837_c0_seq1
comp42838_c0_seq1
comp42843_c0_seq1
comp42844_c0_seq1	K02953
comp42847_c0_seq1
comp42848_c0_seq1
comp42848_c1_seq1
comp42850_c0_seq1
comp42851_c0_seq1
comp42851_c0_seq2
comp42852_c0_seq1
comp42853_c0_seq1
comp42857_c0_seq1
comp42858_c0_seq1
comp42861_c0_seq1	K13216
comp42862_c0_seq1
comp42864_c0_seq1
comp42865_c0_seq1
comp42866_c0_seq1
comp42868_c0_seq1
comp42868_c0_seq2
comp42869_c0_seq1
comp42870_c0_seq1	K13113
comp42870_c0_seq2	K13113
comp42871_c0_seq1
comp42871_c0_seq2	K03950
comp42873_c0_seq1
comp42875_c0_seq1
comp42875_c0_seq2
comp42877_c0_seq1
comp42879_c0_seq1
comp42880_c0_seq1
comp42881_c0_seq1
comp42882_c0_seq1
comp42883_c0_seq1
comp42884_c0_seq1
comp42889_c0_seq1
comp42889_c1_seq1
comp42891_c0_seq1
comp42894_c0_seq1
comp42895_c0_seq1
comp42896_c0_seq1
comp42898_c0_seq1
comp42899_c0_seq1
comp42899_c1_seq1	K03781
comp42900_c0_seq1
comp42900_c0_seq2
comp42901_c0_seq1
comp42904_c0_seq1
comp42905_c0_seq1
comp42907_c0_seq1
comp42909_c0_seq1
comp42911_c0_seq1
comp42912_c0_seq1
comp42913_c0_seq1
comp42914_c0_seq1
comp42915_c0_seq1
comp42915_c1_seq1
comp42917_c0_seq1
comp42918_c0_seq1
comp42920_c0_seq1
comp42921_c0_seq1
comp42923_c0_seq1
comp42923_c1_seq1
comp42924_c0_seq1
comp42925_c0_seq1
comp42926_c0_seq1
comp42927_c0_seq1	K11096
comp42928_c0_seq1
comp42929_c0_seq1
comp42930_c0_seq1
comp42931_c0_seq1
comp42933_c0_seq1
comp42933_c1_seq1
comp42934_c0_seq1
comp42934_c1_seq1
comp42936_c0_seq1
comp42937_c0_seq1
comp42938_c0_seq1
comp42939_c0_seq1
comp42941_c0_seq1
comp42941_c0_seq2
comp42942_c0_seq1
comp42945_c0_seq1
comp42946_c0_seq1
comp42948_c0_seq1
comp42948_c0_seq2	K07376
comp42949_c0_seq1
comp42949_c0_seq2
comp42950_c0_seq1
comp42951_c0_seq1
comp42952_c0_seq1
comp42953_c0_seq1
comp42954_c0_seq1
comp42955_c0_seq1
comp42955_c0_seq2
comp42958_c0_seq1
comp42959_c0_seq1
comp42960_c0_seq1
comp42961_c0_seq1
comp42962_c0_seq1
comp42962_c1_seq1
comp42962_c2_seq1
comp42963_c0_seq1
comp42963_c0_seq2
comp42963_c0_seq3
comp42964_c0_seq1
comp42965_c0_seq1
comp42965_c0_seq2
comp42966_c0_seq1
comp42966_c0_seq2
comp42967_c0_seq1
comp42968_c0_seq1
comp42969_c0_seq1	K07560
comp42969_c0_seq2
comp42970_c0_seq1
comp42971_c0_seq1
comp42971_c0_seq2
comp42973_c0_seq1
comp42973_c0_seq2
comp42974_c0_seq1
comp42976_c0_seq1
comp42976_c0_seq2	K03754
comp42977_c0_seq1
comp42979_c0_seq1
comp42979_c1_seq1
comp42979_c2_seq1
comp42980_c0_seq1
comp42980_c0_seq2
comp42981_c0_seq1
comp42982_c0_seq1
comp42982_c0_seq2
comp42984_c0_seq1
comp42985_c0_seq1	K02887
comp42985_c0_seq2
comp42986_c0_seq1
comp42988_c0_seq1
comp42989_c0_seq1	K14999
comp42990_c0_seq1
comp42994_c0_seq1
comp42994_c1_seq1
comp42996_c0_seq1
comp42999_c0_seq1
comp43000_c0_seq1
comp43001_c0_seq1
comp43001_c0_seq2
comp43002_c0_seq1	K15102
comp43002_c0_seq2
comp43003_c0_seq1
comp43004_c0_seq1
comp43005_c0_seq1
comp43006_c0_seq1
comp43008_c0_seq1
comp43009_c0_seq1
comp43011_c0_seq1
comp43015_c0_seq1
comp43016_c0_seq1
comp43017_c0_seq1
comp43020_c0_seq1
comp43020_c1_seq1
comp43021_c0_seq1
comp43023_c0_seq1
comp43024_c0_seq1
comp43025_c0_seq1
comp43025_c0_seq2
comp43026_c0_seq1	K07554
comp43026_c0_seq2	K07554
comp43028_c0_seq1
comp43029_c0_seq1
comp43031_c0_seq1
comp43031_c0_seq2
comp43032_c0_seq1	K03126
comp43033_c0_seq1
comp43033_c0_seq2
comp43034_c0_seq1
comp43034_c0_seq2
comp43034_c0_seq3
comp43037_c0_seq1
comp43038_c0_seq1
comp43040_c0_seq1
comp43040_c0_seq2
comp43043_c0_seq1
comp43045_c0_seq1
comp43050_c0_seq1
comp43051_c0_seq1
comp43051_c0_seq2
comp43053_c0_seq1
comp43055_c0_seq1
comp43056_c0_seq1
comp43057_c0_seq1
comp43058_c0_seq1
comp43059_c0_seq1
comp43062_c0_seq1
comp43063_c0_seq1
comp43064_c0_seq1
comp43065_c0_seq1
comp43066_c0_seq1
comp43066_c1_seq1
comp43066_c1_seq2
comp43067_c0_seq1
comp43067_c0_seq2
comp43069_c0_seq1
comp43069_c0_seq2
comp43069_c1_seq1
comp43071_c0_seq1
comp43073_c0_seq1
comp43073_c0_seq2
comp43075_c0_seq1	K01887
comp43076_c0_seq1
comp43077_c0_seq1	K14686
comp43079_c0_seq1
comp43080_c0_seq1
comp43082_c0_seq1
comp43083_c0_seq1
comp43085_c0_seq1
comp43085_c0_seq2
comp43086_c0_seq1	K02917
comp43087_c0_seq1
comp43088_c0_seq1
comp43088_c1_seq1
comp43092_c0_seq1
comp43096_c0_seq1
comp43097_c0_seq1
comp43097_c0_seq2
comp43103_c0_seq1
comp43104_c0_seq1
comp43105_c0_seq1	K02931
comp43106_c0_seq1
comp43106_c0_seq2
comp43106_c0_seq3
comp43108_c0_seq1
comp43110_c0_seq1
comp43110_c1_seq1
comp43111_c0_seq1
comp43112_c0_seq1
comp43113_c0_seq1
comp43114_c0_seq1
comp43114_c0_seq2
comp43122_c0_seq1
comp43122_c1_seq1
comp43122_c1_seq2
comp43123_c0_seq1
comp43124_c0_seq1
comp43126_c0_seq1
comp43129_c0_seq1
comp43129_c1_seq1
comp43131_c0_seq1
comp43132_c0_seq1
comp43133_c0_seq1	K14488
comp43135_c0_seq1
comp43136_c0_seq1
comp43137_c0_seq1
comp43137_c1_seq1
comp43138_c0_seq1
comp43139_c0_seq1
comp43140_c0_seq1
comp43141_c0_seq1
comp43142_c0_seq1	K14567
comp43142_c0_seq2
comp43145_c0_seq1
comp43146_c0_seq1
comp43147_c0_seq1	K13508
comp43148_c0_seq1
comp43149_c0_seq1
comp43149_c0_seq2
comp43151_c0_seq1
comp43151_c0_seq2
comp43151_c0_seq3
comp43152_c0_seq1
comp43154_c0_seq1
comp43154_c0_seq2	K09338
comp43155_c0_seq1
comp43156_c0_seq1
comp43157_c0_seq1
comp43160_c0_seq1
comp43161_c0_seq1
comp43161_c0_seq2
comp43162_c1_seq1
comp43163_c0_seq1
comp43166_c0_seq1
comp43167_c1_seq1
comp43170_c0_seq1
comp43171_c0_seq1
comp43171_c1_seq1
comp43172_c0_seq1
comp43173_c0_seq1
comp43173_c1_seq1
comp43173_c2_seq1
comp43174_c0_seq1
comp43175_c0_seq1
comp43176_c0_seq1
comp43177_c0_seq1
comp43177_c0_seq2
comp43178_c0_seq1
comp43180_c0_seq1
comp43181_c0_seq1
comp43182_c0_seq1
comp43184_c0_seq1
comp43185_c0_seq1
comp43186_c0_seq1
comp43187_c0_seq1
comp43189_c0_seq1	K08360
comp43190_c0_seq1
comp43190_c0_seq2
comp43191_c0_seq1
comp43193_c0_seq1
comp43193_c0_seq2
comp43194_c0_seq1
comp43195_c0_seq1
comp43197_c0_seq1
comp43198_c0_seq1
comp43200_c0_seq1
comp43202_c0_seq1
comp43203_c0_seq1
comp43204_c1_seq1
comp43205_c0_seq1
comp43206_c0_seq1
comp43207_c0_seq1	K10049
comp43207_c0_seq2	K10049
comp43208_c0_seq1
comp43208_c0_seq2
comp43210_c0_seq1	K17776
comp43210_c0_seq2
comp43210_c1_seq1
comp43211_c0_seq1
comp43213_c0_seq1
comp43213_c0_seq2
comp43214_c0_seq1
comp43214_c1_seq1
comp43215_c0_seq1
comp43216_c0_seq1
comp43216_c0_seq2
comp43217_c0_seq1
comp43218_c0_seq1
comp43219_c0_seq1	K14209
comp43225_c0_seq1
comp43225_c0_seq2
comp43226_c0_seq1	K14548
comp43229_c0_seq1
comp43233_c0_seq1
comp43234_c1_seq1
comp43237_c0_seq1
comp43237_c0_seq2
comp43241_c0_seq1
comp43241_c0_seq2
comp43243_c0_seq1
comp43244_c0_seq1
comp43245_c0_seq1
comp43246_c0_seq1
comp43248_c0_seq1
comp43249_c0_seq1
comp43251_c0_seq1
comp43253_c0_seq1
comp43256_c0_seq1
comp43257_c0_seq1
comp43257_c0_seq2
comp43257_c0_seq3
comp43258_c0_seq1
comp43263_c0_seq1
comp43263_c0_seq2
comp43264_c0_seq1
comp43266_c0_seq1
comp43269_c0_seq1
comp43271_c1_seq1
comp43272_c0_seq1
comp43274_c0_seq1
comp43276_c0_seq1
comp43279_c0_seq1
comp43280_c0_seq1
comp43281_c0_seq1
comp43281_c1_seq1
comp43283_c0_seq1
comp43284_c0_seq1
comp43286_c0_seq1
comp43289_c0_seq1
comp43292_c0_seq1
comp43294_c0_seq1	K07555
comp43295_c0_seq1
comp43297_c0_seq1
comp43298_c0_seq1	K12604
comp43298_c0_seq2	K12604
comp43300_c0_seq1
comp43300_c1_seq1
comp43304_c0_seq1
comp43305_c0_seq1
comp43306_c0_seq1
comp43307_c0_seq1
comp43309_c0_seq1
comp43310_c0_seq1
comp43311_c0_seq1
comp43312_c0_seq1
comp43315_c0_seq1
comp43316_c0_seq1
comp43316_c0_seq2
comp43317_c0_seq1
comp43318_c0_seq1
comp43319_c0_seq1
comp43319_c0_seq2
comp43321_c0_seq1
comp43322_c0_seq1
comp43323_c0_seq1
comp43327_c0_seq1
comp43327_c0_seq2
comp43330_c0_seq1
comp43330_c0_seq2
comp43331_c0_seq1
comp43331_c0_seq2
comp43332_c0_seq1
comp43332_c1_seq1
comp43334_c0_seq1
comp43335_c0_seq1
comp43337_c0_seq1
comp43338_c0_seq1
comp43339_c0_seq1
comp43341_c0_seq1
comp43342_c0_seq1
comp43342_c0_seq2
comp43343_c0_seq1
comp43345_c0_seq1
comp43346_c0_seq1	K11251
comp43346_c0_seq2	K11251
comp43348_c0_seq1
comp43351_c0_seq1
comp43351_c0_seq2
comp43352_c0_seq1
comp43354_c0_seq1
comp43354_c0_seq2
comp43355_c0_seq1
comp43356_c0_seq1
comp43358_c0_seq1
comp43359_c0_seq1
comp43363_c0_seq1
comp43364_c0_seq1
comp43364_c0_seq2
comp43368_c0_seq1
comp43370_c0_seq1
comp43374_c0_seq1	K04799
comp43374_c1_seq1
comp43376_c0_seq1
comp43377_c0_seq1
comp43377_c0_seq2
comp43380_c0_seq1
comp43381_c0_seq1
comp43384_c0_seq1
comp43384_c1_seq1
comp43384_c2_seq1
comp43384_c2_seq2
comp43386_c0_seq1
comp43387_c0_seq1
comp43387_c0_seq2
comp43388_c0_seq1
comp43390_c0_seq1
comp43390_c0_seq2
comp43391_c0_seq1	K11666
comp43392_c0_seq1
comp43397_c0_seq1
comp43398_c0_seq1
comp43398_c0_seq2
comp43400_c0_seq1
comp43403_c0_seq1
comp43405_c0_seq1	K03232
comp43406_c0_seq1
comp43410_c0_seq1
comp43411_c0_seq1
comp43412_c0_seq1
comp43413_c0_seq1
comp43414_c0_seq1
comp43415_c0_seq1
comp43415_c1_seq1
comp43418_c0_seq1
comp43418_c1_seq1
comp43419_c0_seq1
comp43420_c0_seq1
comp43422_c0_seq1
comp43424_c0_seq1
comp43424_c1_seq1
comp43424_c2_seq1
comp43425_c0_seq1	K00968
comp43425_c1_seq1
comp43426_c0_seq1
comp43426_c1_seq1
comp43428_c0_seq1
comp43429_c0_seq1
comp43429_c0_seq2
comp43430_c0_seq1
comp43433_c0_seq1
comp43435_c0_seq1
comp43435_c1_seq1
comp43436_c0_seq1
comp43437_c0_seq1
comp43439_c0_seq1
comp43439_c0_seq2
comp43441_c0_seq1
comp43442_c0_seq1
comp43444_c0_seq1	K01106
comp43445_c0_seq1
comp43446_c0_seq1
comp43448_c0_seq1
comp43450_c0_seq1
comp43450_c0_seq2
comp43450_c0_seq3
comp43451_c0_seq1	K00507
comp43452_c0_seq1
comp43453_c0_seq1
comp43456_c0_seq1
comp43456_c0_seq2
comp43456_c0_seq3
comp43457_c0_seq1
comp43459_c0_seq1
comp43459_c0_seq2
comp43462_c0_seq1
comp43462_c1_seq1
comp43463_c0_seq1
comp43464_c0_seq1
comp43465_c0_seq1
comp43467_c0_seq1
comp43467_c0_seq2
comp43468_c0_seq1
comp43469_c0_seq1
comp43470_c0_seq1
comp43470_c0_seq2
comp43471_c0_seq1
comp43474_c0_seq1
comp43475_c0_seq1
comp43477_c0_seq1
comp43478_c0_seq1
comp43481_c1_seq1
comp43482_c0_seq1
comp43484_c0_seq1
comp43487_c0_seq1
comp43488_c0_seq1
comp43488_c0_seq2
comp43491_c0_seq1
comp43492_c0_seq1
comp43493_c0_seq1
comp43493_c0_seq2
comp43493_c0_seq3
comp43494_c0_seq1
comp43497_c0_seq1
comp43498_c0_seq1
comp43499_c0_seq1
comp43500_c0_seq1
comp43502_c0_seq1
comp43503_c0_seq1
comp43504_c0_seq1
comp43507_c0_seq1
comp43508_c0_seq1
comp43508_c0_seq2
comp43509_c0_seq1
comp43511_c0_seq1
comp43511_c0_seq2
comp43519_c0_seq1
comp43520_c0_seq1
comp43520_c0_seq2
comp43521_c0_seq1
comp43523_c0_seq1
comp43524_c0_seq1
comp43525_c0_seq1
comp43525_c0_seq2
comp43527_c0_seq1
comp43527_c0_seq2
comp43528_c0_seq1	K04539
comp43528_c0_seq2
comp43531_c0_seq1
comp43534_c0_seq1	K02939
comp43534_c1_seq1
comp43536_c0_seq1	K00889
comp43537_c0_seq1
comp43540_c0_seq1
comp43542_c0_seq1
comp43543_c0_seq1
comp43544_c0_seq1
comp43546_c0_seq1
comp43548_c0_seq1
comp43548_c1_seq1
comp43550_c0_seq1
comp43551_c0_seq1
comp43551_c0_seq2
comp43552_c0_seq1
comp43552_c0_seq2
comp43556_c0_seq1	K17429
comp43557_c0_seq1
comp43557_c1_seq1	K17785
comp43558_c0_seq1
comp43559_c0_seq1
comp43560_c0_seq1
comp43561_c0_seq1
comp43565_c0_seq1
comp43568_c0_seq1
comp43568_c0_seq2
comp43569_c0_seq1
comp43571_c0_seq1
comp43574_c0_seq1
comp43576_c0_seq1
comp43580_c0_seq1
comp43581_c0_seq1
comp43583_c0_seq1
comp43583_c0_seq2
comp43586_c0_seq1	K09048
comp43587_c0_seq1
comp43587_c0_seq2
comp43589_c0_seq1
comp43589_c0_seq2
comp43591_c0_seq1
comp43592_c0_seq1
comp43595_c0_seq1
comp43596_c0_seq1
comp43596_c0_seq2
comp43597_c0_seq1
comp43597_c1_seq1
comp43601_c0_seq1
comp43602_c0_seq1
comp43603_c0_seq1
comp43606_c0_seq1
comp43607_c0_seq1
comp43611_c0_seq1
comp43614_c0_seq1
comp43614_c0_seq2
comp43615_c0_seq1
comp43615_c0_seq2
comp43615_c0_seq3
comp43616_c0_seq1
comp43617_c0_seq1
comp43619_c0_seq1
comp43620_c0_seq1
comp43621_c0_seq1
comp43622_c0_seq1
comp43623_c0_seq1
comp43623_c0_seq2
comp43624_c0_seq1
comp43629_c0_seq1
comp43630_c0_seq1
comp43630_c0_seq2
comp43631_c0_seq1
comp43632_c0_seq1
comp43633_c0_seq1
comp43633_c0_seq2
comp43633_c0_seq3
comp43633_c0_seq4
comp43635_c0_seq1
comp43637_c0_seq1	K14007
comp43637_c0_seq2	K14007
comp43638_c0_seq1
comp43639_c0_seq1
comp43641_c0_seq1
comp43642_c0_seq1
comp43642_c1_seq1
comp43643_c0_seq1
comp43645_c0_seq1
comp43648_c0_seq1
comp43650_c0_seq1
comp43651_c0_seq1
comp43651_c1_seq1
comp43653_c0_seq1
comp43655_c0_seq1
comp43656_c0_seq1	K17081
comp43661_c0_seq1
comp43661_c0_seq2
comp43663_c0_seq1
comp43664_c0_seq1
comp43665_c0_seq1
comp43669_c0_seq1
comp43671_c0_seq1
comp43682_c0_seq1
comp43683_c0_seq1
comp43683_c1_seq1	K09553
comp43684_c0_seq1
comp43686_c0_seq1
comp43686_c0_seq2
comp43688_c0_seq1
comp43691_c0_seq1
comp43693_c0_seq1
comp43694_c0_seq1
comp43695_c0_seq1
comp43696_c0_seq1
comp43696_c1_seq1
comp43697_c0_seq1
comp43698_c0_seq1
comp43699_c0_seq1
comp43701_c0_seq1
comp43704_c0_seq1
comp43704_c0_seq2
comp43706_c0_seq1
comp43707_c0_seq1
comp43708_c0_seq1
comp43709_c0_seq1
comp43710_c0_seq1
comp43710_c0_seq2
comp43711_c0_seq1
comp43712_c0_seq1
comp43713_c0_seq1
comp43713_c0_seq2
comp43714_c0_seq1
comp43715_c0_seq1
comp43717_c0_seq1
comp43717_c0_seq2
comp43718_c0_seq1
comp43719_c0_seq1	K03106
comp43720_c0_seq1
comp43723_c0_seq1	K08773
comp43724_c0_seq1
comp43725_c0_seq1
comp43727_c0_seq1
comp43728_c0_seq1	K00432
comp43731_c0_seq1	K01897
comp43731_c0_seq2
comp43733_c0_seq1
comp43733_c1_seq1
comp43734_c0_seq1
comp43735_c0_seq1
comp43735_c0_seq2
comp43735_c0_seq3
comp43736_c1_seq1
comp43737_c0_seq1
comp43739_c0_seq1
comp43740_c0_seq1
comp43742_c0_seq1
comp43743_c0_seq1
comp43745_c0_seq1
comp43746_c0_seq1
comp43747_c0_seq1
comp43750_c0_seq1
comp43751_c0_seq1
comp43752_c0_seq1
comp43752_c1_seq1	K14709
comp43753_c0_seq1
comp43753_c1_seq1
comp43753_c1_seq2
comp43754_c0_seq1	K04393
comp43754_c1_seq1	K04393
comp43755_c0_seq1
comp43755_c1_seq1
comp43756_c0_seq1
comp43759_c0_seq1
comp43761_c0_seq1
comp43763_c0_seq1
comp43763_c1_seq1
comp43766_c0_seq1
comp43767_c0_seq1
comp43767_c0_seq2
comp43768_c0_seq1
comp43772_c0_seq1
comp43772_c1_seq1
comp43776_c0_seq1
comp43777_c0_seq1
comp43778_c0_seq1
comp43779_c0_seq1
comp43779_c0_seq2
comp43781_c0_seq1
comp43781_c0_seq2
comp43782_c0_seq1
comp43782_c0_seq2
comp43783_c0_seq1
comp43785_c0_seq1
comp43788_c0_seq1
comp43789_c0_seq1
comp43790_c0_seq1
comp43791_c0_seq1
comp43792_c0_seq1
comp43793_c0_seq1
comp43794_c0_seq1
comp43800_c0_seq1
comp43803_c0_seq1
comp43804_c0_seq1
comp43804_c0_seq2
comp43806_c0_seq1
comp43808_c0_seq1
comp43809_c0_seq1
comp43813_c0_seq1
comp43815_c0_seq1
comp43816_c0_seq1
comp43817_c0_seq1
comp43818_c0_seq1
comp43819_c0_seq1
comp43819_c0_seq2
comp43820_c0_seq1
comp43822_c0_seq1
comp43823_c0_seq1
comp43824_c0_seq1
comp43827_c0_seq1	K17427
comp43828_c0_seq1
comp43829_c0_seq1
comp43830_c0_seq1
comp43833_c0_seq1
comp43834_c0_seq1
comp43834_c1_seq1
comp43837_c0_seq1
comp43838_c0_seq1
comp43839_c0_seq1
comp43840_c0_seq1
comp43840_c0_seq2
comp43840_c0_seq3
comp43841_c0_seq1
comp43842_c0_seq1
comp43843_c0_seq1
comp43843_c1_seq1
comp43844_c0_seq1
comp43844_c0_seq2
comp43845_c0_seq1
comp43846_c0_seq1
comp43846_c0_seq2
comp43848_c0_seq1
comp43848_c0_seq2
comp43849_c0_seq1
comp43850_c0_seq1
comp43851_c0_seq1
comp43854_c0_seq1
comp43856_c0_seq1
comp43857_c0_seq1
comp43858_c0_seq1
comp43861_c0_seq1
comp43864_c0_seq1	K03637
comp43866_c0_seq1
comp43868_c0_seq1
comp43868_c0_seq2
comp43870_c0_seq1	K07937
comp43873_c0_seq1
comp43874_c0_seq1
comp43875_c0_seq1	K12607
comp43878_c0_seq1
comp43879_c0_seq1
comp43881_c0_seq1
comp43882_c0_seq1
comp43882_c0_seq2
comp43883_c0_seq1
comp43886_c0_seq1
comp43888_c0_seq1
comp43889_c0_seq1
comp43890_c0_seq1
comp43893_c0_seq1
comp43893_c0_seq2
comp43894_c0_seq1
comp43895_c0_seq1
comp43895_c0_seq2
comp43896_c0_seq1
comp43901_c0_seq1
comp43902_c0_seq1
comp43902_c0_seq2
comp43903_c0_seq1
comp43903_c1_seq1
comp43905_c0_seq1
comp43906_c0_seq1
comp43907_c0_seq1	K11585
comp43912_c0_seq1
comp43912_c0_seq2
comp43913_c0_seq1
comp43915_c0_seq1
comp43915_c0_seq2
comp43917_c0_seq1
comp43918_c0_seq1
comp43918_c0_seq2
comp43920_c0_seq1
comp43921_c0_seq1
comp43923_c0_seq1
comp43924_c0_seq1
comp43924_c1_seq1
comp43925_c0_seq1
comp43925_c1_seq1
comp43926_c0_seq1
comp43927_c0_seq1
comp43928_c0_seq1
comp43929_c0_seq1
comp43930_c0_seq1
comp43931_c0_seq1
comp43932_c0_seq1
comp43932_c0_seq2
comp43934_c0_seq1
comp43934_c0_seq2
comp43934_c0_seq3
comp43935_c0_seq1
comp43935_c0_seq2
comp43937_c0_seq1
comp43938_c0_seq1
comp43938_c0_seq2
comp43939_c0_seq1
comp43942_c0_seq1
comp43942_c0_seq2
comp43944_c0_seq1
comp43945_c0_seq1
comp43947_c0_seq1	K05609
comp43947_c1_seq1
comp43948_c0_seq1
comp43950_c0_seq1
comp43951_c0_seq1	K11345
comp43951_c1_seq1
comp43952_c0_seq1
comp43952_c1_seq1
comp43953_c0_seq1
comp43953_c0_seq2
comp43954_c0_seq1
comp43955_c0_seq1
comp43955_c0_seq2
comp43959_c0_seq1
comp43959_c0_seq2
comp43961_c0_seq1
comp43962_c0_seq1
comp43964_c0_seq1
comp43964_c1_seq1
comp43965_c0_seq1
comp43966_c0_seq1
comp43968_c0_seq1
comp43968_c0_seq2
comp43969_c0_seq1
comp43970_c0_seq1
comp43970_c0_seq2
comp43972_c0_seq1
comp43974_c0_seq1
comp43975_c0_seq1
comp43976_c0_seq1
comp43977_c0_seq1
comp43979_c0_seq1
comp43980_c0_seq1	K00911
comp43982_c0_seq1
comp43983_c0_seq1
comp43984_c0_seq1
comp43985_c0_seq1
comp43986_c0_seq1
comp43987_c0_seq1
comp43988_c0_seq1
comp43988_c0_seq2
comp43989_c0_seq1
comp43991_c0_seq1
comp43994_c0_seq1
comp43995_c0_seq1
comp43996_c0_seq1
comp43997_c0_seq1
comp43998_c0_seq1
comp43998_c0_seq2
comp43999_c0_seq1
comp44000_c0_seq1
comp44001_c0_seq1
comp44003_c0_seq1
comp44005_c0_seq1
comp44007_c0_seq1
comp44007_c0_seq2	K08507
comp44008_c0_seq1
comp44010_c0_seq1
comp44012_c0_seq1
comp44012_c0_seq2
comp44013_c0_seq1
comp44014_c0_seq1
comp44015_c0_seq1
comp44015_c0_seq2
comp44016_c0_seq1
comp44016_c0_seq2
comp44020_c0_seq1
comp44020_c0_seq2
comp44021_c0_seq1
comp44022_c0_seq1
comp44023_c0_seq1
comp44023_c1_seq1
comp44024_c0_seq1
comp44024_c0_seq2
comp44025_c0_seq1	K01360
comp44027_c0_seq1
comp44028_c0_seq1
comp44029_c0_seq1
comp44031_c0_seq1
comp44033_c0_seq1
comp44034_c0_seq1
comp44035_c0_seq1
comp44037_c0_seq1
comp44040_c0_seq1
comp44040_c0_seq2
comp44040_c0_seq3
comp44042_c0_seq1
comp44044_c0_seq1
comp44045_c0_seq1
comp44046_c0_seq1	K12898
comp44047_c0_seq1
comp44051_c0_seq1
comp44052_c0_seq1
comp44053_c0_seq1
comp44056_c0_seq1
comp44057_c0_seq1
comp44058_c0_seq1
comp44059_c0_seq1
comp44060_c0_seq1
comp44061_c0_seq1
comp44061_c1_seq1
comp44062_c0_seq1
comp44064_c0_seq1	K16578
comp44065_c0_seq1
comp44066_c0_seq1
comp44066_c0_seq2
comp44067_c0_seq1
comp44068_c0_seq1	K12757
comp44072_c0_seq1
comp44072_c1_seq1	K10578
comp44073_c0_seq1
comp44074_c0_seq1
comp44074_c0_seq2
comp44080_c0_seq1
comp44081_c0_seq1
comp44081_c1_seq1	K03353
comp44083_c0_seq1
comp44084_c0_seq1
comp44084_c0_seq2
comp44085_c0_seq1
comp44086_c0_seq1
comp44086_c1_seq1
comp44087_c0_seq1
comp44087_c1_seq1
comp44089_c0_seq1
comp44091_c0_seq1
comp44092_c0_seq1
comp44092_c0_seq2
comp44092_c0_seq3
comp44092_c0_seq4
comp44093_c0_seq1
comp44093_c1_seq1
comp44094_c0_seq1
comp44097_c0_seq1
comp44098_c0_seq1
comp44099_c0_seq1
comp44100_c0_seq1
comp44102_c0_seq1
comp44103_c0_seq1
comp44107_c0_seq1
comp44107_c0_seq2
comp44108_c0_seq1
comp44110_c0_seq1
comp44111_c0_seq1
comp44112_c0_seq1
comp44113_c0_seq1
comp44118_c0_seq1	K14688
comp44119_c0_seq1
comp44120_c0_seq1
comp44124_c0_seq1
comp44124_c0_seq2
comp44126_c0_seq1
comp44126_c0_seq2
comp44127_c0_seq1
comp44128_c0_seq1
comp44128_c1_seq1
comp44128_c2_seq1
comp44130_c0_seq1
comp44130_c1_seq1
comp44135_c0_seq1
comp44136_c0_seq1
comp44138_c0_seq1
comp44140_c0_seq1
comp44140_c0_seq2	K01412
comp44141_c0_seq1
comp44142_c0_seq1
comp44142_c0_seq2
comp44143_c0_seq1
comp44147_c0_seq1
comp44148_c0_seq1
comp44148_c1_seq1
comp44150_c0_seq1
comp44151_c0_seq1
comp44151_c0_seq2
comp44157_c0_seq1	K16469
comp44158_c0_seq1
comp44159_c0_seq1
comp44159_c0_seq2
comp44160_c0_seq1
comp44161_c0_seq1
comp44161_c1_seq1
comp44165_c0_seq1
comp44166_c0_seq1
comp44167_c0_seq1	K17972
comp44169_c0_seq1
comp44170_c0_seq1
comp44171_c0_seq1
comp44177_c0_seq1
comp44178_c0_seq1
comp44178_c0_seq2
comp44179_c0_seq1
comp44180_c0_seq1
comp44181_c0_seq1
comp44182_c0_seq1
comp44183_c0_seq1
comp44184_c0_seq1	K04523
comp44185_c0_seq1
comp44187_c0_seq1
comp44187_c1_seq1
comp44188_c0_seq1
comp44189_c0_seq1
comp44190_c0_seq1
comp44191_c0_seq1
comp44192_c0_seq1
comp44195_c0_seq1
comp44195_c1_seq1
comp44196_c0_seq1
comp44196_c0_seq2
comp44197_c0_seq1
comp44200_c0_seq1
comp44200_c0_seq2	K01410
comp44201_c0_seq1
comp44201_c0_seq2
comp44202_c0_seq1
comp44203_c0_seq1
comp44203_c0_seq2
comp44206_c0_seq1
comp44207_c0_seq1
comp44211_c0_seq1
comp44216_c0_seq1
comp44218_c0_seq1
comp44219_c0_seq1
comp44220_c0_seq1
comp44221_c0_seq1
comp44223_c0_seq1
comp44223_c0_seq2	K07304
comp44223_c0_seq3
comp44224_c0_seq1
comp44224_c0_seq2
comp44225_c0_seq1
comp44225_c0_seq2
comp44227_c0_seq1
comp44228_c0_seq1
comp44230_c0_seq1
comp44230_c0_seq2
comp44231_c0_seq1
comp44232_c0_seq1
comp44234_c0_seq1
comp44235_c0_seq1	K15402
comp44236_c0_seq1
comp44239_c0_seq1
comp44240_c0_seq1
comp44242_c0_seq1
comp44243_c0_seq1
comp44244_c0_seq1
comp44245_c0_seq1
comp44247_c0_seq1
comp44248_c0_seq1
comp44249_c0_seq1
comp44249_c0_seq2
comp44250_c0_seq1
comp44252_c0_seq1
comp44253_c0_seq1
comp44253_c1_seq1
comp44254_c0_seq1
comp44254_c0_seq2
comp44255_c0_seq1	K02902
comp44256_c0_seq1
comp44256_c0_seq2
comp44258_c0_seq1	K15332
comp44261_c0_seq1
comp44262_c0_seq1
comp44263_c0_seq1
comp44264_c0_seq1
comp44266_c0_seq1
comp44270_c0_seq1
comp44272_c0_seq1
comp44272_c0_seq2
comp44275_c0_seq1
comp44275_c1_seq1
comp44277_c0_seq1
comp44278_c0_seq1
comp44280_c0_seq1
comp44281_c0_seq1
comp44282_c0_seq1
comp44283_c0_seq1
comp44284_c0_seq1
comp44285_c0_seq1	K17785
comp44287_c0_seq1
comp44289_c0_seq1
comp44289_c0_seq2
comp44291_c0_seq1
comp44295_c0_seq1
comp44299_c0_seq1
comp44301_c0_seq1
comp44303_c0_seq1
comp44303_c0_seq2
comp44304_c0_seq1
comp44304_c0_seq2
comp44306_c0_seq1
comp44308_c0_seq1
comp44308_c0_seq2
comp44309_c0_seq1
comp44310_c0_seq1
comp44313_c0_seq1
comp44313_c0_seq2
comp44317_c0_seq1	K05858
comp44318_c0_seq1
comp44321_c0_seq1
comp44321_c0_seq2
comp44321_c0_seq3
comp44321_c0_seq4
comp44321_c0_seq5
comp44322_c0_seq1
comp44323_c0_seq1
comp44323_c0_seq2
comp44324_c0_seq1
comp44325_c0_seq1
comp44326_c0_seq1
comp44327_c0_seq1
comp44328_c0_seq1
comp44328_c0_seq2
comp44328_c0_seq3
comp44329_c0_seq1
comp44329_c0_seq2
comp44330_c0_seq1
comp44331_c0_seq1
comp44332_c0_seq1
comp44333_c0_seq1
comp44333_c0_seq2
comp44333_c0_seq3
comp44334_c0_seq1
comp44336_c0_seq1
comp44337_c0_seq1
comp44339_c0_seq1
comp44340_c0_seq1
comp44346_c0_seq1
comp44346_c0_seq2
comp44346_c1_seq1
comp44350_c0_seq1
comp44353_c0_seq1
comp44354_c0_seq1
comp44355_c0_seq1
comp44356_c0_seq1
comp44356_c0_seq2
comp44358_c0_seq1
comp44359_c0_seq1	K07831
comp44360_c0_seq1
comp44362_c0_seq1
comp44366_c0_seq1
comp44367_c0_seq1
comp44368_c0_seq1
comp44373_c0_seq1
comp44373_c0_seq2
comp44373_c0_seq3
comp44375_c0_seq1
comp44375_c0_seq2
comp44375_c0_seq3
comp44377_c0_seq1
comp44377_c1_seq1
comp44380_c0_seq1	K04797
comp44382_c0_seq1
comp44382_c0_seq2
comp44385_c0_seq1
comp44385_c1_seq1
comp44385_c1_seq2
comp44385_c1_seq3
comp44386_c0_seq1
comp44387_c0_seq1
comp44387_c0_seq2
comp44389_c0_seq1
comp44390_c0_seq1
comp44392_c0_seq1
comp44393_c0_seq1
comp44394_c0_seq1
comp44395_c0_seq1
comp44395_c0_seq2	K15728
comp44395_c0_seq3	K15728
comp44396_c1_seq1
comp44397_c0_seq1
comp44398_c0_seq1
comp44399_c0_seq1
comp44399_c0_seq2
comp44402_c0_seq1
comp44403_c0_seq1
comp44404_c0_seq1	K09554
comp44405_c0_seq1
comp44405_c0_seq2
comp44406_c0_seq1
comp44407_c0_seq1
comp44408_c0_seq1
comp44408_c0_seq2
comp44408_c0_seq3
comp44409_c0_seq1
comp44410_c0_seq1
comp44410_c1_seq1	K02126
comp44411_c0_seq1
comp44412_c0_seq1
comp44413_c0_seq1
comp44415_c0_seq1
comp44416_c0_seq1
comp44417_c0_seq1
comp44417_c0_seq2
comp44417_c0_seq3
comp44417_c0_seq4
comp44418_c0_seq1	K14324
comp44418_c0_seq2	K14324
comp44419_c0_seq1
comp44420_c0_seq1
comp44421_c0_seq1
comp44421_c0_seq2
comp44423_c0_seq1
comp44423_c0_seq2
comp44424_c0_seq1
comp44426_c0_seq1
comp44428_c0_seq1
comp44430_c0_seq1
comp44431_c0_seq1
comp44434_c0_seq1
comp44435_c0_seq1
comp44435_c0_seq2
comp44435_c0_seq3
comp44436_c0_seq1
comp44439_c0_seq1
comp44439_c0_seq2
comp44440_c0_seq1
comp44441_c0_seq1
comp44442_c0_seq1
comp44443_c0_seq1
comp44443_c0_seq2
comp44445_c0_seq1
comp44445_c0_seq2
comp44446_c0_seq1
comp44447_c0_seq1
comp44448_c0_seq1
comp44450_c0_seq1
comp44450_c1_seq1
comp44451_c0_seq1
comp44451_c0_seq2
comp44452_c0_seq1
comp44453_c0_seq1
comp44454_c0_seq1	K04372
comp44455_c0_seq1
comp44456_c0_seq1
comp44458_c0_seq1
comp44459_c0_seq1
comp44459_c0_seq2
comp44461_c0_seq1
comp44463_c0_seq1
comp44467_c0_seq1
comp44468_c0_seq1
comp44470_c0_seq1
comp44471_c0_seq1
comp44472_c0_seq1
comp44473_c0_seq1
comp44473_c0_seq2
comp44474_c0_seq1
comp44475_c0_seq1
comp44475_c0_seq2
comp44476_c0_seq1
comp44476_c0_seq2
comp44477_c0_seq1
comp44478_c0_seq1
comp44479_c0_seq1
comp44480_c0_seq1
comp44482_c0_seq1
comp44487_c0_seq1
comp44488_c0_seq1
comp44490_c0_seq1
comp44493_c0_seq1
comp44493_c1_seq1
comp44494_c0_seq1
comp44496_c0_seq1
comp44498_c0_seq1
comp44499_c0_seq1
comp44500_c0_seq1
comp44501_c0_seq1
comp44501_c0_seq2
comp44502_c0_seq1	K00753
comp44503_c0_seq1
comp44503_c0_seq2
comp44505_c0_seq1
comp44506_c0_seq1
comp44508_c0_seq1
comp44509_c0_seq1
comp44511_c0_seq1
comp44511_c1_seq1
comp44513_c0_seq1
comp44513_c1_seq1
comp44514_c0_seq1
comp44515_c0_seq1
comp44517_c0_seq1
comp44517_c0_seq2
comp44518_c0_seq1
comp44521_c0_seq1
comp44524_c0_seq1
comp44524_c0_seq2
comp44525_c0_seq1
comp44526_c0_seq1
comp44528_c0_seq1	K08486
comp44531_c0_seq1	K03900
comp44532_c0_seq1
comp44533_c0_seq1
comp44534_c0_seq1
comp44536_c0_seq1
comp44537_c0_seq1
comp44537_c0_seq2
comp44537_c0_seq3
comp44539_c0_seq1
comp44540_c0_seq1
comp44541_c0_seq1
comp44543_c0_seq1
comp44543_c0_seq2
comp44545_c0_seq1
comp44548_c0_seq1
comp44548_c0_seq2
comp44551_c0_seq1
comp44551_c0_seq2
comp44552_c0_seq1
comp44553_c0_seq1
comp44553_c0_seq2
comp44554_c0_seq1
comp44557_c0_seq1
comp44559_c0_seq1
comp44559_c1_seq1
comp44561_c0_seq1
comp44562_c0_seq1
comp44564_c0_seq1
comp44566_c0_seq1
comp44567_c0_seq1
comp44568_c0_seq1
comp44570_c0_seq1
comp44571_c0_seq1
comp44572_c0_seq1
comp44572_c0_seq2
comp44573_c0_seq1	K14620
comp44574_c0_seq1
comp44575_c0_seq1
comp44576_c0_seq1
comp44578_c0_seq1
comp44579_c0_seq1
comp44580_c0_seq1
comp44580_c0_seq2
comp44581_c0_seq1
comp44583_c0_seq1
comp44583_c0_seq2
comp44583_c0_seq3
comp44583_c0_seq4
comp44583_c0_seq5
comp44584_c0_seq1
comp44584_c1_seq1
comp44585_c0_seq1
comp44589_c0_seq1	K10418
comp44590_c0_seq1
comp44591_c0_seq1
comp44592_c0_seq1
comp44592_c0_seq2
comp44596_c0_seq1
comp44599_c0_seq1
comp44599_c0_seq2
comp44600_c0_seq1	K02917
comp44601_c0_seq1
comp44601_c1_seq1
comp44603_c0_seq1
comp44604_c0_seq1
comp44604_c1_seq1
comp44605_c0_seq1
comp44607_c0_seq1
comp44609_c0_seq1
comp44610_c0_seq1
comp44612_c0_seq1
comp44613_c0_seq1
comp44615_c0_seq1
comp44615_c1_seq1
comp44615_c2_seq1
comp44616_c0_seq1
comp44616_c1_seq1
comp44616_c1_seq2
comp44618_c0_seq1
comp44619_c0_seq1
comp44620_c0_seq1
comp44621_c0_seq1
comp44623_c0_seq1
comp44624_c0_seq1
comp44625_c0_seq1
comp44627_c0_seq1
comp44628_c0_seq1
comp44630_c0_seq1
comp44631_c1_seq1
comp44632_c0_seq1	K14325
comp44633_c0_seq1
comp44634_c0_seq1
comp44637_c0_seq1
comp44637_c1_seq1
comp44639_c0_seq1
comp44640_c0_seq1
comp44641_c0_seq1
comp44643_c0_seq1
comp44643_c0_seq2
comp44644_c0_seq1
comp44646_c0_seq1
comp44646_c0_seq2
comp44648_c0_seq1
comp44648_c0_seq2
comp44649_c0_seq1
comp44649_c1_seq1
comp44650_c0_seq1
comp44651_c0_seq1
comp44652_c0_seq1
comp44654_c0_seq1
comp44656_c0_seq1
comp44657_c0_seq1
comp44658_c0_seq1
comp44659_c0_seq1
comp44661_c0_seq1
comp44664_c0_seq1
comp44667_c0_seq1
comp44669_c0_seq1
comp44670_c0_seq1
comp44671_c0_seq1
comp44671_c0_seq2
comp44676_c0_seq1
comp44677_c0_seq1
comp44677_c1_seq1
comp44678_c0_seq1
comp44679_c0_seq1
comp44680_c0_seq1
comp44681_c0_seq1
comp44682_c0_seq1
comp44684_c0_seq1
comp44685_c0_seq1
comp44687_c0_seq1
comp44689_c0_seq1
comp44690_c0_seq1
comp44691_c0_seq1
comp44693_c0_seq1
comp44694_c0_seq1
comp44696_c0_seq1
comp44698_c0_seq1
comp44700_c0_seq1
comp44701_c0_seq1
comp44701_c1_seq1
comp44702_c0_seq1
comp44704_c0_seq1
comp44704_c0_seq2
comp44705_c0_seq1
comp44705_c0_seq2
comp44709_c0_seq1
comp44710_c0_seq1
comp44713_c0_seq1
comp44713_c0_seq2
comp44713_c0_seq3
comp44714_c0_seq1	K17577
comp44715_c0_seq1
comp44719_c0_seq1
comp44720_c0_seq1
comp44721_c0_seq1
comp44722_c0_seq1
comp44722_c0_seq2
comp44723_c0_seq1
comp44725_c0_seq1
comp44726_c0_seq1
comp44727_c0_seq1
comp44728_c0_seq1
comp44729_c0_seq1
comp44730_c0_seq1	K15734
comp44730_c0_seq2	K15734
comp44731_c0_seq1
comp44731_c0_seq2
comp44733_c0_seq1
comp44735_c0_seq1
comp44738_c0_seq1
comp44738_c0_seq2
comp44741_c0_seq1
comp44744_c0_seq1
comp44746_c0_seq1
comp44747_c0_seq1
comp44748_c0_seq1
comp44750_c0_seq1
comp44752_c0_seq1
comp44755_c0_seq1
comp44756_c0_seq1
comp44758_c0_seq1
comp44759_c0_seq1
comp44763_c0_seq1
comp44764_c0_seq1
comp44766_c0_seq1
comp44766_c0_seq2
comp44767_c0_seq1
comp44767_c1_seq1
comp44769_c0_seq1
comp44769_c0_seq2
comp44770_c0_seq1
comp44771_c0_seq1
comp44772_c0_seq1
comp44777_c0_seq1
comp44778_c0_seq1
comp44779_c0_seq1
comp44780_c0_seq1
comp44781_c0_seq1
comp44782_c0_seq1
comp44785_c0_seq1
comp44787_c0_seq1
comp44787_c0_seq2
comp44790_c0_seq1
comp44792_c0_seq1
comp44794_c0_seq1
comp44796_c0_seq1
comp44797_c0_seq1
comp44798_c0_seq1	K01867
comp44798_c0_seq2
comp44799_c0_seq1
comp44802_c0_seq1
comp44803_c0_seq1	K02257
comp44803_c1_seq1
comp44804_c0_seq1
comp44805_c0_seq1
comp44806_c0_seq1
comp44809_c0_seq1
comp44809_c0_seq2
comp44810_c0_seq1
comp44810_c0_seq2
comp44813_c0_seq1
comp44814_c0_seq1
comp44816_c0_seq1
comp44818_c0_seq1
comp44820_c0_seq1
comp44821_c0_seq1
comp44822_c0_seq1	K12590
comp44822_c0_seq2
comp44822_c0_seq3
comp44823_c0_seq1
comp44824_c0_seq1
comp44825_c0_seq1
comp44825_c0_seq2
comp44826_c0_seq1
comp44829_c0_seq1
comp44832_c0_seq1
comp44832_c0_seq2
comp44833_c0_seq1
comp44836_c0_seq1
comp44838_c0_seq1
comp44840_c0_seq1
comp44841_c0_seq1
comp44842_c0_seq1
comp44843_c0_seq1
comp44843_c1_seq1
comp44844_c0_seq1
comp44848_c0_seq1
comp44849_c0_seq1
comp44849_c0_seq2
comp44849_c0_seq3
comp44849_c0_seq4
comp44850_c0_seq1
comp44851_c0_seq1
comp44851_c0_seq2
comp44853_c0_seq1
comp44854_c0_seq1
comp44858_c0_seq1
comp44859_c0_seq1
comp44861_c0_seq1
comp44861_c0_seq2
comp44862_c0_seq1
comp44864_c0_seq1
comp44865_c0_seq1
comp44867_c0_seq1
comp44869_c0_seq1
comp44870_c0_seq1
comp44876_c0_seq1
comp44877_c0_seq1
comp44878_c0_seq1
comp44879_c0_seq1
comp44881_c0_seq1
comp44881_c0_seq2
comp44882_c0_seq1
comp44885_c0_seq1
comp44886_c0_seq1
comp44890_c0_seq1
comp44892_c0_seq1
comp44894_c0_seq1
comp44899_c0_seq1
comp44904_c0_seq1
comp44904_c1_seq1
comp44905_c0_seq1	K16732
comp44905_c0_seq2	K16732
comp44906_c0_seq1
comp44909_c0_seq1	K11092
comp44910_c0_seq1
comp44911_c0_seq1
comp44911_c0_seq2
comp44914_c0_seq1
comp44914_c0_seq2
comp44915_c0_seq1
comp44916_c0_seq1
comp44918_c0_seq1
comp44920_c0_seq1
comp44921_c0_seq1
comp44922_c0_seq1
comp44925_c0_seq1
comp44928_c0_seq1
comp44928_c0_seq2
comp44929_c0_seq1
comp44930_c0_seq1
comp44931_c0_seq1
comp44932_c0_seq1
comp44934_c0_seq1	K06240
comp44935_c0_seq1	K12592
comp44935_c0_seq2	K12592
comp44937_c0_seq1
comp44938_c0_seq1	K07299
comp44938_c0_seq2
comp44938_c0_seq3	K07299
comp44938_c0_seq4	K07299
comp44938_c0_seq5	K07299
comp44938_c0_seq6
comp44940_c0_seq1
comp44942_c0_seq1
comp44942_c0_seq2
comp44943_c0_seq1
comp44944_c0_seq1
comp44945_c0_seq1	K04802
comp44945_c1_seq1
comp44946_c0_seq1
comp44947_c0_seq1
comp44947_c0_seq2
comp44948_c0_seq1
comp44952_c0_seq1
comp44955_c0_seq1
comp44958_c0_seq1
comp44959_c0_seq1
comp44960_c0_seq1
comp44961_c0_seq1
comp44962_c0_seq1
comp44963_c0_seq1
comp44966_c0_seq1
comp44967_c0_seq1
comp44967_c0_seq2
comp44967_c0_seq3
comp44968_c0_seq1
comp44970_c0_seq1
comp44971_c0_seq1
comp44972_c0_seq1
comp44974_c0_seq1
comp44975_c0_seq1
comp44978_c0_seq1
comp44979_c0_seq1
comp44980_c0_seq1
comp44982_c0_seq1
comp44983_c0_seq1	K03935
comp44984_c0_seq1
comp44985_c0_seq1
comp44986_c0_seq1
comp44988_c0_seq1
comp44989_c0_seq1
comp44993_c0_seq1
comp44994_c0_seq1
comp44994_c1_seq1
comp44995_c0_seq1
comp44997_c0_seq1
comp44998_c0_seq1
comp44998_c0_seq2
comp44999_c0_seq1
comp45000_c0_seq1
comp45000_c0_seq2
comp45001_c0_seq1	K02155
comp45003_c0_seq1
comp45004_c0_seq1
comp45006_c0_seq1	K14998
comp45007_c0_seq1
comp45007_c1_seq1
comp45008_c0_seq1	K01210
comp45010_c0_seq1
comp45012_c0_seq1
comp45012_c0_seq2
comp45014_c0_seq1
comp45017_c0_seq1
comp45017_c0_seq2
comp45018_c0_seq1	K00164
comp45019_c0_seq1
comp45021_c0_seq1
comp45022_c0_seq1
comp45022_c0_seq2
comp45023_c0_seq1
comp45024_c0_seq1
comp45025_c0_seq1
comp45026_c0_seq1
comp45027_c0_seq1
comp45030_c0_seq1
comp45034_c0_seq1
comp45035_c0_seq1
comp45035_c0_seq2
comp45035_c0_seq3
comp45037_c0_seq1
[truncated: 3,142,965 more chars]
