# Supplementary material for: Global transcriptome analysis profiles metabolic pathways in traditional herb Astragalus membranaceus Bge. var. mongolicus (Bge.) Hsiao
Source: BMC Genomics. 2015 Jun 11;16(Suppl 7):S15. doi: 10.1186/1471-2164-16-S7-S15 (PMC4474414; doi:10.1186/1471-2164-16-S7-S15)
Supplement: Additional file 4 — Transcription factors (TFs) identified from A. mongolicus transcriptome. List of total TFs identified in A. mongolicus with RPKM value (Sheet 1). List of TF families with the number of related unigenes (Sheet 2). List of TFs expressed in different tissues (Unigenes with RPKM≥0.5 were considered as expressed. Sheet 3). List of the number of the four most abundant TF families expressed in different tissues (Unigenes with RPKM≥0.5 were considered as expressed. Sheet 4). [file 1471-2164-16-S7-S15-S4.xlsx]

## Sheet: Total TF
Gene Name	Gene Length	leaf_RPKM	root_RPKM	stem_RPKM
comp75295_c0_seq15	5179	1.0835	0.2074	1.6671
comp38695_c0_seq1	1660	53.4591	102.78	164.086
comp69633_c0_seq1	2257	1.9993	4.6453	6.5913
comp64749_c0_seq1	1211	37.3566	4.0543	5.8498
comp76073_c0_seq2	490	0.5903	0.6262	1.3554
comp70823_c0_seq4	1068	1.2458	0.3831	0.6218
comp71635_c0_seq8	1258	3.7248	1.5855	1.8653
comp66336_c0_seq2	1728	2.2096	2.7229	2.6391
comp545261_c0_seq1	412	0	0	0.8597
comp74865_c1_seq1	1945	5.7701	13.7259	21.6938
comp74485_c0_seq58	1253	0.0923	0.1225	0.0707
comp69685_c0_seq3	1497	6.9173	4.5096	9.0503
comp71306_c0_seq2	6435	1.9059	1.5419	5.2016
comp68915_c0_seq2	600	2.2176	5.3701	0.4428
comp71801_c0_seq1	2905	30.548	39.295	104.92
comp72785_c1_seq1	1761	0.2957	1.5392	2.1622
comp4563_c0_seq1	1000	0.2314	0.5626	0.6199
comp75189_c0_seq5	4424	3.6876	2.6589	4.1733
comp72679_c0_seq17	4254	0.6664	0.4088	0.6141
comp73307_c0_seq13	3759	0.4617	1.0068	2.0966
comp72963_c0_seq3	552	1.572	0	0.3208
comp73162_c0_seq2	2907	0.7164	18.0682	30.1871
comp66476_c0_seq3	1110	14.1759	0.2304	4.7068
comp74866_c0_seq9	1074	0.4848	2.5715	1.4429
comp126709_c0_seq1	1274	4.9041	0	0
comp74630_c1_seq3	2379	0.3161	0.301	0.5583
comp73693_c0_seq6	1118	8.0204	7.2735	5.1087
comp73500_c0_seq6	1404	4.3676	1.7485	1.4506
comp18559_c0_seq1	242	0	0.8453	0.183
comp74150_c0_seq24	2426	0.1669	0.0632	0.0913
comp70442_c0_seq1	1306	0.3544	0.9398	0.678
comp75154_c0_seq44	2436	1.5674	0.7558	1.1087
comp53364_c0_seq1	1389	151.935	17.416	102.767
comp70903_c0_seq19	3371	3.3979	1.1986	1.4316
comp66430_c0_seq1	407	2.9849	4.9007	5.8744
comp75255_c1_seq1	5810	5.6755	3.2482	5.06
comp919062_c0_seq1	375	0	0	0.7084
comp75628_c0_seq7	2443	0.1421	0.1884	0.4712
comp625703_c0_seq1	358	0.1616	0.5714	0
comp69541_c0_seq4	1766	7.567	4.1702	6.7441
comp72733_c1_seq14	520	0	0	0.2554
comp74204_c0_seq12	2342	0.0741	0.1092	0.208
comp76217_c0_seq4	1046	0.8296	1.0268	1.6085
comp66345_c0_seq4	897	0	0	0.6417
comp74486_c0_seq9	1888	9.3148	5.4448	5.5344
comp60454_c0_seq4	1145	2.2231	0.3573	0.1547
comp73571_c0_seq7	4475	2.2106	0.9943	1.6622
comp2009979_c0_seq1	226	0.5119	0	0
comp72565_c0_seq8	661	0	0.0774	0.134
comp44065_c0_seq1	280	0	0.7306	0.9488
comp154183_c0_seq1	658	3.5167	0	0.3364
comp74929_c0_seq6	930	0.622	0	0.1428
comp72787_c2_seq1	1104	0.4192	6.5782	5.0933
comp872622_c0_seq1	615	0.4703	0.1663	0.072
comp72329_c0_seq5	1472	2.4759	2.6753	3.7297
comp1753_c0_seq1	275	0	0	0.161
comp68685_c0_seq7	924	0.0626	0.9963	1.3417
comp49413_c0_seq1	702	26.0408	52.4548	20.4979
comp61100_c0_seq1	1159	1.148	15.0032	11.766
comp477158_c0_seq1	447	0	0.1144	1.0896
comp363647_c0_seq1	748	1.7788	0	0
comp318128_c0_seq1	499	0.2319	0.3075	0.976
comp76056_c0_seq18	1742	0.1993	0.2642	0.3304
comp71949_c1_seq2	2517	2.85	3.5152	5.6817
comp75154_c0_seq34	1226	0.4247	0.5006	0.5056
comp67967_c1_seq2	1083	0.4807	3.4473	7.1544
comp75154_c0_seq14	1329	0.0871	0.3079	0.3331
comp75967_c0_seq19	2663	0.0869	0.0768	0.2161
comp59108_c0_seq1	629	0.1839	1.2196	0.2112
comp66848_c0_seq1	1156	0.3003	0.2212	0.0383
comp71210_c0_seq1	3116	0.0743	12.6217	8.2413
comp76056_c0_seq2	2795	0.207	0.2013	0.5069
comp73710_c0_seq27	2334	0.5701	0.2849	0.3794
comp71039_c0_seq1	3000	7.6941	9.5979	15.1865
comp67198_c0_seq3	1093	11.2736	9.8731	9.1143
comp75918_c0_seq11	3957	0.0439	0.1939	0.2574
comp74929_c0_seq5	1298	0.624	0.197	0.0682
comp74236_c0_seq9	1037	2.343	2.4166	0.8539
comp70546_c0_seq7	894	9.3181	13.6726	9.0631
comp68311_c1_seq9	1261	3.5325	0.7706	0.9129
comp76002_c1_seq11	1629	5.7175	0.7535	0.5164
comp18627_c0_seq1	302	0.1916	0.3387	0
comp73237_c1_seq14	1370	1.2246	0.1867	0.2909
comp72190_c1_seq3	874	5.4276	5.7346	4.6606
comp72916_c0_seq3	3434	0.5559	0.551	0.6962
comp58546_c0_seq2	509	0	2.4115	0.3479
comp74015_c0_seq10	729	0	0.4209	1.5184
comp51801_c0_seq1	686	4.1322	0	0
comp528260_c0_seq1	621	0	0.4118	0.5704
comp53641_c0_seq4	514	1.4631	0	0
comp75473_c0_seq3	490	0	0.2087	0.3614
comp68872_c1_seq1	2028	15.0901	27.1352	33.7524
comp18302_c0_seq1	241	0	1.0611	0.5511
comp72171_c2_seq1	1171	75.0421	80.4493	149.614
comp57262_c1_seq1	416	0	1.4753	1.49
comp64434_c0_seq4	1366	2.414	10.9326	21.7812
comp58975_c0_seq1	930	0.0622	2.5847	1.1426
comp237473_c0_seq1	679	0	0.0753	0.9129
comp53296_c0_seq1	1294	461.639	13.9913	399.711
comp73191_c1_seq52	2504	0.0231	0.1838	0.0177
comp75407_c2_seq1	643	2.4292	1.4317	3.5806
comp73857_c1_seq1	1046	0.6084	0.1467	0.254
comp289866_c0_seq1	1208	2.155	0	0
comp63655_c0_seq1	1655	7.5852	0	0.3745
comp1257918_c0_seq1	232	0.2494	0.2204	0
comp50971_c0_seq1	800	0.4339	0.0639	1.2729
comp74425_c0_seq1	1247	3.7113	2.2557	3.9411
comp67711_c1_seq5	2065	41.7137	34.3267	54.7815
comp66010_c0_seq2	1030	6.4028	8.7391	7.8234
comp51758_c0_seq1	1051	30.824	0.9732	18.6622
comp70264_c1_seq12	1957	3.3699	1.7771	3.8687
comp74150_c0_seq8	3181	0.0727	0.0643	0.1113
comp72383_c0_seq10	1192	0.1941	0	0.0743
comp73675_c0_seq16	2355	0.3685	0.0217	0.094
comp72081_c0_seq1	1819	2.8623	7.9007	4.5517
comp428448_c0_seq1	259	0	0	0.5128
comp40949_c0_seq1	219	0	0.2335	0.4043
comp66446_c0_seq6	1442	0.2006	0.7448	1.0746
comp72627_c0_seq3	2223	2.0559	3.589	6.712
comp59785_c0_seq4	477	0.1213	2.466	0
comp532372_c0_seq1	246	0	0	1.0799
comp1256658_c0_seq1	274	0	0	0.4848
comp58420_c0_seq3	1735	0	0.5306	0.4338
comp73950_c0_seq2	2280	1.7	1.7945	2.3497
comp69804_c0_seq1	1957	27.1366	24.7224	60.5422
comp53268_c1_seq1	866	0.7348	0.2362	0.818
comp73289_c1_seq1	829	0	0.4935	3.2579
comp72702_c0_seq2	463	14.4938	0.2209	23.2374
comp66090_c0_seq4	1759	2.1048	4.623	5.009
comp75487_c0_seq17	3470	4.0012	0.9728	0.8421
comp73085_c0_seq4	1269	0.0912	2.2569	1.2909
comp70798_c0_seq8	1004	0.2881	1.9357	1.2789
comp75487_c0_seq20	2962	3.2812	0.1727	0.4484
comp66496_c0_seq2	1058	0	3.6738	0.7533
comp58419_c0_seq1	313	0.1848	0.1634	0
comp73471_c0_seq5	4760	4.2901	3.0192	10.148
comp75780_c1_seq33	551	0.8399	0	0.2411
comp71369_c0_seq5	3380	3.0808	10.0925	16.23
comp72580_c1_seq21	718	0.1611	0.2849	0.3083
comp76229_c1_seq14	793	0.073	0.0645	0.1117
comp73660_c0_seq13	3800	0.274	0.1346	0.734
comp68685_c0_seq34	1358	0.0852	1.7324	0.4891
comp16483_c0_seq1	344	0	1.1894	0.2574
comp51045_c0_seq1	834	0	0.4293	0.9025
comp74225_c0_seq24	2021	0.1145	0.2024	0.3724
comp74215_c0_seq9	1331	0.0869	0.6148	0.6986
comp64749_c0_seq4	1525	31.6374	13.8842	18.5521
comp1249926_c0_seq1	251	0	0.4075	0.1764
comp73363_c0_seq3	979	27.0637	44.1432	41.2001
comp72204_c0_seq7	2385	0.1455	0.4503	0.6497
comp72151_c0_seq2	1850	1.2195	1.1058	6.2464
comp73710_c0_seq10	2551	0.5669	0.4411	0.2256
comp22658_c0_seq1	1111	0.2604	0.1841	0.7173
comp72351_c0_seq9	3997	0.2605	0.2943	0.2548
comp73191_c1_seq1	2676	0.1297	0.3249	0.0331
comp74360_c0_seq16	2226	0.3119	0.4136	0.4774
comp69256_c0_seq1	2716	0.426	1.3746	2.0377
comp72329_c0_seq4	1633	2.6569	2.944	3.3349
comp36532_c0_seq1	782	0.4439	0	0.3397
comp70372_c0_seq1	731	0.2374	31.7635	5.9357
comp72454_c0_seq11	599	0.4829	0.1708	0.2217
comp74708_c0_seq14	823	0.0703	0.87	0.538
comp618793_c0_seq1	465	0.1244	0.22	0.4761
comp57739_c0_seq1	675	3.2567	0.0758	0.328
comp67747_c0_seq1	2169	0.0267	2.4994	3.1232
comp73592_c1_seq1	1318	0.7023	1.2805	2.5195
comp64505_c0_seq3	1153	0	0.2661	0.768
comp74693_c1_seq17	691	6.3627	2.6645	7.3045
comp611953_c0_seq1	303	0.3818	0	0.1461
comp71816_c0_seq4	5973	1.5109	2.7057	3.0318
comp76025_c0_seq1	3400	0.4424	0.5114	0.3646
comp73549_c1_seq12	1520	0.0761	0.0336	0.0291
comp69397_c0_seq3	2190	0	0.4437	0.283
comp48377_c0_seq1	893	0.9069	0.2291	0.8924
comp75746_c0_seq12	1747	0.1656	0.2049	1.1405
comp64607_c0_seq2	566	0.1022	15.09	3.129
comp1206570_c0_seq1	235	0	0	0.1884
comp72817_c0_seq1	418	19.2372	11.2564	5.9316
comp67571_c0_seq1	1373	8.5954	3.3152	28.1841
comp76152_c0_seq10	1464	0	4.8908	2.6916
comp75157_c0_seq21	637	1.3622	0.1606	0.0695
comp65798_c0_seq1	1422	3.7428	8.3081	9.2785
comp1254338_c0_seq1	225	0.5142	0	0
comp70923_c1_seq2	2342	0.6669	2.1182	2.2686
comp37232_c0_seq1	601	0	0.1702	0.221
comp75740_c0_seq37	2054	0.0845	0.0747	0.1724
comp72492_c0_seq3	2313	1.2255	0.5307	0.7274
comp66010_c2_seq1	315	2.3875	9.2545	11.8068
comp75698_c0_seq6	1237	8.8389	3.0595	15.4624
comp74169_c0_seq15	245	0.4722	0	0.3614
comp73067_c0_seq23	1869	0.2167	1.204	0.7107
comp71616_c0_seq2	2845	3.0298	4.0627	4.8244
comp615367_c0_seq1	518	0.1117	0.6911	0.2564
comp70322_c0_seq5	2430	0.2857	0.021	0.2733
comp70623_c1_seq3	1837	0.4094	2.5335	4.1938
comp69541_c0_seq1	1595	8.4508	5.0342	5.6628
comp73717_c0_seq2	1737	2.2647	3.5038	4.9705
comp73823_c0_seq3	2597	0.0891	0.1772	0.2046
comp59242_c0_seq1	760	0.0761	5.7873	2.3885
comp74914_c6_seq13	439	0.3953	0	0
comp61063_c0_seq4	1655	1.6429	0.0309	0.107
comp72508_c0_seq49	1311	0.6178	0.4681	0.8105
comp41138_c0_seq1	802	0.4328	0.829	0.4969
comp73622_c1_seq42	4046	0.1716	0.1138	0.0547
comp58058_c0_seq2	1032	4.6527	0.0496	0.5577
comp72204_c1_seq1	437	13.1056	16.3846	6.6869
comp73237_c1_seq12	1111	1.9266	0.3222	0.1993
comp58608_c1_seq1	702	0.7417	2.7684	0.2523
comp73710_c0_seq14	2489	0.5811	0.2877	0.2135
comp63428_c0_seq1	1375	0.9256	2.1945	4.508
comp529861_c0_seq1	326	0.5324	0.1569	0.2716
comp76156_c0_seq28	3326	0.2609	0.0769	0.1997
comp73857_c1_seq39	924	0.9391	0.4981	0.1917
comp75436_c0_seq35	933	0.062	0.3289	0.3322
comp74950_c0_seq2	1037	0.1674	0.0986	0.3416
comp26504_c0_seq1	1001	0	3.1166	2.875
comp63953_c0_seq2	509	0.7956	1.5072	0.174
comp72565_c0_seq22	688	0	0	0.1931
comp389951_c0_seq1	230	0	0	1.155
comp72207_c1_seq2	1132	0.511	1.8524	0.704
comp69557_c1_seq1	610	5.3108	4.0244	5.8792
comp50169_c0_seq1	716	1.7775	0	2.0406
comp74442_c0_seq2	1539	1.0525	0.3655	4.6893
comp73571_c0_seq3	5171	1.9802	0.8407	1.3956
comp70836_c0_seq3	977	0	0.9423	1.6314
comp69884_c0_seq2	933	1.8601	11.4017	7.1657
comp75251_c0_seq1	3740	4.1918	0.041	7.6121
comp75617_c0_seq8	1163	0.6964	0.1319	0.1142
comp68407_c0_seq10	2122	0.0545	0.0482	0.1252
comp75868_c0_seq6	3472	0.8331	0.5303	0.4718
comp53287_c0_seq1	703	0.8229	0	0.7558
comp73857_c1_seq25	851	0.8837	0.5409	0.4162
comp55659_c0_seq1	1057	0	3.0967	0
comp74225_c0_seq77	3237	0.6612	0.6162	1.272
comp73191_c1_seq47	1931	0.1198	0.874	0.0688
comp52783_c2_seq1	390	0.89	3.2784	5.4493
comp31984_c0_seq1	543	0	1.9779	0.7338
comp62616_c0_seq1	1710	20.3659	16.8085	19.7039
comp76066_c0_seq14	2421	0.0239	0.0634	0.2926
comp74929_c0_seq16	943	0.7362	0.1627	0.1878
comp65763_c0_seq1	2537	29.3469	6.9952	18.4117
comp70290_c0_seq4	2864	4.6054	4.5715	4.7924
comp68986_c1_seq2	1162	1.8918	1.8926	1.486
comp73822_c0_seq1	1448	3.3559	1.8366	3.3023
comp74189_c1_seq4	1609	12.2244	19.739	10.4016
comp49268_c0_seq1	999	1.1003	0.1024	0.0886
comp73772_c0_seq2	2280	5.7596	8.5688	11.399
comp71166_c0_seq13	2222	4.0615	3.2454	5.9977
comp75379_c0_seq5	3918	1.0188	1.0443	3.1641
comp73622_c1_seq19	4287	0.2159	0.1074	0.1239
comp770518_c0_seq1	241	0.4801	0.2122	0.1837
comp495665_c1_seq1	338	0	0	1.0479
comp73147_c0_seq13	4665	2.0213	6.841	33.1235
comp75967_c0_seq2	2536	0.0456	0.0807	0.1746
comp75471_c0_seq5	2398	3.5221	12.5832	34.6559
comp70706_c0_seq4	2345	25.237	14.9177	62.3443
comp467184_c0_seq1	454	0.1274	0.4506	0.2926
comp76056_c0_seq44	1876	0.2467	0.1636	0.4248
comp67711_c1_seq7	829	15.3523	18.878	44.9163
comp76100_c0_seq6	2585	1.4994	1.2662	1.1818
comp71408_c0_seq1	438	0.1321	0	0.8087
comp63965_c0_seq2	568	1.2222	0	8.5745
comp72444_c0_seq1	517	0.8952	0.7914	0.2569
comp75332_c0_seq17	1809	0.1599	0.0283	0.0734
comp63428_c0_seq3	1362	1.7414	3.3795	5.5588
comp42184_c0_seq1	401	5.0493	0.7652	0.4417
comp1310100_c0_seq1	244	0	0.6288	0
comp64678_c0_seq1	3237	0.8578	1.3272	2.3936
comp75295_c0_seq34	6069	1.8397	0.5899	1.9989
comp75295_c0_seq7	5016	1.3609	0.3365	1.5006
comp72479_c0_seq14	4097	1.7933	5.5675	4.8739
comp70456_c0_seq1	5904	7.7016	6.6095	9.719
comp51122_c0_seq2	581	4.3811	0	0
comp75009_c2_seq83	1116	12.3372	4.8577	5.4749
comp70608_c0_seq1	1725	3.9908	4.5955	6.1601
comp43097_c0_seq1	562	0	0.637	0.4727
comp53707_c0_seq1	631	0	1.0537	0.2807
comp68913_c0_seq1	1998	0.4922	2.0734	1.2188
comp69935_c0_seq11	717	1.8557	0.214	2.9023
comp73462_c0_seq4	1952	0.6816	0.3144	0.7485
comp74599_c0_seq5	3394	4.1078	6.4494	15.4977
comp73191_c1_seq38	2413	0.1918	0.3603	0.0367
comp55845_c0_seq2	1231	0.282	2.1189	1.3308
comp75706_c0_seq7	1791	1.0336	1.1993	0.6922
comp61758_c0_seq1	900	0.1928	0.5114	0.8363
comp722326_c0_seq1	296	0	0.5183	0.1496
comp66518_c1_seq2	2311	0.9012	49.9483	20.2123
comp1787586_c0_seq1	348	0	0	0.5089
comp75436_c0_seq20	655	0.0883	0.3123	0.2028
comp1451728_c0_seq1	237	0	0	0.1868
comp72969_c1_seq32	903	2.4985	2.0956	3.187
comp74360_c0_seq11	2021	0.2004	0.4049	0.3067
comp59685_c0_seq3	1062	2.07	0	0.3335
comp74975_c0_seq1	1724	0.5033	4.3312	4.8025
comp73153_c0_seq5	1177	0.9339	0.6518	0.6395
comp73768_c1_seq6	2335	0.5203	0.679	1.2135
comp59570_c0_seq1	2128	0.299	0.3365	0.8739
comp68947_c1_seq1	1604	7.4296	10.7133	30.2806
comp73865_c0_seq9	1874	0.1543	0.3821	0.5198
comp68593_c0_seq1	1701	1.4624	3.1269	2.7331
comp342965_c0_seq1	344	0	0.7434	0
comp678538_c0_seq1	217	0.2666	0	0.4081
comp727935_c0_seq1	432	1.0713	0	0
comp73660_c0_seq5	3672	0.1733	0.3064	0.7235
comp72851_c1_seq31	1012	0.4001	0.4043	0.35
comp1657210_c0_seq1	207	0	0	0.4278
comp24304_c0_seq1	251	0.461	0	0
comp73950_c0_seq5	2702	1.0491	2.7446	3.1134
comp74708_c0_seq26	268	0	0.3817	1.6521
comp19815_c0_seq1	689	0.1679	0.1485	0.7711
comp386691_c0_seq1	337	0	0.7588	0.3941
comp70903_c0_seq13	3565	3.5375	0.9899	1.7511
comp73549_c1_seq54	1794	0.2257	0.0285	0
comp67113_c0_seq3	556	6.4509	1.9317	0.7963
comp73041_c0_seq7	2805	0.3506	0.4923	1.1523
comp57870_c0_seq1	1444	30.4474	22.2424	27.1969
comp8069_c0_seq1	421	1.3741	0	0
comp531517_c0_seq1	302	0	0.508	0.4398
comp74978_c1_seq15	1400	0.4545	4.5664	0.759
comp178909_c0_seq1	339	0	0.4526	0.7836
comp43552_c0_seq2	1252	1.8482	0.4902	0.4244
comp68239_c1_seq1	1335	2.6867	10.8416	11.9726
comp76056_c0_seq20	2815	0.3288	0.1817	0.3618
comp73845_c0_seq1	2138	0.7306	6.6979	1.4703
comp732385_c0_seq1	333	0	0.1536	0.6648
comp66679_c1_seq2	805	0.7186	0.1271	1.595
comp64132_c1_seq3	395	2.3433	0	0.3363
comp51576_c0_seq1	768	0	1.2653	0.1153
comp1422007_c0_seq1	296	0	0	0.2992
comp75436_c0_seq8	1254	0.0461	0.2447	0.0706
comp55659_c1_seq1	243	0	1.0523	0
comp68332_c0_seq2	1129	0.4612	0.2265	2.4706
comp68257_c0_seq8	1589	0.0728	0.8046	1.9226
comp2664845_c0_seq1	213	0	0.2401	0.2079
comp52473_c1_seq1	501	0.5773	1.8375	0.7954
comp70264_c1_seq11	3169	1.3144	1.1943	2.7524
comp391135_c0_seq1	648	0.0893	0.3946	0.4783
comp74899_c1_seq28	4831	0.1197	0.0423	0.3024
comp58419_c0_seq3	299	0	0.171	0
comp76061_c1_seq2	1106	0.1046	0.185	0.2402
comp43154_c0_seq1	579	0.0999	1.1483	2.447
comp758375_c0_seq1	211	0	0.4848	0.4197
comp31999_c0_seq1	535	0.3244	0.7648	0.9931
comp74204_c0_seq15	2469	0.0703	0.29	0.2152
comp71845_c0_seq1	2539	0.6835	3.8473	2.5983
comp1657283_c0_seq1	250	0.2314	0	0.1771
comp61214_c0_seq1	1642	32.2016	32.7667	49.4795
comp3031_c0_seq1	277	0.4177	0	0
comp68986_c1_seq1	785	1.8424	2.4757	1.9741
comp1874755_c0_seq1	285	0.203	0	0.1554
comp64013_c0_seq2	1268	5.0642	13.0279	10.7546
comp70903_c0_seq9	3289	3.9048	1.8971	2.6116
comp72828_c0_seq2	4151	0.9059	1.1458	1.0133
comp72454_c0_seq9	1019	0.738	0.4517	0.5214
comp76056_c0_seq53	1219	0.0475	0.4615	0.1453
comp75642_c0_seq3	2553	2.7418	1.202	2.7401
comp1148147_c0_seq1	314	0	0	0.564
comp67198_c0_seq4	1565	7.9844	5.7516	5.7431
comp73622_c1_seq32	4009	0.0144	0.0638	0.1215
comp73504_c0_seq6	2162	1.0435	0.5914	0.6144
comp65088_c0_seq1	1503	19.5913	16.027	10.2809
comp76073_c0_seq25	1499	0.7333	0.3412	0.1772
comp76126_c0_seq5	5388	0.2684	0.4271	1.7174
comp66922_c0_seq3	522	0	0.8818	1.1875
comp1643644_c0_seq1	266	0.6524	0	0
comp72916_c0_seq1	3422	0.5579	0.6725	0.5175
comp71344_c1_seq2	3521	2.0209	1.4235	1.685
comp40548_c0_seq1	944	0	0.9752	0.3752
comp72580_c1_seq6	1213	0.1908	0.6746	0.803
comp74053_c0_seq6	560	0	1.3699	1.265
comp75829_c0_seq3	946	0.6727	7.3525	4.4463
comp57054_c0_seq1	3021	23.3047	31.3869	89.3569
comp72408_c0_seq3	774	0.299	4.7575	0.9725
comp75541_c0_seq12	1840	0.1258	0.0556	0.385
comp75175_c0_seq9	4030	2.4977	0.2284	0.835
comp67227_c0_seq3	1633	4.4282	0.2819	1.0845
comp75740_c0_seq59	1578	0	0.0324	0.1964
comp63162_c0_seq1	1490	0	2.2997	0.416
comp71222_c0_seq1	3929	13.1042	19.3561	24.4985
comp71604_c0_seq2	1782	2.6945	5.3382	8.9197
comp61284_c0_seq1	879	11.8464	1.1637	0.4533
comp75728_c1_seq3	7147	1.3356	0.644	1.3815
comp75407_c2_seq19	1065	0.9234	0.5763	1.8708
comp73549_c1_seq29	1851	0.1875	0	0.0478
comp74150_c0_seq10	3215	0.072	0.0159	0.0689
comp66851_c0_seq3	2173	8.2795	38.0575	49.3489
comp75356_c0_seq16	3506	17.9688	19.9118	22.8196
comp70623_c1_seq5	2070	0.3354	2.1495	5.9034
comp75541_c0_seq7	1337	0.0865	0.0765	0.3974
comp76107_c2_seq22	941	1.0451	2.011	3.5759
comp75541_c0_seq17	1914	0.6045	0.9085	1.1104
comp68685_c0_seq20	994	0	0.7203	0.3563
comp74454_c0_seq6	1340	0.8203	0.1908	1.2886
comp58671_c0_seq1	1160	26.3816	39.9888	26.6034
comp70735_c0_seq10	1144	2.6801	0	0.0387
comp40735_c1_seq2	666	0	0.9215	0.3324
comp72298_c0_seq1	3507	70.1228	41.8685	42.7352
comp60197_c0_seq1	1070	1.622	1.0037	1.9034
comp63161_c0_seq1	631	6.6926	0.8916	2.5962
comp64673_c0_seq4	2406	0.2404	0.5739	0.3128
comp76056_c0_seq16	1802	0.1605	0.2271	0.4177
comp291303_c0_seq1	717	2.0978	0	0
comp72260_c0_seq15	1466	1.6968	2.0583	0.302
comp75108_c0_seq3	3618	1.0553	0.4382	0.6731
comp489935_c0_seq1	386	0.2997	0.53	0.3441
comp72664_c0_seq2	943	1.3496	2.766	12.7709
comp75215_c1_seq10	3047	3.9681	0.0671	0.1598
comp73660_c0_seq8	3895	0.3862	0.3151	0.7957
comp35198_c0_seq1	359	0	0.2849	0.74
comp58781_c0_seq2	1416	20.3456	5.3816	19.1047
comp69874_c0_seq1	1863	171.19	29.6758	14.8535
comp43928_c0_seq1	1253	0.3232	0.4082	0.8481
comp74225_c0_seq74	3957	0.307	0.6075	0.9063
comp65142_c0_seq2	1180	9.1187	0.5201	0.6379
comp65567_c1_seq2	908	0	0	1.1703
comp72260_c0_seq19	3511	2.8175	3.9913	4.9433
comp70912_c0_seq2	930	0.4354	0.165	1.2378
comp74485_c0_seq1	1112	0.2081	0.5519	0.1991
comp71308_c0_seq1	2562	5.1708	4.0124	14.4647
comp70106_c0_seq1	1247	86.1489	44.1301	80.3136
comp75215_c1_seq17	4336	2.7351	0.1062	0.2655
comp43316_c0_seq1	370	0.6254	0	0
comp63150_c0_seq2	594	0.0974	0.2583	0.1491
comp76142_c0_seq1	2636	0.9437	1.1059	5.9123
comp74400_c0_seq6	2664	1.3029	0.384	1.5124
comp72077_c0_seq2	3675	0.6611	0.4871	1.1686
comp70052_c1_seq5	1496	0.58	0.6154	0.8583
comp54411_c0_seq1	684	1.1841	2.7665	2.8481
comp75866_c0_seq8	1075	7.1035	2.6642	1.9358
comp67745_c0_seq4	1436	4.1494	0.4274	1.3258
comp519187_c0_seq1	208	0.8344	0	0
comp75161_c0_seq1	4078	0.2412	0.4515	0.3691
comp74481_c0_seq36	1386	1.5443	0.7749	1.8209
comp73153_c0_seq8	1404	0.3708	0.1821	0.3784
comp75494_c1_seq6	1093	0.3705	2.0588	0.8102
comp75407_c2_seq31	2038	4.2011	7.5536	6.9954
comp57914_c0_seq4	1427	0.2027	0.3942	0.3103
comp74015_c0_seq11	1722	0.1344	0.3267	0.9513
comp72826_c0_seq3	2621	0.5959	0.2342	3.1251
comp73929_c0_seq12	1025	0	0.2495	0.1728
comp76056_c0_seq11	2680	0.3454	0.2863	0.5617
comp76199_c0_seq16	3345	3.0092	2.431	4.9239
comp73080_c1_seq1	1159	0	0.1324	1.4135
comp65663_c0_seq1	554	4.4902	0.3693	0.3996
comp726437_c0_seq1	299	0.1935	0.6842	0.1481
comp54191_c0_seq2	703	0.1646	0.3638	0.3149
comp48411_c0_seq1	778	0.3718	1.7749	1.9349
comp31873_c0_seq1	399	0.145	0.8973	1.5535
comp62595_c1_seq1	348	46.2136	6.4664	8.6515
comp60351_c0_seq4	300	0	0.341	0.2952
comp74708_c0_seq9	663	0.0873	0.54	0.2671
comp57025_c0_seq1	1542	1.238	0.4312	0.5743
comp75967_c0_seq18	2849	0.3858	0.1975	0.4973
comp74225_c0_seq42	3413	0.2373	0.5694	1.1935
comp75436_c0_seq5	1317	0.0879	0.2718	0.6051
comp72969_c1_seq11	441	0	0	0.2008
comp73462_c0_seq21	1970	0.7048	0.3375	0.4944
comp63158_c0_seq3	1334	20.1651	2.377	4.547
comp57058_c0_seq2	900	41.9735	1.1933	16.4311
comp75407_c2_seq20	702	0.412	0.3643	2.2075
comp70876_c0_seq1	1040	3.5044	2.8031	3.8741
comp76156_c0_seq37	3356	0.3275	0.0457	0.3562
comp69935_c0_seq9	1178	2.5537	0.2171	1.7289
comp75986_c1_seq10	2655	0.1525	0.4431	0.4836
comp53373_c0_seq1	1194	0	0.6853	0.7416
comp67881_c0_seq2	1321	1.9269	10.0661	8.7478
comp6156_c0_seq1	424	0.2729	0.3619	0.2088
comp74272_c1_seq4	1075	5.5967	1.9982	0.3295
comp74485_c0_seq27	2034	0.0853	0	0.0871
comp74914_c6_seq7	252	0	0	0.3514
comp66032_c0_seq1	1197	3.383	1.41	5.8072
comp71816_c0_seq1	6145	1.591	2.6133	2.9901
comp55555_c0_seq1	712	0	1.6521	0.7462
comp67281_c0_seq2	3896	2.5688	7.9682	9.171
comp75714_c0_seq25	4900	1.464	0.7306	1.1204
comp76061_c1_seq5	1040	0.3338	0.1967	0.2554
comp540625_c0_seq1	496	0	0.1031	0.7141
comp64121_c0_seq3	1803	1.5722	1.8721	0.9331
comp73954_c0_seq2	1570	6.7799	1.1076	3.1303
comp60614_c0_seq1	1607	35.2068	13.0484	7.8522
comp1174069_c0_seq1	256	0	0.1998	0.3459
comp74978_c1_seq26	1157	0	0.7957	0.1148
comp75805_c0_seq9	2999	0.6366	1.0914	1.1811
comp70490_c0_seq17	639	0.9053	0.9604	1.1086
comp63187_c0_seq1	1962	45.5842	3.5451	6.3863
comp69670_c0_seq2	1710	2.6049	5.2938	1.8383
comp307382_c0_seq1	406	0.8549	0	0.7634
comp74272_c1_seq18	1265	14.9541	14.7568	9.0651
comp67598_c0_seq2	1389	0.3332	5.9649	2.1038
comp69636_c0_seq17	2395	4.4686	3.0323	4.6032
comp75939_c0_seq10	1331	0.7389	0.5764	0.8649
comp72580_c1_seq24	1014	0.1141	0.4539	0.655
comp74866_c0_seq7	1075	0.3767	2.4739	1.6886
comp75295_c0_seq3	4847	0.8116	0.2427	1.9548
comp74039_c0_seq1	2065	0.3642	1.2136	1.3293
comp74923_c0_seq2	1765	1.0161	4.2306	4.7662
comp61459_c0_seq1	1057	3.3386	11.6125	11.3097
comp415206_c0_seq1	239	0.2421	0.214	0.9263
comp74150_c0_seq22	2779	0.0625	0.0736	0.0159
comp70800_c0_seq1	2222	8.0449	0.2992	5.3202
comp68546_c0_seq1	2130	1.0864	0.5042	0.4781
comp56444_c1_seq1	990	0	1.0332	4.6064
comp75600_c0_seq4	1147	0.7061	1.5606	3.6285
comp6354_c0_seq1	439	1.5813	0	0
comp679802_c0_seq1	417	0	0.6132	0.2124
comp28506_c0_seq2	672	0.4304	0.7611	2.3719
comp66592_c0_seq1	1302	1.333	2.3961	12.5481
comp61691_c0_seq1	428	4.8659	2.5094	2.0689
comp65710_c1_seq1	415	0.9758	1.9718	7.0414
comp59311_c1_seq2	2484	0.2795	0.5147	0.8912
comp75628_c0_seq17	2466	0.1173	0.2489	0.5027
comp66321_c0_seq2	1231	7.2841	15.4136	80.2425
comp73162_c0_seq1	2922	0.7325	17.7479	29.3806
comp65346_c0_seq2	1039	0.3898	1.0829	1.6193
comp76056_c0_seq99	4711	0.4052	0.6079	0.9586
comp73710_c0_seq1	2307	0.7523	0.5099	0.4414
comp65373_c0_seq1	1904	2.0053	6.3123	6.3716
comp68294_c0_seq1	2535	9.7216	47.2093	36.5731
comp73653_c1_seq2	362	0.1598	0.5651	0.2446
comp51587_c0_seq3	432	0.2678	0	0.205
comp70714_c0_seq2	2179	1.1151	2.4879	0.9347
comp43062_c0_seq1	408	0.4254	0.3761	2.2789
comp75471_c0_seq11	301	0.1922	0.5097	3.8245
comp75967_c0_seq9	3031	1.1261	0.3881	0.6427
comp65265_c0_seq1	850	0.5445	43.8028	29.951
comp67878_c0_seq2	1123	2.2666	8.0153	5.2042
comp74708_c0_seq11	411	0	0.1244	0.2155
comp51328_c0_seq1	760	1.8268	0	0
comp68430_c1_seq6	498	0	0	0.8002
comp44802_c0_seq1	1070	3.4061	0.8604	1.5724
comp57347_c0_seq2	1220	1.0432	0.0838	0.7984
comp66947_c0_seq1	1149	1.0573	3.4274	8.7857
comp70872_c0_seq1	1721	14.1852	15.2449	9.5703
comp32083_c0_seq1	846	1.2992	0.4232	0
comp60454_c0_seq5	1243	0.7447	0.4526	0.1425
comp301426_c0_seq1	246	0	0	0
comp64833_c0_seq2	810	0.3571	0.9471	0.7653
comp75679_c0_seq1	3666	3.0614	9.6121	3.7319
comp74708_c0_seq4	550	0.1052	0.093	0.483
comp60896_c0_seq1	678	1.3652	10.9377	17.3053
comp46570_c0_seq1	1036	1.5635	0	0
comp75866_c0_seq17	839	1.0343	0.8534	0.4222
comp71398_c0_seq5	1488	1.2441	0.4468	1.3092
comp41593_c0_seq1	426	2.037	0.6003	0.9354
comp75139_c1_seq3	753	0	0.6792	0.6468
comp67972_c0_seq7	543	0	0.0942	0.9785
comp69883_c1_seq5	2391	0.7017	2.3957	1.8703
comp1248375_c0_seq1	343	0	0.1491	0.3872
comp73811_c0_seq8	1811	0.0639	0.4236	0.4401
comp72023_c0_seq1	1974	4.7769	0.1295	2.7812
comp52554_c0_seq1	1032	1.7377	0.1982	0.3003
comp75379_c0_seq6	4336	0.7471	1.2739	2.7978
comp50282_c0_seq1	928	1.2468	0.6613	0.4771
comp74693_c1_seq35	679	6.3899	2.8622	7.4988
comp268530_c0_seq1	645	1.9732	0	0
comp72631_c0_seq1	1275	3.6298	0.6418	1.1112
comp73467_c0_seq10	4705	1.1066	1.3914	2.8043
comp20958_c1_seq1	333	0	0.1536	0.2659
comp70052_c1_seq17	1535	0.603	0.7996	1.0384
comp72252_c0_seq2	1590	0.1092	3.6669	1.9214
comp73929_c0_seq6	910	0	0.2248	0.1946
comp751628_c0_seq1	280	0	0.3653	0.6325
comp75967_c0_seq4	3100	0.3732	0.198	0.3285
comp73823_c0_seq8	2332	0.124	0.1097	0.1709
comp71859_c0_seq17	2361	0.5636	1.2131	1.0877
comp53925_c1_seq1	246	0	0.2079	0.36
comp69858_c1_seq1	1450	7.9394	6.4546	10.504
comp70989_c0_seq6	354	0.4903	0	0.3752
comp54658_c0_seq2	1419	2.283	0	0
comp31563_c0_seq1	1028	1.9133	0	0
comp71166_c0_seq2	3373	2.1953	1.7437	3.8723
comp61396_c1_seq1	257	0	0.796	0.1723
comp815634_c0_seq1	346	0	0.1478	0.5119
comp75628_c0_seq28	2604	0.0889	0.1571	0.3911
comp73237_c1_seq16	1212	1.3365	0.3798	0.2192
comp75918_c0_seq8	4073	0.0426	0.1507	0.2718
comp60476_c0_seq2	1330	0.9134	0	0.4993
comp52085_c0_seq1	288	0	14.7392	5.8419
comp63953_c0_seq3	457	0.3798	0.3357	0
comp65376_c0_seq2	2645	0.7874	0.9475	1.5233
comp62738_c0_seq1	932	20.5455	0.4939	13.4917
comp453033_c0_seq1	206	0	0.2483	0
comp75918_c0_seq14	2662	0.2391	0.7493	0.1497
comp75295_c0_seq58	3304	0.0875	0.1393	2.2781
comp74485_c0_seq14	1775	0.0652	0.1153	0
comp34715_c0_seq1	293	1.1846	0.8728	0.6044
comp67559_c0_seq1	913	14.1299	1.2884	12.0751
comp76234_c0_seq5	1818	0.0955	0	0.2922
comp73095_c0_seq9	375	0	0.1364	0.1181
comp65069_c0_seq2	1105	2.2512	2.4067	3.6863
comp74272_c1_seq21	1435	3.467	2.2453	2.0364
comp73549_c1_seq79	1639	0.1412	0.0312	0
comp63623_c0_seq2	754	0	0.9496	2.5837
comp73261_c0_seq2	4145	1.0467	0.9994	1.3993
comp73857_c1_seq23	1365	0.3814	0.3372	0.2271
comp56564_c1_seq2	958	0	0.3737	1.4327
comp64189_c1_seq1	452	0.128	5.6575	4.8977
comp76056_c0_seq72	2483	0.0699	0.309	0.5706
comp74325_c0_seq2	643	0.9897	0.3977	0.6197
comp69585_c0_seq1	780	1.1125	0.1967	0.1703
comp70735_c0_seq6	1133	3.1657	0.0451	0.2345
comp74948_c0_seq10	562	0	0.455	0.709
comp44494_c0_seq1	438	3.0378	1.518	0.2022
comp59281_c0_seq1	932	0.0621	1.0975	1.4252
comp75436_c0_seq3	985	0	0	0.0899
comp66049_c0_seq1	1122	1.0828	2.9173	6.9452
comp414014_c0_seq1	640	0.1808	0.0799	0.8993
comp57679_c0_seq1	1026	8.5704	0.1495	0.1726
comp22047_c0_seq1	303	0	0.1688	0.2922
comp54588_c0_seq1	1242	45.7864	16.4301	4.1709
comp73500_c0_seq4	1315	2.8595	2.178	1.2794
comp74624_c1_seq3	2024	0.0286	0.7581	0.5031
comp73067_c0_seq9	3136	1.7525	6.0831	1.0165
comp65587_c0_seq1	1627	0	2.1375	1.2246
comp66227_c0_seq4	1172	0.1481	2.0073	2.6822
comp75157_c0_seq22	753	2.8426	0.1358	0.0588
comp68257_c0_seq3	1418	1.7543	0.1443	5.1519
comp51545_c0_seq1	318	0.7277	1.2866	2.9238
comp55601_c1_seq1	329	2.2859	3.7308	5.383
comp48832_c0_seq1	440	0	1.6273	0
comp539440_c0_seq1	335	0.1727	0.458	0.1322
comp15165_c0_seq2	228	0	0	0.3884
comp72511_c0_seq1	907	0.1913	4.3982	10.5441
comp72838_c1_seq6	2339	1.4592	7.6967	7.1363
comp75541_c0_seq11	1724	0.2013	0.089	0.3852
comp73549_c1_seq14	1731	0.2674	0	0.0256
comp73856_c0_seq4	3133	4.5423	12.7491	25.2679
comp67913_c0_seq1	2844	0.061	2.122	3.0513
comp75199_c0_seq13	965	0	0.159	0.5047
comp74015_c0_seq13	2198	0.6317	0.3025	0.7453
comp43154_c0_seq2	953	0.7891	1.2343	2.7875
comp74225_c0_seq78	1426	0.0811	0.1793	0.652
comp70543_c0_seq4	2441	6.9202	0.3352	2.104
comp75154_c0_seq4	1217	0.8556	0.4202	0.9095
comp66345_c0_seq2	1399	0.0414	0.3656	1.8989
comp67829_c0_seq7	1520	1.9791	8.4117	13.5739
comp945367_c0_seq1	269	0	0.3802	0.1646
comp70088_c0_seq3	910	0.89	0.3934	0.6325
comp68913_c0_seq6	2087	0.5544	2.7691	1.082
comp46422_c0_seq1	674	0.0858	1.8211	1.5109
comp72851_c1_seq19	980	0.3542	0.2609	0.5421
comp75628_c0_seq13	3273	0.1237	0.2969	0.3652
comp72351_c0_seq2	3914	0.1035	0.3528	0.2715
comp76199_c0_seq14	2988	3.0203	1.9341	2.682
comp74225_c0_seq89	649	0	0.8668	0.4093
comp75628_c0_seq5	2480	0.1166	0.1237	0.3571
comp75227_c0_seq1	3126	6.3846	17.9804	18.8093
comp75780_c1_seq13	1423	2.8051	0.1797	0.3734
comp75617_c0_seq2	893	0.7126	0.0573	0.2975
comp42837_c0_seq1	1014	0.3423	1.0087	2.0959
comp641593_c0_seq1	382	1.2115	0	0
comp49853_c0_seq1	1222	0.284	0.5022	0.471
comp76056_c0_seq9	3157	0.2382	0.1782	0.4488
comp72688_c1_seq1	476	0.9723	2.0414	4.2787
comp73929_c0_seq31	956	0.121	0.107	0.1389
comp391119_c0_seq1	406	0.1425	0	1.0905
comp75108_c0_seq4	3691	1.3009	0.4988	0.8757
comp69828_c0_seq1	2557	3.19	4.4203	4.7444
comp73929_c0_seq15	1108	0	0.0462	0.2797
comp70823_c0_seq1	1283	2.8407	0.7972	1.4149
comp64897_c0_seq2	1945	0.1785	13.8048	3.2324
comp73073_c0_seq48	3306	0.14	0.2166	0.6294
comp62595_c0_seq5	666	5.2117	1.6894	2.3933
comp73549_c1_seq28	1333	0.0434	0.0767	0.0664
comp66479_c0_seq1	397	4.3715	20.8696	10.9294
comp74970_c0_seq18	2069	0.9227	0.9888	1.7548
comp19015_c0_seq1	568	0	0.9004	0.0779
comp70052_c1_seq19	1348	0.8583	1.3658	2.0036
comp1839192_c0_seq1	214	0.5407	0	0
comp74485_c0_seq16	2251	0.2056	0.1136	0.1377
comp63801_c0_seq1	1184	4.6905	54.6422	95.2071
comp30632_c0_seq1	223	0	0	0.1985
comp74978_c1_seq8	1103	0.2622	3.9876	0.5218
comp62384_c0_seq2	1737	15.7864	1.5605	9.4566
comp74742_c0_seq1	1441	0.562	1.2777	1.4748
comp74784_c0_seq25	1155	0.4007	0.797	0.4217
comp71895_c0_seq1	1133	0.0511	0.5417	1.3287
comp60454_c0_seq2	1340	0.5612	0.3435	0.1322
comp69094_c0_seq1	709	0.2448	0.4328	1.4987
comp57058_c0_seq1	980	37.9568	1.2003	10.2105
comp73298_c0_seq3	1477	0.6267	0.7964	0.3297
comp66229_c0_seq1	1404	12.732	1.9306	25.0074
comp531250_c0_seq1	710	0	0.5763	0.3742
comp76056_c0_seq96	4781	0.3751	0.5456	0.8612
comp54368_c0_seq1	1135	0	2.4783	3.2378
comp60141_c0_seq1	1360	163.171	19.6676	44.4382
comp22424_c0_seq1	649	0	0	0.4093
comp73307_c0_seq1	2783	0.5405	1.3048	2.0046
comp69991_c0_seq1	2352	14.9299	7.5671	18.1469
comp353528_c0_seq1	395	1.7575	0	0
comp73191_c1_seq53	728	2.7018	0	0.0608
comp24808_c0_seq1	365	0	0.9808	0.7278
comp76013_c1_seq1	2694	40.8644	30.6215	32.7382
comp71888_c1_seq2	1938	90.6557	44.4404	86.8374
comp75175_c0_seq39	1096	2.7447	0.0933	0
comp74485_c0_seq11	2047	0.0283	0	0.0433
comp69924_c0_seq5	831	0.2785	0.4924	3.8894
comp60345_c0_seq1	1785	18.0194	17.2484	23.0679
comp71389_c2_seq1	1983	9.2187	19.988	28.4676
comp50231_c0_seq1	1198	87.6926	0	0
comp73710_c0_seq22	2402	0.5058	0.2981	0.1843
comp58264_c1_seq1	538	0.1075	18.2519	8.3942
comp59582_c0_seq1	968	1.016	0.2642	2.104
comp75332_c0_seq20	1221	0.4738	0.2932	0.4351
comp75317_c1_seq4	399	1.7399	3.7172	2.2193
comp69883_c1_seq1	2190	1.0038	3.176	2.2845
comp545345_c0_seq1	419	0	0.3662	0.634
comp75558_c0_seq35	2491	0.5341	0.4928	0.2488
comp73710_c0_seq5	2137	0.8392	0.359	0.3315
comp64673_c0_seq1	2693	0.4511	0.4938	0.3453
comp74485_c0_seq45	1299	0.1781	0.1181	0
comp72565_c0_seq3	605	0.0956	0	0.2195
comp73655_c0_seq2	881	0.4596	2.7865	5.7794
comp70181_c0_seq12	1526	0.1516	0.5027	2.3792
comp68585_c1_seq3	2539	0.2734	0.4834	0.8893
comp58848_c0_seq2	2057	11.4744	18.7965	12.9791
comp76142_c0_seq2	2692	0.4943	1.2159	4.967
comp73579_c0_seq6	1319	0	1.551	1.007
comp76056_c0_seq35	4051	0.3142	0.6817	1.1476
comp56178_c0_seq1	2290	7.7555	17.3977	30.1808
comp54311_c0_seq3	307	0	0.1666	0.5769
comp74485_c0_seq21	953	0.0607	0	0.0465
comp72508_c0_seq1	1164	2.8826	0.8788	1.2933
comp47944_c0_seq1	430	0.8072	0	0.8237
comp74821_c0_seq6	2556	24.3984	19.8291	22.1031
comp56126_c0_seq1	848	30.6988	13.5096	6.7353
comp870657_c0_seq1	395	0.5858	0	0
comp68985_c0_seq2	1145	7.2755	0.134	1.4694
comp69935_c0_seq6	1407	1.6858	0.0727	2.0769
comp60794_c0_seq1	257	0	0.199	0.1723
comp64050_c0_seq1	712	0	4.0225	1.6168
comp74454_c0_seq17	790	1.611	0.7769	2.3539
comp73218_c0_seq23	817	0.1416	0.8764	0.271
comp62513_c0_seq1	1101	0.2102	0.511	2.1715
comp443610_c0_seq1	566	0.1022	0.2711	0.4694
comp74150_c0_seq21	2567	0.1127	0.0398	0.0172
comp68685_c0_seq24	1527	0.0379	0.7368	1.2468
comp74978_c1_seq18	5104	1.9722	10.0503	7.3301
comp70372_c2_seq7	480	0	3.7292	1.0146
comp73675_c0_seq18	2342	0.1482	0.0437	0.0945
comp48320_c0_seq1	386	0.1499	0.3975	1.147
comp73539_c0_seq3	2876	0.704	0.8002	0.9237
comp18094_c0_seq1	202	0	0.2532	0
comp72567_c0_seq1	1899	0.5788	10.7727	14.4554
comp50451_c0_seq1	926	0.1874	0.4418	1.7213
comp53893_c0_seq1	248	0.2333	0.2062	0
comp74557_c0_seq1	2097	1.4069	5.585	5.5107
comp218416_c0_seq1	585	0	0.9617	0.2271
comp58327_c0_seq1	827	0.2099	0.3711	0.5354
comp1220174_c0_seq1	457	0	0	0.5813
comp72773_c0_seq6	1993	0.1161	0.6415	0.3332
comp73145_c1_seq4	1819	1.3039	0.0281	1.4604
comp76142_c0_seq6	2735	0.9941	1.309	5.844
comp65225_c0_seq1	1987	0.3203	0.2317	2.4734
comp71398_c0_seq1	1156	0.9008	0.177	0.7277
comp70490_c0_seq1	436	1.5922	0.1173	1.5232
comp1670891_c0_seq1	265	0	0	0.3342
comp72565_c0_seq6	1096	0.0528	0.14	0.0808
comp68332_c0_seq1	1040	0.7231	0.2459	3.1929
comp53695_c0_seq2	879	0	1.2219	0.3022
comp623471_c0_seq1	545	0.5307	0	0.325
comp69924_c0_seq9	439	0.1318	0.233	1.2103
comp75970_c0_seq6	371	0	0	0.716
comp69715_c0_seq3	1421	0.2036	0.9718	2.7731
comp72208_c1_seq2	1801	0.3533	17.7483	14.7011
comp66848_c0_seq5	862	0.4698	0.1187	0.1541
comp73967_c0_seq13	1212	5.2027	2.8694	2.0092
comp74708_c0_seq17	825	0.1402	0.5579	0.3757
comp71166_c0_seq5	3336	2.3411	1.7784	4.3001
comp69541_c0_seq3	1848	7.2	5.3689	6.2771
comp15777_c0_seq1	438	0	0.3503	0.5054
comp66040_c0_seq1	1073	2.8035	0	0.0825
comp74722_c0_seq3	3120	3.5785	3.9833	3.718
comp54038_c0_seq1	423	0	0	0.5234
comp73966_c3_seq6	1120	3.5123	1.3699	3.5183
comp74757_c0_seq8	4404	0.3547	0.5226	1.4175
comp73067_c0_seq18	2432	2.0219	1.1987	2.1118
comp73462_c0_seq8	1850	0.6879	0.4147	0.694
comp69533_c0_seq1	310	0	0.33	0
comp75087_c0_seq1	3666	2.7773	2.9436	2.8019
comp70322_c0_seq3	2499	0.162	0.2661	0.3898
comp67598_c0_seq1	1277	0.4983	5.1664	1.0055
comp70735_c0_seq9	920	3.7728	0.1112	0.2406
comp75812_c0_seq2	2024	0.5716	0.8339	0.7875
comp70342_c0_seq3	4180	2.3251	3.952	3.4848
comp55465_c0_seq1	1168	2.9222	0	0
comp75189_c0_seq10	4250	1.8784	1.2756	2.2607
comp73857_c1_seq18	855	0.2706	0.1196	0.0518
comp70903_c0_seq7	2803	4.2928	2.0071	2.5747
comp67711_c1_seq16	1775	36.3722	22.9641	32.1527
comp70211_c0_seq2	1142	0.1013	1.9705	9.3048
comp69328_c1_seq7	1161	4.6838	0.837	0.3432
comp69541_c0_seq2	2019	5.6446	4.2556	5.592
comp71753_c0_seq7	2122	0.6816	0.7471	0.6259
comp46834_c0_seq1	1463	0.8699	1.5731	1.4526
comp69619_c0_seq1	2142	4.2402	14.3975	8.4541
comp74225_c0_seq31	741	0	0	0.7768
comp67711_c1_seq2	1873	28.6007	16.3014	23.9224
comp554227_c0_seq1	299	0.387	0	0.5923
comp69533_c0_seq2	1516	1.0303	1.4506	1.4603
comp74350_c0_seq1	485	0.5964	1.0545	2.6474
comp70796_c1_seq11	1862	0.2486	0.3296	1.07
comp65714_c0_seq1	1915	17.1587	2.3502	4.6009
comp75829_c0_seq1	1952	0.5038	15.3535	15.3558
comp70437_c0_seq2	1084	0.1067	4.3878	2.0014
comp75613_c0_seq5	4591	0.2772	0.2451	0.2604
comp52756_c0_seq1	1306	0.1772	0.7832	0.339
comp68949_c0_seq3	1426	1.8256	2.7616	4.2847
comp73159_c0_seq3	1071	9.3986	2.6742	3.8446
comp75617_c0_seq25	299	0.1935	0.171	0.1481
comp49062_c0_seq1	846	2.1882	0.9068	0.157
comp74784_c0_seq22	1703	0.4756	1.4115	1.5079
comp918490_c0_seq1	292	0.7925	0	0
comp45475_c0_seq1	487	0	2.9405	0.2727
comp75130_c0_seq12	1864	0.1241	0.1097	0.2613
comp1302419_c0_seq1	234	0.2472	0	0.3784
comp76073_c0_seq36	396	0	0.1291	1.5653
comp66209_c0_seq1	1379	12.2496	0.1113	1.1558
comp63256_c0_seq2	2201	0.0789	0.1162	0.181
comp69584_c0_seq6	1371	0.5063	0.1865	0.0969
comp74248_c0_seq5	2276	0.5592	0.2472	1.0894
comp73349_c0_seq1	1873	0	1.7476	0.1418
comp67711_c1_seq9	1731	14.8385	16.6046	19.209
comp68685_c0_seq5	1466	0.0395	1.0815	0.6342
comp43552_c0_seq1	1163	1.6415	0.6596	0.4188
comp53045_c0_seq2	2449	115.393	0.6683	4.4293
comp74264_c0_seq3	1213	0	5.8606	0.365
comp74888_c0_seq11	1488	0	0.6874	1.2497
comp76117_c3_seq4	6828	0.4321	0.3296	0.7198
comp41744_c0_seq2	813	0.7827	0.8178	0.9258
comp64673_c0_seq2	2403	0.2889	0.5108	0.3869
comp68216_c1_seq1	1905	13.5135	7.4098	15.967
comp72124_c0_seq3	2098	2.6195	1.7064	2.2581
comp73575_c1_seq7	529	2.0778	7.7343	9.1229
comp70605_c0_seq1	1477	1.0183	12.6041	7.4042
comp71166_c0_seq15	3000	7.829	2.6936	8.4566
comp64087_c0_seq1	1198	0	2.2626	1.9218
comp920590_c0_seq1	353	0	0.1449	0.3763
comp73006_c0_seq2	2285	1.4178	1.5668	1.7245
comp70801_c0_seq3	1731	5.8151	19.8546	23.0201
comp75199_c0_seq2	4389	1.2522	3.286	3.2886
comp56681_c0_seq2	615	15.7089	5.4054	8.4231
comp74215_c0_seq11	1168	0.1981	0.3065	0.6444
comp72746_c0_seq3	3480	1.9117	0.7201	0.5471
comp74425_c0_seq2	1262	4.0798	3.2421	4.0697
comp75295_c0_seq48	6112	0.2461	0.3263	1.514
comp52635_c0_seq1	449	0.3865	0	0.2958
comp63655_c0_seq2	2997	2.3742	1.6894	2.2012
comp75898_c2_seq1	4395	4.291	3.9332	6.0142
comp53058_c0_seq1	567	0.2041	1.0824	0.0781
comp75130_c0_seq5	545	0	0.2815	0.1625
comp73218_c0_seq40	816	0	2.0056	0.0543
comp71655_c0_seq5	2298	1.3091	0.8457	1.0789
comp69419_c0_seq1	2430	1.4522	2.2309	2.15
comp55602_c0_seq1	810	0.9285	0.6945	0.8746
comp72454_c0_seq2	379	0.6106	0.5398	0.1168
comp197_c0_seq1	497	0.582	0.3087	0.1782
comp73480_c0_seq1	337	0.3433	1.8211	0.6569
comp70903_c0_seq5	2012	0.7188	0.8388	2.0465
comp73622_c1_seq39	3751	0.0308	0.0818	0.2125
comp76229_c1_seq21	1184	0	0.2592	0.1122
comp73603_c0_seq7	2718	0.447	1.2607	1.743
comp8288_c0_seq1	532	0.435	0.1923	0.4993
comp65776_c0_seq2	343	1.1806	1.1928	0.6454
comp513899_c0_seq1	379	0.3053	0	0.5841
comp70322_c0_seq1	2296	0.3275	0.245	0.3857
comp69070_c0_seq1	1071	5.7256	0	0.4547
comp1354247_c0_seq1	285	0	0	0.4661
comp68397_c0_seq11	1218	0.1425	0.6718	0.618
comp74037_c1_seq8	501	0.2309	0	0.0884
comp60773_c0_seq1	1068	0.5417	0.862	0.3731
comp68685_c0_seq13	1574	0.0735	1.3972	1.6034
comp66309_c0_seq1	1829	4.6811	3.7749	3.5101
comp73549_c1_seq35	1846	0.1254	0	0.024
comp72266_c0_seq1	5267	12.005	46.2495	103.06
comp75189_c1_seq1	1777	27.8345	19.8587	17.1919
comp64589_c0_seq1	1285	1.8458	4.577	1.7228
comp76002_c1_seq7	3838	3.5572	0.4264	0.9806
comp58264_c0_seq1	468	0	8.961	5.8655
comp73929_c0_seq3	1113	0	0.2298	0.3182
comp65874_c0_seq3	2343	1.1605	4.1255	4.6864
comp69661_c0_seq3	3361	5.5251	0.4109	2.0023
comp1256986_c0_seq1	330	0.3506	0	0
comp847598_c0_seq1	595	0	0	0.5209
comp303318_c0_seq1	808	0.1432	0.6963	0.4384
comp62954_c0_seq1	1029	1.1244	3.6282	1.8502
comp21415_c0_seq1	1070	0	0.5736	0.8276
comp72846_c2_seq8	2586	0.0224	0.712	1.1129
comp69636_c0_seq9	1822	0.0953	0.1684	0.1944
comp72204_c0_seq1	2235	0.3883	0.5492	0.7132
comp64267_c0_seq1	676	22.4212	38.8115	22.0067
comp67984_c0_seq1	2146	0.7009	1.3584	3.8581
comp73095_c0_seq17	1527	2.4625	2.2775	2.3776
comp72508_c0_seq26	550	1.7881	0.7439	1.0465
comp63032_c0_seq1	606	0.8592	0.422	0.7306
comp63545_c0_seq1	1238	7.1962	13.4262	16.5586
comp1217147_c0_seq1	248	0	0.2062	0.1785
comp66423_c0_seq1	891	0.4545	14.7518	3.4784
comp71816_c0_seq3	6015	1.0579	2.9674	3.0842
comp42568_c0_seq1	1468	2.4433	0	0
comp75154_c0_seq25	1347	0.0429	0.1898	0.3616
comp339769_c0_seq1	245	0.4722	1.0437	0.1807
comp72351_c0_seq8	3601	0.3213	0.5255	0.3689
comp73248_c0_seq7	3515	19.0255	3.5939	8.6913
comp74191_c0_seq3	778	0.1487	2.3008	4.0406
comp68985_c0_seq1	1437	10.1852	0.2491	4.3135
comp75642_c0_seq5	2685	5.1925	0.8572	3.0836
comp59984_c0_seq1	929	0.3736	3.5784	2.4306
comp64846_c0_seq3	1270	0.0911	0.2014	0.244
comp329945_c0_seq1	416	0.5563	0.3688	0.8515
comp76066_c0_seq10	2366	0.0245	0.1945	0.4865
comp1716188_c0_seq1	204	0	0	0.4341
comp74950_c0_seq15	1469	0.0788	0.0348	0.0301
comp65223_c0_seq3	2546	5.1579	8.2761	21.9812
comp48980_c0_seq1	1881	0.3075	0.6525	0.5178
comp68466_c0_seq1	1401	7.1022	0.0365	0.6637
comp31513_c0_seq1	570	1.2179	0	0
comp50452_c0_seq2	1008	0.5739	0.0507	1.3616
comp1608768_c0_seq1	365	0.1585	0	0.3639
comp73549_c1_seq93	1321	0.0438	0	0
comp72916_c0_seq5	3914	0.6947	0.6925	0.8823
comp7999_c0_seq1	243	0	0.2105	0.1822
comp271197_c0_seq1	603	2.0147	0	0
comp75175_c0_seq36	4846	2.0055	0.2322	0.868
comp513291_c0_seq1	468	0.2472	0.1093	0.473
comp73442_c0_seq1	1334	0.3469	0.9201	2.4229
comp66922_c0_seq1	484	0	1.0567	1.0063
comp619556_c0_seq1	847	0.2732	0.3019	0.3659
comp64270_c0_seq1	706	0.1639	1.4488	3.7628
comp26269_c0_seq1	613	3.1143	0	0
comp75732_c0_seq11	6807	2.0567	3.3434	3.9742
comp65479_c0_seq1	1447	9.0353	14.5972	18.4812
comp73935_c0_seq2	3558	2.2112	5.6059	13.6883
comp75540_c2_seq1	749	0.0772	2.185	1.0049
comp73145_c0_seq1	872	0.4644	1.0557	1.0155
comp69793_c0_seq1	2080	23.3069	19.0312	22.6699
comp69577_c0_seq2	419	1.6568	0.4882	0.317
comp72098_c0_seq5	900	0.7071	0.1705	0.0984
comp63673_c0_seq1	1956	200.228	39.7172	84.3632
comp59685_c0_seq1	977	3.1382	0	0.3172
comp45849_c0_seq1	222	2.6059	1.843	0.9972
comp1266755_c0_seq1	220	0	0	0.4025
comp73857_c1_seq34	853	0.2035	0.2398	0.2595
comp47080_c0_seq2	388	0	0	0.9129
comp60579_c0_seq3	644	0	0.3177	0.55
comp965649_c0_seq1	240	0	0.4262	0.1845
comp421382_c0_seq1	711	1.8714	0	0
comp76117_c3_seq7	6843	0.3973	0.441	0.7052
comp73710_c0_seq33	2741	0.6754	0.4291	0.3069
comp50429_c0_seq1	1198	0.1932	0.8111	0.6283
comp69545_c0_seq1	1672	7.4389	10.5529	11.7573
comp71809_c0_seq2	5054	3.411	51.7506	17.994
comp73067_c0_seq13	2897	1.7173	3.3366	0.6725
comp56376_c0_seq1	1826	0.792	0.4201	1.9398
comp69508_c0_seq1	1520	1.1037	5.6527	6.5248
comp64935_c0_seq1	2316	0.1998	0.53	1.1661
comp554811_c0_seq1	912	0.0634	0	0.6797
comp722660_c0_seq1	485	0.1193	0.1055	0.4564
comp75500_c1_seq10	5941	0.964	2.376	2.7276
comp395373_c0_seq1	396	0.8765	0.5166	0.2236
comp328761_c0_seq1	630	0.1837	0.7306	0.6325
comp73191_c1_seq27	2834	0.1225	0.2707	0.0312
comp73865_c0_seq7	2227	0.1559	0.2985	0.3976
comp74243_c0_seq6	443	0.1306	5.5415	1.4992
comp68239_c0_seq1	1518	0.1524	1.0107	2.5959
comp75295_c0_seq30	4955	0.6772	0.2477	1.5012
comp54333_c0_seq2	525	0	0.1948	0.1687
comp48529_c0_seq1	630	0	2.1107	0
comp528398_c0_seq1	495	0.1169	0.31	0.7156
comp1403_c0_seq1	347	0	0.2948	0.2552
comp70623_c1_seq8	953	0.0607	0.966	1.2079
comp57376_c0_seq1	923	0.7521	0.7203	0.7195
comp74354_c1_seq5	560	3.3057	0.1827	0.6325
comp62688_c0_seq1	1229	13.1328	2.5384	3.9268
comp74776_c0_seq2	1094	1.3749	2.7582	2.064
comp73153_c0_seq3	1417	0.6532	0.6136	0.4687
comp75866_c0_seq6	1153	4.6661	2.7945	1.8048
comp67899_c0_seq1	6005	0.7803	0.6558	1.4451
comp75942_c0_seq3	2647	104.926	63.3931	116.685
comp74225_c0_seq81	2122	0.0545	0.1446	0.459
comp66579_c0_seq1	1223	6.8588	6.0218	12.2002
comp939500_c0_seq1	406	0.1425	0	0.7634
comp76056_c0_seq64	2373	0.3901	0.4095	0.5411
comp73622_c1_seq5	4377	0.2247	0.1402	0.1214
comp74839_c0_seq3	1436	0.282	4.2382	2.5591
comp699709_c0_seq1	265	0	0	0.3342
comp57816_c0_seq1	789	0.8798	0.4537	1.1223
comp63428_c0_seq2	1347	1.5032	2.6198	4.043
comp73549_c1_seq17	1245	0.0929	0	0.0356
comp74616_c0_seq14	2347	4.6832	3.9442	4.7162
comp74784_c0_seq12	1664	0.2086	0.8299	0.9579
comp388882_c0_seq1	535	0.5407	0	0.5793
comp74778_c0_seq1	2445	0.6388	4.4554	3.9296
comp62297_c0_seq1	1872	0.1236	0.082	0.3075
comp74978_c1_seq12	1142	0.0507	0.9852	0.0388
comp75988_c0_seq2	6153	2.9052	3.8318	5.807
comp464355_c0_seq1	444	0	0.5759	0.698
comp72522_c0_seq1	2770	7.5393	13.4598	27.4603
comp75471_c0_seq8	2038	3.1792	1.9323	4.3015
comp51241_c0_seq1	389	0	0	0.6829
comp68175_c0_seq1	2068	0.1678	0.4946	0.7493
comp73899_c0_seq3	1256	1.7963	0.8144	1.0223
comp51001_c0_seq1	1089	0.7968	0.5166	0.7318
comp73633_c1_seq2	471	0	0.8687	4.7942
comp68545_c0_seq3	987	0.2344	0.5182	0.7177
comp73549_c1_seq56	2436	0.285	0.042	0.0727
comp628135_c0_seq1	368	0.1572	0.278	0.1203
comp75192_c0_seq10	1317	0.5271	0.699	0.5043
comp73363_c0_seq4	970	33.9348	65.6428	52.1263
comp74757_c0_seq4	4512	0.1154	0.34	0.8341
comp56676_c0_seq2	438	0	0.4671	0
comp67477_c0_seq3	647	0.1788	23.556	17.8607
comp63398_c0_seq2	1994	1.3926	1.0003	0.7772
comp76117_c3_seq2	1773	0.1631	0.0288	0.7991
comp62569_c1_seq2	366	0	0.5589	0.6049
comp72281_c0_seq12	1479	3.1291	4.8757	3.6522
comp781661_c0_seq1	519	0.2229	0.0985	0.5119
comp76120_c0_seq2	854	0.0677	0.7785	0.3629
comp40211_c0_seq1	356	0.8125	5.1718	7.5865
comp68921_c0_seq2	5205	0.778	2.5056	3.7853
comp74008_c0_seq1	471	0.2456	9.8812	2.5381
comp63891_c1_seq1	713	919.922	21.4472	27.2607
comp70714_c0_seq3	360	0.8035	0	0
comp71868_c0_seq1	2260	40.2391	2.5798	1.8611
comp73568_c0_seq7	4357	1.5402	10.8109	9.9688
comp75863_c0_seq5	3085	0.4688	0.0663	4.2912
comp287052_c0_seq1	489	0.1183	0.8367	0.4527
comp72969_c1_seq15	483	0	0	0.55
comp68950_c0_seq3	936	0.4944	31.1997	57.804
comp74485_c0_seq23	775	0.1493	0.33	0
comp46276_c0_seq1	655	0	0	2.0279
comp75436_c0_seq7	1507	0.1152	0.3054	0.0881
comp74902_c1_seq3	811	96.2266	54.1704	139.377
comp73237_c1_seq1	2027	2.483	0.3532	0.5898
comp75192_c0_seq14	1727	0.268	0.3554	0.4615
comp73710_c0_seq20	2323	0.5977	0.4183	0.5146
comp1351452_c0_seq1	301	0.1922	0	0.4413
comp67711_c1_seq8	2163	32.0676	24.9215	37.0702
comp63054_c0_seq1	1797	51.0253	56.9778	74.5069
comp72969_c1_seq28	596	0	0.0858	0.0743
comp69848_c1_seq4	612	0.0945	0.8357	1.5916
comp1863539_c0_seq1	256	0	0	0.3459
comp1606655_c0_seq1	296	0	0	0.5983
comp74306_c0_seq2	4773	1.9271	2.3788	2.8014
comp69262_c0_seq2	1464	2.9241	6.0436	17.8432
comp73549_c1_seq4	1297	0.1338	0	0
comp60301_c1_seq2	1324	13.2828	7.3007	9.0959
comp504760_c0_seq1	829	0	0.3085	0.6943
comp354711_c0_seq1	646	0.4478	0.5542	0.4798
comp46612_c0_seq1	244	0	3.7729	1.2702
comp315080_c0_seq1	559	1.6558	0	0.0792
comp75367_c0_seq2	3076	3.8178	4.6721	4.4333
comp45519_c0_seq1	219	0	1.1677	0.6065
comp23387_c0_seq1	581	0.8961	0	0
comp70856_c0_seq1	807	3.9427	3.6757	5.5961
comp68543_c0_seq3	737	1.0204	23.8021	6.7885
comp42111_c0_seq1	264	0.6574	0.3874	4.5282
comp61098_c0_seq1	1173	78.2185	9.8537	89.8719
comp74557_c0_seq3	2118	2.8952	4.3465	6.2922
comp72172_c0_seq12	2489	1.534	3.7191	5.212
comp75784_c0_seq1	1730	1.1035	0.5321	0.5886
comp74622_c0_seq5	744	20.0609	0	7.0817
comp75161_c0_seq5	4157	0.3479	0.3076	0.4367
comp71655_c0_seq6	2525	1.0081	0.3443	0.8943
comp75617_c0_seq4	409	0	0	0.1083
comp184235_c0_seq1	1176	0.3935	0.3044	1.2801
comp76165_c0_seq9	1880	0.3385	1.1154	1.3188
comp60338_c0_seq1	903	0.2563	0.7363	3.4322
comp71643_c1_seq10	1349	0.386	0.3033	0.7877
comp53153_c0_seq1	948	2.0748	0	0
comp190_c0_seq1	462	0.3757	0	0.1917
comp67248_c0_seq3	1952	0.7409	8.4366	6.3283
comp72301_c0_seq1	1976	0.2342	0.8024	1.7925
comp72404_c0_seq9	1655	0.6641	0.1236	0.4013
comp619657_c0_seq1	325	0	0.3147	0.4087
comp549368_c0_seq1	570	0.3045	0.6281	0.5437
comp7316_c0_seq1	291	0	0.5273	0.3043
comp60446_c1_seq1	729	128.476	202.469	215.304
comp1320032_c0_seq1	493	0	0.3112	0.2694
comp75541_c0_seq21	806	0	0.0635	0.2747
comp74978_c1_seq19	1139	0.1016	0.7633	0.1555
comp68728_c0_seq1	1014	1.0269	0.8574	0.6986
comp268992_c0_seq1	574	2.6204	0	0.0771
comp73237_c1_seq11	1645	1.899	0.2176	0.1615
comp73956_c0_seq4	649	2.585	1.9701	0.5458
comp73622_c1_seq18	3794	0.1982	0.1483	0.2217
comp18822_c0_seq1	579	0.2997	0.4417	0.1529
comp71396_c0_seq2	2502	0.3237	1.0629	8.2109
comp623715_c0_seq1	212	0.8186	0	0
comp60443_c0_seq1	1619	11.2913	30.0416	24.0384
comp74950_c0_seq6	2662	0.2391	0.0384	0.2994
comp915201_c0_seq1	249	0.697	0	0
comp76056_c0_seq48	4857	0.4645	0.4844	0.9845
comp74382_c0_seq2	3318	9.7289	12.6857	21.257
comp75541_c0_seq18	1571	0.0736	0.0977	0.4227
comp66665_c0_seq1	271	1.2808	0	0
comp74605_c1_seq7	1819	14.8839	1.5183	3.359
comp75842_c1_seq8	1968	0.2058	0.4938	0.3825
comp60579_c0_seq2	457	0	0.4476	0.5813
comp40735_c1_seq1	507	0	0.6052	0.262
comp63030_c0_seq7	1734	0.7006	1.8876	0.6383
comp75968_c0_seq13	3057	0.3217	1.0874	0.6807
comp75154_c0_seq47	750	1.5427	0.6819	1.1807
comp52443_c0_seq1	523	0	2.8359	2.7937
comp76152_c0_seq19	434	0	0	0.6121
comp68216_c1_seq2	2444	9.1841	4.5828	11.5761
comp72993_c1_seq3	1888	0.7047	3.5486	3.588
comp69073_c0_seq2	3394	6.0339	5.5453	8.8707
comp70823_c0_seq2	1266	3.0616	0.6868	1.6087
comp57301_c0_seq2	1190	0	0.2579	0.5209
comp63877_c0_seq1	2014	1.4075	0.7872	0.9673
comp515298_c0_seq1	442	0	0	0.8014
comp71330_c1_seq1	1856	0.374	5.5938	7.1327
comp1056409_c0_seq1	302	0	0.6774	0
comp73865_c0_seq1	2100	0.3581	0.5358	0.4217
comp73579_c0_seq4	285	0	0	0.1554
comp67255_c0_seq1	798	80.9032	128.179	194.912
comp72508_c0_seq44	1499	0.6561	0.3412	0.9452
comp64299_c0_seq3	1575	1.359	0.6819	0.6185
comp75538_c0_seq7	2426	0.4531	0.4638	0.3833
comp57903_c0_seq2	902	0	1.4742	1.4726
comp75455_c0_seq1	4892	2.2587	3.2095	2.8238
comp65116_c0_seq1	1081	0.0535	32.4082	0.9011
comp630626_c0_seq1	630	0.1837	0.3247	0.3514
comp74225_c0_seq58	2702	0.1713	0.1704	0.5407
comp50524_c1_seq1	1061	0.0545	0.241	0.5425
comp48552_c0_seq2	563	0	0.0908	0.4719
comp74225_c0_seq6	3681	0.3615	0.5835	1.263
comp76201_c0_seq3	2232	0.4925	0.7103	1.4481
comp60207_c0_seq2	1138	0.8134	2.7864	1.3228
comp74053_c0_seq17	926	0.1249	0.1657	0.5259
comp5466_c0_seq1	610	0	0.4192	0.6532
comp74360_c0_seq2	1943	0.0595	0.3685	0.4102
comp74899_c1_seq4	3085	0.0563	0.0332	0.1722
comp774053_c0_seq1	660	0.1753	0	0.4696
comp75500_c1_seq14	5915	0.89	1.9195	2.8219
comp50455_c0_seq1	557	0	0.9182	0.4769
comp76056_c0_seq100	4492	0.4765	0.8425	0.8772
comp75868_c0_seq2	3545	0.8812	0.4905	0.4371
comp1623662_c0_seq1	238	0	0	0.3721
comp20907_c0_seq1	639	0.3621	0.08	0.6929
comp73549_c1_seq88	1590	0.0364	0.0322	0
comp68737_c0_seq8	1238	0	0.0413	0.1788
comp74216_c0_seq2	331	0	0.4635	1.7389
comp76066_c0_seq18	2619	0.1325	0.1562	0.3043
comp75642_c0_seq2	2697	5.5126	0.9482	2.364
comp686145_c0_seq1	258	0	0	0.3432
comp56273_c0_seq1	785	12.9702	0.1303	15.9617
comp65663_c0_seq4	267	0.2167	0	0.1658
comp75866_c0_seq14	1079	1.2331	1.0428	0.5745
comp75008_c1_seq1	2510	0.5071	4.1567	5.0802
comp30580_c0_seq1	488	1.1855	0.524	0.1815
comp3923_c0_seq1	204	0.2836	0	0.217
comp72383_c0_seq1	1456	0.1192	0.3161	0.0608
comp65528_c0_seq3	1122	0.3094	1.4586	3.6699
comp1685944_c0_seq1	361	0	0	0.3679
comp49428_c0_seq1	442	1.7015	0	1.5026
comp75968_c0_seq18	1955	0.5622	1.6743	1.2003
comp71714_c0_seq7	1787	0.3237	0.229	0.9415
comp61907_c0_seq1	1491	36.7432	32.2776	25.9238
comp70096_c0_seq2	2064	163.516	54.4142	103.395
comp516391_c0_seq1	535	0.1081	0.0956	0.8276
comp67359_c0_seq5	2474	5.0742	4.3205	6.6753
comp74015_c0_seq20	840	0.0689	0.1827	0.6852
comp68154_c0_seq3	1379	0.4195	0.5192	1.1237
comp69883_c1_seq6	2180	5.5196	6.0058	13.1201
comp72580_c1_seq19	563	0.1028	0.2725	0.7864
comp69585_c1_seq1	1217	7.5581	3.1938	2.6922
comp76056_c0_seq86	4237	0.6281	0.9174	1.0868
comp75473_c0_seq4	648	0.4464	0.3946	1.0249
comp68950_c0_seq2	786	0.1472	10.0855	30.9252
comp53226_c0_seq1	267	0	0	1.1608
comp74620_c0_seq2	392	0	0.1305	0.5647
comp61434_c0_seq1	610	1.2329	1.1738	3.4114
comp73349_c0_seq6	1090	0.0531	1.7361	0.2843
comp76156_c0_seq38	3427	0.287	0.0597	0.4393
comp263230_c0_seq1	639	1.9917	0	0
comp75558_c0_seq18	2139	0.7843	0.5977	0.5796
comp75784_c0_seq17	2308	0.777	0.5318	0.6714
comp737085_c0_seq1	472	0.2451	0.1084	0.3752
comp71305_c0_seq53	979	0.2364	0.1045	0.2261
comp76229_c1_seq28	1297	0.0892	0.0789	0.0683
comp71052_c0_seq1	734	44.9245	57.8324	14.1151
comp979_c0_seq1	862	0.0671	0.2967	0.4109
comp74899_c1_seq14	2836	0.204	0.0541	0.2966
comp73562_c2_seq1	2258	4.8678	6.2287	6.8433
comp76156_c0_seq43	3422	0.1352	0.0299	0.2717
comp383296_c0_seq1	340	0	0	0.7813
comp38250_c0_seq1	436	1.1942	0	0.3046
comp74037_c1_seq20	604	0.3831	0	0
comp65348_c0_seq7	1288	4.4016	7.7827	5.6032
comp55957_c0_seq1	2505	24.6873	19.4569	22.6238
comp63969_c0_seq2	696	4.5715	3.8211	10.878
comp68928_c0_seq1	1077	22.5599	142.318	160.288
comp52708_c0_seq1	1122	4.2279	0	0
comp75866_c0_seq9	900	1.9926	0.9092	1.1807
comp65538_c0_seq4	1226	8.2104	2.8367	3.4669
comp76107_c2_seq5	1920	4.4894	6.2597	5.8573
comp71635_c0_seq4	779	5.7182	3.217	2.1029
comp65469_c0_seq1	1467	17.0356	10.389	12.0422
comp75455_c0_seq3	2584	0.2463	0.574	0.9253
comp61853_c0_seq2	1297	0.3568	0.3155	0.751
comp75780_c1_seq28	1980	0.5551	0.4133	0.5367
comp39135_c0_seq1	745	0	0.5492	0.9509
comp76056_c0_seq3	2417	0.1675	0.2751	0.4396
comp75175_c0_seq30	2462	1.5743	0.0208	0.0899
comp74225_c0_seq4	3242	0.1249	0.2051	0.519
comp65191_c0_seq2	3695	11.3352	6.6161	12.9531
comp72649_c0_seq19	2529	2.3561	2.1436	3.2563
comp63623_c1_seq2	397	0.1457	0.1288	1.3383
comp65428_c0_seq2	1670	14.3413	11.7293	11.1086
comp2124175_c0_seq1	209	0	0	0
comp71516_c1_seq8	1670	49.3978	25.0511	26.088
comp63927_c0_seq1	2016	26.2277	4.6171	18.7116
comp64733_c0_seq2	1448	3.5158	2.3311	4.984
comp58709_c0_seq1	769	0.677	2.7268	1.2091
comp73622_c1_seq24	3883	0.0447	0.0659	0.114
comp2926_c0_seq1	1004	0	0.4075	0.6174
comp273343_c0_seq1	342	0.3383	0.7477	0.5178
comp75967_c0_seq20	3141	0.9393	0.6025	0.5497
comp546758_c0_seq1	655	0	0	0.7436
comp73857_c1_seq9	1042	0.9993	0.2945	0.2125
comp67622_c0_seq1	983	0	13.007	7.0715
comp73857_c1_seq12	847	0.8879	0.2415	0.2614
comp14121_c0_seq1	589	0.3929	0.1737	0.451
comp444306_c0_seq1	527	0	0.4852	0.7561
comp71895_c0_seq3	663	0.0873	2.3142	0.2671
comp59264_c0_seq1	890	42.5101	24.7672	16.3172
comp42490_c0_seq1	376	0.4616	1.3602	0.471
comp74589_c0_seq1	2376	2.6296	2.8413	3.4474
comp74978_c1_seq5	5092	2.0904	8.9893	3.0085
comp75805_c0_seq3	3270	0.743	0.9853	1.2457
comp1614388_c0_seq1	263	0	0	0.1683
comp61964_c0_seq3	511	1.4717	1.4012	9.1843
comp1837284_c0_seq1	219	0	0.2335	0.2022
comp75865_c0_seq1	4299	8.37	7.1023	10.9581
comp73462_c0_seq24	1983	0.4376	0.6448	0.5135
comp74485_c0_seq40	2247	0.103	0.091	0.0591
comp75407_c2_seq33	1674	4.5271	8.9211	8.3578
comp75918_c0_seq2	3423	0.169	0.0896	0.2975
comp61520_c0_seq1	1158	2.9475	0.6625	0.4588
comp75780_c1_seq18	1013	5.825	0.1515	0.1311
comp70546_c0_seq3	1772	37.3153	8.8606	21.3382
comp73929_c0_seq25	1060	0.1092	0.1447	0.2506
comp50811_c0_seq2	626	0	0.4085	0.5658
comp310973_c0_seq1	664	2.1781	0	0
comp70581_c1_seq1	1314	10.17	26.5058	36.0875
comp39398_c0_seq1	585	1.9778	0.0874	0.0757
comp75617_c0_seq13	742	0.1559	0.2068	0.0597
comp72573_c0_seq12	813	0	1.2581	0.6535
comp74227_c0_seq20	1068	0.1083	0.1915	1.1608
comp60503_c1_seq3	1219	0.1424	0.3356	0.6538
comp614684_c0_seq1	264	1.0956	0	0
comp71305_c0_seq2	1850	0.5941	0.2488	0.5026
comp73019_c0_seq3	233	0	0	1.1401
comp75728_c1_seq8	7058	1.2213	0.6884	1.6247
comp74360_c0_seq5	2000	0.1736	0.4603	0.5092
comp75175_c0_seq50	2310	1.3523	0.0886	0.115
comp72023_c0_seq2	1089	0.2656	0.047	0.9758
comp73710_c0_seq17	2375	0.7064	0.3445	0.3542
comp32309_c0_seq1	564	2.154	0.272	0.0785
comp14750_c0_seq1	549	0.1054	0.2795	1.0484
comp67198_c0_seq1	2475	5.4227	5.9926	8.5152
comp41421_c0_seq1	1639	0.0353	0.1248	1.4587
comp71567_c0_seq2	2751	2.4814	1.8219	2.9774
comp74141_c0_seq5	1840	6.9169	1.3342	2.4303
comp75255_c1_seq2	5796	5.3598	2.8766	4.5146
comp67899_c0_seq3	6328	3.0808	1.7215	2.4629
comp72204_c0_seq9	2193	0.1319	0.4664	0.9085
comp7763_c0_seq1	495	0.935	0	0
comp72851_c1_seq9	898	0.4509	0.3417	0.4437
comp73191_c0_seq1	710	0.0815	0.072	0.3118
comp56635_c1_seq1	472	0	1.6253	0.5628
comp72389_c1_seq1	406	28.3551	12.8488	13.7406
comp76061_c1_seq15	477	1.9405	0.7505	0.6497
comp1959109_c0_seq1	297	0.1948	0	0.1491
comp64589_c0_seq3	788	2.0556	4.3485	1.6294
comp74037_c1_seq53	1381	0.5446	0	0.0962
comp970872_c0_seq1	328	0	0	0.27
comp74015_c0_seq1	1557	0.1115	0.1642	0.654
comp75983_c0_seq6	1638	1.554	0.7806	0.4055
comp76056_c0_seq81	4131	0.2941	0.7181	1.1468
comp60767_c1_seq1	1524	65.1383	83.4268	93.7802
comp62530_c0_seq1	1445	3.5631	5.8399	27.7909
comp72281_c0_seq9	623	0.4643	0.7388	0.7107
comp70074_c0_seq1	1865	4.1565	4.4973	3.9646
comp69913_c0_seq3	1516	0.4198	0.8097	0.6717
comp61235_c0_seq1	1895	78.9753	33.2769	48.2941
comp75558_c0_seq21	2057	0.9281	0.8205	0.409
comp74528_c0_seq5	290	0.1995	1.5872	0.7634
comp72577_c0_seq3	2247	0.5149	0.7511	0.8276
comp75732_c0_seq4	7235	1.8071	3.082	3.5861
comp68915_c0_seq1	577	1.8047	5.5841	0.9975
comp59749_c0_seq1	1709	0.6432	2.1846	1.3472
comp57391_c0_seq2	1740	1.9283	0	0
comp72508_c0_seq53	656	1.5874	0.6237	0.27
comp68685_c0_seq15	1246	0.0929	0.8209	0.4264
comp74204_c0_seq6	2568	0.0451	0.2589	0.2759
comp75710_c0_seq6	276	0	0	0.8021
comp72686_c0_seq2	713	12.3327	17	5.8372
comp71305_c0_seq4	1752	0.4953	0.3795	0.4549
comp400926_c0_seq1	573	0	0.2678	0.7727
comp362252_c0_seq1	909	0.9546	0.2251	0.1948
comp72391_c0_seq2	1628	5.2946	2.7645	4.4874
comp322039_c0_seq1	628	0	1.6288	0
comp72775_c0_seq2	2659	0.6744	1.8272	2.098
comp63744_c0_seq1	1340	4.4035	0.3817	12.4236
comp75281_c0_seq6	3357	0.7927	0.8836	0.6331
comp74233_c0_seq2	613	1.3212	1.0846	3.0336
comp76061_c1_seq7	1051	0.6055	0.292	0.3791
comp72679_c0_seq3	5138	0.7769	0.4081	0.7152
comp47363_c0_seq1	227	0	0.6759	0
comp59212_c0_seq1	980	0	0.5219	1.5361
comp74481_c0_seq5	1515	1.4892	0.844	1.2859
comp73442_c0_seq3	1307	0.177	1.6826	2.5068
comp69904_c0_seq1	2095	3.0375	3.5642	5.5159
comp75436_c0_seq23	826	0.07	0.1238	0.0536
comp73191_c1_seq55	1207	0	3.3474	0
comp60894_c0_seq1	979	15.8955	38.9714	7.2812
comp72098_c0_seq2	763	1.5922	0.8044	0.9865
comp70765_c0_seq1	2420	3.2511	2.05	2.6529
comp71329_c0_seq6	1320	0.0877	2.9834	11.4714
comp747233_c0_seq1	222	0	0	0.3989
comp611846_c0_seq1	411	0.2815	0.1244	0.4309
comp40771_c0_seq1	391	0.2959	0.3924	0.3397
comp74400_c0_seq5	2431	0.8091	0.2735	0.6739
comp73549_c1_seq76	1863	0.0932	0	0.0713
comp67520_c0_seq1	2529	0.1601	0.2427	0.2976
comp468_c0_seq1	933	0.124	0.7126	0.5695
comp50426_c0_seq1	1011	0.2289	1.3658	2.6276
comp757144_c0_seq1	286	0	0.5365	0.1548
comp74236_c0_seq6	3217	2.2478	3.0365	5.863
comp50215_c0_seq1	1430	14.8873	5.1859	2.5389
comp75455_c0_seq7	3597	0.1769	0.7678	1.4771
comp32225_c0_seq1	1889	1.9294	0	0
comp65114_c0_seq1	1647	0.0351	2.4842	2.3388
comp74189_c1_seq7	1785	2.139	5.845	7.3668
comp68702_c0_seq2	1278	9.7775	0.08	10.0468
comp484314_c0_seq1	202	0.2864	0	0.6576
comp72969_c1_seq6	363	0	0	0.2439
comp62400_c0_seq1	1927	10.4773	6.7147	9.3743
comp73175_c0_seq8	2861	17.0659	2.3775	16.4505
comp75332_c0_seq32	1789	0.194	0.0572	0.1732
comp73811_c0_seq2	942	0.2456	0.3258	0.423
comp73307_c0_seq5	1654	0.2448	0.7112	1.4455
comp73073_c0_seq46	2668	0.1301	0.1725	0.4481
comp71501_c2_seq3	1547	0.187	1.8844	3.4058
comp74117_c0_seq2	2033	1.5935	1.132	2.7005
comp74225_c0_seq38	1068	0.0542	0	0.2902
comp63534_c0_seq1	1473	15.6702	9.6176	13.4359
comp67699_c0_seq1	792	2.3374	9.6217	14.7585
comp740443_c0_seq1	315	0	0	0.4217
comp50642_c0_seq1	728	3.417	0	0
comp56529_c0_seq2	1312	0.2205	0.4678	0.405
comp67780_c0_seq2	910	0.0636	5.1143	6.0331
comp51257_c1_seq1	438	0.1321	0.8174	0.7076
comp62097_c0_seq1	851	0	0.1803	0.8324
comp59319_c0_seq1	1917	1.9615	0.6403	1.0855
comp38096_c0_seq2	2119	3.2761	0	0
comp53590_c0_seq3	449	0	0	1.1833
comp72479_c0_seq18	3489	0.2155	0.0586	0.6472
comp71305_c0_seq66	1366	0.0847	0.936	2.2689
comp75651_c0_seq7	1204	0.0961	0.1699	0.3677
comp70213_c0_seq1	1525	1.4415	142.967	25.3459
comp75189_c0_seq3	6717	2.3943	1.7893	2.9332
comp63369_c0_seq4	884	8.3765	5.4383	6.1605
comp71739_c0_seq2	898	0	29.1597	1.7257
comp69831_c0_seq8	929	1.6813	0.3303	0.286
comp21387_c0_seq1	497	0	0	1.1581
comp72281_c0_seq3	625	0	0.5728	0.2834
comp58781_c0_seq1	1485	18.5822	5.8204	25.0745
comp74468_c0_seq1	2062	0.7855	2.3067	7.1717
comp76025_c0_seq2	3437	1.6495	0.9821	0.4122
comp73796_c0_seq8	2819	1.7238	3.4289	6.8321
comp75746_c0_seq11	2061	1.0105	0.7941	2.0408
comp54387_c0_seq2	1393	0.2907	0.2937	0.445
comp72565_c0_seq17	1038	0.1672	0.2956	0.3839
comp68685_c0_seq27	1223	0.0473	1.1291	0.6154
comp70350_c0_seq2	2829	0.5317	0.3435	1.8937
comp54940_c0_seq1	545	0.2123	4.2228	2.1122
comp74215_c0_seq14	1248	0.0464	0.8196	0.4612
comp73447_c0_seq11	1054	0.0549	0.1456	0.252
comp75189_c0_seq16	4523	3.6708	2.4198	3.8568
comp74015_c0_seq16	1466	0.5525	0.4884	0.9966
comp73655_c0_seq3	615	0.8466	1.4969	2.2318
comp548494_c0_seq1	814	0	0.6911	0.3807
comp72404_c0_seq4	2620	0.9274	0.7027	1.4533
comp73191_c1_seq9	1660	0.0348	0.2157	0.0267
comp74225_c0_seq60	3325	0.6089	0.5999	0.9055
comp63980_c1_seq2	1045	1.8822	2.1045	4.9995
comp74422_c0_seq1	938	0	0.8179	0.0472
comp69970_c0_seq1	1375	2.5664	1.1902	0.9982
comp66909_c0_seq1	2136	7.4479	9.5056	22.8425
comp72593_c0_seq1	1952	0.2667	20.253	5.1035
comp75295_c0_seq46	9375	0.6849	1.2602	1.8607
comp73191_c1_seq25	2694	0.0859	0.3037	0.0493
comp74354_c1_seq8	1133	0.4595	0.316	0.5862
comp75407_c2_seq21	688	2.1021	3.4938	3.8612
comp67348_c0_seq1	2962	1.7968	3.0044	3.5426
comp154349_c0_seq1	473	4.2807	0	0.3744
comp47310_c0_seq1	454	0	0.2253	0.4876
comp74978_c0_seq1	574	1.0078	0.2673	1.6198
comp75295_c0_seq9	3452	1.0725	0.5334	1.9239
comp49598_c0_seq1	1169	0	0.35	2.5755
comp55056_c0_seq1	831	0.1392	1.2309	1.3853
comp74169_c0_seq14	400	1.4463	0	0.1107
comp76073_c0_seq8	1011	0.2289	0.1518	0.3066
comp68685_c0_seq33	1293	0.0447	1.0284	0.4452
comp437080_c0_seq1	353	0.6555	0.7244	0
comp68737_c0_seq6	2131	1.0859	1.512	1.2258
comp611930_c0_seq1	470	0	0	0.8478
comp56814_c1_seq3	314	0.9212	1.6288	1.128
comp58435_c0_seq1	730	0	0.9108	1.2737
comp52848_c0_seq1	285	0	0.3589	2.0196
comp74801_c0_seq6	986	0.4694	0.6743	0.9879
comp73660_c0_seq9	3719	0.3267	0.2475	0.9167
comp74760_c2_seq4	1538	17.4152	0.0665	0.0576
comp76176_c0_seq14	2325	0.423	0.242	0.7998
comp69989_c0_seq3	540	0.9642	0.3788	0
comp1226258_c0_seq1	263	0.6599	0	0
comp75175_c0_seq15	1107	3.0832	0.1386	0.08
comp421829_c0_seq1	511	0.2264	0.3003	0.6065
comp54715_c0_seq1	807	0.0717	5.9572	2.3592
comp65078_c0_seq1	2556	0.3848	0.4802	1.4031
comp68545_c0_seq5	1253	6.1867	3.2245	3.6042
comp74965_c0_seq6	510	0	0.1003	0.955
comp68821_c0_seq2	849	20.7143	8.2528	12.8811
comp74710_c0_seq12	1740	12.102	3.292	8.3207
comp30855_c0_seq1	751	2.0028	0.2043	0
comp62806_c0_seq1	1399	0.3308	0.8774	1.2026
comp75281_c0_seq15	3218	0.6831	1.1761	0.4816
comp75302_c0_seq4	2171	1.8919	0.7067	1.2848
comp58299_c0_seq1	969	0	2.2167	1.0052
comp75436_c0_seq38	938	0.185	0.0545	0.0944
comp75491_c0_seq3	3526	0.0492	6.7447	5.299
comp74784_c0_seq28	1691	0.4789	0.9981	1.8852
comp315378_c0_seq1	380	1.0657	0.5384	0.1165
comp58145_c0_seq2	1488	2.7992	0.6874	0.9819
comp72702_c0_seq4	1311	4.9863	0.156	11.7865
comp76110_c0_seq21	1384	1.5048	0.4434	0.5438
comp74030_c0_seq3	1135	0.5097	0.5407	0.6241
comp73344_c0_seq2	2670	2.535	6.3786	2.0397
comp20851_c0_seq1	348	0.1662	0	0.5089
comp76156_c0_seq7	3524	0.2298	0.0435	0.2638
comp532065_c0_seq1	664	0	0.2311	1.1336
comp76056_c0_seq57	4205	0.2476	0.5595	0.9476
comp72479_c0_seq1	3161	0.3477	0.1942	0.9945
comp65318_c0_seq1	1577	7.2267	15.6965	31.4729
comp76229_c1_seq11	816	0	0.188	0.217
comp65069_c0_seq1	2226	1.5333	2.4814	4.0974
comp65035_c0_seq2	1031	19.6948	39.0892	22.0733
comp58717_c1_seq1	917	1.8926	0.2231	1.3036
comp72454_c0_seq5	1132	0.4088	0.8584	0.3911
comp73823_c0_seq9	604	0.0958	0.0847	0.6597
comp769808_c0_seq1	248	0	0.4124	0.5356
comp50377_c0_seq1	2183	0	0.0234	1.9673
comp73493_c0_seq1	236	0	0.2167	0
comp70623_c1_seq12	631	0	0.4053	1.5437
comp63124_c0_seq1	963	3.6044	3.8238	6.7126
comp67711_c1_seq10	1764	35.812	23.4842	32.052
comp74784_c0_seq6	1908	0.3335	0.7773	1.4851
comp75154_c0_seq45	1208	0.862	0.7621	0.5498
comp54162_c0_seq1	488	0.5927	1.6768	0.4536
comp369860_c0_seq1	497	0	0	0.8909
comp421078_c0_seq1	311	0	0.9867	0.4271
comp58817_c0_seq2	947	1.1607	0.7021	0.5143
comp481204_c0_seq1	360	1.6069	0	0
comp73865_c0_seq6	2292	0.3281	0.3124	0.3477
comp60794_c0_seq3	450	0	0.9092	0.2952
comp37226_c0_seq1	1301	0.3113	0.5897	1.089
comp65732_c0_seq2	627	0.7381	0.0816	2.6834
comp54787_c0_seq1	391	0	3.6624	0.5662
comp63136_c0_seq2	420	2.2038	0	0
comp71687_c0_seq8	760	0	1.6823	0.4661
comp76117_c3_seq9	6831	0.3811	0.3669	0.7
comp58761_c0_seq1	1635	0.7076	8.9462	3.0871
comp970984_c0_seq1	457	0	0.1119	0.4844
comp75175_c0_seq48	3202	0.7949	0.1118	0.0691
comp70880_c0_seq5	1808	0.224	2.7156	1.1755
comp467666_c0_seq1	370	0.1564	0.2765	0.9573
comp75281_c0_seq3	2752	0.8408	1.5982	1.5767
comp938428_c0_seq1	259	0	0.5924	0.1709
comp68986_c1_seq5	929	2.4909	2.3122	2.2876
comp75199_c0_seq10	2585	0.1343	1.286	3.1686
comp68100_c1_seq1	1614	28.2799	6.4008	3.5936
comp72190_c1_seq1	849	0.8858	2.4698	2.2425
comp62697_c0_seq1	959	2.051	0.2666	0.1385
comp75558_c0_seq23	2152	0.457	0.6417	0.3086
comp42729_c0_seq1	1733	0.8012	0.4132	1.2263
comp52539_c0_seq1	1616	7.6608	0	0
comp70626_c0_seq3	1569	1.8804	0.0978	0.8466
comp75471_c0_seq15	2672	1.9918	1.6078	2.237
comp59285_c0_seq2	293	0.7898	4.5383	1.5111
comp73307_c0_seq11	3898	0.4155	1.1808	1.8401
comp62998_c1_seq1	978	1.7154	1.4119	1.2676
comp49051_c0_seq1	1234	0.0938	0.1243	1.3634
comp68676_c0_seq5	2049	1.4964	0.4493	2.6146
comp73823_c0_seq1	2567	0.0676	0.0598	0.1897
comp74950_c0_seq4	1952	0.4742	0.131	0.2268
comp44340_c0_seq1	662	0.3495	0.3863	0.5351
comp68311_c1_seq7	1668	2.4278	0.7359	0.6901
comp72725_c0_seq1	1590	4.4388	21.1328	3.3415
comp578911_c0_seq1	433	0.9352	0	0
comp74248_c0_seq8	2185	0.556	0.3043	1.1753
comp67227_c0_seq4	783	3.768	11.0386	7.0117
comp70721_c0_seq1	1767	0.2947	6.9754	5.7631
comp63230_c1_seq2	442	0.1309	0.4628	0.601
comp72124_c0_seq2	2124	3.2139	1.8059	2.0011
comp73349_c0_seq15	1792	0	0.7135	0.2471
comp74535_c0_seq5	1300	0	0.5114	0.6471
comp76126_c0_seq15	4211	0.4259	0.0243	0.3154
comp231955_c0_seq1	419	0.2761	0.8544	0.7397
comp74640_c0_seq2	1961	0.885	2.0343	3.6802
comp72679_c0_seq14	5106	0.6458	0.5108	0.7804
comp68685_c0_seq21	1390	0.1249	0.8095	0.9874
comp74225_c0_seq30	1124	3.4484	1.2285	1.8908
comp39049_c0_seq1	504	0	1.0147	0
comp72746_c0_seq8	3288	1.6891	0.7777	0.5521
comp69828_c0_seq5	2530	3.2012	4.5079	4.795
comp72495_c1_seq3	2916	0.5158	4.1041	1.5943
comp75786_c0_seq17	1863	2.7015	1.8942	4.4917
comp56405_c0_seq3	837	0.0691	0.4888	0.2116
comp76110_c0_seq19	1630	0.2839	0.251	0.326
comp52118_c0_seq1	2506	3.1626	0.7347	3.7102
comp1924558_c0_seq1	221	0.5235	0	0
comp74222_c0_seq5	2925	0.2769	0.1923	0.2422
comp71030_c0_seq1	3128	2.5707	5.3302	5.4778
comp59725_c0_seq1	1764	0.3607	0.9858	0.8534
comp74784_c0_seq2	1471	0.3146	1.0778	0.903
comp1223475_c0_seq1	297	0.1948	0	0.2982
comp52343_c0_seq2	871	0	0.5872	1.7283
comp730199_c0_seq1	401	0.2885	0.2551	0.3312
comp68204_c0_seq2	1435	13.5857	50.9295	19.4071
comp55126_c1_seq1	476	0	0.6447	0.7441
comp74250_c0_seq2	3275	0.5123	0.0468	1.4736
comp70087_c0_seq3	1114	0.5712	0.3673	0.5167
comp73857_c1_seq10	829	0.9072	0.3702	0.2136
comp74978_c1_seq4	5032	2.2533	13.0298	3.4755
comp935412_c0_seq1	294	0.9838	0	0
comp75175_c0_seq49	3146	1.1033	0.065	0.2674
comp72237_c1_seq4	912	3.8059	0.0561	4.2236
comp71654_c0_seq1	4045	12.0849	7.5356	16.944
comp23579_c0_seq1	597	0.2907	0.0857	0.6675
comp75628_c0_seq11	3037	0.0952	0.2694	0.4665
comp557676_c0_seq1	484	0.1195	0.317	0.6403
comp71959_c0_seq1	822	1.1964	0.4977	0.9157
comp73622_c1_seq48	3797	0	0.0673	0.1283
comp896839_c0_seq1	248	0	0	0.7141
comp72565_c0_seq15	982	0.1767	0.1042	0.2254
comp72828_c0_seq6	4012	0.894	1.109	1.0374
comp66255_c0_seq2	1094	13.9073	3.5062	4.5328
comp70372_c2_seq4	1241	5.3142	0.3297	1.4984
comp70181_c0_seq4	732	0.3952	0.4192	1.4517
comp497312_c0_seq1	673	0.5158	0.152	0.1316
comp63240_c0_seq6	252	0	0.2029	0.1757
comp73127_c0_seq1	2072	134.407	4.5664	49.1047
comp52756_c0_seq2	1325	0.2183	0.579	0.4678
comp67972_c0_seq4	790	0	0.5826	1.6813
comp75643_c0_seq7	764	2.3473	8.7694	20.7469
comp738745_c0_seq1	210	0.8264	0	0
comp74422_c0_seq10	1579	0	6.3484	0.0841
comp75295_c0_seq57	5510	0.2835	0.3063	0.9
comp69761_c0_seq2	1649	4.1747	0.7133	0.537
comp62517_c0_seq1	1146	7.7234	24.3221	6.5679
comp73579_c0_seq2	1204	0.048	1.6142	1.3238
comp76066_c0_seq28	2131	0.7058	0.264	0.3117
comp568343_c0_seq1	324	0.3571	0.1578	0.1367
comp59937_c1_seq2	1179	0.6379	0.4772	0.7511
comp75967_c0_seq26	3026	1.2235	0.6592	0.6877
comp73622_c1_seq28	4110	0	0.0747	0.1508
comp72604_c0_seq5	1480	1.2117	0.5183	6.3422
comp55219_c0_seq1	2120	9.1687	5.2591	9.7322
comp74408_c0_seq5	1605	26.3479	68.3505	42.5927
comp609860_c0_seq1	441	0.2624	0.2319	0.4016
comp73067_c0_seq14	2131	2.0089	1.392	1.9738
comp55924_c1_seq3	1537	0.1882	0.0665	0.7202
comp902019_c0_seq1	763	0.2275	0.3351	0.2901
comp68397_c0_seq12	1309	0.1326	0.7033	0.5074
comp76156_c0_seq33	3373	0.1372	0.0607	0.4069
comp68175_c0_seq3	2490	0.2788	0.3081	0.6757
comp72580_c1_seq17	1368	1.0572	0.6356	0.6797
comp26151_c0_seq1	923	0.5014	2.2718	0.6236
comp305418_c0_seq1	532	0	0.1923	1.0819
comp72565_c0_seq2	967	0.2393	0.3173	0.4121
comp1195376_c0_seq1	441	0	0	0.4016
comp281_c0_seq1	479	0.9662	0	0
comp545941_c0_seq1	381	0.1518	0.4027	0.2324
comp68397_c0_seq4	1149	0.1007	1.0683	0.8092
comp76156_c0_seq45	3438	0.1178	0.1041	0.3606
comp48041_c0_seq1	843	21.1362	64.6118	63.5507
comp69636_c0_seq22	1312	0.0441	0.039	0.2362
comp74784_c0_seq16	1676	0.3107	1.1291	1.1095
comp70264_c1_seq6	2254	2.4126	1.7925	3.6929
comp72837_c0_seq1	2326	0.3482	0.9894	2.2842
comp64749_c0_seq5	776	60.4593	1.384	1.2552
comp76156_c0_seq12	720	0.7231	0.2131	0.9224
comp70823_c0_seq9	1746	0.497	2.5777	1.8765
comp74841_c0_seq1	2296	0.6047	19.8247	9.6419
comp56342_c0_seq1	905	40.1435	7.5161	19.2757
comp74485_c0_seq19	1818	0	0.1125	0.0487
comp66479_c2_seq1	218	0.5307	6.3343	4.8744
comp66476_c0_seq5	1221	10.7551	0.1257	3.3723
comp60369_c1_seq3	1458	1.0713	4.4549	0.6681
comp74630_c1_seq5	2144	0.4587	0.1908	0.4543
comp204202_c0_seq1	883	0	2.2589	0.4011
comp63898_c0_seq1	3942	44.0113	53.3619	144.462
comp73675_c0_seq4	3289	0.0879	0.0466	0.1346
comp72404_c0_seq3	1876	1.2026	0.6543	0.5664
comp75558_c0_seq2	2166	0.4273	0.5667	0.5724
comp69457_c5_seq1	2615	0.7522	5.5739	18.5059
comp487455_c0_seq1	511	0	0.6005	0.4332
comp64720_c0_seq2	386	0	1.5899	0.5735
comp743503_c0_seq1	509	0	0	0.6089
comp70928_c1_seq2	3497	1.2407	11.3051	53.2267
comp75558_c0_seq5	2098	0.4963	0.7801	0.401
comp76152_c0_seq8	434	0	0	0.5101
comp72454_c0_seq1	712	0.1625	0.3592	0.2487
comp71655_c0_seq4	2435	1.2116	0.7561	0.9455
comp75628_c0_seq21	1618	0	0.0948	0.3284
comp10647_c0_seq1	293	0	0	0.7556
comp52577_c0_seq1	682	0	0	1.7528
comp60473_c0_seq1	1150	2.1631	1.4231	2.233
comp75558_c0_seq17	2559	0.5878	0.5396	0.4325
comp75175_c0_seq32	1764	0.4919	0	0.1004
comp53925_c0_seq1	1161	0	2.9514	0.6102
comp69836_c0_seq2	1798	4.3436	5.0347	11.0319
comp74978_c1_seq20	1375	0.6311	9.8195	1.0626
comp73476_c1_seq3	1907	20.2036	9.0916	14.1858
comp73940_c0_seq2	4412	11.1845	0.6723	2.6794
comp73218_c0_seq41	774	0	0.859	0.1144
comp74284_c1_seq2	4168	3.3866	3.6934	4.419
comp73467_c0_seq26	4430	1.4234	1.1198	2.3487
comp74015_c0_seq9	973	0	0	0.6826
comp76165_c0_seq6	1940	0.6859	0.6854	1.7573
comp70668_c0_seq1	1321	1.6203	0.3484	0.5698
comp72573_c0_seq6	873	0	2.1676	1.3693
comp58420_c0_seq1	1209	0	0.2961	0.293
comp73865_c0_seq11	2099	0.441	0.3411	0.7172
comp43932_c0_seq1	725	1.1969	0.4938	0.1221
comp74272_c1_seq12	2299	2.0634	2.2246	3.3125
comp54319_c0_seq1	2074	0.2789	1.3809	1.7078
comp49075_c0_seq1	242	0	1.268	0.183
comp76073_c0_seq11	2904	0.5379	0.2113	0.3049
comp35016_c0_seq1	280	0	0.3653	0
comp74570_c0_seq2	4801	1.5785	0.1704	0.9038
comp71231_c0_seq1	1734	2.0351	1.0323	3.8045
comp1806_c0_seq1	440	0.1315	0.5812	0.805
comp54165_c0_seq1	528	0	0.5812	1.0063
comp74613_c0_seq1	695	0.9156	0.2208	0.6371
comp54387_c0_seq1	1283	0.1804	0.1594	0.4831
comp49657_c1_seq1	398	0.7268	0.257	0.445
comp75732_c0_seq12	6788	1.9516	3.4658	3.8744
comp73307_c0_seq8	1420	0.2852	1.5487	3.3362
comp59496_c0_seq3	738	0.8623	0.1386	0.48
comp72969_c1_seq8	405	0	0	0
comp1168927_c0_seq1	535	0.1081	0.0956	0.4138
comp941370_c0_seq1	368	0.1572	0.139	0.2406
comp73085_c0_seq3	209	0	0.4894	0.2118
comp75934_c0_seq2	506	0.9146	0	0
comp30798_c0_seq1	897	0.258	0	2.0237
comp71719_c0_seq3	238	2.1876	0	0
comp75356_c0_seq10	2730	0.339	0.3372	0.8271
comp921848_c0_seq1	248	0	0	0
comp62018_c0_seq1	1009	0.6307	0.1014	1.5358
comp72916_c0_seq4	3567	0.519	0.4158	0.7075
comp59346_c0_seq1	260	0.2225	1.1802	2.5544
comp60503_c1_seq1	1209	0.5263	0.4653	0.4028
comp76056_c0_seq68	1309	0.1768	0.1954	0.3044
comp67570_c0_seq2	1515	2.2911	5.7051	5.3189
comp74579_c1_seq12	3143	1.1596	0.6346	2.0426
comp56018_c0_seq1	499	21.5634	1.2299	1.4197
comp55659_c0_seq2	568	0	2.5212	0
comp74053_c0_seq5	938	0.0617	0.109	0.3776
comp55227_c0_seq1	626	28.3706	3.9215	5.7289
comp9093_c0_seq1	201	0	0	0.4406
comp58044_c0_seq2	374	1.2374	0	1.8941
comp50689_c0_seq2	298	0.5824	0.3432	0.2972
comp67881_c0_seq1	631	0.0917	1.9452	1.6138
comp75379_c0_seq2	4125	0.9256	1.8474	3.1342
comp75487_c0_seq7	3157	7.6229	1.1016	2.6086
comp72580_c1_seq7	563	0.3083	0.0908	1.1796
comp68424_c0_seq2	1664	0.3129	3.9956	3.8847
comp73675_c0_seq13	3678	0.1258	0.0278	0.0843
comp73753_c0_seq3	3535	0.5073	0.2749	0.4759
comp57268_c0_seq1	1028	0	1.4925	0.646
comp63673_c0_seq2	1089	70.4401	25.2664	78.4273
comp75264_c0_seq5	1330	0	0.3076	0.0666
comp75611_c0_seq1	1145	0	1.9207	0.8894
comp45738_c0_seq3	482	1.6803	0	0.5511
comp72479_c0_seq6	3758	1.4008	5.9064	5.0308
comp74714_c1_seq2	1498	0.0386	1.2632	1.7143
comp729207_c0_seq1	541	0	0.1891	0.4092
comp73019_c0_seq1	583	0.0992	0.965	1.8227
comp73467_c0_seq14	2564	1.5794	1.3564	3.0219
comp71408_c0_seq3	1252	0.3696	0	1.0255
comp75780_c1_seq16	1030	4.5494	0.2483	0.3439
comp73622_c0_seq1	692	1.5884	5.9864	7.102
comp70989_c0_seq2	997	0.4062	1.4363	1.2879
comp74950_c0_seq12	1318	0.0439	0.1552	0.2352
comp69590_c0_seq1	1186	0.7804	1.3368	1.3439
comp73660_c0_seq11	3577	0.097	0.3717	0.8046
comp71516_c1_seq1	660	5.785	17.2803	59.3693
comp870239_c0_seq1	503	0	0	0.7042
comp72383_c0_seq3	1337	0.1731	0.153	0.2649
comp744324_c0_seq1	294	0	0.174	0.6024
comp70261_c0_seq6	1220	3.0822	0	0.2903
comp74215_c0_seq7	1180	0.6864	0.4768	0.4127
comp75199_c0_seq5	4229	0.4104	2.2736	4.0203
comp480073_c0_seq1	617	0.0938	0.0829	0.7176
comp74978_c1_seq23	5021	2.385	13.4556	7.9451
comp45239_c0_seq1	587	1.3797	0	0.1509
comp46622_c0_seq1	634	0.2737	0.4033	0.838
comp75009_c2_seq84	1138	12.5054	5.7525	6.225
comp71859_c0_seq6	1170	1.2361	1.1802	1.0217
comp58717_c0_seq1	852	0.8827	0.06	0.5197
comp71369_c0_seq1	3367	2.938	11.3314	17.6076
comp74481_c0_seq33	1520	3.6156	1.716	3.9615
comp73660_c0_seq3	3567	0.3406	0.3728	0.6827
comp75780_c1_seq47	2510	2.3048	0.4075	0.3704
comp65558_c0_seq1	1375	39.4643	126.836	212.103
comp435101_c0_seq1	593	0.0976	0.345	0.5973
comp75087_c0_seq4	3679	2.6417	2.4467	2.8883
comp454293_c0_seq1	307	1.5075	0	0
comp900339_c0_seq1	205	0.5644	0.2495	0
comp73549_c1_seq18	1345	0.172	0	0
comp4223_c0_seq1	513	0	0.2991	0.6905
comp1679507_c0_seq1	299	0	0.5131	0
comp1074_c0_seq1	756	0	0.2706	0.8199
comp767529_c0_seq1	386	0	0	0.5735
comp57759_c0_seq1	422	2.8788	0.3636	1.9934
comp332666_c0_seq1	280	0	1.6439	0
comp63230_c1_seq1	848	0.614	2.1109	1.6186
comp74844_c0_seq39	962	6.0737	1.1164	1.2887
comp75175_c0_seq52	1650	0.1753	0.031	0.161
comp62868_c0_seq1	1614	10.6094	18.0618	15.17
comp75983_c0_seq3	1610	0.3952	0.54	0.4125
comp75295_c0_seq50	9246	0.6757	1.1671	1.6808
comp73507_c0_seq7	513	2.932	1.7945	1.9851
comp50398_c0_seq1	995	0.1163	0.6168	1.1569
comp76046_c0_seq17	1721	1.3446	0.9807	1.6465
comp75541_c0_seq20	1196	0.1451	0.0855	0.2591
comp71691_c0_seq1	965	0.2997	0.424	1.8353
comp73929_c0_seq21	1055	0	0.097	0.2518
comp72210_c0_seq2	1689	11.1316	3.028	4.3515
comp73464_c0_seq10	1651	0.3854	0.6195	0.6704
comp73622_c1_seq12	3711	0.0779	0.1516	0.167
comp75786_c0_seq7	1237	5.5652	2.274	1.9686
comp57722_c1_seq1	505	8.7062	0.6076	4.9097
comp43589_c0_seq1	1543	0.2624	0.0663	0.3156
comp71703_c0_seq2	3070	4.2964	41.781	35.8241
comp72389_c0_seq1	3129	7.2474	5.0016	6.2968
comp75455_c0_seq5	4907	2.4522	2.9913	3.0407
comp2395512_c0_seq1	225	0	0	0
comp72969_c1_seq16	602	0	0	0.2942
comp63453_c0_seq1	1662	7.6925	19.6019	77.149
comp67814_c1_seq1	412	5.1953	58.219	75.0103
comp67855_c0_seq6	1717	5.5256	1.5489	2.5786
comp74757_c0_seq23	4349	0.133	0.3763	1.1809
comp75698_c0_seq2	472	0.2451	0	1.3133
comp73493_c0_seq3	633	0.5483	2.9086	5.7355
comp811807_c0_seq1	358	0	0.8572	0
comp75538_c0_seq13	2327	0.4723	0.5495	0.2664
comp63345_c0_seq2	1255	14.5662	24.6955	15.5229
comp315574_c0_seq1	481	1.9243	0	0
comp68344_c1_seq1	469	0	1.6357	3.0209
comp75099_c0_seq7	407	0.7107	1.5079	3.6987
comp73710_c0_seq2	2499	0.5093	0.3888	0.3012
comp75332_c0_seq22	720	0.0803	0.071	0
comp75154_c0_seq31	2232	0.7516	0.3895	0.4761
comp75470_c0_seq30	593	4.7802	1.3799	0.2987
comp69585_c1_seq2	1157	5.6	0.7957	6.8116
comp74630_c1_seq6	2364	0.2692	0.3029	0.5619
comp581882_c0_seq1	234	0	0	0.7568
comp75805_c0_seq7	3213	0.5762	0.7163	1.5296
comp71499_c0_seq1	1591	34.1792	2.7645	24.1553
comp72215_c0_seq3	3473	3.6812	0.1767	9.0132
comp72986_c0_seq1	1566	1.8471	4.8661	4.8064
comp389159_c0_seq1	514	0	0.4975	0.3446
comp914668_c0_seq1	441	0	0.3479	0.2008
comp74899_c1_seq22	4328	0.0802	0.0236	0.2148
comp74225_c0_seq91	2614	0.0664	0.2348	0.4573
comp73799_c0_seq1	950	0	0	1.8642
comp66428_c0_seq1	686	10.1196	13.0468	12.6501
comp75317_c1_seq1	758	2.9765	2.5639	2.278
comp732496_c0_seq1	411	0.2815	0	0.4309
comp64211_c0_seq1	1389	0	2.467	0.3188
comp73085_c0_seq2	609	0	0	1.3813
comp74037_c1_seq67	1002	0.4619	0.1021	0.1767
comp74771_c0_seq2	2142	0.6752	1.8624	5.9323
comp51910_c0_seq1	268	1.2952	0.3817	0.1652
comp75759_c0_seq4	1724	0.5369	1.0976	1.3611
comp74150_c0_seq17	3395	0.1363	0.226	0.1043
comp1740492_c0_seq1	214	0	0	0.4138
comp56443_c0_seq1	451	0.1283	0.2268	0.3927
comp75236_c0_seq1	223	0	0.4587	0.1985
comp70072_c0_seq2	2420	0.3347	0.634	0.7501
comp75154_c0_seq21	648	0.2678	0.0789	0.2733
comp70264_c1_seq3	1987	14.4407	9.1631	8.6902
comp52533_c0_seq1	657	1.4969	0	0
comp72969_c1_seq40	990	0	0	0.1342
comp263846_c0_seq1	556	1.9769	0	0
comp73259_c0_seq4	4594	2.2918	3.2841	4.9923
comp69848_c1_seq7	717	0.8068	0.9986	0.6175
comp75505_c0_seq4	703	4.6905	2.2553	1.0707
comp1602070_c0_seq1	252	0	0.4059	0.1757
comp75842_c1_seq3	2831	0.2452	0.3252	0.5005
comp69289_c0_seq5	225	0	0.2273	0.1968
comp75436_c0_seq25	1099	0	0.4188	0.2014
comp70037_c0_seq1	2797	3.6402	3.3279	6.2527
comp75175_c0_seq43	4926	1.4445	0.2388	0.737
comp62569_c0_seq1	753	0.1537	3.1243	2.9399
comp73307_c0_seq3	2878	0.402	1.084	1.6923
comp75322_c0_seq24	1403	0	0.1094	0.6312
comp68344_c2_seq1	211	0	0	0.6295
comp74784_c0_seq8	1896	0.3051	0.7823	1.5879
comp74200_c0_seq3	2160	2.7586	0.2368	4.1816
comp71281_c0_seq4	1742	3.3541	0.9688	3.5075
comp67562_c0_seq1	2134	36.0004	22.9594	40.8313
comp72172_c0_seq8	4608	0.7533	2.0866	6.0052
comp65374_c0_seq1	1891	10.5849	17.5526	16.6004
comp289314_c0_seq1	719	0.2414	0.5691	1.1084
comp1022770_c0_seq1	290	0	0	0.458
comp72531_c0_seq1	2172	0.8257	1.766	2.2423
comp75157_c0_seq13	638	1.0881	0	0
comp55491_c0_seq1	1285	0.2251	0.4776	0.5168
comp65408_c0_seq2	1079	2.6807	19.9075	2.3389
comp74978_c1_seq25	1385	0.4595	5.1328	0.5754
comp73011_c1_seq2	1672	6.1933	1.1929	1.4564
comp71166_c0_seq10	4097	13.287	3.1832	7.5756
comp70383_c0_seq1	1479	2.6989	0.5187	3.0235
comp74757_c0_seq15	4423	0.4578	0.7053	1.912
comp54390_c1_seq1	587	11.5306	0.0871	0.3771
comp49060_c0_seq1	986	3.4616	0	0
comp1366045_c0_seq1	358	0.1616	0	0.2473
comp75491_c0_seq4	3824	0.7564	1.8323	2.0378
comp68585_c1_seq1	2456	0.2355	0.354	0.5228
comp53513_c0_seq2	1490	0.1553	0.2403	0.416
comp75215_c1_seq30	4329	3.7818	0.2245	0.2557
comp356723_c0_seq1	215	0	0	0.2059
comp74450_c1_seq1	1926	2.8234	0.6107	0.5977
comp63114_c1_seq1	211	0	0	1.259
comp21500_c0_seq1	575	0.7043	0	0.231
comp72110_c0_seq4	3618	9.0341	15.5777	25.6744
comp72515_c0_seq2	1580	6.5905	5.082	3.755
comp24070_c0_seq1	457	0	0.2238	0.7751
comp56103_c0_seq1	1018	0.5114	0.2512	0.6089
comp70834_c0_seq2	2650	7.5751	2.258	11.4782
comp73856_c0_seq3	3316	6.5073	14.0506	24.1005
comp71714_c0_seq5	1896	0.122	0.2428	0.5838
comp47495_c0_seq1	1221	3.2218	0	0
comp72444_c0_seq3	1629	0.7813	0.5023	3.1256
comp63105_c0_seq1	1918	55.5277	4.453	14.7969
comp73710_c0_seq15	2056	0.7597	0.199	0.4092
comp73447_c0_seq30	1596	0.0362	0.0961	0.0832
comp73248_c0_seq2	3864	16.4837	3.1501	8.0095
comp68430_c1_seq4	1290	1.166	0.1586	1.4758
comp76209_c0_seq3	923	0.0627	3.2692	29.9327
comp72969_c1_seq13	3453	1.1057	1.1257	2.2952
comp53593_c0_seq1	523	0	0.3912	3.1323
comp1705632_c0_seq1	383	0	0	0.2312
comp1620174_c0_seq1	300	0	0.341	0
comp76056_c0_seq4	2945	0.2161	0.191	0.3308
comp45847_c0_seq1	1099	1.7371	0.5584	0.6849
comp566835_c0_seq1	295	0.1961	0.1734	0
comp74225_c0_seq43	1499	3.126	1.0236	1.595
comp75541_c0_seq5	674	0.2575	0.0759	0.1971
comp73933_c0_seq1	1707	1.1523	6.921	6.4585
comp74225_c0_seq110	1027	0	0.7968	1.0347
comp71655_c0_seq2	2388	1.72	0.7496	1.0568
comp70903_c0_seq17	3238	3.6804	1.4215	2.0921
comp75714_c0_seq9	4618	2.1171	1.1186	1.6587
comp71643_c1_seq13	1419	1.7938	0.7208	1.3417
comp72679_c0_seq23	4875	0.7595	0.4406	0.6539
comp75763_c0_seq5	2013	12.961	1.0925	16.3641
comp75786_c0_seq4	1462	13.5722	1.889	1.6656
comp76165_c0_seq12	1761	0.2628	0.9294	1.4834
comp75780_c1_seq14	1338	2.9833	0.2293	0.2316
comp75967_c0_seq35	2612	0.4208	0.2937	0.4068
comp74560_c1_seq1	2659	8.6155	14.8295	27.9406
comp72688_c0_seq1	593	1.5609	0.345	0.8213
comp68397_c0_seq2	1234	0.4688	0.9532	0.7535
comp71516_c1_seq3	746	11.0892	25.8459	71.5766
comp73497_c1_seq3	2307	31.0189	25.0286	54.8117
comp73710_c0_seq30	2172	0.7724	0.4238	0.3262
comp42172_c1_seq1	815	4.6138	0.1255	0.1087
comp73215_c0_seq1	2259	10.3459	8.3994	7.291
comp74169_c0_seq9	302	0	0	0
comp73857_c1_seq22	1338	0.4756	0.1911	0.1985
comp73153_c0_seq9	1384	0.2926	0.5173	0.3839
comp72580_c1_seq8	1352	1.2409	0.6809	0.655
comp75486_c0_seq5	274	0	0.9333	0.1616
comp68257_c0_seq2	953	0	0	0.2788
comp73363_c0_seq2	946	36.5079	62.4425	73.6676
comp62303_c0_seq3	1183	2.494	6.8739	12.3881
comp73467_c0_seq13	2839	1.7117	1.9276	3.6805
comp73710_c0_seq23	1936	0.7172	0.317	0.343
comp74613_c0_seq15	217	0.5332	0.4714	0
comp69111_c0_seq2	1440	8.7177	12.2886	33.9445
comp73768_c1_seq2	2185	0.556	0.4447	1.2766
comp73145_c1_seq1	248	0	0	0.7141
comp73929_c0_seq18	1049	0	0.3413	0.2955
comp76229_c1_seq19	845	0	0.1816	0.1048
comp56552_c0_seq2	1788	2.556	6.3214	7.6269
comp670215_c0_seq1	251	0.461	0.2038	0.3528
comp48224_c0_seq2	334	0	0.1531	0.2651
comp1609582_c0_seq1	297	0.5843	0	0
comp73316_c0_seq1	1298	4.0112	0.3546	0.4434
comp72816_c0_seq2	1712	1.6895	0.4481	1.1379
comp74189_c1_seq5	2414	2.3245	2.3728	7.5199
comp74089_c0_seq2	2847	1.1176	1.3832	1.7107
comp73622_c1_seq16	4090	0.1132	0.075	0.0758
comp56691_c0_seq2	920	0.1886	0.7783	1.4438
comp73191_c1_seq41	2546	0.0682	0.221	0.0348
comp76056_c0_seq27	4635	0.5741	0.5076	1.0794
comp74272_c1_seq2	205	0.2822	0.2495	0.216
comp72580_c1_seq1	866	0.1336	0.1772	0.3579
comp75047_c0_seq6	1549	2.9877	1.0235	0.4859
comp70895_c0_seq1	1150	0.2515	1.4676	1.6555
comp74640_c0_seq3	1973	0.821	2.307	4.6003
comp72773_c0_seq3	2227	0.026	0.5512	0.2386
comp73532_c0_seq4	761	0.076	0.0672	0.1164
comp73762_c0_seq8	2593	0.2677	0.5523	1.5709
comp328324_c0_seq1	540	0	1.4206	0
comp361936_c0_seq1	346	0.3344	0.2956	0.5119
comp76061_c1_seq11	900	0.7713	0.1705	0.8855
comp75558_c0_seq74	2648	0.4588	0.4635	0.301
comp60917_c0_seq1	962	9.321	27.9109	5.1547
comp73840_c0_seq1	2178	12.6431	11.4591	14.8398
comp58848_c0_seq3	1991	9.4431	17.5444	10.1182
comp76100_c0_seq5	2658	1.6541	0.8851	1.0494
comp1771_c0_seq2	793	0.1459	0.5159	0.5583
comp67711_c1_seq12	2396	20.5469	31.527	53.9214
comp8407_c0_seq1	414	0	0	0.9625
comp72454_c0_seq14	326	0.5324	0.7844	0.1358
comp64499_c1_seq1	973	1.308	5.4665	9.3283
comp61140_c0_seq1	2414	23.2215	34.936	31.51
comp67780_c0_seq1	919	0.5665	2.8382	3.5652
comp48645_c0_seq1	1425	2.8824	0	0
comp73633_c0_seq1	800	0.5062	2.685	10.128
comp72851_c1_seq7	1073	0.8087	0.286	0.4539
comp73622_c1_seq45	3436	0.0168	0.0149	0.1675
comp74245_c0_seq2	2999	1.8904	9.1918	10.733
comp73857_c1_seq4	1483	0.3511	0.1724	0.2388
comp36580_c0_seq1	900	0.5785	0.3978	0.9347
comp64118_c0_seq5	1958	2.0682	1.9851	2.3065
comp283858_c0_seq1	1445	2.1619	0	0
comp56404_c0_seq1	1095	0.2113	7.0994	2.9113
comp74253_c1_seq1	3623	8.4947	17.2501	7.7235
comp69185_c0_seq2	2063	0.5889	0.9173	0.8155
comp73549_c1_seq85	2411	0.2159	0.1273	0
comp1869_c0_seq1	676	1.5404	0	0
comp39059_c0_seq1	472	0	0	0.469
comp74150_c0_seq11	3187	0.0726	0.0481	0.1806
comp895841_c0_seq1	372	0	0	0.238
comp72876_c0_seq17	1447	3.1983	2.7569	2.5396
comp69399_c0_seq2	1892	4.6782	2.8383	5.8737
comp73447_c0_seq32	313	0	0.1634	0.2829
comp68786_c1_seq1	326	0.1775	0	0.5433
comp75918_c0_seq16	4063	0.0712	0.3525	0.2724
comp75868_c0_seq9	3490	0.5967	0.337	0.3552
comp75540_c2_seq8	635	0	1.1276	0.5578
comp891473_c0_seq1	219	0	0	0.6065
comp1384165_c0_seq1	328	0.3527	0	0.27
comp72204_c0_seq6	2328	0.2236	0.681	0.97
comp40682_c0_seq1	546	0	0.562	0.7298
comp71839_c0_seq4	817	4.6025	16.8391	30.1853
comp59865_c0_seq2	891	0.909	3.3866	2.3852
comp39716_c0_seq1	1691	0.1711	0.4537	0.6284
comp71339_c0_seq2	1953	2.1031	7.4371	10.9498
comp75628_c0_seq23	1692	0.1368	0.3627	0.7327
comp24794_c0_seq1	743	4.5159	0.1377	0
comp62593_c2_seq1	538	15.8066	9.0309	7.1598
comp71305_c0_seq6	1776	0.4886	0.3456	0.2992
comp59326_c0_seq1	1910	0.3332	0.0268	1.7386
comp69308_c0_seq1	1944	9.9095	0.4735	1.8676
comp75157_c0_seq6	472	0.3677	0	0.0938
comp53590_c0_seq1	677	0.0855	0.3022	0.654
comp75628_c0_seq12	2503	0.0231	0.1839	0.4599
comp75295_c0_seq39	5071	0.9925	0.2219	1.4668
comp75332_c0_seq34	1808	0.032	0.1131	0.098
comp62931_c0_seq2	526	0.11	0	0.1683
comp39017_c0_seq2	635	0	0.2416	0.5578
comp73768_c1_seq4	2323	0.2988	0.7706	0.8958
comp75375_c0_seq10	1160	1.0972	1.4549	1.9084
comp6784_c0_seq1	794	0	0.6441	0.7249
comp75835_c1_seq3	1571	0.9206	0.3255	0.9582
comp781183_c0_seq1	359	0	0.1425	0.6166
comp603094_c0_seq1	218	0	0.4692	0.4062
comp72851_c1_seq28	1147	0.5548	0.1784	0.193
comp72851_c1_seq13	959	0.5429	0.48	0.277
comp70372_c2_seq2	1536	0.113	3.6959	3.1708
comp73300_c0_seq1	1684	3.4353	6.1955	6.8359
comp64296_c0_seq2	2388	1.8169	0.1713	0.89
comp60513_c1_seq1	334	0.1732	0.9187	0.9279
comp72395_c0_seq1	3042	10.6116	12.0713	46.4295
comp75436_c0_seq42	430	0	0.1189	0.2059
comp70372_c2_seq6	883	0.131	9.7306	4.0615
comp75740_c0_seq13	1948	0.0891	0.0525	0.2955
comp71166_c0_seq12	2185	4.5804	3.4642	7.1327
[truncated: 6,026 more rows]

## Sheet: TF family
TF family	Number of related Unigenes
LFY	1
HRT-like	2
P2	2
S1Fa-like	2
STAT	3
RAV	5
BBR-BPC	6
VOZ	7
NF-X1	8
GeBP	10
Whirly	10
Nin-like	11
EIL	12
YABBY	12
CPP	13
LSD	17
SRS	18
ZF-HD	20
DBB	23
NF-YC	24
HB-PHD	26
GRF	31
E2F/DP	35
WOX	37
HSF	49
SBP	50
GATA	51
TCP	55
CO-like	61
LBD	61
HB-other	65
M-type	66
Dof	73
BES1	75
NF-YA	84
G2-like	92
TALE	103
Trihelix	106
ARR-B	122
CAMTA	123
NF-YB	152
B3	165
MIKC	169
HD-ZIP	190
NAC	212
AP2	216
ERF	237
ARF	271
bZIP	300
GRAS	306
C2H2	332
MYB_related	387
FAR1	392
MYB	394
WRKY	560
C3H	789
bHLH	1382

## Sheet: Tissue distribution
leaf_specific(734)	TF family	root_specific(425)	TF family	stem_specific(839)	TF family	leaf&root(165)	TF family	leaf&stem(490)	TF family	root&stem(1030)	TF family	three tissues(2676)	TF family
comp197_c0_seq1	NF-YB	comp594_c0_seq1	Dof	comp322_c0_seq1	C3H	comp12050_c0_seq1	MIKC	comp4948_c0_seq1	C3H	comp468_c0_seq1	C3H	comp23712_c0_seq1	bHLH
comp281_c0_seq1	CAMTA	comp628_c0_seq1	bHLH	comp522_c0_seq1	C3H	comp18115_c0_seq1	bHLH	comp21070_c0_seq1	C3H	comp576_c0_seq1	C3H	comp26151_c0_seq1	Dof
comp357_c1_seq1	MYB	comp1698_c0_seq1	SBP	comp592_c0_seq1	bHLH	comp19158_c0_seq1	C2H2	comp23663_c0_seq1	bHLH	comp1372_c0_seq1	C2H2	comp26273_c0_seq1	bHLH
comp759_c0_seq1	NF-X1	comp1771_c0_seq1	bZIP	comp727_c0_seq1	MYB	comp30580_c0_seq1	FAR1	comp24518_c0_seq1	HD-ZIP	comp1760_c0_seq1	bHLH	comp26781_c0_seq1	NAC
comp1025_c0_seq1	bHLH	comp1796_c0_seq2	NF-YB	comp869_c0_seq1	GRAS	comp37121_c0_seq1	C2H2	comp25889_c0_seq2	GRAS	comp1771_c0_seq2	bZIP	comp27154_c0_seq1	G2-like
comp1363_c0_seq1	bHLH	comp2068_c0_seq1	bHLH	comp1074_c0_seq1	GRAS	comp39361_c0_seq1	AP2	comp26618_c0_seq1	NF-YB	comp1796_c0_seq1	NF-YB	comp28090_c0_seq1	bZIP
comp1394_c0_seq1	C3H	comp2611_c0_seq1	MYB	comp1074_c1_seq1	GRAS	comp42184_c0_seq1	SBP	comp27142_c0_seq1	C3H	comp1806_c0_seq1	MYB	comp28673_c0_seq1	C3H
comp1411_c0_seq1	CAMTA	comp4120_c0_seq1	NAC	comp1321_c0_seq1	MYB	comp42490_c1_seq1	ERF	comp27762_c0_seq1	GATA	comp3068_c0_seq1	bHLH	comp28935_c0_seq1	E2F/DP
comp1467_c0_seq1	C3H	comp5118_c0_seq1	C3H	comp1453_c0_seq1	WRKY	comp43552_c0_seq1	C3H	comp30004_c0_seq1	bHLH	comp4563_c0_seq1	bHLH	comp29884_c0_seq1	bHLH
comp1869_c0_seq1	HD-ZIP	comp6651_c0_seq1	bHLH	comp1453_c0_seq2	WRKY	comp44494_c0_seq1	ERF	comp36212_c0_seq1	B3	comp6784_c0_seq1	bHLH	comp32349_c0_seq1	AP2
comp2282_c0_seq1	C3H	comp7316_c0_seq1	M-type	comp1711_c0_seq1	C3H	comp46296_c0_seq1	MIKC	comp36580_c0_seq1	bHLH	comp15881_c0_seq1	bHLH	comp34715_c0_seq1	NAC
comp2797_c0_seq1	bZIP	comp8325_c0_seq1	GATA	comp1806_c1_seq1	MYB	comp48091_c0_seq1	WRKY	comp39712_c0_seq1	bHLH	comp18068_c0_seq1	C3H	comp35669_c0_seq1	Dof
comp3054_c0_seq1	bHLH	comp8953_c0_seq1	GRAS	comp2090_c0_seq1	MYB_related	comp49062_c0_seq1	C3H	comp40381_c0_seq2	C2H2	comp18302_c0_seq1	C3H	comp37066_c0_seq1	WRKY
comp3473_c0_seq1	MYB_related	comp11359_c0_seq1	NAC	comp2336_c0_seq1	bZIP	comp49373_c0_seq1	C2H2	comp42111_c0_seq1	MYB_related	comp21415_c0_seq1	NF-YB	comp37769_c0_seq1	ERF
comp3776_c0_seq1	C2H2	comp12490_c0_seq1	GRAS	comp2640_c0_seq1	FAR1	comp49544_c0_seq1	bHLH	comp42308_c0_seq1	MIKC	comp24808_c0_seq1	WRKY	comp37769_c0_seq2	ERF
comp6354_c0_seq1	C2H2	comp12720_c0_seq1	WRKY	comp2834_c0_seq1	bHLH	comp50282_c0_seq1	CPP	comp42689_c0_seq1	GATA	comp24808_c0_seq2	WRKY	comp37839_c0_seq1	bHLH
comp7763_c0_seq1	C2H2	comp13321_c0_seq1	bHLH	comp2869_c0_seq1	GRF	comp51546_c0_seq1	C2H2	comp42729_c0_seq1	bHLH	comp25666_c0_seq1	C3H	comp38258_c0_seq1	bHLH
comp8069_c0_seq1	C2H2	comp14109_c0_seq1	LBD	comp2926_c0_seq1	GRAS	comp52473_c2_seq1	bHLH	comp43661_c0_seq2	YABBY	comp26302_c0_seq1	LBD	comp38331_c0_seq1	MYB
comp8882_c0_seq1	FAR1	comp16483_c0_seq1	C2H2	comp3253_c0_seq1	GRAS	comp53003_c0_seq1	bHLH	comp44278_c0_seq1	NAC	comp26312_c0_seq1	GRAS	comp38343_c0_seq1	NAC
comp8890_c0_seq2	GRAS	comp18006_c0_seq1	MYB	comp3789_c0_seq1	GRAS	comp53216_c0_seq2	C2H2	comp45738_c0_seq3	WRKY	comp26504_c0_seq1	C3H	comp38695_c0_seq1	MYB_related
comp9012_c0_seq1	bZIP	comp18048_c0_seq1	C3H	comp3804_c0_seq1	C3H	comp54162_c0_seq1	MYB	comp45849_c1_seq1	NAC	comp27324_c0_seq1	Dof	comp39071_c0_seq1	bHLH
comp9959_c0_seq1	G2-like	comp18559_c0_seq1	HD-ZIP	comp4223_c0_seq1	ERF	comp55074_c0_seq1	NAC	comp45849_c1_seq2	NAC	comp28506_c0_seq2	MYB	comp39237_c0_seq1	bHLH
comp10109_c0_seq1	C2H2	comp18648_c0_seq1	MYB_related	comp5417_c0_seq1	bHLH	comp55501_c0_seq1	FAR1	comp47360_c0_seq1	bHLH	comp29642_c0_seq1	ARF	comp40186_c0_seq1	FAR1
comp11841_c0_seq1	NF-YB	comp19015_c0_seq1	CO-like	comp5466_c0_seq1	bHLH	comp55503_c0_seq1	HSF	comp47707_c0_seq1	SBP	comp29955_c0_seq1	ERF	comp40211_c0_seq1	CAMTA
comp16657_c0_seq1	HB-other	comp19409_c0_seq1	ERF	comp6371_c0_seq1	bHLH	comp55503_c1_seq1	HSF	comp47747_c0_seq3	WRKY	comp30007_c0_seq1	C3H	comp40339_c0_seq1	C3H
comp17415_c0_seq1	WRKY	comp19913_c0_seq1	P2	comp7277_c0_seq1	bHLH	comp55686_c0_seq2	bHLH	comp47939_c0_seq1	GRAS	comp30310_c0_seq1	MYB_related	comp40454_c0_seq1	bHLH
comp17767_c0_seq1	M-type	comp20134_c0_seq1	bHLH	comp7338_c0_seq1	NF-YB	comp56358_c0_seq1	bHLH	comp47944_c0_seq1	DBB	comp30712_c0_seq1	NAC	comp40656_c0_seq1	bZIP
comp17767_c0_seq2	M-type	comp24378_c0_seq1	bHLH	comp8353_c0_seq1	bHLH	comp56529_c0_seq3	bHLH	comp48377_c0_seq1	MYB	comp31070_c0_seq1	CPP	comp40681_c1_seq1	MYB_related
comp18029_c0_seq1	ERF	comp30884_c0_seq1	MIKC	comp8407_c0_seq1	ERF	comp56651_c0_seq1	bHLH	comp48698_c0_seq1	C2H2	comp31151_c0_seq1	bHLH	comp41593_c0_seq1	MYB
comp19671_c0_seq1	CO-like	comp31087_c0_seq1	LBD	comp8791_c0_seq1	ARF	comp56814_c1_seq1	bHLH	comp49328_c0_seq2	GRAS	comp31441_c0_seq1	bHLH	comp41744_c0_seq2	NF-YB
comp21342_c0_seq1	C3H	comp32847_c0_seq1	NAC	comp9302_c0_seq1	CO-like	comp57015_c0_seq1	MYB	comp49428_c0_seq1	LBD	comp31603_c0_seq1	MYB_related	comp42319_c0_seq1	bHLH
comp21500_c0_seq1	GRAS	comp32932_c0_seq1	MYB	comp10647_c0_seq1	CO-like	comp57090_c0_seq2	WRKY	comp50169_c0_seq1	MYB	comp31873_c0_seq1	MYB	comp42753_c0_seq1	C3H
comp22338_c0_seq1	C3H	comp34178_c0_seq1	C3H	comp14082_c0_seq1	bHLH	comp58065_c0_seq1	WRKY	comp50452_c0_seq2	C3H	comp31984_c0_seq1	MYB	comp43154_c0_seq2	HD-ZIP
comp23294_c0_seq1	C2H2	comp34336_c0_seq1	ERF	comp14750_c0_seq1	bHLH	comp58608_c1_seq1	C2H2	comp50635_c3_seq2	C2H2	comp31999_c0_seq1	AP2	comp43194_c0_seq1	bHLH
comp23358_c0_seq1	WRKY	comp34716_c0_seq1	C3H	comp15716_c0_seq1	MIKC	comp59030_c0_seq1	C3H	comp51758_c0_seq2	MIKC	comp32460_c0_seq1	WRKY	comp43743_c0_seq1	bHLH
comp23387_c0_seq1	C2H2	comp35741_c0_seq1	SBP	comp15777_c0_seq1	MIKC	comp59030_c0_seq2	C3H	comp51903_c0_seq1	GRAS	comp32937_c0_seq1	C3H	comp44496_c0_seq1	bHLH
comp24525_c0_seq1	MYB_related	comp37631_c0_seq1	bHLH	comp16424_c0_seq1	bHLH	comp59536_c0_seq1	GRAS	comp51903_c0_seq2	GRAS	comp33062_c0_seq1	C2H2	comp44802_c0_seq1	bHLH
comp24794_c0_seq1	NF-YB	comp37749_c0_seq1	FAR1	comp17274_c0_seq1	bHLH	comp59600_c1_seq1	GRAS	comp51910_c0_seq2	LBD	comp33582_c0_seq1	FAR1	comp45114_c0_seq1	bHLH
comp24846_c0_seq1	NF-YB	comp37953_c0_seq1	C3H	comp17367_c0_seq1	C2H2	comp59648_c0_seq1	GRAS	comp52568_c0_seq1	MYB_related	comp34039_c0_seq1	bHLH	comp45847_c0_seq1	bHLH
comp24877_c0_seq1	C3H	comp38180_c0_seq1	HD-ZIP	comp17368_c0_seq1	NF-YB	comp59939_c0_seq1	TALE	comp52795_c0_seq1	MYB	comp34274_c0_seq1	bHLH	comp45849_c0_seq1	NAC
comp25042_c0_seq1	C3H	comp38247_c0_seq1	MYB	comp17574_c0_seq1	HD-ZIP	comp60030_c0_seq1	C3H	comp53268_c1_seq1	TCP	comp34635_c0_seq1	NAC	comp46698_c0_seq1	bHLH
comp25526_c0_seq1	C3H	comp38295_c0_seq1	CAMTA	comp17721_c0_seq1	B3	comp60369_c1_seq1	G2-like	comp53287_c0_seq1	C3H	comp34713_c0_seq1	C2H2	comp46794_c0_seq1	MYB
comp25868_c0_seq1	GATA	comp39049_c0_seq1	C3H	comp17872_c0_seq1	bHLH	comp60530_c0_seq2	C3H	comp54038_c0_seq2	WRKY	comp35080_c0_seq1	bHLH	comp46834_c0_seq1	MYB_related
comp26269_c0_seq1	HB-PHD	comp39112_c0_seq1	ARF	comp17988_c0_seq1	MIKC	comp60773_c0_seq1	bHLH	comp54058_c0_seq1	bHLH	comp35562_c0_seq1	bZIP	comp47341_c0_seq1	bHLH
comp26270_c0_seq1	C3H	comp39623_c0_seq1	HSF	comp18284_c0_seq1	GRF	comp60773_c0_seq2	bHLH	comp54220_c0_seq1	bHLH	comp35654_c0_seq1	SBP	comp47802_c0_seq1	AP2
comp26470_c0_seq1	C3H	comp39914_c0_seq1	ERF	comp18335_c0_seq1	B3	comp61171_c0_seq1	bHLH	comp55120_c1_seq1	MYB_related	comp36187_c0_seq1	Dof	comp48041_c0_seq1	ARF
comp26491_c0_seq1	C2H2	comp40548_c0_seq1	Dof	comp19313_c0_seq1	NF-YB	comp61284_c0_seq1	C2H2	comp55174_c0_seq1	bHLH	comp36952_c0_seq1	Dof	comp48120_c0_seq1	bHLH
comp29202_c0_seq1	C2H2	comp40735_c1_seq1	SRS	comp19351_c0_seq1	MYB	comp61520_c0_seq1	bHLH	comp55312_c0_seq1	bHLH	comp37226_c0_seq1	bHLH	comp48184_c0_seq1	bHLH
comp29202_c0_seq2	C2H2	comp40735_c1_seq2	SRS	comp19697_c0_seq1	bHLH	comp61575_c0_seq4	NF-YB	comp55617_c1_seq1	CO-like	comp38659_c1_seq1	bHLH	comp48515_c0_seq1	TALE
comp29969_c0_seq1	MIKC	comp40744_c0_seq1	bHLH	comp19815_c0_seq1	bHLH	comp61793_c0_seq1	G2-like	comp55697_c0_seq1	CO-like	comp39072_c0_seq1	bZIP	comp49017_c1_seq1	Trihelix
comp30071_c0_seq1	C3H	comp41138_c0_seq1	bHLH	comp20182_c0_seq1	bHLH	comp61793_c0_seq2	G2-like	comp55988_c0_seq1	SBP	comp39135_c0_seq1	ERF	comp49243_c0_seq1	NAC
comp30493_c0_seq1	bHLH	comp41404_c0_seq1	LBD	comp20254_c0_seq1	MYB	comp62631_c0_seq1	NF-YC	comp56103_c0_seq1	FAR1	comp39504_c0_seq1	TCP	comp49243_c0_seq2	NAC
comp30855_c0_seq1	NF-YB	comp41891_c0_seq1	WRKY	comp20851_c0_seq1	MYB	comp62697_c0_seq4	M-type	comp56155_c0_seq1	C2H2	comp39943_c0_seq1	bHLH	comp49413_c0_seq1	S1Fa-like
comp31513_c0_seq1	MYB_related	comp42099_c0_seq2	ARF	comp20907_c0_seq1	M-type	comp62851_c0_seq1	bHLH	comp56273_c0_seq1	NAC	comp40629_c0_seq1	CO-like	comp49667_c0_seq1	C2H2
comp31513_c1_seq1	MYB_related	comp42099_c0_seq3	ARF	comp21016_c0_seq1	WRKY	comp63030_c0_seq1	MIKC	comp56273_c0_seq2	NAC	comp40682_c0_seq1	GRAS	comp49682_c0_seq1	C2H2
comp31563_c0_seq1	C2H2	comp42435_c0_seq1	GRAS	comp21387_c0_seq1	C3H	comp63030_c0_seq2	MIKC	comp56312_c0_seq1	GATA	comp40965_c0_seq1	MYB	comp49700_c0_seq1	DBB
comp31622_c0_seq2	MYB_related	comp42490_c0_seq1	ERF	comp21418_c0_seq1	GRAS	comp63030_c0_seq4	MIKC	comp56376_c0_seq1	GRAS	comp41774_c0_seq1	HSF	comp49721_c0_seq1	MYB_related
comp32083_c0_seq1	M-type	comp42546_c0_seq1	DBB	comp22617_c0_seq1	bHLH	comp63030_c0_seq5	MIKC	comp56578_c0_seq1	C3H	comp42023_c0_seq1	SBP	comp49935_c0_seq1	Trihelix
comp32083_c0_seq2	M-type	comp42546_c0_seq2	DBB	comp22658_c0_seq1	bHLH	comp63030_c0_seq6	MIKC	comp56605_c0_seq1	MYB	comp42837_c0_seq1	Trihelix	comp49935_c0_seq2	Trihelix
comp32225_c0_seq1	ARF	comp43097_c0_seq1	ARF	comp23510_c0_seq1	NAC	comp63030_c0_seq10	MIKC	comp56605_c0_seq2	MYB	comp43082_c0_seq1	bHLH	comp49981_c0_seq1	NAC
comp32309_c0_seq1	C3H	comp43097_c0_seq2	ARF	comp23579_c0_seq1	WRKY	comp63953_c0_seq2	HD-ZIP	comp56605_c1_seq1	MYB	comp43154_c0_seq1	HD-ZIP	comp50215_c0_seq1	B3
comp32500_c0_seq1	TALE	comp44408_c0_seq1	C3H	comp24070_c0_seq1	NAC	comp63953_c0_seq4	HD-ZIP	comp56672_c1_seq1	BES1	comp43397_c0_seq1	TALE	comp50789_c0_seq1	C2H2
comp32877_c0_seq1	C2H2	comp44408_c0_seq2	C3H	comp24526_c0_seq1	G2-like	comp63953_c1_seq1	HD-ZIP	comp57025_c0_seq1	bHLH	comp44065_c0_seq1	MYB	comp51001_c0_seq1	bHLH
comp33144_c0_seq1	C3H	comp44616_c1_seq2	NF-YB	comp29088_c0_seq1	C3H	comp64112_c0_seq1	E2F/DP	comp57058_c0_seq4	bHLH	comp44810_c0_seq1	GRAS	comp51088_c0_seq1	FAR1
comp35321_c0_seq1	C3H	comp45227_c0_seq1	MYB	comp30520_c0_seq1	G2-like	comp64112_c0_seq2	E2F/DP	comp57174_c0_seq1	bHLH	comp44810_c0_seq2	GRAS	comp51149_c0_seq1	SBP
comp35414_c0_seq1	C2H2	comp45397_c0_seq1	LBD	comp30798_c0_seq1	MYB	comp64135_c0_seq3	G2-like	comp57347_c0_seq2	B3	comp45374_c0_seq1	GRAS	comp51149_c0_seq2	SBP
comp35682_c0_seq1	C2H2	comp45475_c0_seq1	GRAS	comp31751_c0_seq1	WRKY	comp64638_c0_seq1	WRKY	comp57643_c0_seq1	C3H	comp45519_c0_seq1	NAC	comp51159_c0_seq1	Trihelix
comp35984_c0_seq1	C2H2	comp46283_c2_seq1	NF-YB	comp31989_c0_seq1	bZIP	comp65708_c0_seq1	C3H	comp57722_c2_seq1	WRKY	comp45665_c0_seq1	ERF	comp51159_c1_seq1	Trihelix
comp35984_c0_seq2	C2H2	comp46982_c1_seq1	B3	comp34005_c0_seq1	bHLH	comp67752_c0_seq5	MIKC	comp57739_c0_seq2	WOX	comp46422_c0_seq1	MYB_related	comp51257_c0_seq1	MYB
comp36209_c0_seq1	SBP	comp47363_c0_seq1	GRAS	comp34155_c0_seq1	B3	comp67752_c0_seq6	MIKC	comp57759_c0_seq1	MYB	comp46612_c0_seq1	Dof	comp51355_c0_seq1	Trihelix
comp36774_c0_seq1	NF-X1	comp48125_c1_seq1	C2H2	comp35198_c0_seq1	WRKY	comp68311_c1_seq5	MYB	comp57775_c0_seq1	bHLH	comp47548_c1_seq1	NF-YB	comp51451_c0_seq1	Trihelix
comp37045_c0_seq1	C2H2	comp48529_c0_seq1	NF-YB	comp35498_c0_seq1	SBP	comp68546_c0_seq1	C3H	comp57816_c0_seq1	C2H2	comp47548_c1_seq2	NF-YB	comp51545_c0_seq1	G2-like
comp37525_c0_seq1	C3H	comp48814_c0_seq1	GRAS	comp37232_c0_seq2	C2H2	comp68546_c0_seq2	C3H	comp57840_c0_seq2	C3H	comp47675_c0_seq1	TALE	comp51603_c0_seq1	C3H
comp38096_c0_seq2	CPP	comp48832_c0_seq1	B3	comp37283_c0_seq1	WRKY	comp68915_c0_seq2	Dof	comp58044_c0_seq2	bHLH	comp47869_c0_seq1	bHLH	comp51690_c0_seq1	NAC
comp38250_c0_seq1	G2-like	comp48849_c1_seq1	G2-like	comp37757_c0_seq1	B3	comp69328_c1_seq7	GRAS	comp58058_c0_seq2	MIKC	comp48411_c0_seq1	MYB	comp51711_c0_seq1	bHLH
comp38589_c0_seq1	bHLH	comp49047_c0_seq1	FAR1	comp38384_c0_seq1	MIKC	comp69577_c0_seq1	bHLH	comp58672_c1_seq1	B3	comp48471_c0_seq1	ERF	comp51758_c0_seq1	MIKC
comp39250_c0_seq1	GRAS	comp49047_c0_seq2	FAR1	comp38393_c0_seq1	bHLH	comp69577_c0_seq3	bHLH	comp58717_c0_seq1	bHLH	comp48640_c0_seq1	bHLH	comp51762_c0_seq1	ERF
comp39250_c0_seq2	GRAS	comp49075_c0_seq1	SRS	comp38562_c0_seq1	ARF	comp69989_c0_seq1	HSF	comp58717_c1_seq1	bHLH	comp48849_c0_seq1	G2-like	comp52118_c0_seq1	WRKY
comp39398_c0_seq1	FAR1	comp49187_c0_seq2	B3	comp38602_c0_seq2	M-type	comp69989_c0_seq2	HSF	comp58817_c0_seq1	bHLH	comp48855_c0_seq1	NAC	comp52216_c0_seq1	C2H2
comp39515_c0_seq1	C2H2	comp49564_c0_seq1	bHLH	comp38659_c0_seq1	bHLH	comp70087_c0_seq5	CO-like	comp59227_c0_seq1	B3	comp48862_c0_seq1	MYB_related	comp52473_c1_seq1	bHLH
comp40038_c0_seq1	C3H	comp49564_c0_seq2	bHLH	comp38874_c0_seq1	ERF	comp70427_c0_seq1	C3H	comp59582_c0_seq1	MIKC	comp48898_c0_seq1	AP2	comp52559_c0_seq1	bHLH
comp40477_c1_seq1	C3H	comp49564_c0_seq3	bHLH	comp38964_c0_seq1	bHLH	comp70714_c0_seq1	WRKY	comp59659_c0_seq1	WRKY	comp48930_c0_seq2	MYB	comp52768_c0_seq1	bZIP
comp41515_c0_seq1	C3H	comp49657_c0_seq1	MYB	comp38964_c0_seq2	bHLH	comp72260_c0_seq1	GRF	comp59937_c1_seq2	Trihelix	comp48980_c0_seq1	bHLH	comp52771_c0_seq1	TCP
comp41539_c0_seq1	C3H	comp49801_c0_seq1	bHLH	comp39017_c0_seq1	Dof	comp72260_c0_seq13	GRF	comp59937_c2_seq1	Trihelix	comp49041_c0_seq1	ERF	comp52783_c0_seq1	G2-like
comp41643_c0_seq1	C2H2	comp49841_c0_seq1	C3H	comp39017_c0_seq2	Dof	comp72260_c0_seq15	GRF	comp60083_c0_seq1	TCP	comp49103_c0_seq1	SRS	comp52783_c1_seq1	G2-like
comp41643_c1_seq1	C2H2	comp49853_c0_seq1	bHLH	comp39175_c0_seq1	bHLH	comp72260_c0_seq17	GRF	comp60083_c1_seq1	TCP	comp49231_c0_seq1	SBP	comp52783_c2_seq1	G2-like
comp41693_c0_seq1	C2H2	comp49890_c0_seq1	ERF	comp39539_c0_seq1	bHLH	comp72260_c0_seq26	GRF	comp60832_c0_seq1	WRKY	comp49256_c0_seq1	C3H	comp53045_c0_seq1	WRKY
comp41693_c1_seq1	C2H2	comp50078_c0_seq1	C3H	comp39716_c0_seq1	bHLH	comp72444_c0_seq1	bZIP	comp60832_c0_seq2	WRKY	comp49328_c0_seq1	GRAS	comp53045_c0_seq2	WRKY
comp41739_c0_seq1	CAMTA	comp50153_c0_seq1	ERF	comp39904_c0_seq1	GRAS	comp72454_c0_seq2	AP2	comp60898_c0_seq1	MYB	comp49593_c0_seq1	bHLH	comp53116_c0_seq1	S1Fa-like
comp42172_c1_seq1	C3H	comp50344_c0_seq1	C3H	comp39951_c0_seq1	WRKY	comp72454_c0_seq3	AP2	comp60953_c0_seq1	MYB	comp49608_c0_seq1	WRKY	comp53123_c0_seq1	bHLH
comp42568_c0_seq1	MYB	comp50455_c0_seq1	bHLH	comp40241_c0_seq1	MYB	comp72454_c0_seq14	AP2	comp61141_c0_seq1	GRAS	comp50078_c0_seq2	C3H	comp53162_c0_seq1	C2H2
comp42598_c0_seq1	bHLH	comp50811_c0_seq1	bHLH	comp40280_c0_seq1	GRAS	comp72508_c0_seq34	AP2	comp61326_c0_seq1	bHLH	comp50398_c0_seq1	bHLH	comp53296_c0_seq1	WRKY
comp42824_c0_seq2	C2H2	comp50856_c0_seq1	MYB	comp40355_c0_seq1	ERF	comp72508_c0_seq48	AP2	comp61495_c0_seq1	SBP	comp50426_c0_seq1	ERF	comp53319_c0_seq1	bHLH
comp43316_c0_seq1	FAR1	comp51082_c0_seq1	WRKY	comp40735_c0_seq1	SRS	comp72508_c0_seq53	AP2	comp61520_c0_seq2	bHLH	comp50429_c0_seq1	GRAS	comp53354_c0_seq1	LSD
comp43552_c0_seq2	C3H	comp51082_c0_seq2	WRKY	comp41421_c0_seq1	GRAS	comp72580_c1_seq5	ARR-B	comp61970_c0_seq1	C2H2	comp50540_c0_seq1	HD-ZIP	comp53364_c0_seq1	NAC
comp43589_c0_seq2	bZIP	comp51109_c0_seq1	FAR1	comp41632_c0_seq1	NF-YB	comp72580_c1_seq11	ARR-B	comp62018_c0_seq1	DBB	comp50635_c3_seq1	C2H2	comp53433_c0_seq1	GATA
comp43932_c0_seq1	C2H2	comp51576_c0_seq1	HD-ZIP	comp42858_c0_seq1	HD-ZIP	comp72690_c1_seq6	FAR1	comp62221_c0_seq1	bHLH	comp50745_c0_seq1	Trihelix	comp53585_c0_seq1	ARF
comp43932_c0_seq2	C2H2	comp52018_c1_seq1	C2H2	comp42988_c0_seq1	bHLH	comp72708_c0_seq5	NAC	comp62294_c0_seq1	WRKY	comp50934_c0_seq1	bHLH	comp53719_c0_seq1	WRKY
comp43999_c0_seq1	HB-PHD	comp52690_c0_seq1	LBD	comp43008_c0_seq1	HD-ZIP	comp72746_c0_seq7	ARR-B	comp62728_c0_seq1	bZIP	comp51038_c0_seq1	bHLH	comp53726_c0_seq1	C3H
comp44258_c0_seq1	C3H	comp52756_c0_seq1	GRAS	comp43062_c0_seq1	LBD	comp72851_c1_seq3	bZIP	comp62738_c0_seq1	bZIP	comp51257_c1_seq1	MYB	comp53809_c0_seq1	WRKY
comp45069_c0_seq1	NF-YB	comp52756_c0_seq2	GRAS	comp43661_c0_seq1	YABBY	comp72869_c0_seq15	C3H	comp62738_c0_seq3	bZIP	comp51284_c0_seq1	bHLH	comp53841_c0_seq2	GRAS
comp45239_c0_seq1	MIKC	comp53058_c0_seq1	WRKY	comp43928_c0_seq1	bHLH	comp72888_c1_seq6	NF-YB	comp63032_c0_seq1	ERF	comp51359_c0_seq1	WRKY	comp53910_c0_seq1	HSF
comp45241_c0_seq1	NF-YC	comp53641_c0_seq1	HD-ZIP	comp44016_c0_seq2	B3	comp73083_c0_seq8	NF-YB	comp63071_c0_seq2	C2H2	comp51360_c0_seq1	ARF	comp53963_c0_seq1	Trihelix
comp45449_c0_seq1	NAC	comp53641_c0_seq3	HD-ZIP	comp44340_c0_seq1	MYB	comp73153_c0_seq3	DBB	comp63651_c0_seq3	MIKC	comp51455_c0_seq1	C3H	comp54235_c0_seq1	ZF-HD
comp45472_c0_seq1	C3H	comp53694_c0_seq1	WRKY	comp44613_c0_seq1	C3H	comp73236_c0_seq1	NF-YB	comp63744_c0_seq1	YABBY	comp52018_c0_seq1	C2H2	comp54236_c0_seq1	HD-ZIP
comp45738_c0_seq2	WRKY	comp53695_c0_seq1	LBD	comp44616_c1_seq1	NF-YB	comp73236_c0_seq2	NF-YB	comp63767_c0_seq1	HD-ZIP	comp52085_c0_seq1	bZIP	comp54340_c0_seq1	WOX
comp46105_c1_seq1	GRAS	comp53695_c0_seq2	LBD	comp44821_c0_seq1	GRAS	comp73236_c0_seq5	NF-YB	comp63767_c0_seq2	HD-ZIP	comp52266_c0_seq1	HD-ZIP	comp54402_c0_seq1	MYB_related
comp46570_c0_seq1	C2H2	comp53707_c0_seq1	NAC	comp44854_c0_seq1	ERF	comp73295_c0_seq1	LBD	comp63786_c0_seq1	NAC	comp52328_c0_seq1	C3H	comp54411_c0_seq1	ERF
comp46823_c0_seq1	C2H2	comp53893_c0_seq2	MIKC	comp45376_c0_seq1	bHLH	comp73295_c0_seq5	LBD	comp63786_c0_seq2	NAC	comp52343_c0_seq1	Dof	comp54441_c0_seq1	G2-like
comp46862_c0_seq1	bHLH	comp54311_c0_seq1	MYB_related	comp45409_c0_seq1	ERF	comp73298_c0_seq1	GRAS	comp63786_c0_seq3	NAC	comp52343_c0_seq2	Dof	comp54476_c0_seq1	bHLH
comp46911_c1_seq1	C3H	comp54333_c0_seq1	C2H2	comp45828_c0_seq1	bHLH	comp73298_c0_seq3	GRAS	comp63791_c0_seq1	CO-like	comp52400_c0_seq1	MYB	comp54588_c0_seq1	HD-ZIP
comp47426_c0_seq1	C3H	comp55659_c0_seq1	Trihelix	comp46107_c0_seq1	bHLH	comp73298_c0_seq5	GRAS	comp63942_c0_seq1	C3H	comp52443_c0_seq1	NAC	comp54588_c0_seq2	HD-ZIP
comp47495_c0_seq1	C3H	comp55659_c0_seq2	Trihelix	comp46276_c0_seq1	ERF	comp73532_c0_seq6	MYB_related	comp63965_c0_seq2	NAC	comp52443_c0_seq2	NAC	comp54638_c0_seq1	LBD
comp47532_c0_seq1	HD-ZIP	comp55659_c1_seq1	Trihelix	comp46474_c0_seq1	bHLH	comp73710_c0_seq1	C3H	comp63965_c0_seq3	NAC	comp52473_c0_seq1	bHLH	comp54834_c0_seq1	NF-YC
comp47610_c0_seq1	bZIP	comp56157_c0_seq2	GRAS	comp46622_c0_seq1	MIKC	comp73857_c1_seq25	bHLH	comp64079_c0_seq2	WRKY	comp52520_c0_seq1	ERF	comp54858_c0_seq1	G2-like
comp47747_c0_seq2	WRKY	comp56405_c0_seq1	WRKY	comp47080_c0_seq2	MYB	comp73997_c0_seq2	MIKC	comp64132_c0_seq1	HD-ZIP	comp52613_c0_seq1	bHLH	comp54859_c0_seq1	NAC
comp47781_c0_seq2	bHLH	comp56411_c0_seq1	GRAS	comp47310_c1_seq1	bHLH	comp74053_c0_seq9	FAR1	comp64132_c1_seq1	HD-ZIP	comp53136_c0_seq1	SRS	comp54948_c0_seq1	bHLH
comp47818_c0_seq1	FAR1	comp56529_c0_seq4	bHLH	comp47825_c0_seq1	NF-YB	comp74272_c1_seq4	CPP	comp64296_c0_seq1	C2H2	comp53216_c0_seq1	C2H2	comp55219_c0_seq1	bZIP
comp47881_c0_seq2	HB-other	comp56796_c0_seq2	AP2	comp48073_c0_seq1	WRKY	comp74450_c1_seq4	CAMTA	comp64296_c0_seq2	C2H2	comp53372_c0_seq1	AP2	comp55219_c0_seq2	bZIP
comp48032_c0_seq1	Trihelix	comp56814_c1_seq2	bHLH	comp48290_c0_seq1	ZF-HD	comp74790_c2_seq4	C3H	comp64595_c0_seq1	bHLH	comp53373_c0_seq1	FAR1	comp55219_c0_seq3	bZIP
comp48032_c0_seq2	Trihelix	comp57268_c0_seq2	LBD	comp48320_c0_seq1	C3H	comp74790_c2_seq8	C3H	comp64886_c0_seq1	C2H2	comp53661_c0_seq1	GRAS	comp55219_c0_seq4	bZIP
comp48079_c0_seq1	C3H	comp57357_c0_seq2	MYB_related	comp48384_c0_seq1	NF-YB	comp74790_c2_seq12	C3H	comp64905_c0_seq1	HD-ZIP	comp53795_c0_seq1	FAR1	comp55227_c0_seq1	MYB_related
comp48151_c0_seq2	WRKY	comp57583_c0_seq1	C3H	comp48418_c0_seq1	C3H	comp74844_c0_seq31	B3	comp65142_c0_seq1	MYB	comp53897_c0_seq1	MYB_related	comp55340_c0_seq1	C2H2
comp48645_c0_seq1	C2H2	comp57615_c0_seq1	ERF	comp48930_c0_seq1	MYB	comp74950_c0_seq14	FAR1	comp65200_c0_seq2	CAMTA	comp53897_c0_seq2	MYB_related	comp55342_c0_seq1	G2-like
comp48645_c1_seq1	C2H2	comp57914_c0_seq1	GRAS	comp49017_c0_seq1	Trihelix	comp74978_c1_seq22	TALE	comp65316_c0_seq2	ARF	comp53925_c0_seq1	NAC	comp55601_c0_seq1	ERF
comp48669_c0_seq1	TCP	comp58156_c1_seq1	G2-like	comp49051_c0_seq1	SRS	comp75047_c0_seq6	B3	comp65567_c1_seq3	C3H	comp54165_c0_seq1	SBP	comp55601_c1_seq1	ERF
comp48980_c0_seq2	bHLH	comp58224_c0_seq1	bHLH	comp49598_c0_seq1	bHLH	comp75050_c1_seq7	WRKY	comp65732_c0_seq2	CO-like	comp54174_c0_seq1	bZIP	comp55602_c0_seq1	bHLH
comp49060_c0_seq1	NF-YA	comp58420_c0_seq2	GRAS	comp50377_c0_seq1	bHLH	comp75154_c0_seq38	AP2	comp66209_c0_seq1	GATA	comp54215_c0_seq1	bHLH	comp55892_c0_seq1	FAR1
comp49268_c0_seq1	C3H	comp58420_c0_seq3	GRAS	comp50451_c0_seq1	ZF-HD	comp75281_c0_seq10	HD-ZIP	comp66476_c0_seq1	MIKC	comp54287_c0_seq1	bHLH	comp55910_c0_seq1	MYB
comp49268_c0_seq2	C3H	comp58546_c0_seq2	ZF-HD	comp50524_c1_seq1	MIKC	comp75281_c0_seq11	HD-ZIP	comp66476_c0_seq2	MIKC	comp54319_c0_seq1	bHLH	comp55934_c0_seq2	bHLH
comp49268_c0_seq3	C3H	comp59050_c0_seq1	GRAS	comp50689_c0_seq1	C3H	comp75281_c0_seq14	HD-ZIP	comp66476_c0_seq3	MIKC	comp54330_c0_seq1	bZIP	comp55957_c0_seq1	MYB
comp49452_c0_seq1	bHLH	comp59050_c0_seq2	GRAS	comp50811_c0_seq2	bHLH	comp75281_c0_seq15	HD-ZIP	comp66476_c0_seq5	MIKC	comp54368_c0_seq1	bZIP	comp56018_c0_seq1	bHLH
comp49544_c0_seq2	bHLH	comp59108_c0_seq1	HD-ZIP	comp50971_c0_seq1	WRKY	comp75295_c1_seq1	MIKC	comp66679_c1_seq1	C3H	comp54457_c0_seq1	C3H	comp56018_c0_seq2	bHLH
comp49657_c1_seq1	MYB	comp59600_c1_seq2	GRAS	comp51045_c0_seq1	B3	comp75470_c0_seq30	ERF	comp66679_c1_seq2	C3H	comp54715_c0_seq1	ERF	comp56030_c0_seq1	bHLH
comp49713_c0_seq2	C3H	comp59785_c0_seq2	C3H	comp51188_c0_seq1	B3	comp75538_c0_seq10	ARR-B	comp66833_c1_seq1	bHLH	comp54787_c0_seq1	DBB	comp56111_c0_seq2	C3H
comp49980_c0_seq1	MYB	comp59785_c0_seq4	C3H	comp51241_c0_seq1	FAR1	comp75558_c0_seq17	WOX	comp67075_c0_seq1	bHLH	comp54843_c0_seq1	Dof	comp56126_c0_seq1	bZIP
comp50231_c0_seq1	C3H	comp60445_c1_seq1	MYB	comp51257_c1_seq2	MYB	comp75558_c0_seq21	WOX	comp67227_c0_seq3	B3	comp54859_c1_seq1	NAC	comp56126_c0_seq2	bZIP
comp50642_c0_seq1	Trihelix	comp60579_c0_seq1	NAC	comp51380_c0_seq2	NF-YB	comp75558_c0_seq33	WOX	comp67227_c0_seq5	B3	comp54940_c0_seq1	MYB	comp56178_c0_seq1	Trihelix
comp50689_c0_seq2	C3H	comp60794_c0_seq3	HB-PHD	comp51958_c0_seq2	WRKY	comp75699_c0_seq6	ARF	comp67227_c0_seq6	B3	comp55028_c0_seq1	C3H	comp56196_c0_seq1	FAR1
comp50692_c0_seq1	MYB	comp60821_c0_seq1	ARF	comp52061_c0_seq1	LBD	comp75780_c1_seq34	ARF	comp67227_c0_seq7	B3	comp55039_c0_seq1	MYB_related	comp56208_c1_seq1	C2H2
comp50755_c0_seq1	B3	comp61063_c0_seq3	C3H	comp52577_c0_seq1	bHLH	comp75786_c0_seq3	HD-ZIP	comp67736_c0_seq1	WRKY	comp55039_c0_seq2	MYB_related	comp56342_c0_seq1	ERF
comp50846_c0_seq1	C3H	comp61136_c0_seq3	FAR1	comp52597_c0_seq1	C2H2	comp75866_c0_seq1	bHLH	comp67745_c0_seq4	LBD	comp55056_c0_seq1	GeBP	comp56552_c0_seq2	MYB
comp51122_c0_seq1	C2H2	comp61190_c0_seq1	WRKY	comp52669_c0_seq3	FAR1	comp75866_c0_seq2	bHLH	comp67923_c0_seq1	MYB	comp55056_c0_seq2	GeBP	comp56564_c0_seq1	Dof
comp51122_c0_seq2	C2H2	comp61190_c0_seq2	WRKY	comp52680_c0_seq1	WRKY	comp75866_c0_seq15	bHLH	comp68178_c0_seq1	bHLH	comp55094_c0_seq1	FAR1	comp56619_c0_seq1	C3H
comp51328_c0_seq1	CAMTA	comp61230_c0_seq1	C3H	comp52724_c0_seq2	HD-ZIP	comp75866_c0_seq17	bHLH	comp68257_c0_seq3	SBP	comp55126_c0_seq1	C2H2	comp56636_c0_seq2	GATA
comp51328_c0_seq2	CAMTA	comp61396_c0_seq1	MIKC	comp52848_c0_seq1	NAC	comp75868_c0_seq6	MYB_related	comp68311_c1_seq8	MYB	comp55126_c0_seq2	C2H2	comp56672_c0_seq1	BES1
comp51801_c0_seq1	C3H	comp61396_c0_seq2	MIKC	comp52880_c0_seq2	bHLH	comp75983_c0_seq6	GRAS	comp68332_c0_seq1	ERF	comp55126_c1_seq1	C2H2	comp56681_c0_seq1	CAMTA
comp51910_c0_seq1	LBD	comp61396_c0_seq3	MIKC	comp52914_c0_seq1	bHLH	comp75983_c0_seq8	GRAS	comp68369_c0_seq1	TCP	comp55226_c0_seq1	bHLH	comp56681_c0_seq2	CAMTA
comp51936_c0_seq1	MYB_related	comp61396_c1_seq1	MIKC	comp52914_c1_seq1	bHLH	comp75983_c0_seq10	GRAS	comp68369_c0_seq2	TCP	comp55395_c0_seq1	C2H2	comp56700_c0_seq1	NAC
comp52006_c0_seq1	HD-ZIP	comp62062_c0_seq2	WRKY	comp53067_c0_seq1	ARF	comp76025_c0_seq2	WRKY	comp68430_c1_seq3	MYB	comp55456_c0_seq1	MYB	comp56814_c1_seq3	bHLH
comp52371_c0_seq1	C3H	comp62152_c0_seq1	ERF	comp53067_c0_seq2	ARF	comp76073_c0_seq5	Trihelix	comp68430_c1_seq4	MYB	comp55491_c0_seq2	FAR1	comp56851_c0_seq1	bHLH
comp52532_c0_seq1	C3H	comp62166_c1_seq1	ERF	comp53226_c0_seq1	C3H	comp76073_c0_seq17	Trihelix	comp68466_c0_seq1	C2H2	comp55555_c0_seq1	C2H2	comp56879_c0_seq1	bZIP
comp52533_c0_seq1	C3H	comp62919_c0_seq2	FAR1	comp53299_c0_seq1	bHLH	comp76110_c0_seq4	WRKY	comp68466_c0_seq2	C2H2	comp55612_c0_seq1	ERF	comp57033_c0_seq1	bHLH
comp52539_c0_seq1	bZIP	comp63162_c0_seq1	C2H2	comp53518_c0_seq1	HD-ZIP	comp76110_c0_seq24	WRKY	comp68676_c0_seq1	MYB_related	comp55746_c0_seq1	bHLH	comp57054_c0_seq1	C3H
comp52554_c0_seq1	C3H	comp63219_c0_seq1	C2H2	comp53542_c0_seq2	NAC	comp148679_c0_seq1	C3H	comp68676_c0_seq3	MYB_related	comp55845_c0_seq1	HSF	comp57058_c0_seq1	bHLH
comp52708_c0_seq1	C2H2	comp63219_c0_seq2	C2H2	comp53590_c0_seq1	NF-YB	comp229689_c0_seq1	C2H2	comp68676_c0_seq4	MYB_related	comp55845_c0_seq2	HSF	comp57058_c0_seq2	bHLH
comp53153_c0_seq1	C3H	comp63240_c0_seq4	NAC	comp53590_c0_seq3	NF-YB	comp235609_c0_seq1	C3H	comp68676_c0_seq5	MYB_related	comp55909_c0_seq1	ZF-HD	comp57058_c0_seq3	bHLH
comp53153_c0_seq2	C3H	comp63240_c0_seq7	NAC	comp53593_c0_seq1	NAC	comp280314_c0_seq1	GRAS	comp68676_c0_seq6	MYB_related	comp55924_c1_seq4	B3	comp57061_c0_seq1	ARR-B
comp53314_c0_seq1	NF-YB	comp63291_c0_seq2	M-type	comp54038_c0_seq1	WRKY	comp315378_c0_seq1	bZIP	comp68702_c0_seq1	WRKY	comp56083_c0_seq1	GRAS	comp57123_c0_seq1	BES1
comp53437_c0_seq1	FAR1	comp63682_c0_seq1	MYB	comp54191_c0_seq3	NF-YB	comp329770_c0_seq1	C3H	comp68702_c0_seq2	WRKY	comp56404_c0_seq1	MYB	comp57154_c0_seq1	bHLH
comp53444_c0_seq1	C3H	comp63682_c0_seq3	MYB	comp54311_c0_seq3	MYB_related	comp330353_c0_seq1	bHLH	comp68985_c0_seq1	B3	comp56404_c0_seq2	MYB	comp57211_c0_seq1	CO-like
comp53589_c0_seq1	C3H	comp63953_c0_seq1	HD-ZIP	comp54744_c0_seq1	LBD	comp395373_c0_seq1	bHLH	comp68985_c0_seq2	B3	comp56413_c0_seq1	bHLH	comp57211_c0_seq2	CO-like
comp53641_c0_seq2	HD-ZIP	comp64211_c0_seq1	HD-ZIP	comp54744_c0_seq2	LBD	comp437080_c0_seq1	ERF	comp68985_c0_seq3	B3	comp56443_c1_seq1	bHLH	comp57242_c0_seq1	ARF
comp53641_c0_seq4	HD-ZIP	comp64673_c0_seq2	GRAS	comp54979_c0_seq1	C3H	comp458153_c0_seq1	C3H	comp69256_c0_seq3	bHLH	comp56444_c1_seq1	LBD	comp57262_c0_seq1	NAC
comp53858_c0_seq1	FAR1	comp64673_c0_seq3	GRAS	comp55126_c1_seq2	C2H2	comp537641_c0_seq1	C2H2	comp69284_c0_seq1	CO-like	comp56459_c0_seq1	bZIP	comp57316_c0_seq1	bHLH
comp53893_c0_seq3	MIKC	comp64673_c0_seq4	GRAS	comp55126_c1_seq3	C2H2			comp69284_c0_seq2	CO-like	comp56478_c0_seq2	bHLH	comp57376_c0_seq1	bHLH
comp54108_c0_seq1	C3H	comp64673_c0_seq5	GRAS	comp55126_c1_seq4	C2H2			comp69295_c1_seq1	bHLH	comp56500_c1_seq1	bHLH	comp57378_c0_seq1	CO-like
comp54349_c0_seq1	NAC	comp64673_c0_seq6	GRAS	comp55226_c1_seq1	bHLH			comp69295_c1_seq2	bHLH	comp56529_c0_seq1	bHLH	comp57444_c0_seq1	C2H2
comp54349_c1_seq1	NAC	comp65165_c0_seq1	GRAS	comp55491_c0_seq1	FAR1			comp69295_c1_seq3	bHLH	comp56564_c1_seq1	Dof	comp57522_c0_seq2	GeBP
comp54390_c1_seq1	C3H	comp65394_c0_seq2	C3H	comp55491_c0_seq3	FAR1			comp69295_c1_seq4	bHLH	comp56564_c2_seq1	Dof	comp57635_c0_seq1	WRKY
comp54658_c0_seq1	C3H	comp66227_c0_seq3	Dof	comp55491_c0_seq4	FAR1			comp69295_c1_seq5	bHLH	comp56635_c1_seq1	MYB_related	comp57682_c0_seq1	B3
comp54658_c0_seq2	C3H	comp66446_c0_seq7	bHLH	comp55630_c0_seq1	bHLH			comp69295_c1_seq6	bHLH	comp56676_c0_seq1	NAC	comp57722_c1_seq1	WRKY
comp54658_c0_seq3	C3H	comp67049_c0_seq1	bHLH	comp55746_c0_seq2	bHLH			comp69308_c0_seq1	bHLH	comp56691_c0_seq1	MYB_related	comp57751_c0_seq1	MYB_related
comp54734_c0_seq1	C2H2	comp67049_c0_seq3	bHLH	comp55838_c0_seq1	NF-YB			comp69449_c0_seq4	bHLH	comp56691_c0_seq2	MYB_related	comp57759_c1_seq1	MYB
comp54754_c0_seq1	C3H	comp67071_c0_seq1	DBB	comp55839_c0_seq1	NF-YB			comp69456_c0_seq10	NF-YC	comp56697_c0_seq1	C2H2	comp57806_c0_seq1	FAR1
comp54979_c0_seq2	C3H	comp67641_c0_seq2	C3H	comp55924_c1_seq1	B3			comp69562_c0_seq7	MIKC	comp56753_c0_seq1	DBB	comp57808_c0_seq1	MYB_related
comp55137_c0_seq1	FAR1	comp67752_c0_seq2	MIKC	comp55924_c1_seq2	B3			comp69585_c0_seq2	MYB	comp56796_c0_seq1	AP2	comp57830_c0_seq1	C3H
comp55220_c0_seq1	NF-YB	comp67752_c0_seq4	MIKC	comp55924_c1_seq3	B3			comp69585_c0_seq4	MYB	comp56938_c0_seq1	C2H2	comp57833_c0_seq1	C2H2
comp55465_c0_seq1	C2H2	comp68001_c0_seq1	bHLH	comp55938_c0_seq1	WRKY			comp69661_c0_seq3	C3H	comp57013_c0_seq1	MYB	comp57870_c0_seq1	B3
comp56157_c0_seq1	GRAS	comp68001_c0_seq2	bHLH	comp56119_c0_seq1	C2H2			comp69661_c0_seq6	C3H	comp57025_c0_seq2	bHLH	comp57878_c1_seq1	WOX
comp56636_c0_seq1	GATA	comp68685_c0_seq2	bHLH	comp56119_c0_seq2	C2H2			comp69935_c0_seq1	MYB	comp57073_c0_seq1	NAC	comp57886_c0_seq1	bHLH
comp56651_c0_seq2	bHLH	comp68685_c0_seq9	bHLH	comp56205_c0_seq1	FAR1			comp69935_c0_seq2	MYB	comp57211_c1_seq1	CO-like	comp58013_c1_seq1	bHLH
comp57015_c0_seq2	MYB	comp68685_c0_seq11	bHLH	comp56205_c1_seq1	FAR1			comp69935_c0_seq3	MYB	comp57214_c0_seq1	SRS	comp58145_c0_seq2	bHLH
comp57391_c0_seq1	MYB	comp68685_c0_seq15	bHLH	comp56233_c0_seq1	MIKC			comp69935_c0_seq4	MYB	comp57214_c0_seq2	SRS	comp58156_c0_seq1	G2-like
comp57391_c0_seq2	MYB	comp68685_c0_seq16	bHLH	comp56257_c0_seq1	WRKY			comp69935_c0_seq5	MYB	comp57262_c1_seq1	NAC	comp58176_c0_seq1	GeBP
comp57679_c0_seq1	NAC	comp68685_c0_seq20	bHLH	comp56405_c1_seq1	WRKY			comp69935_c0_seq6	MYB	comp57268_c0_seq1	LBD	comp58242_c0_seq1	bHLH
comp57679_c0_seq2	NAC	comp68685_c0_seq26	bHLH	comp56564_c1_seq2	Dof			comp69935_c0_seq7	MYB	comp57280_c0_seq1	C3H	comp58242_c0_seq2	bHLH
comp57679_c0_seq3	NAC	comp68685_c0_seq32	bHLH	comp56581_c0_seq1	bHLH			comp69935_c0_seq8	MYB	comp57282_c0_seq1	FAR1	comp58269_c0_seq1	C3H
comp57739_c0_seq1	WOX	comp68685_c0_seq33	bHLH	comp56581_c0_seq2	bHLH			comp69935_c0_seq9	MYB	comp57363_c0_seq1	HB-PHD	comp58291_c0_seq1	bZIP
comp58058_c0_seq1	MIKC	comp68685_c0_seq34	bHLH	comp57301_c0_seq2	bHLH			comp69935_c0_seq11	MYB	comp57522_c0_seq1	GeBP	comp58439_c0_seq1	bHLH
comp58419_c0_seq6	HB-PHD	comp68685_c0_seq36	bHLH	comp57469_c0_seq3	C2H2			comp70052_c1_seq6	B3	comp57547_c0_seq1	HSF	comp58576_c0_seq1	bZIP
comp58710_c0_seq1	FAR1	comp68685_c0_seq42	bHLH	comp57469_c0_seq4	C2H2			comp70087_c0_seq3	CO-like	comp57583_c1_seq1	C3H	comp58577_c0_seq1	NF-YC
comp58710_c0_seq2	FAR1	comp69892_c0_seq1	G2-like	comp57524_c0_seq1	WRKY			comp70088_c0_seq1	DBB	comp57718_c0_seq1	C3H	comp58664_c0_seq1	E2F/DP
comp58717_c0_seq2	bHLH	comp69892_c0_seq2	G2-like	comp58044_c0_seq1	bHLH			comp70088_c0_seq3	DBB	comp57903_c0_seq2	FAR1	comp58671_c0_seq1	HSF
comp58780_c0_seq2	C3H	comp70072_c0_seq1	bHLH	comp58327_c0_seq1	NAC			comp70350_c0_seq2	WRKY	comp58064_c0_seq1	MYB	comp58672_c1_seq2	B3
comp59082_c0_seq1	ERF	comp70072_c0_seq5	bHLH	comp58528_c0_seq1	NF-YB			comp70350_c0_seq3	WRKY	comp58211_c0_seq1	Dof	comp58709_c0_seq1	bHLH
comp59082_c0_seq2	ERF	comp70072_c0_seq6	bHLH	comp58680_c0_seq1	MYB			comp70372_c2_seq4	NAC	comp58247_c0_seq1	C2H2	comp58761_c0_seq1	AP2
comp59496_c0_seq1	GRAS	comp70181_c0_seq1	ARF	comp58773_c0_seq1	ZF-HD			comp70490_c0_seq1	bHLH	comp58264_c0_seq1	WOX	comp58761_c0_seq2	AP2
comp59496_c0_seq3	GRAS	comp70181_c0_seq2	ARF	comp59311_c1_seq1	C3H			comp70490_c0_seq15	bHLH	comp58264_c1_seq1	WOX	comp58761_c0_seq3	AP2
comp59648_c0_seq2	GRAS	comp70181_c0_seq8	ARF	comp59326_c0_seq1	GRAS			comp70543_c0_seq1	bZIP	comp58299_c0_seq1	GATA	comp58771_c0_seq1	ERF
comp59685_c0_seq1	C3H	comp70823_c0_seq8	NAC	comp59326_c0_seq2	GRAS			comp70543_c0_seq2	bZIP	comp58327_c0_seq3	NAC	comp58781_c0_seq1	ARR-B
comp59685_c0_seq3	C3H	comp70989_c0_seq3	NAC	comp59570_c0_seq1	bHLH			comp70543_c0_seq3	bZIP	comp58435_c0_seq1	C2H2	comp58781_c0_seq2	ARR-B
comp59686_c0_seq1	C3H	comp70989_c0_seq7	NAC	comp59678_c0_seq2	TALE			comp70543_c0_seq4	bZIP	comp58435_c0_seq2	C2H2	comp58786_c0_seq1	G2-like
comp59939_c0_seq2	TALE	comp71489_c0_seq4	C3H	comp59836_c0_seq1	WRKY			comp70543_c0_seq5	bZIP	comp58546_c0_seq1	ZF-HD	comp58817_c0_seq2	bHLH
comp60030_c0_seq2	C3H	comp71489_c0_seq6	C3H	comp59910_c0_seq1	YABBY			comp70596_c0_seq1	WRKY	comp58732_c0_seq1	C3H	comp58829_c0_seq1	NF-YB
comp60286_c0_seq1	MIKC	comp71489_c0_seq7	C3H	comp59937_c0_seq1	Trihelix			comp70596_c0_seq2	WRKY	comp58738_c0_seq1	NAC	comp58829_c0_seq2	NF-YB
comp60286_c1_seq1	MIKC	comp71489_c0_seq8	C3H	comp60143_c0_seq1	MIKC			comp70626_c0_seq2	bHLH	comp58797_c0_seq1	C2H2	comp58829_c0_seq3	NF-YB
comp60286_c1_seq2	MIKC	comp71687_c0_seq8	NF-YB	comp60503_c1_seq3	ZF-HD			comp70626_c0_seq3	bHLH	comp58829_c0_seq4	NF-YB	comp58848_c0_seq1	MYB
comp60286_c1_seq3	MIKC	comp71895_c0_seq3	MYB	comp60503_c1_seq4	ZF-HD			comp70626_c0_seq5	bHLH	comp58970_c0_seq1	ERF	comp58848_c0_seq2	MYB
comp60351_c0_seq3	NAC	comp72172_c0_seq7	CAMTA	comp60503_c1_seq5	ZF-HD			comp70626_c1_seq1	bHLH	comp58970_c0_seq2	ERF	comp58848_c0_seq3	MYB
comp60399_c0_seq1	C3H	comp72281_c0_seq3	MYB	comp60503_c2_seq1	ZF-HD			comp70668_c0_seq1	C3H	comp58975_c0_seq1	MYB	comp58888_c0_seq1	ERF
comp60454_c0_seq1	E2F/DP	comp72351_c0_seq8	FAR1	comp60579_c0_seq2	NAC			comp70668_c0_seq2	C3H	comp59098_c0_seq1	GRAS	comp58888_c0_seq2	ERF
comp60454_c0_seq2	E2F/DP	comp72454_c0_seq5	AP2	comp60579_c0_seq3	NAC			comp70800_c0_seq1	bHLH	comp59108_c0_seq2	HD-ZIP	comp58977_c0_seq1	NAC
comp60454_c0_seq3	E2F/DP	comp72454_c0_seq10	AP2	comp60688_c0_seq2	B3			comp70800_c0_seq2	bHLH	comp59212_c0_seq1	AP2	comp59012_c0_seq1	E2F/DP
comp60454_c0_seq4	E2F/DP	comp72454_c0_seq13	AP2	comp60794_c0_seq2	HB-PHD			comp70823_c0_seq3	NAC	comp59242_c0_seq1	C2H2	comp59033_c0_seq1	NF-YC
comp60454_c0_seq5	E2F/DP	comp72573_c0_seq2	AP2	comp61485_c0_seq2	bHLH			comp70823_c0_seq4	NAC	comp59281_c0_seq1	Nin-like	comp59076_c0_seq1	WRKY
comp60454_c0_seq6	E2F/DP	comp72721_c0_seq6	AP2	comp61493_c0_seq1	B3			comp70823_c0_seq10	NAC	comp59285_c0_seq1	ERF	comp59182_c0_seq1	Trihelix
comp60454_c0_seq7	E2F/DP	comp72727_c1_seq3	NF-YB	comp61568_c0_seq1	WRKY			comp70982_c0_seq4	FAR1	comp59294_c0_seq1	C2H2	comp59182_c0_seq2	Trihelix
comp60454_c0_seq8	E2F/DP	comp72773_c0_seq3	C3H	comp61713_c0_seq2	GRAS			comp70982_c0_seq5	FAR1	comp59311_c1_seq2	C3H	comp59211_c0_seq1	Trihelix
comp60476_c0_seq2	FAR1	comp72773_c0_seq6	C3H	comp61733_c0_seq2	ERF			comp70982_c0_seq11	FAR1	comp59318_c0_seq1	LBD	comp59216_c0_seq1	TALE
comp60483_c0_seq1	FAR1	comp72773_c0_seq7	C3H	comp61853_c0_seq1	MYB			comp71305_c0_seq2	AP2	comp59318_c1_seq1	LBD	comp59237_c0_seq1	MYB_related
comp60503_c1_seq1	ZF-HD	comp72846_c2_seq1	MYB	comp61853_c0_seq2	MYB			comp71305_c0_seq30	AP2	comp59329_c0_seq1	bHLH	comp59264_c0_seq1	C3H
comp60530_c0_seq1	C3H	comp72846_c2_seq2	MYB	comp62097_c0_seq1	G2-like			comp71398_c0_seq1	WRKY	comp59346_c0_seq1	WRKY	comp59285_c0_seq2	ERF
comp60773_c0_seq4	bHLH	comp73008_c1_seq9	C2H2	comp62097_c0_seq2	G2-like			comp71398_c0_seq5	WRKY	comp59362_c0_seq2	C3H	comp59306_c0_seq1	MIKC
comp61063_c0_seq2	C3H	comp73095_c0_seq16	MYB	comp62097_c0_seq3	G2-like			comp71584_c0_seq4	MYB_related	comp59720_c1_seq1	C3H	comp59319_c0_seq1	bHLH
comp61063_c0_seq4	C3H	comp73153_c0_seq4	DBB	comp62201_c0_seq2	bHLH			comp71584_c0_seq5	MYB_related	comp59725_c0_seq1	bHLH	comp59353_c0_seq1	MYB
comp61063_c0_seq5	C3H	comp73153_c0_seq9	DBB	comp62513_c0_seq2	NAC			comp71584_c0_seq6	MYB_related	comp59759_c0_seq2	GRAS	comp59357_c0_seq1	DBB
comp61184_c0_seq1	NF-X1	comp73191_c1_seq16	MIKC	comp62690_c0_seq1	NF-YB			comp71584_c0_seq10	MYB_related	comp59845_c0_seq1	TALE	comp59362_c0_seq1	C3H
comp62071_c0_seq3	B3	comp73191_c1_seq23	MIKC	comp62706_c0_seq1	bHLH			comp71643_c1_seq38	CAMTA	comp59952_c0_seq1	bHLH	comp59483_c1_seq1	bZIP
comp62221_c0_seq2	bHLH	comp73191_c1_seq29	MIKC	comp62739_c1_seq2	ARF			comp71649_c0_seq1	bHLH	comp59963_c0_seq1	SBP	comp59496_c0_seq2	GRAS
comp62697_c0_seq1	M-type	comp73191_c1_seq37	MIKC	comp62758_c0_seq1	ERF			comp71649_c0_seq2	bHLH	comp59984_c0_seq1	NAC	comp59499_c0_seq2	LSD
comp62697_c0_seq2	M-type	comp73191_c1_seq42	MIKC	comp63114_c1_seq1	MYB			comp71649_c0_seq3	bHLH	comp60086_c1_seq1	CO-like	comp59548_c0_seq1	bHLH
comp62697_c0_seq3	M-type	comp73191_c1_seq45	FAR1	comp63114_c1_seq2	MYB			comp71655_c0_seq6	GATA	comp60133_c0_seq1	ERF	comp59548_c0_seq2	bHLH
comp62697_c0_seq5	M-type	comp73191_c1_seq47	MIKC	comp63136_c0_seq1	MYB			comp71748_c0_seq1	HD-ZIP	comp60133_c0_seq2	ERF	comp59548_c0_seq3	bHLH
comp62697_c0_seq6	M-type	comp73191_c1_seq50	MIKC	comp63225_c0_seq3	B3			comp71748_c0_seq2	HD-ZIP	comp60338_c0_seq1	ERF	comp59588_c0_seq1	Dof
comp62931_c0_seq6	FAR1	comp73191_c1_seq55	MIKC	comp63230_c1_seq2	B3			comp71748_c0_seq3	HD-ZIP	comp60385_c0_seq1	bHLH	comp59709_c0_seq1	NF-YC
comp63136_c0_seq2	MYB	comp73218_c0_seq23	ERF	comp63231_c0_seq1	NAC			comp71753_c0_seq4	BES1	comp60445_c0_seq1	MYB	comp59749_c0_seq1	bHLH
comp63136_c0_seq3	MYB	comp73218_c0_seq26	ERF	comp63241_c0_seq1	GRF			comp71959_c0_seq1	WRKY	comp60445_c1_seq2	MYB	comp59774_c0_seq1	bHLH
comp63655_c0_seq1	bHLH	comp73218_c0_seq35	ERF	comp63364_c0_seq1	ERF			comp72023_c0_seq1	bHLH	comp60487_c0_seq1	GRAS	comp59826_c0_seq1	FAR1
comp64132_c1_seq3	HD-ZIP	comp73218_c0_seq40	ERF	comp63553_c0_seq1	bHLH			comp72023_c0_seq3	bHLH	comp60513_c1_seq1	LBD	comp59865_c0_seq1	LBD
comp64292_c0_seq1	FAR1	comp73218_c0_seq41	ERF	comp63623_c0_seq1	ERF			comp72023_c0_seq4	bHLH	comp60536_c0_seq1	AP2	comp59865_c0_seq2	LBD
comp64292_c0_seq2	FAR1	comp73218_c0_seq58	ERF	comp63623_c1_seq2	ERF			comp72077_c0_seq2	WRKY	comp60648_c0_seq1	GATA	comp59954_c0_seq1	C3H
comp64526_c0_seq1	ARF	comp73349_c0_seq1	bHLH	comp63889_c0_seq1	FAR1			comp72190_c1_seq2	AP2	comp60707_c0_seq1	WRKY	comp60037_c0_seq1	LSD
comp65663_c0_seq1	HD-ZIP	comp73349_c0_seq2	bHLH	comp63889_c1_seq1	FAR1			comp72215_c0_seq3	HD-ZIP	comp60963_c0_seq1	C2H2	comp60061_c0_seq1	NF-YA
comp66040_c0_seq1	FAR1	comp73349_c0_seq3	bHLH	comp63889_c3_seq1	FAR1			comp72237_c1_seq4	YABBY	comp60986_c0_seq1	GATA	comp60086_c1_seq2	CO-like
comp66040_c0_seq3	FAR1	comp73349_c0_seq4	bHLH	comp64010_c0_seq1	MIKC			comp72277_c1_seq1	Trihelix	comp61227_c0_seq1	HD-ZIP	comp60086_c1_seq3	CO-like
comp66040_c0_seq4	FAR1	comp73349_c0_seq6	bHLH	comp64192_c0_seq1	bZIP			comp72341_c0_seq2	C3H	comp61450_c0_seq1	B3	comp60089_c0_seq1	C3H
comp66665_c0_seq1	FAR1	comp73349_c0_seq8	bHLH	comp64505_c0_seq1	WRKY			comp72341_c0_seq4	C3H	comp61485_c0_seq4	bHLH	comp60112_c0_seq1	bHLH
comp66665_c0_seq2	FAR1	comp73349_c0_seq9	bHLH	comp64505_c0_seq3	WRKY			comp72454_c0_seq9	AP2	comp61617_c0_seq1	bZIP	comp60139_c0_seq1	HD-ZIP
comp66665_c0_seq3	FAR1	comp73349_c0_seq10	bHLH	comp64733_c0_seq1	GRF			comp72508_c0_seq7	bHLH	comp61758_c0_seq1	C3H	comp60141_c0_seq1	WRKY
comp66848_c0_seq4	C3H	comp73349_c0_seq11	bHLH	comp64846_c1_seq1	bHLH			comp72508_c0_seq44	bHLH	comp61758_c0_seq2	C3H	comp60141_c0_seq2	WRKY
comp66848_c0_seq6	C3H	comp73349_c0_seq12	bHLH	comp64905_c1_seq1	HD-ZIP			comp72508_c0_seq45	AP2	comp61941_c0_seq1	MYB	comp60197_c0_seq1	FAR1
comp67227_c0_seq1	B3	comp73349_c0_seq13	bHLH	comp64905_c1_seq2	HD-ZIP			comp72508_c0_seq49	bHLH	comp61964_c0_seq1	GRAS	comp60207_c0_seq2	WRKY
comp68232_c0_seq2	G2-like	comp73349_c0_seq14	bHLH	comp64905_c2_seq1	HD-ZIP			comp72580_c1_seq13	ARR-B	comp61986_c0_seq1	NAC	comp60224_c0_seq1	ZF-HD
comp68546_c0_seq3	C3H	comp73349_c0_seq15	bHLH	comp65078_c0_seq1	bHLH			comp72604_c0_seq4	bHLH	comp62070_c0_seq1	WRKY	comp60301_c0_seq1	bZIP
comp68737_c0_seq2	ERF	comp73653_c1_seq2	bHLH	comp65200_c0_seq4	CAMTA			comp72679_c0_seq1	C2H2	comp62152_c0_seq2	ERF	comp60301_c1_seq1	bZIP
comp68987_c0_seq1	bHLH	comp73710_c0_seq3	C3H	comp65200_c0_seq6	CAMTA			comp72679_c0_seq3	C2H2	comp62171_c0_seq1	MYB	comp60301_c1_seq2	bZIP
comp68987_c0_seq8	bHLH	comp73811_c0_seq5	HSF	comp65225_c0_seq1	TALE			comp72679_c0_seq6	C2H2	comp62294_c0_seq4	WRKY	comp60340_c0_seq1	HSF
comp68987_c0_seq10	bHLH	comp73811_c0_seq10	HSF	comp65348_c0_seq6	NF-YA			comp72679_c0_seq8	C2H2	comp62310_c0_seq1	bZIP	comp60345_c0_seq1	Trihelix
comp69070_c0_seq1	C3H	comp73865_c0_seq1	MYB_related	comp65567_c1_seq1	C3H			comp72679_c0_seq11	C2H2	comp62310_c1_seq1	bZIP	comp60362_c0_seq1	SRS
comp69328_c1_seq3	GRAS	comp74215_c0_seq14	ERF	comp65567_c1_seq2	C3H			comp72679_c0_seq15	C2H2	comp62433_c1_seq1	NF-YB	comp60369_c1_seq3	G2-like
comp69577_c0_seq2	bHLH	comp74225_c0_seq89	AP2	comp65732_c0_seq1	CO-like			comp72679_c0_seq17	C2H2	comp62513_c0_seq1	NAC	comp60414_c0_seq1	MYB
comp69584_c0_seq3	C3H	comp74264_c0_seq1	C2H2	comp65820_c0_seq2	MYB			comp72679_c0_seq18	C2H2	comp62569_c0_seq1	Dof	comp60426_c0_seq2	bZIP
comp69584_c0_seq6	C3H	comp74264_c0_seq3	C2H2	comp65974_c0_seq1	SBP			comp72679_c0_seq23	C2H2	comp62569_c1_seq2	Dof	comp60438_c0_seq1	WRKY
comp69585_c0_seq1	MYB	comp74422_c0_seq1	GRAS	comp66345_c0_seq1	GRF			comp72679_c0_seq25	C2H2	comp62600_c0_seq1	NF-YC	comp60440_c0_seq1	MYB
comp69636_c0_seq16	GRAS	comp74422_c0_seq10	GRAS	comp66345_c0_seq2	GRF			comp72688_c0_seq1	Whirly	comp62726_c0_seq1	C3H	comp60443_c0_seq1	TCP
comp69831_c0_seq2	NF-YB	comp74422_c0_seq11	GRAS	comp66345_c0_seq3	GRF			comp72688_c0_seq5	Whirly	comp62739_c1_seq1	ARF	comp60446_c1_seq1	C2H2
comp69831_c0_seq4	NF-YB	comp74422_c0_seq17	GRAS	comp66345_c0_seq4	GRF			comp72702_c0_seq1	WRKY	comp62758_c0_seq2	ERF	comp60473_c0_seq1	MYB_related
comp69831_c0_seq6	NF-YB	comp74485_c0_seq1	ARF	comp67016_c1_seq1	B3			comp72702_c0_seq2	WRKY	comp62791_c1_seq1	C2H2	comp60491_c0_seq1	C3H
comp69831_c0_seq8	NF-YB	comp74485_c0_seq5	ARF	comp67343_c0_seq4	B3			comp72702_c0_seq3	WRKY	comp62806_c0_seq1	bHLH	comp60499_c0_seq1	GATA
comp69989_c0_seq3	HSF	comp74485_c0_seq24	ARF	comp67568_c0_seq1	GRAS			comp72702_c0_seq4	WRKY	comp62812_c0_seq1	C2H2	comp60513_c1_seq2	LBD
comp70087_c0_seq4	CO-like	comp74485_c0_seq50	ARF	comp67859_c0_seq2	AP2			comp72727_c0_seq1	NF-YB	comp62938_c0_seq3	ERF	comp60522_c0_seq1	bHLH
comp70088_c0_seq4	DBB	comp74624_c1_seq8	CAMTA	comp67859_c0_seq4	AP2			comp72746_c0_seq6	ARR-B	comp62982_c0_seq1	WRKY	comp60557_c0_seq1	E2F/DP
comp70261_c0_seq6	GRAS	comp74624_c1_seq9	CAMTA	comp67955_c1_seq1	ARR-B			comp72816_c0_seq2	FAR1	comp62982_c0_seq2	WRKY	comp60614_c0_seq1	G2-like
comp70261_c0_seq16	GRAS	comp74708_c0_seq9	bHLH	comp67972_c0_seq2	HD-ZIP			comp72816_c0_seq3	FAR1	comp63095_c0_seq1	NAC	comp60614_c0_seq2	G2-like
comp70383_c0_seq3	TALE	comp74708_c0_seq17	bHLH	comp67972_c0_seq3	HD-ZIP			comp72816_c0_seq9	FAR1	comp63136_c1_seq1	MYB	comp60619_c0_seq1	bHLH
comp70714_c0_seq3	WRKY	comp74708_c0_seq19	bHLH	comp67972_c0_seq5	HD-ZIP			comp72816_c0_seq10	FAR1	comp63136_c1_seq2	MYB	comp60625_c0_seq1	CAMTA
comp70735_c0_seq1	bZIP	comp74784_c0_seq19	TCP	comp67972_c0_seq7	HD-ZIP			comp72826_c0_seq3	WRKY	comp63225_c0_seq2	B3	comp60625_c1_seq1	CAMTA
comp70735_c0_seq2	bZIP	comp74784_c0_seq25	TCP	comp68175_c0_seq1	bHLH			comp72916_c0_seq4	WRKY	comp63225_c0_seq4	B3	comp60677_c0_seq1	C3H
comp70735_c0_seq5	bZIP	comp74849_c1_seq14	bHLH	comp68175_c0_seq3	bHLH			comp72993_c1_seq1	TCP	comp63230_c0_seq1	B3	comp60696_c0_seq1	MYB_related
comp70735_c0_seq6	bZIP	comp74950_c0_seq11	FAR1	comp68257_c0_seq5	SBP			comp72993_c1_seq2	TCP	comp63231_c0_seq2	NAC	comp60696_c0_seq2	MYB_related
comp70735_c0_seq8	bZIP	comp74978_c1_seq12	TALE	comp68257_c0_seq7	SBP			comp72993_c1_seq5	TCP	comp63238_c1_seq1	bHLH	comp60740_c0_seq1	NF-YB
comp70735_c0_seq9	bZIP	comp74978_c1_seq16	TALE	comp68263_c0_seq11	bZIP			comp72993_c3_seq1	TCP	comp63241_c0_seq2	GRF	comp60746_c0_seq1	GATA
comp70735_c0_seq10	bZIP	comp74978_c1_seq19	TALE	comp68263_c0_seq16	bZIP			comp72993_c3_seq2	TCP	comp63291_c0_seq4	M-type	comp60767_c1_seq1	C2H2
comp70735_c0_seq11	bZIP	comp74978_c1_seq21	TALE	comp68332_c0_seq2	ERF			comp72993_c3_seq3	TCP	comp63316_c0_seq1	WRKY	comp60773_c0_seq3	bHLH
comp70735_c0_seq12	bZIP	comp74978_c1_seq26	TALE	comp68332_c0_seq3	ERF			comp73011_c0_seq1	HSF	comp63324_c0_seq1	FAR1	comp60801_c0_seq1	Trihelix
comp70735_c0_seq13	bZIP	comp75161_c0_seq3	bHLH	comp68344_c2_seq1	B3			comp73011_c1_seq1	HSF	comp63337_c0_seq1	C2H2	comp60801_c0_seq2	Trihelix
comp70735_c0_seq14	bZIP	comp75264_c0_seq10	C3H	comp68407_c0_seq5	bHLH			comp73145_c0_seq2	WRKY	comp63606_c0_seq1	NAC	comp60808_c0_seq2	C3H
comp70735_c0_seq15	bZIP	comp75264_c0_seq16	C3H	comp68430_c1_seq2	MYB			comp73145_c1_seq3	WRKY	comp63623_c0_seq2	ERF	comp60844_c0_seq1	CAMTA
comp70982_c0_seq8	FAR1	comp75264_c0_seq20	C3H	comp68430_c1_seq6	MYB			comp73145_c1_seq4	WRKY	comp63788_c0_seq1	HD-ZIP	comp60882_c0_seq1	MYB
comp71305_c0_seq7	AP2	comp75264_c0_seq35	C3H	comp68585_c1_seq1	bHLH			comp73159_c0_seq1	WRKY	comp63817_c1_seq1	MYB	comp60893_c0_seq1	bHLH
comp71305_c0_seq35	AP2	comp75281_c0_seq7	HD-ZIP	comp68585_c1_seq3	bHLH			comp73159_c0_seq2	WRKY	comp63818_c0_seq1	GRAS	comp60894_c0_seq1	ARR-B
comp71636_c0_seq1	MYB	comp75486_c0_seq5	HD-ZIP	comp68685_c0_seq29	bHLH			comp73237_c1_seq1	ARR-B	comp64050_c0_seq1		comp60896_c0_seq1	bHLH
comp71719_c0_seq3	ARF	comp75538_c0_seq2	ARR-B	comp68685_c0_seq41	bHLH			comp73237_c1_seq7	ARR-B	comp64050_c1_seq1	NF-YA	comp60913_c0_seq1	WRKY
comp72098_c0_seq5	SBP	comp75538_c0_seq5	ARR-B	comp68737_c0_seq1	ERF			comp73316_c0_seq2	bHLH	comp64087_c0_seq1	MYB	comp60917_c0_seq1	ERF
comp72098_c0_seq13	SBP	comp75538_c0_seq11	ARR-B	comp68737_c0_seq12	ERF			comp73316_c0_seq3	bHLH	comp64132_c1_seq2	HD-ZIP	comp60965_c0_seq1	bHLH
comp72341_c0_seq5	C3H	comp75538_c0_seq12	ARR-B	comp68786_c1_seq1	bHLH			comp73394_c0_seq4	CAMTA	comp64135_c0_seq2	G2-like	comp60999_c0_seq1	ERF
comp72404_c0_seq9	bHLH	comp75538_c0_seq13	ARR-B	comp68924_c0_seq1	C3H			comp73394_c0_seq7	CAMTA	comp64189_c1_seq1	Dof	comp61011_c0_seq1	C2H2
comp72454_c0_seq6	AP2	comp75540_c2_seq11	C3H	comp68947_c0_seq1	ARF			comp73394_c0_seq8	CAMTA	comp64211_c0_seq2	HD-ZIP	comp61040_c0_seq1	ERF
comp72454_c0_seq15	AP2	comp75558_c0_seq5	WOX	comp69094_c0_seq1	bHLH			comp73399_c0_seq2	WRKY	comp64270_c0_seq1	ERF	comp61040_c0_seq2	ERF
comp72492_c0_seq1	WRKY	comp75558_c0_seq11	WOX	comp69094_c0_seq3	bHLH			comp73399_c0_seq4	WRKY	comp64361_c0_seq1	bZIP	comp61042_c0_seq1	CO-like
comp72492_c0_seq2	WRKY	comp75558_c0_seq19	WOX	comp69293_c0_seq2	FAR1			comp73462_c0_seq1	HD-ZIP	comp64398_c0_seq2	C3H	comp61068_c0_seq1	Dof
comp72492_c0_seq4	WRKY	comp75558_c0_seq23	WOX	comp69293_c0_seq3	FAR1			comp73462_c0_seq4	HD-ZIP	comp64464_c0_seq1	bHLH	comp61098_c0_seq1	WRKY
comp72570_c1_seq2	GRAS	comp75558_c0_seq24	WOX	comp69449_c0_seq2	bHLH			comp73462_c0_seq6	HD-ZIP	comp64521_c0_seq1	MYB	comp61100_c0_seq1	bHLH
comp72570_c1_seq10	GRAS	comp75558_c0_seq34	WOX	comp69449_c0_seq3	bHLH			comp73462_c0_seq8	HD-ZIP	comp64595_c0_seq2	bHLH	comp61140_c0_seq1	C3H
comp72708_c0_seq4	NAC	comp75558_c0_seq63	WOX	comp69449_c0_seq5	bHLH			comp73462_c0_seq9	HD-ZIP	comp64607_c0_seq1	NAC	comp61159_c0_seq1	GRAS
comp72708_c0_seq9	NAC	comp75558_c0_seq64	WOX	comp69449_c0_seq6	bHLH			comp73462_c0_seq10	HD-ZIP	comp64607_c0_seq2	NAC	comp61173_c0_seq1	bHLH
comp72746_c0_seq2	ARR-B	comp75558_c0_seq65	WOX	comp69661_c0_seq2	C3H			comp73462_c0_seq12	HD-ZIP	comp64607_c1_seq1	NAC	comp61214_c0_seq1	HSF
comp72746_c0_seq12	ARR-B	comp75558_c0_seq66	WOX	comp69661_c0_seq4	C3H			comp73462_c0_seq13	HD-ZIP	comp64648_c0_seq1	bZIP	comp61235_c0_seq1	BBR-BPC
comp72816_c0_seq7	FAR1	comp75641_c0_seq1	bHLH	comp69848_c1_seq1	MYB_related			comp73462_c0_seq15	HD-ZIP	comp64675_c0_seq1	WRKY	comp61286_c0_seq1	NAC
comp72816_c0_seq11	FAR1	comp75641_c0_seq2	bHLH	comp69924_c0_seq3	FAR1			comp73462_c0_seq19	HD-ZIP	comp64704_c0_seq1	C2H2	comp61327_c0_seq1	MIKC
comp72851_c1_seq5	bZIP	comp75641_c0_seq7	bHLH	comp69924_c0_seq5	FAR1			comp73462_c0_seq25	HD-ZIP	comp64720_c0_seq1	ERF	comp61335_c0_seq1	ERF
comp72851_c1_seq7	bZIP	comp75641_c0_seq8	bHLH	comp69924_c0_seq7	FAR1			comp73464_c0_seq11	WRKY	comp64720_c0_seq2	ERF	comp61346_c0_seq1	bHLH
comp72851_c1_seq13	LSD	comp75651_c0_seq4	bHLH	comp69924_c0_seq9	FAR1			comp73710_c0_seq7	C3H	comp64720_c0_seq3	ERF	comp61362_c0_seq1	bHLH
comp72851_c1_seq14	LSD	comp75918_c0_seq13	ARR-B	comp69935_c0_seq10	MYB			comp73710_c0_seq18	C3H	comp64733_c0_seq3	GRF	comp61410_c0_seq1	LBD
comp72851_c1_seq28	bZIP	comp75918_c0_seq14	ARR-B	comp69941_c1_seq1	bHLH			comp73710_c0_seq20	C3H	comp64751_c0_seq5	bHLH	comp61434_c0_seq1	NAC
comp72869_c0_seq14	C3H	comp75918_c0_seq18	ARR-B	comp70052_c1_seq2	B3			comp73710_c0_seq35	C3H	comp64833_c0_seq2	C3H	comp61459_c0_seq1	GATA
comp72963_c0_seq3	C3H	comp75918_c0_seq23	ARR-B	comp70181_c0_seq4	ARF			comp73717_c0_seq6	C3H	comp64846_c0_seq1	bHLH	comp61506_c0_seq1	ARF
comp73083_c0_seq13	NF-YB	comp75983_c0_seq3	GRAS	comp70181_c0_seq7	ARF			comp73762_c0_seq6	Trihelix	comp64897_c0_seq1	NAC	comp61597_c0_seq1	bHLH
comp73130_c0_seq5	C3H	comp76025_c0_seq1	WRKY	comp70181_c0_seq10	ARF			comp73768_c1_seq2	Dof	comp64897_c0_seq2	NAC	comp61684_c0_seq1	ERF
comp73191_c1_seq18	MIKC	comp76073_c0_seq10	Trihelix	comp70199_c0_seq2	LSD			comp73773_c0_seq2	FAR1	comp64897_c0_seq3	NAC	comp61691_c0_seq1	bHLH
comp73191_c1_seq48	FAR1	comp76120_c0_seq2	WRKY	comp70514_c0_seq3	MIKC			comp73773_c0_seq4	FAR1	comp64929_c0_seq1	MYB_related	comp61691_c0_seq2	bHLH
comp73191_c1_seq53	FAR1	comp76152_c0_seq12	MYB	comp70623_c1_seq12	ARF			comp73802_c0_seq1	MYB	comp64929_c1_seq1	MYB_related	comp61691_c0_seq3	bHLH
comp73235_c0_seq4	HB-other	comp76217_c0_seq6	FAR1	comp70739_c1_seq1	ZF-HD			comp73802_c0_seq2	MYB	comp64935_c0_seq1	bHLH	comp61693_c0_seq2	FAR1
comp73235_c0_seq12	HB-other	comp169927_c0_seq1	GRAS	comp70796_c1_seq11	bHLH			comp73802_c0_seq3	MYB	comp64935_c0_seq2	bHLH	comp61733_c0_seq1	ERF
comp73236_c0_seq3	NF-YB	comp175840_c0_seq1	C3H	comp70911_c0_seq1	WRKY			comp73802_c0_seq4	MYB	comp64935_c0_seq3	bHLH	comp61751_c0_seq1	LBD
comp73237_c1_seq2	ARR-B	comp204202_c0_seq1	NF-YB	comp70912_c0_seq1	C3H			comp73857_c1_seq11	bHLH	comp64935_c0_seq4	bHLH	comp61751_c0_seq2	LBD
comp73237_c1_seq3	ARR-B	comp218416_c0_seq1	NF-YB	comp70912_c0_seq2	C3H			comp73899_c0_seq2	MYB	comp64935_c0_seq5	bHLH	comp61862_c0_seq1	HSF
comp73237_c1_seq4	ARR-B	comp218416_c0_seq2	NF-YB	comp70912_c0_seq3	C3H			comp74015_c0_seq7	bZIP	comp64935_c0_seq6	bHLH	comp61885_c0_seq2	C2H2
comp73237_c1_seq5	ARR-B	comp230494_c0_seq1	MYB	comp70912_c0_seq4	C3H			comp74015_c0_seq13	bZIP	comp64935_c0_seq7	bHLH	comp61907_c0_seq1	C3H
comp73237_c1_seq8	ARR-B	comp270559_c0_seq1	GRAS	comp70982_c0_seq7	FAR1			comp74015_c0_seq15	bZIP	comp65114_c0_seq1	Trihelix	comp61938_c0_seq1	TCP
comp73237_c1_seq9	ARR-B	comp272783_c0_seq1	bZIP	comp70982_c0_seq10	FAR1			comp74015_c0_seq16	bZIP	comp65116_c0_seq1	MYB	comp61964_c0_seq2	GRAS
comp73237_c1_seq11	ARR-B	comp273462_c0_seq1	C2H2	comp71073_c0_seq4	MIKC			comp74015_c0_seq27	bZIP	comp65165_c0_seq2	GRAS	comp61964_c0_seq3	GRAS
comp73237_c1_seq12	ARR-B	comp287052_c0_seq1	ARF	comp71281_c0_seq7	bZIP			comp74138_c0_seq1	ZF-HD	comp65200_c0_seq1	CAMTA	comp61973_c0_seq1	C2H2
comp73237_c1_seq13	ARR-B	comp290241_c0_seq1	FAR1	comp71281_c0_seq12	bZIP			comp74138_c0_seq2	ZF-HD	comp65200_c0_seq5	CAMTA	comp61999_c0_seq1	MYB
comp73237_c1_seq14	ARR-B	comp303318_c0_seq1	bHLH	comp71291_c0_seq1	C3H			comp74200_c0_seq1	G2-like	comp65346_c0_seq1	C3H	comp62026_c0_seq1	C3H
comp73237_c1_seq15	ARR-B	comp311474_c0_seq1	FAR1	comp71334_c0_seq1	AP2			comp74200_c0_seq2	G2-like	comp65346_c0_seq2	C3H	comp62062_c0_seq1	WRKY
comp73237_c1_seq16	ARR-B	comp322039_c0_seq1	C3H	comp71398_c0_seq2	WRKY			comp74200_c0_seq3	G2-like	comp65348_c0_seq2	NF-YA	comp62082_c0_seq1	C3H
comp73237_c1_seq18	ARR-B	comp326465_c0_seq1	GRAS	comp71408_c0_seq1	NAC			comp74200_c0_seq4	G2-like	comp65372_c0_seq1	NAC	comp62116_c0_seq1	MYB_related
comp73295_c0_seq2	LBD	comp326776_c0_seq1	bHLH	comp71408_c0_seq2	NAC			comp74200_c0_seq5	G2-like	comp65430_c1_seq1	C2H2	comp62116_c0_seq2	MYB_related
comp73295_c0_seq3	LBD	comp328324_c0_seq1	C3H	comp71408_c0_seq3	NAC			comp74200_c0_seq6	G2-like	comp65456_c0_seq3	ARF	comp62158_c0_seq1	FAR1
comp73298_c0_seq6	GRAS	comp329655_c0_seq1	HD-ZIP	comp71408_c0_seq4	NAC			comp74225_c0_seq107	AP2	comp65528_c0_seq1	HD-ZIP	comp62166_c0_seq1	ERF
comp73316_c0_seq1	bHLH	comp332666_c0_seq1	C2H2	comp71490_c1_seq2	STAT			comp74248_c0_seq1	B3	comp65528_c0_seq2	HD-ZIP	comp62196_c0_seq2	MYB
comp73462_c0_seq21	HD-ZIP	comp339324_c0_seq1	G2-like	comp71643_c1_seq10	CAMTA			comp74248_c0_seq5	B3	comp65528_c0_seq3	HD-ZIP	comp62241_c0_seq1	WRKY
comp73462_c0_seq23	HD-ZIP	comp339769_c0_seq1	bHLH	comp71691_c0_seq1	C3H			comp74248_c0_seq7	B3	comp65538_c0_seq6	C3H	comp62253_c0_seq1	C3H
comp73532_c0_seq2	MYB_related	comp342965_c0_seq1	NF-YB	comp71714_c0_seq1	CO-like			comp74248_c0_seq8	B3	comp65559_c0_seq1	HSF	comp62254_c0_seq1	bZIP
comp73710_c0_seq2	C3H	comp351849_c0_seq1	B3	comp71714_c0_seq2	CO-like			comp74250_c0_seq1	bHLH	comp65587_c0_seq1	GRAS	comp62279_c0_seq1	ERF
comp73710_c0_seq4	C3H	comp354711_c0_seq1	bHLH	comp71714_c0_seq3	CO-like			comp74250_c0_seq2	bHLH	comp65592_c0_seq1	C2H2	comp62303_c0_seq1	MYB_related
comp73710_c0_seq5	C3H	comp357057_c0_seq1	FAR1	comp71714_c0_seq5	CO-like			comp74250_c0_seq4	bHLH	comp65625_c0_seq1	Dof	comp62303_c0_seq2	MYB_related
comp73710_c0_seq6	C3H	comp357525_c0_seq1	LBD	comp71714_c0_seq7	CO-like			comp74325_c0_seq2	FAR1	comp65820_c0_seq1	MYB	comp62303_c0_seq3	MYB_related
comp73710_c0_seq8	C3H	comp383613_c0_seq1	GRAS	comp71859_c0_seq11	bHLH			comp74354_c1_seq5	MYB_related	comp65862_c0_seq1	TALE	comp62338_c0_seq1	bHLH
comp73710_c0_seq9	C3H	comp386691_c0_seq1	Dof	comp71859_c0_seq13	bHLH			comp74400_c0_seq1	ARR-B	comp65872_c1_seq1	ERF	comp62379_c0_seq1	Trihelix
comp73710_c0_seq10	C3H	comp387652_c0_seq1	C3H	comp72023_c0_seq2	bHLH			comp74400_c0_seq2	ARR-B	comp65899_c1_seq1	MYB_related	comp62384_c0_seq1	MYB
comp73710_c0_seq11	C3H	comp389150_c0_seq1	bHLH	comp72077_c0_seq1	WRKY			comp74400_c0_seq3	ARR-B	comp66049_c0_seq4	ARF	comp62384_c0_seq2	MYB
comp73710_c0_seq13	C3H	comp394025_c0_seq1	C3H	comp72204_c0_seq7	MYB_related			comp74400_c0_seq4	ARR-B	comp66090_c0_seq3	B3	comp62384_c0_seq3	MYB
comp73710_c0_seq14	C3H	comp410235_c0_seq1	NAC	comp72204_c0_seq9	MYB_related			comp74400_c0_seq5	ARR-B	comp66090_c0_seq6	B3	comp62385_c1_seq1	TCP
comp73710_c0_seq15	C3H	comp419881_c0_seq1	bHLH	comp72215_c0_seq2	HD-ZIP			comp74400_c0_seq6	ARR-B	comp66125_c0_seq1	ARF	comp62400_c0_seq1	bZIP
comp73710_c0_seq16	C3H	comp421078_c0_seq1	G2-like	comp72215_c0_seq7	HD-ZIP			comp74400_c0_seq7	ARR-B	comp66164_c0_seq1	ARF	comp62400_c0_seq2	bZIP
comp73710_c0_seq17	C3H	comp422162_c0_seq1	bHLH	comp72281_c0_seq6	MYB			comp74400_c0_seq8	ARR-B	comp66227_c0_seq2	Dof	comp62400_c0_seq3	bZIP
comp73710_c0_seq21	C3H	comp429905_c0_seq1	MIKC	comp72454_c0_seq4	AP2			comp74400_c0_seq9	ARR-B	comp66227_c0_seq4	Dof	comp62435_c0_seq1	C2H2
comp73710_c0_seq22	C3H	comp431061_c0_seq1	B3	comp72454_c0_seq16	AP2			comp74400_c0_seq10	ARR-B	comp66269_c0_seq1	HB-PHD	comp62435_c0_seq2	C2H2
comp73710_c0_seq23	C3H	comp435484_c0_seq1	WRKY	comp72479_c0_seq1	ARF			comp74400_c0_seq11	ARR-B	comp66361_c0_seq1	C3H	comp62507_c0_seq1	bHLH
comp73710_c0_seq24	C3H	comp439845_c0_seq1	GRAS	comp72479_c0_seq2	ARF			comp74400_c0_seq12	ARR-B	comp66393_c0_seq1	bHLH	comp62513_c0_seq3	NAC
comp73710_c0_seq26	C3H	comp442293_c0_seq1	ERF	comp72479_c0_seq4	ARF			comp74400_c0_seq13	ARR-B	comp66393_c0_seq2	bHLH	comp62517_c0_seq1	MYB_related
comp73710_c0_seq27	C3H	comp466974_c0_seq1	bHLH	comp72479_c0_seq12	ARF			comp74400_c0_seq14	ARR-B	comp66423_c0_seq1	Dof	comp62517_c0_seq2	MYB_related
comp73710_c0_seq28	C3H	comp467773_c0_seq1	bHLH	comp72479_c0_seq18	ARF			comp74400_c0_seq15	ARR-B	comp66435_c0_seq1	C2H2	comp62530_c0_seq1	Dof
comp73710_c0_seq29	C3H	comp468136_c0_seq1	bHLH	comp72479_c0_seq21	ARF			comp74400_c0_seq16	ARR-B	comp66446_c0_seq1	bHLH	comp62584_c0_seq2	WRKY
comp73710_c0_seq30	C3H	comp468349_c0_seq1	FAR1	comp72479_c0_seq28	ARF			comp74442_c0_seq2	Dof	comp66446_c0_seq6	bHLH	comp62585_c0_seq1	ZF-HD
comp73710_c0_seq31	C3H	comp471335_c0_seq1	Nin-like	comp72479_c0_seq32	ARF			comp74454_c0_seq2	MYB_related	comp66446_c0_seq8	NF-YB	comp62593_c0_seq1	bHLH
comp73710_c0_seq32	C3H	comp475201_c0_seq1	bHLH	comp72479_c0_seq33	ARF			comp74454_c0_seq3	MYB_related	comp66446_c0_seq11	bHLH	comp62593_c2_seq1	bHLH
comp73710_c0_seq33	C3H	comp479308_c0_seq1	NF-YB	comp72508_c0_seq61	bHLH			comp74454_c0_seq6	MYB_related	comp66496_c0_seq1	bHLH	comp62595_c0_seq1	MYB
comp73710_c0_seq34	C3H	comp483850_c0_seq1	HD-ZIP	comp72565_c0_seq23	bHLH			comp74570_c0_seq1	NF-YB	comp66496_c0_seq2	bHLH	comp62595_c0_seq2	MYB
comp73710_c0_seq38	C3H	comp484130_c0_seq1	MYB	comp72577_c0_seq1	bHLH			comp74570_c0_seq2	NF-YB	comp66496_c0_seq3	bHLH	comp62595_c0_seq3	MYB
comp73753_c0_seq3	bHLH	comp487455_c0_seq1	bHLH	comp72580_c1_seq7	ARR-B			comp74570_c0_seq3	NF-YB	comp66602_c0_seq1	MIKC	comp62595_c0_seq4	MYB
comp73802_c0_seq5	MYB	comp489935_c0_seq1	NF-YB	comp72580_c1_seq19	ARR-B			comp74579_c1_seq4	C3H	comp66602_c0_seq2	MIKC	comp62595_c0_seq5	MYB
comp73857_c1_seq1	bHLH	comp493822_c0_seq1	HD-ZIP	comp72580_c1_seq24	ARR-B			comp74613_c0_seq1	bHLH	comp66626_c1_seq1	C2H2	comp62595_c1_seq1	MYB_related
comp73857_c1_seq9	bHLH	comp494919_c0_seq1	FAR1	comp72580_c1_seq31	ARR-B			comp74613_c0_seq14	bHLH	comp66710_c0_seq2	bHLH	comp62616_c0_seq1	C2H2
comp73857_c1_seq10	bHLH	comp495164_c0_seq1	GRAS	comp72680_c1_seq7	CO-like			comp74622_c0_seq5	MYB_related	comp66714_c1_seq4	ARF	comp62688_c0_seq1	C3H
comp73857_c1_seq12	bHLH	comp504465_c0_seq1	GATA	comp72826_c0_seq1	WRKY			comp74978_c0_seq1	DBB	comp66793_c0_seq1	MYB	comp62688_c0_seq2	C3H
comp73857_c1_seq15	bHLH	comp509260_c0_seq1	bHLH	comp72826_c0_seq2	WRKY			comp75108_c0_seq2	bHLH	comp66803_c0_seq1	C3H	comp62698_c0_seq1	EIL
comp73857_c1_seq21	bHLH	comp524228_c0_seq1	ERF	comp72851_c1_seq19	bZIP			comp75108_c0_seq3	bHLH	comp66816_c0_seq1	ERF	comp62739_c2_seq1	ARF
comp73857_c1_seq24	bHLH	comp529625_c0_seq1	HD-ZIP	comp72949_c1_seq1	WRKY			comp75108_c0_seq4	bHLH	comp66816_c1_seq1	ERF	comp62789_c0_seq1	Dof
comp73857_c1_seq26	bHLH	comp531250_c0_seq1	bHLH	comp72969_c1_seq15	CAMTA			comp75154_c0_seq4	AP2	comp66816_c1_seq2	ERF	comp62789_c0_seq2	Dof
comp73857_c1_seq27	bHLH	comp531517_c0_seq1	TCP	comp72969_c1_seq19	CAMTA			comp75154_c0_seq17	AP2	comp66922_c0_seq1	C3H	comp62847_c0_seq1	bHLH
comp73857_c1_seq28	bHLH	comp532264_c0_seq1	bHLH	comp72969_c1_seq24	CAMTA			comp75154_c0_seq19	AP2	comp66922_c0_seq3	C3H	comp62868_c0_seq1	C3H
comp73857_c1_seq39	bHLH	comp547019_c0_seq1	bHLH	comp72969_c1_seq38	CAMTA			comp75154_c0_seq20	AP2	comp66922_c0_seq8	C3H	comp62870_c0_seq1	bHLH
comp73865_c0_seq2	MYB_related	comp548494_c0_seq1	B3	comp72969_c1_seq39	CAMTA			comp75154_c0_seq39	AP2	comp66953_c0_seq1	bHLH	comp62870_c0_seq2	bHLH
comp73949_c0_seq1	FAR1	comp573647_c0_seq1	NF-YB	comp73017_c0_seq3	bHLH			comp75175_c0_seq1	FAR1	comp67049_c0_seq2	bHLH	comp62873_c0_seq1	bHLH
comp74037_c1_seq30	M-type	comp585614_c0_seq1	MYB_related	comp73017_c0_seq6	bHLH			comp75175_c0_seq9	FAR1	comp67293_c1_seq2	NAC	comp62906_c0_seq1	C3H
comp74037_c1_seq36	M-type	comp615367_c0_seq1	bHLH	comp73019_c0_seq3	SBP			comp75175_c0_seq14	FAR1	comp67293_c1_seq3	NAC	comp62938_c0_seq2	ERF
comp74037_c1_seq42	M-type	comp615493_c0_seq1	ERF	comp73019_c0_seq7	SBP			comp75175_c0_seq28	FAR1	comp67343_c0_seq3	B3	comp62954_c0_seq1	NF-YB
comp74037_c1_seq49	M-type	comp615738_c0_seq1	NF-YB	comp73019_c0_seq8	SBP			comp75175_c0_seq36	FAR1	comp67477_c0_seq2	MYB_related	comp62954_c0_seq2	NF-YB
comp74037_c1_seq50	M-type	comp619452_c0_seq1	bHLH	comp73041_c0_seq7	bHLH			comp75175_c0_seq43	FAR1	comp67477_c0_seq3	MYB_related	comp62978_c0_seq1	bHLH
comp74037_c1_seq53	M-type	comp619598_c0_seq1	MYB_related	comp73073_c0_seq24	MYB_related			comp75175_c0_seq45	FAR1	comp67593_c0_seq1	B3	comp62998_c1_seq1	FAR1
comp74037_c1_seq74	M-type	comp622894_c0_seq1	MIKC	comp73073_c0_seq48	MYB_related			comp75175_c0_seq46	FAR1	comp67598_c0_seq1	AP2	comp63030_c0_seq3	MIKC
comp74150_c0_seq35	bHLH	comp625703_c0_seq1	FAR1	comp73080_c1_seq1	WRKY			comp75175_c0_seq53	FAR1	comp67598_c0_seq2	AP2	comp63030_c0_seq7	MIKC
comp74169_c0_seq5	ARR-B	comp626294_c0_seq1	bHLH	comp73080_c1_seq2	WRKY			comp75192_c0_seq13	NAC	comp67622_c0_seq1	NAC	comp63030_c0_seq8	MIKC
comp74169_c0_seq14	ARR-B	comp641753_c0_seq1	ARF	comp73085_c0_seq2	AP2			comp75251_c0_seq1	WRKY	comp67641_c0_seq1	C3H	comp63032_c0_seq2	ERF
comp74215_c0_seq7	ERF	comp643754_c0_seq1	MYB_related	comp73130_c0_seq1	C3H			comp75252_c0_seq4	Trihelix	comp67747_c0_seq1	NAC	comp63032_c0_seq3	ERF
comp74352_c0_seq7	BES1	comp648796_c0_seq1	M-type	comp73145_c1_seq1	WRKY			comp75295_c0_seq2	WRKY	comp67780_c0_seq2	bHLH	comp63054_c0_seq1	bHLH
comp74352_c0_seq10	BES1	comp668495_c0_seq1	G2-like	comp73145_c1_seq2	WRKY			comp75295_c0_seq3	WRKY	comp67780_c0_seq3	bHLH	comp63071_c0_seq3	C2H2
comp74485_c0_seq38	ARF	comp674283_c0_seq1	GRAS	comp73204_c0_seq2	MIKC			comp75295_c0_seq6	WRKY	comp67780_c0_seq4	bHLH	comp63076_c0_seq1	SBP
comp74613_c0_seq15	bHLH	comp679802_c0_seq1	bHLH	comp73204_c0_seq4	MIKC			comp75295_c0_seq7	WRKY	comp67829_c0_seq3	G2-like	comp63076_c0_seq2	SBP
comp74736_c1_seq4	FAR1	comp722326_c0_seq1	C3H	comp73204_c0_seq6	MIKC			comp75295_c0_seq8	WRKY	comp67870_c0_seq1	WRKY	comp63091_c0_seq1	C3H
comp74760_c2_seq4	C3H	comp723708_c0_seq1	MYB	comp73204_c0_seq10	MIKC			comp75295_c0_seq12	WRKY	comp67870_c0_seq2	WRKY	comp63105_c0_seq1	C2H2
comp74760_c2_seq6	C3H	comp725554_c0_seq1	bHLH	comp73218_c0_seq38	ERF			comp75295_c0_seq15	WRKY	comp67881_c0_seq1	HD-ZIP	comp63114_c0_seq1	MYB
comp74784_c0_seq17	TCP	comp726437_c0_seq1	bHLH	comp73289_c1_seq1	ERF			comp75295_c0_seq17	WRKY	comp67881_c0_seq3	HD-ZIP	comp63124_c0_seq1	MYB_related
comp74929_c0_seq1	MYB_related	comp728203_c0_seq1	AP2	comp73317_c0_seq2	C3H			comp75295_c0_seq18	WRKY	comp67913_c0_seq1	GRF	comp63150_c0_seq1	C3H
comp74929_c0_seq5	MYB_related	comp731425_c0_seq1	bZIP	comp73394_c0_seq3	CAMTA			comp75295_c0_seq21	WRKY	comp67955_c0_seq1	ARR-B	comp63158_c0_seq1	bZIP
comp74929_c0_seq6	MYB_related	comp739481_c0_seq1	bHLH	comp73447_c0_seq33	MYB_related			comp75295_c0_seq26	WRKY	comp67967_c0_seq1	ARF	comp63158_c0_seq2	bZIP
comp74929_c0_seq16	MYB_related	comp748881_c0_seq1	bHLH	comp73462_c0_seq2	HD-ZIP			comp75295_c0_seq30	WRKY	comp67967_c1_seq1	ARF	comp63158_c0_seq3	bZIP
comp74950_c0_seq13	FAR1	comp757144_c0_seq1	GRAS	comp73471_c0_seq11	bHLH			comp75295_c0_seq33	WRKY	comp67967_c1_seq2	ARF	comp63161_c0_seq1	MYB_related
comp75154_c0_seq6	AP2	comp758873_c0_seq1	WRKY	comp73633_c1_seq4	TALE			comp75295_c0_seq39	WRKY	comp67972_c0_seq1	HD-ZIP	comp63184_c0_seq1	ERF
comp75154_c0_seq13	AP2	comp780171_c0_seq1	C3H	comp73660_c0_seq2	FAR1			comp75295_c0_seq42	WRKY	comp67972_c0_seq4	HD-ZIP	comp63187_c0_seq1	WRKY
comp75154_c0_seq31	AP2	comp798592_c0_seq1	HSF	comp73660_c0_seq3	FAR1			comp75295_c0_seq52	WRKY	comp67972_c0_seq8	HD-ZIP	comp63187_c0_seq2	WRKY
comp75154_c0_seq36	AP2	comp811807_c0_seq1	GRAS	comp73660_c0_seq4	FAR1			comp75295_c0_seq54	WRKY	comp68154_c0_seq3	B3	comp63187_c1_seq1	WRKY
comp75154_c0_seq37	AP2	comp900757_c0_seq1	LBD	comp73660_c0_seq5	FAR1			comp75322_c0_seq5	HD-ZIP	comp68175_c0_seq2	bHLH	comp63212_c0_seq1	C3H
comp75154_c0_seq48	AP2	comp938428_c0_seq1	bZIP	comp73660_c0_seq7	FAR1			comp75322_c0_seq7	HD-ZIP	comp68218_c0_seq1	C3H	comp63225_c0_seq5	B3
comp75157_c0_seq13	MIKC	comp949347_c0_seq1	C3H	comp73660_c0_seq8	FAR1			comp75322_c0_seq11	HD-ZIP	comp68218_c0_seq2	C3H	comp63230_c1_seq1	B3
comp75157_c0_seq21	MIKC	comp982260_c0_seq1	MYB	comp73660_c0_seq9	FAR1			comp75322_c0_seq15	HD-ZIP	comp68239_c0_seq1	GRAS	comp63305_c0_seq1	bZIP
comp75157_c0_seq22	MIKC	comp1056409_c0_seq1	WOX	comp73660_c0_seq10	FAR1			comp75322_c0_seq20	HD-ZIP	comp68257_c0_seq1	SBP	comp63305_c0_seq2	bZIP
comp75157_c0_seq25	MIKC	comp1231581_c0_seq1	GRAS	comp73660_c0_seq11	FAR1			comp75322_c0_seq22	HD-ZIP	comp68257_c0_seq4	SBP	comp63335_c0_seq1	C2H2
comp75157_c0_seq30	MIKC	comp1310100_c0_seq1	ERF	comp73660_c0_seq12	FAR1			comp75322_c0_seq25	HD-ZIP	comp68257_c0_seq8	SBP	comp63345_c0_seq1	NF-YB
comp75175_c0_seq2	FAR1	comp1643534_c0_seq1	bHLH	comp73660_c0_seq13	FAR1			comp75407_c2_seq2	FAR1	comp68344_c1_seq1	B3	comp63345_c0_seq2	NF-YB
comp75175_c0_seq4	FAR1	comp1679507_c0_seq1	C3H	comp73660_c0_seq14	FAR1			comp75407_c2_seq6	FAR1	comp68392_c0_seq1	bZIP	comp63369_c0_seq4	MYB
comp75175_c0_seq5	FAR1			comp73660_c0_seq15	FAR1			comp75487_c0_seq10	WRKY	comp68397_c0_seq1	C3H	comp63374_c0_seq1	WRKY
comp75175_c0_seq6	FAR1			comp73660_c0_seq16	FAR1			comp75487_c0_seq14	WRKY	comp68397_c0_seq2	C3H	comp63374_c0_seq2	WRKY
comp75175_c0_seq7	FAR1			comp73710_c0_seq36	C3H			comp75487_c0_seq25	WRKY	comp68397_c0_seq4	C3H	comp63387_c0_seq1	C2H2
comp75175_c0_seq10	FAR1			comp73753_c0_seq5	bHLH			comp75487_c0_seq27	WRKY	comp68397_c0_seq5	C3H	comp63398_c0_seq2	bHLH
comp75175_c0_seq11	FAR1			comp73768_c1_seq1	Dof			comp75538_c0_seq8	CO-like	comp68397_c0_seq7	C3H	comp63400_c0_seq1	GeBP
comp75175_c0_seq13	FAR1			comp73773_c0_seq5	FAR1			comp75608_c0_seq3	GRAS	comp68397_c0_seq10	C3H	comp63428_c0_seq1	MYB_related
comp75175_c0_seq15	FAR1			comp73796_c0_seq6	bHLH			comp75643_c1_seq1	TCP	comp68397_c0_seq11	C3H	comp63428_c0_seq2	MYB_related
comp75175_c0_seq21	FAR1			comp73799_c0_seq1	HB-other			comp75710_c0_seq11	C3H	comp68397_c0_seq12	C3H	comp63428_c0_seq3	MYB_related
comp75175_c0_seq23	FAR1			comp73799_c0_seq3	HB-other			comp75746_c0_seq1	B3	comp68424_c0_seq2	HSF	comp63428_c0_seq4	MYB_related
comp75175_c0_seq24	FAR1			comp73799_c0_seq4	HB-other			comp75780_c1_seq28	ARF	comp68543_c0_seq4	MYB_related	comp63440_c1_seq1	C3H
comp75175_c0_seq27	FAR1			comp73811_c0_seq7	HSF			comp75780_c1_seq30	ARF	comp68543_c0_seq5	MYB_related	comp63440_c1_seq2	C3H
comp75175_c0_seq29	FAR1			comp73811_c0_seq9	HSF			comp75786_c0_seq15	HD-ZIP	comp68543_c0_seq7	MYB_related	comp63453_c0_seq1	TCP
comp75175_c0_seq30	FAR1			comp73823_c0_seq9	bHLH			comp75835_c1_seq2	bHLH	comp68545_c0_seq3	FAR1	comp63513_c0_seq1	ERF
comp75175_c0_seq31	FAR1			comp73823_c0_seq18	bHLH			comp75835_c1_seq3	bHLH	comp68585_c1_seq2	bHLH	comp63520_c0_seq1	HD-ZIP
comp75175_c0_seq33	FAR1			comp73865_c0_seq8	MYB_related			comp75856_c2_seq2	WRKY	comp68642_c0_seq1	bHLH	comp63520_c0_seq2	HD-ZIP
comp75175_c0_seq34	FAR1			comp73865_c0_seq9	MYB_related			comp75856_c2_seq3	WRKY	comp68642_c1_seq2	bHLH	comp63528_c0_seq1	CO-like
comp75175_c0_seq35	FAR1			comp73865_c0_seq11	MYB_related			comp75863_c0_seq3	HD-ZIP	comp68685_c0_seq1	bHLH	comp63534_c0_seq1	HB-other
comp75175_c0_seq39	FAR1			comp73929_c0_seq11	WRKY			comp75863_c0_seq4	HD-ZIP	comp68685_c0_seq4	bHLH	comp63540_c0_seq1	bZIP
comp75175_c0_seq42	FAR1			comp74015_c0_seq1	bZIP			comp75866_c0_seq4	bHLH	comp68685_c0_seq5	bHLH	comp63540_c0_seq2	bZIP
comp75175_c0_seq44	FAR1			comp74015_c0_seq2	bZIP			comp75934_c0_seq6	B3	comp68685_c0_seq6	bHLH	comp63545_c0_seq1	Trihelix
comp75175_c0_seq48	FAR1			comp74015_c0_seq3	bZIP			comp75967_c0_seq7	MYB_related	comp68685_c0_seq7	bHLH	comp63591_c0_seq1	WRKY
comp75175_c0_seq49	FAR1			comp74015_c0_seq9	bZIP			comp75967_c0_seq9	MYB_related	comp68685_c0_seq8	bHLH	comp63599_c0_seq1	C3H
comp75175_c0_seq50	FAR1			comp74015_c0_seq10	bZIP			comp76002_c1_seq7	GRAS	comp68685_c0_seq12	bHLH	comp63651_c0_seq2	MIKC
comp75175_c0_seq51	FAR1			comp74015_c0_seq11	bZIP			comp76046_c0_seq8	bHLH	comp68685_c0_seq13	bHLH	comp63655_c0_seq2	bHLH
comp75175_c0_seq54	FAR1			comp74015_c0_seq20	bZIP			comp76046_c0_seq20	bHLH	comp68685_c0_seq14	bHLH	comp63673_c0_seq1	GATA
comp75175_c0_seq56	FAR1			comp74015_c0_seq23	bZIP			comp76046_c0_seq21	bHLH	comp68685_c0_seq17	bHLH	comp63673_c0_seq2	GATA
comp75215_c1_seq1	WRKY			comp74015_c0_seq26	bZIP			comp76061_c1_seq10	AP2	comp68685_c0_seq18	bHLH	comp63682_c0_seq2	MYB
comp75215_c1_seq2	WRKY			comp74053_c0_seq4	C3H			comp76061_c1_seq11	AP2	comp68685_c0_seq21	bHLH	comp63700_c0_seq1	G2-like
comp75215_c1_seq4	WRKY			comp74053_c0_seq17	C3H			comp76061_c1_seq14	AP2	comp68685_c0_seq22	bHLH	comp63713_c0_seq1	HD-ZIP
comp75215_c1_seq5	WRKY			comp74215_c0_seq11	ERF			comp76061_c1_seq17	AP2	comp68685_c0_seq23	bHLH	comp63768_c0_seq1	BES1
comp75215_c1_seq6	WRKY			comp74215_c0_seq15	ERF			comp76061_c1_seq19	AP2	comp68685_c0_seq24	bHLH	comp63791_c0_seq2	CO-like
comp75215_c1_seq7	WRKY			comp74216_c0_seq2	ARF			comp76061_c1_seq25	AP2	comp68685_c0_seq25	bHLH	comp63797_c0_seq1	C2H2
comp75215_c1_seq8	WRKY			comp74225_c0_seq3	AP2			comp76061_c1_seq28	AP2	comp68685_c0_seq27	bHLH	comp63801_c0_seq1	ARF
comp75215_c1_seq10	WRKY			comp74225_c0_seq4	AP2			comp76066_c0_seq17	WRKY	comp68685_c0_seq28	bHLH	comp63813_c0_seq1	C2H2
comp75215_c1_seq11	WRKY			comp74225_c0_seq20	AP2			comp76102_c2_seq1	Dof	comp68685_c0_seq30	bHLH	comp63817_c0_seq1	MYB
comp75215_c1_seq14	WRKY			comp74225_c0_seq27	AP2			comp76110_c0_seq21	WRKY	comp68685_c0_seq31	bHLH	comp63833_c0_seq1	MYB_related
comp75215_c1_seq15	WRKY			comp74225_c0_seq28	AP2			comp76156_c0_seq12	bHLH	comp68685_c0_seq35	bHLH	comp63837_c0_seq1	bHLH
comp75215_c1_seq16	WRKY			comp74225_c0_seq29	AP2			comp76156_c0_seq15	bHLH	comp68685_c0_seq37	bHLH	comp63848_c0_seq1	C3H
comp75215_c1_seq17	WRKY			comp74225_c0_seq31	AP2			comp76156_c0_seq17	bHLH	comp68685_c0_seq38	bHLH	comp63874_c0_seq1	C2H2
comp75215_c1_seq19	WRKY			comp74225_c0_seq45	AP2			comp76156_c0_seq23	bHLH	comp68685_c0_seq39	bHLH	comp63877_c0_seq1	bHLH
comp75215_c1_seq22	WRKY			comp74225_c0_seq58	AP2			comp76156_c0_seq25	bHLH	comp68685_c0_seq40	bHLH	comp63889_c2_seq1	FAR1
comp75215_c1_seq23	WRKY			comp74225_c0_seq61	AP2			comp76169_c0_seq4	WRKY	comp68764_c0_seq2	FAR1	comp63889_c4_seq1	FAR1
comp75215_c1_seq24	WRKY			comp74225_c0_seq63	AP2			comp76169_c0_seq5	WRKY	comp68783_c0_seq1	NF-YA	comp63891_c0_seq1	MYB
comp75215_c1_seq25	WRKY			comp74225_c0_seq70	AP2			comp76176_c0_seq6	HB-other	comp68783_c0_seq2	NF-YA	comp63891_c1_seq1	MYB_related
comp75215_c1_seq28	WRKY			comp74225_c0_seq76	AP2			comp76176_c0_seq8	HB-other	comp68784_c0_seq1	MYB	comp63898_c0_seq1	CAMTA
comp75215_c1_seq30	WRKY			comp74225_c0_seq78	AP2			comp111194_c0_seq1	NF-YB	comp68784_c0_seq2	MYB	comp63921_c1_seq2	WOX
comp75215_c1_seq36	WRKY			comp74225_c0_seq88	AP2			comp133616_c0_seq1	C2H2	comp68829_c0_seq1	bHLH	comp63923_c0_seq1	bZIP
comp75215_c1_seq37	WRKY			comp74225_c0_seq96	AP2			comp142117_c0_seq1	bHLH	comp68872_c0_seq1	GRAS	comp63926_c0_seq1	WRKY
comp75215_c1_seq40	WRKY			comp74227_c0_seq20	ZF-HD			comp155339_c0_seq1	MYB	comp68913_c0_seq1	E2F/DP	comp63926_c0_seq2	WRKY
comp75322_c0_seq3	bZIP			comp74284_c1_seq10	MYB_related			comp156732_c0_seq1	CAMTA	comp68913_c0_seq2	E2F/DP	comp63927_c0_seq1	TALE
comp75322_c0_seq17	bZIP			comp74284_c1_seq11	MYB_related			comp159120_c0_seq1	LBD	comp68913_c0_seq4	E2F/DP	comp63927_c0_seq2	TALE
comp75322_c0_seq23	bZIP			comp74284_c1_seq23	MYB_related			comp243156_c0_seq1	ARF	comp68928_c0_seq2	ERF	comp63969_c0_seq1	ERF
comp75322_c0_seq33	bZIP			comp74354_c1_seq4	MYB_related			comp246001_c0_seq1	bHLH	comp68947_c0_seq3	ARF	comp63969_c0_seq2	ERF
comp75332_c0_seq13	C3H			comp74354_c1_seq8	MYB_related			comp247621_c0_seq1	bHLH	comp68950_c0_seq1	ERF	comp63980_c1_seq1	bHLH
comp75356_c0_seq9	FAR1			comp74354_c1_seq9	MYB_related			comp251693_c0_seq1	bHLH	comp68950_c0_seq2	ERF	comp63980_c1_seq2	bHLH
comp75356_c0_seq31	FAR1			comp74360_c0_seq5	MYB_related			comp258097_c0_seq1	Trihelix	comp68950_c0_seq3	ERF	comp63991_c0_seq1	GRAS
comp75356_c0_seq32	FAR1			comp74360_c0_seq13	MYB_related			comp290769_c0_seq1	bHLH	comp69012_c0_seq1	Dof	comp64013_c0_seq1	BBR-BPC
comp75356_c0_seq37	FAR1			comp74360_c0_seq14	MYB_related			comp305254_c0_seq1	bHLH	comp69044_c0_seq1	SBP	comp64013_c0_seq2	BBR-BPC
comp75487_c0_seq20	WRKY			comp74360_c0_seq23	MYB_related			comp307025_c0_seq1	bHLH	comp69094_c0_seq2	bHLH	comp64079_c0_seq1	WRKY
comp75538_c0_seq1	ARR-B			comp74568_c0_seq7	NF-YB			comp307382_c0_seq1	WRKY	comp69094_c0_seq4	bHLH	comp64081_c0_seq1	C3H
comp75538_c0_seq16	CO-like			comp74591_c1_seq10	NF-YB			comp307973_c0_seq1	bHLH	comp69137_c0_seq1	HD-ZIP	comp64081_c0_seq2	C3H
comp75558_c0_seq35	WOX			comp74616_c0_seq9	bZIP			comp329945_c0_seq1	bHLH	comp69137_c0_seq2	HD-ZIP	comp64085_c0_seq1	MYB_related
comp75617_c0_seq2	bHLH			comp74616_c0_seq15	bZIP			comp352289_c0_seq1	GRAS	comp69137_c0_seq3	HD-ZIP	comp64118_c0_seq1	BBR-BPC
comp75617_c0_seq3	bHLH			comp74616_c0_seq20	bZIP			comp388882_c0_seq1	GRAS	comp69137_c0_seq4	HD-ZIP	comp64118_c0_seq4	BBR-BPC
comp75617_c0_seq5	bHLH			comp74616_c0_seq21	bZIP			comp570246_c0_seq1	TCP	comp69141_c0_seq2	ERF	comp64118_c0_seq5	BBR-BPC
comp75617_c0_seq8	bHLH			comp74620_c0_seq1	GRAS					comp69141_c0_seq3	ERF	comp64121_c0_seq1	LSD
comp75699_c0_seq4	ARF			comp74620_c0_seq2	GRAS					comp69141_c0_seq7	ERF	comp64121_c0_seq2	LSD
comp75699_c0_seq22	ARF			comp74624_c1_seq4	CAMTA					comp69141_c0_seq9	ERF	comp64121_c0_seq3	LSD
comp75746_c0_seq5	B3			comp74630_c1_seq3	GRAS					comp69217_c0_seq1	Dof	comp64121_c0_seq4	LSD
comp75746_c0_seq6	B3			comp74630_c1_seq6	GRAS					comp69233_c0_seq1	MYB_related	comp64121_c0_seq5	LSD
comp75780_c1_seq1	ARF			comp74670_c0_seq6	HB-PHD					comp69256_c0_seq1	bHLH	comp64135_c0_seq1	G2-like
comp75780_c1_seq9	ARF			comp74708_c0_seq25	bHLH					comp69297_c0_seq1	TALE	comp64137_c0_seq2	B3
comp75780_c1_seq13	ARF			comp74708_c0_seq26	bHLH					comp69297_c0_seq2	TALE	comp64137_c0_seq4	B3
comp75780_c1_seq14	ARF			comp74712_c0_seq3	MIKC					comp69297_c1_seq1	TALE	comp64150_c0_seq1	ARR-B
comp75780_c1_seq15	ARF			comp74712_c0_seq6	MIKC					comp69297_c1_seq2	TALE	comp64189_c0_seq1	Dof
comp75780_c1_seq16	ARF			comp74727_c0_seq1	bHLH					comp69328_c0_seq4	GRAS	comp64226_c0_seq2	C3H
comp75780_c1_seq17	ARF			comp74727_c0_seq4	bHLH					comp69396_c0_seq1	CPP	comp64267_c0_seq1	bHLH
comp75780_c1_seq18	ARF			comp74727_c0_seq7	bHLH					comp69449_c0_seq1	bHLH	comp64267_c1_seq1	bHLH
comp75780_c1_seq19	ARF			comp74757_c0_seq3	B3					comp69475_c0_seq1	HD-ZIP	comp64299_c0_seq2	bHLH
comp75780_c1_seq21	ARF			comp74757_c0_seq4	B3					comp69475_c0_seq2	HD-ZIP	comp64299_c0_seq3	bHLH
comp75780_c1_seq22	ARF			comp74757_c0_seq5	B3					comp69475_c0_seq3	HD-ZIP	comp64311_c0_seq1	CAMTA
comp75780_c1_seq24	ARF			comp74757_c0_seq6	B3					comp69715_c0_seq3	MYB_related	comp64434_c0_seq1	NAC
comp75780_c1_seq31	ARF			comp74757_c0_seq7	B3					comp69732_c1_seq1	bZIP	comp64434_c0_seq2	NAC
comp75780_c1_seq32	ARF			comp74757_c0_seq14	B3					comp69848_c1_seq3	MYB_related	comp64434_c0_seq3	NAC
comp75780_c1_seq33	ARF			comp74757_c0_seq23	B3					comp69848_c1_seq4	MYB_related	comp64434_c0_seq4	NAC
comp75780_c1_seq37	ARF			comp74848_c1_seq3	C3H					comp69913_c0_seq3	bHLH	comp64434_c0_seq5	NAC
comp75780_c1_seq39	ARF			comp74849_c1_seq16	bHLH					comp69924_c0_seq4	FAR1	comp64434_c0_seq6	NAC
comp75780_c1_seq41	ARF			comp74934_c1_seq1	WRKY					comp69924_c0_seq8	FAR1	comp64434_c0_seq7	NAC
comp75780_c1_seq42	ARF			comp74948_c0_seq10	bHLH					comp69941_c0_seq1	bHLH	comp64451_c0_seq1	MYB_related
comp75780_c1_seq44	ARF			comp74965_c0_seq6	NF-YB					comp70002_c0_seq1	bHLH	comp64451_c0_seq2	MYB_related
comp75780_c1_seq45	ARF			comp74992_c0_seq1	C3H					comp70072_c0_seq2	bHLH	comp64454_c0_seq1	MYB
comp75780_c1_seq46	ARF			comp74999_c0_seq9	bZIP					comp70072_c0_seq4	bHLH	comp64492_c0_seq1	ARF
comp75780_c1_seq47	ARF			comp75130_c0_seq4	MYB_related					comp70072_c0_seq7	bHLH	comp64499_c0_seq1	ERF
comp75780_c1_seq49	ARF			comp75154_c0_seq22	AP2					comp70181_c0_seq5	ARF	comp64499_c1_seq1	ERF
comp75780_c1_seq52	ARF			comp75154_c0_seq43	AP2					comp70181_c0_seq11	ARF	comp64499_c1_seq2	ERF
comp75866_c0_seq7	bHLH			comp75157_c0_seq12	MIKC					comp70181_c0_seq12	ARF	comp64512_c1_seq1	E2F/DP
comp75866_c0_seq10	bHLH			comp75157_c0_seq41	MIKC					comp70211_c0_seq2	ERF	comp64512_c1_seq2	E2F/DP
comp75868_c0_seq2	MYB_related			comp75161_c0_seq9	bHLH					comp70342_c0_seq1	MYB_related	comp64512_c1_seq3	E2F/DP
comp75868_c0_seq3	MYB_related			comp75192_c0_seq1	NAC					comp70372_c0_seq1	NAC	comp64512_c1_seq4	E2F/DP
comp75868_c0_seq5	MYB_related			comp75192_c0_seq7	NAC					comp70372_c2_seq2	NAC	comp64589_c0_seq1	G2-like
comp75868_c0_seq8	MYB_related			comp75192_c0_seq8	NAC					comp70372_c2_seq5	NAC	comp64589_c0_seq2	G2-like
comp75868_c0_seq9	MYB_related			comp75192_c0_seq11	NAC					comp70372_c2_seq6	NAC	comp64589_c0_seq3	G2-like
comp75934_c0_seq2	B3			comp75199_c0_seq13	C3H					comp70372_c2_seq7	NAC	comp64610_c0_seq1	MYB_related
comp75967_c0_seq3	MYB_related			comp75281_c0_seq1	HD-ZIP					comp70437_c0_seq1	B3	comp64610_c0_seq2	MYB_related
comp75967_c0_seq34	MYB_related			comp75295_c0_seq23	WRKY					comp70437_c0_seq2	B3	comp64654_c0_seq1	TCP
comp75983_c0_seq9	GRAS			comp75295_c0_seq27	WRKY					comp70442_c0_seq1	bHLH	comp64656_c0_seq1	C2H2
comp76002_c1_seq3	GRAS			comp75295_c0_seq31	WRKY					comp70442_c0_seq2	bHLH	comp64678_c0_seq1	bHLH
comp76056_c0_seq24	MYB_related			comp75295_c0_seq41	WRKY					comp70490_c0_seq6	bHLH	comp64679_c0_seq1	C3H
comp76056_c0_seq74	C3H			comp75295_c0_seq45	WRKY					comp70623_c0_seq1	ARF	comp64733_c0_seq2	GRF
comp76061_c1_seq7	AP2			comp75295_c0_seq48	WRKY					comp70623_c1_seq2	ARF	comp64749_c0_seq1	NAC
comp76061_c1_seq13	AP2			comp75295_c0_seq51	WRKY					comp70623_c1_seq3	ARF	comp64749_c0_seq2	NAC
comp76061_c1_seq22	AP2			comp75295_c0_seq57	WRKY					comp70623_c1_seq5	ARF	comp64749_c0_seq3	NAC
comp76066_c0_seq21	WRKY			comp75295_c0_seq58	WRKY					comp70623_c1_seq7	ARF	comp64749_c0_seq4	NAC
comp76066_c0_seq28	WRKY			comp75322_c0_seq9	HD-ZIP					comp70623_c1_seq8	ARF	comp64749_c0_seq5	NAC
comp76066_c0_seq29	WRKY			comp75322_c0_seq12	HD-ZIP					comp70623_c1_seq10	ARF	comp64749_c0_seq6	NAC
comp76073_c0_seq3	Trihelix			comp75322_c0_seq24	HD-ZIP					comp70623_c1_seq11	ARF	comp64749_c0_seq7	NAC
comp76073_c0_seq11	Trihelix			comp75356_c0_seq10	FAR1					comp70623_c1_seq13	ARF	comp64749_c0_seq8	NAC
comp76073_c0_seq12	Trihelix			comp75407_c2_seq20	FAR1					comp70674_c0_seq1	C3H	comp64794_c1_seq1	MYB_related
comp76073_c0_seq15	Trihelix			comp75436_c0_seq5	MYB					comp70721_c0_seq1	HD-ZIP	comp64794_c1_seq2	MYB_related
comp76073_c0_seq22	Trihelix			comp75436_c0_seq12	MYB					comp70721_c0_seq2	HD-ZIP	comp64840_c0_seq1	C3H
comp76073_c0_seq25	Trihelix			comp75473_c0_seq4	bHLH					comp70798_c0_seq7	C3H	comp64846_c0_seq2	bHLH
comp76073_c0_seq27	Trihelix			comp75523_c0_seq4	WRKY					comp70798_c0_seq8	C3H	comp64871_c3_seq1	MIKC
comp76073_c0_seq33	Trihelix			comp75558_c0_seq10	WOX					comp70801_c0_seq1	BES1	comp64895_c0_seq1	bHLH
comp76073_c0_seq35	Trihelix			comp75558_c0_seq36	WOX					comp70801_c0_seq2	BES1	comp64895_c0_seq2	bHLH
comp76110_c0_seq6	WRKY			comp75561_c0_seq4	C3H					comp70823_c0_seq5	NAC	comp64910_c0_seq1	HD-ZIP
comp76110_c0_seq25	WRKY			comp75561_c0_seq17	C3H					comp70823_c0_seq6	NAC	comp64911_c0_seq1	Whirly
comp76156_c0_seq21	bHLH			comp75589_c0_seq1	WRKY					comp70823_c0_seq7	NAC	comp64915_c0_seq1	C2H2
comp76176_c0_seq3	HB-other			comp75589_c0_seq5	WRKY					comp70823_c0_seq9	NAC	comp64915_c0_seq2	C2H2
comp76176_c0_seq13	HB-other			comp75602_c0_seq8	WRKY					comp70836_c0_seq1	M-type	comp64929_c2_seq1	MYB_related
comp84622_c0_seq1	NF-YB			comp75617_c0_seq6	bHLH					comp70836_c0_seq2	M-type	comp64938_c0_seq1	Trihelix
comp84783_c0_seq1	MYB_related			comp75628_c0_seq4	C3H					comp70836_c0_seq3	M-type	comp64938_c0_seq3	Trihelix
comp100211_c0_seq1	C2H2			comp75628_c0_seq6	C3H					comp70836_c0_seq4	M-type	comp64948_c0_seq1	bZIP
comp112560_c0_seq1	bHLH			comp75628_c0_seq10	C3H					comp70880_c0_seq5	Dof	comp64948_c0_seq2	bZIP
comp126709_c0_seq1	C3H			comp75628_c0_seq17	C3H					comp70890_c0_seq1	WRKY	comp65002_c0_seq1	NF-YC
comp139751_c0_seq1	GRAS			comp75628_c0_seq19	C3H					comp70895_c0_seq1	bHLH	comp65011_c0_seq2	ERF
comp146373_c0_seq1	C2H2			comp75628_c0_seq23	C3H					comp70982_c0_seq3	FAR1	comp65035_c0_seq2	bHLH
comp152262_c0_seq1	C3H			comp75628_c0_seq24	C3H					comp70989_c0_seq1	NAC	comp65069_c0_seq1	WRKY
comp154183_c0_seq1	TCP			comp75628_c0_seq25	C3H					comp70989_c0_seq2	NAC	comp65069_c0_seq2	WRKY
comp154349_c0_seq1	LBD			comp75651_c0_seq15	bHLH					comp70989_c0_seq4	NAC	comp65069_c0_seq3	WRKY
comp169474_c0_seq1	C3H			comp75698_c0_seq2	Dof					comp71210_c0_seq1	MYB_related	comp65088_c0_seq1	Trihelix
comp179059_c0_seq1	C3H			comp75710_c0_seq6	C3H					comp71305_c0_seq11	AP2	comp65093_c0_seq1	bZIP
comp190259_c0_seq1	C2H2			comp75714_c0_seq3	ARF					comp71305_c0_seq49	AP2	comp65093_c0_seq2	bZIP
comp191625_c0_seq1	MYB			comp75746_c0_seq7	B3					comp71305_c0_seq66	AP2	comp65142_c0_seq2	MYB
comp197191_c0_seq1	C3H			comp75746_c0_seq8	B3					comp71305_c0_seq69	AP2	comp65149_c0_seq1	MYB_related
comp197239_c0_seq1	C2H2			comp75746_c0_seq9	B3					comp71329_c0_seq1	bHLH	comp65160_c0_seq1	C2H2
comp226604_c0_seq1	C3H			comp75746_c0_seq12	B3					comp71329_c0_seq2	bHLH	comp65177_c0_seq1	WRKY
comp236182_c0_seq1	C2H2			comp75780_c1_seq36	ARF					comp71329_c0_seq3	bHLH	comp65191_c0_seq1	NF-YA
comp241631_c0_seq1	NF-YB			comp75780_c1_seq43	ARF					comp71329_c0_seq4	bHLH	comp65191_c0_seq2	NF-YA
comp242723_c0_seq1	FAR1			comp75784_c0_seq14	bHLH					comp71329_c0_seq5	bHLH	comp65191_c0_seq3	NF-YA
comp245898_c0_seq1	C3H			comp75812_c0_seq1	BES1					comp71329_c0_seq6	bHLH	comp65191_c0_seq4	NF-YA
comp257793_c0_seq1	bHLH			comp75812_c0_seq9	BES1					comp71330_c1_seq1	C3H	comp65200_c1_seq1	CAMTA
comp259944_c0_seq1	C3H			comp75812_c0_seq16	BES1					comp71330_c1_seq4	C3H	comp65223_c0_seq2	C3H
comp263230_c0_seq1	C3H			comp75812_c0_seq20	BES1					comp71396_c0_seq1	ARF	comp65223_c0_seq3	C3H
comp263846_c0_seq1	FAR1			comp75839_c1_seq11	NF-YB					comp71396_c0_seq2	ARF	comp65242_c0_seq1	GRAS
comp268530_c0_seq1	MIKC			comp75839_c1_seq14	NF-YB					comp71396_c0_seq3	ARF	comp65265_c0_seq1	ERF
comp268992_c0_seq1	AP2			comp75842_c1_seq3	bHLH					comp71396_c0_seq4	ARF	comp65314_c0_seq1	ERF
comp271197_c0_seq1	bHLH			comp75863_c0_seq1	HD-ZIP					comp71467_c0_seq2	bHLH	comp65316_c0_seq3	ARF
comp271363_c0_seq1	C3H			comp75863_c0_seq2	HD-ZIP					comp71490_c1_seq1	STAT	comp65318_c0_seq1	MYB
comp271846_c0_seq1	NF-YC			comp75863_c0_seq5	HD-ZIP					comp71490_c1_seq3	STAT	comp65323_c0_seq1	RAV
comp275004_c0_seq1	bZIP			comp75918_c0_seq5	WRKY					comp71501_c2_seq3	WRKY	comp65326_c0_seq1	GATA
comp283858_c0_seq1	C2H2			comp75970_c0_seq6	NF-YB					comp71703_c0_seq1	ARR-B	comp65337_c0_seq1	CAMTA
comp287697_c0_seq1	FAR1			comp75970_c0_seq8	NF-YB					comp71739_c0_seq1	M-type	comp65345_c0_seq2	WRKY
comp287828_c0_seq1	MIKC			comp75970_c0_seq16	NF-YB					comp71739_c0_seq2	M-type	comp65348_c0_seq1	NF-YA
comp287847_c0_seq1	C2H2			comp75983_c0_seq7	GRAS					comp71739_c0_seq3	M-type	comp65348_c0_seq3	NF-YA
comp289866_c0_seq1	C3H			comp75986_c1_seq4	bHLH					comp71769_c0_seq1	NF-YB	comp65348_c0_seq4	NF-YA
comp291117_c0_seq1	C3H			comp75986_c1_seq5	bHLH					comp71859_c0_seq4	bHLH	comp65348_c0_seq5	NF-YA
comp291303_c0_seq1	Trihelix			comp75986_c1_seq7	bHLH					comp71859_c0_seq14	bHLH	comp65348_c0_seq7	NF-YA
comp294239_c0_seq1	CAMTA			comp75986_c1_seq9	bHLH					comp71895_c0_seq1	MYB	comp65373_c0_seq1	C3H
comp308307_c0_seq1	C2H2			comp76046_c0_seq2	bHLH					comp71949_c0_seq2	G2-like	comp65373_c0_seq2	C3H
comp310098_c0_seq1	NF-YC			comp76046_c0_seq5	bHLH					comp71949_c0_seq3	G2-like	comp65374_c0_seq1	NAC
comp310973_c0_seq1	E2F/DP			comp76046_c0_seq12	bHLH					comp71949_c0_seq4	G2-like	comp65376_c0_seq1	GRAS
comp311012_c0_seq1	bZIP			comp76046_c0_seq25	bHLH					comp71950_c0_seq2	C3H	comp65376_c0_seq2	GRAS
comp315080_c0_seq1	C3H			comp76046_c0_seq26	bHLH					comp72009_c0_seq1	bHLH	comp65382_c0_seq1	bZIP
comp315574_c0_seq1	C2H2			comp76056_c0_seq2	MYB_related					comp72050_c0_seq1	Trihelix	comp65382_c1_seq1	bZIP
comp317158_c0_seq1	C3H			comp76056_c0_seq11	C3H					comp72050_c0_seq2	Trihelix	comp65382_c1_seq2	bZIP
comp332592_c0_seq1	WRKY			comp76056_c0_seq48	C3H					comp72050_c0_seq3	Trihelix	comp65408_c0_seq2	C3H
comp332609_c0_seq1	MIKC			comp76056_c0_seq64	MYB_related					comp72115_c0_seq1	MYB	comp65428_c0_seq1	C2H2
comp341308_c0_seq1	MIKC			comp76056_c0_seq69	MYB_related					comp72115_c0_seq2	MYB	comp65428_c0_seq2	C2H2
comp347520_c0_seq1	HD-ZIP			comp76056_c0_seq70	MYB_related					comp72172_c0_seq6	CAMTA	comp65436_c0_seq1	MYB
comp351576_c0_seq1	NF-X1			comp76056_c0_seq72	MYB_related					comp72204_c0_seq1	MYB_related	comp65469_c0_seq1	bZIP
comp352823_c0_seq1	NF-X1			comp76056_c0_seq98	MYB_related					comp72204_c0_seq2	MYB_related	comp65469_c0_seq2	bZIP
comp353528_c0_seq1	MYB_related			comp76061_c1_seq1	AP2					comp72204_c0_seq4	MYB_related	comp65469_c0_seq3	bZIP
comp354851_c0_seq1	C2H2			comp76061_c1_seq21	AP2					comp72204_c0_seq5	MYB_related	comp65479_c0_seq1	bHLH
comp361027_c0_seq1	C2H2			comp76073_c0_seq4	Trihelix					comp72204_c0_seq6	MYB_related	comp65517_c0_seq1	bZIP
comp362252_c0_seq1	MIKC			comp76073_c0_seq36	Trihelix					comp72204_c0_seq8	MYB_related	comp65528_c0_seq4	HD-ZIP
comp363647_c0_seq1	C2H2			comp76087_c1_seq2	GRAS					comp72208_c1_seq2	ERF	comp65538_c0_seq4	C3H
comp363755_c0_seq1	C2H2			comp76087_c1_seq9	GRAS					comp72252_c0_seq1	ARR-B	comp65538_c0_seq5	C3H
comp367078_c0_seq1	MIKC			comp76110_c0_seq10	WRKY					comp72252_c0_seq2	ARR-B	comp65538_c0_seq7	C3H
comp374389_c0_seq1	C2H2			comp76110_c0_seq14	WRKY					comp72281_c0_seq8	MYB	comp65558_c0_seq1	ERF
comp384605_c0_seq1	C3H			comp76117_c3_seq2	FAR1					comp72281_c0_seq9	MYB	comp65558_c0_seq2	ERF
comp385511_c0_seq1	NF-YB			comp76117_c3_seq3	FAR1					comp72301_c0_seq1	C3H	comp65693_c0_seq1	MYB
comp389071_c0_seq1	CAMTA			comp76117_c3_seq4	FAR1					comp72301_c0_seq2	C3H	comp65693_c0_seq2	MYB
comp389380_c0_seq1	NAC			comp76117_c3_seq7	FAR1					comp72323_c0_seq1	DBB	comp65693_c0_seq3	MYB
comp393401_c0_seq1	GRAS			comp76117_c3_seq9	FAR1					comp72404_c0_seq7	bHLH	comp65694_c0_seq1	ERF
comp405703_c0_seq1	B3			comp76120_c0_seq7	WRKY					comp72408_c0_seq1	E2F/DP	comp65694_c0_seq2	ERF
comp413271_c0_seq1	C2H2			comp76126_c0_seq2	GRAS					comp72408_c0_seq2	E2F/DP	comp65701_c0_seq1	MYB_related
comp421364_c0_seq1	C2H2			comp76126_c0_seq4	GRAS					comp72408_c0_seq3	E2F/DP	comp65710_c0_seq1	RAV
comp421382_c0_seq1	C3H			comp76126_c0_seq5	GRAS					comp72408_c0_seq4	E2F/DP	comp65710_c1_seq1	RAV
comp423938_c0_seq1	bZIP			comp76126_c0_seq7	GRAS					comp72495_c1_seq1	Dof	comp65710_c2_seq1	RAV
comp428523_c0_seq1	C2H2			comp76126_c0_seq9	GRAS					comp72495_c1_seq2	Dof	comp65714_c0_seq1	bZIP
comp429653_c0_seq1	NF-YB			comp76126_c0_seq13	GRAS					comp72495_c1_seq4	Dof	comp65714_c0_seq2	bZIP
comp430565_c0_seq1	C2H2			comp76152_c0_seq8	MYB					comp72511_c0_seq1	C3H	comp65714_c0_seq3	bZIP
comp431383_c0_seq1	C2H2			comp76152_c0_seq19	MYB					comp72573_c0_seq6	AP2	comp65756_c1_seq1	bHLH
comp443894_c0_seq1	C3H			comp76156_c0_seq13	bHLH					comp72573_c0_seq12	AP2	comp65763_c0_seq1	MYB_related
comp454293_c0_seq1	C2H2			comp76156_c0_seq35	bHLH					comp72573_c0_seq14	AP2	comp65776_c0_seq1	MYB_related
comp471424_c0_seq1	C2H2			comp76156_c0_seq36	bHLH					comp72580_c1_seq6	ARR-B	comp65776_c0_seq2	MYB_related
comp475616_c0_seq1	C3H			comp76156_c0_seq39	bHLH					comp72580_c1_seq18	ARR-B	comp65776_c0_seq4	MYB_related
comp475617_c0_seq1	bHLH			comp76156_c0_seq44	bHLH					comp72580_c1_seq30	ARR-B	comp65776_c0_seq5	MYB_related
comp479192_c0_seq1	C2H2			comp76176_c0_seq14	HB-other					comp72593_c0_seq1	MYB	comp65787_c0_seq1	C3H
comp480500_c0_seq1	bZIP			comp76176_c0_seq17	HB-other					comp72631_c1_seq2	WRKY	comp65789_c0_seq1	C2H2
comp481204_c0_seq1	MYB_related			comp76176_c0_seq20	HB-other					comp72721_c0_seq10	AP2	comp65795_c0_seq1	C3H
comp486327_c0_seq1	HB-PHD			comp76176_c0_seq23	HB-other					comp72731_c0_seq15	Trihelix	comp65798_c0_seq1	ERF
comp494164_c0_seq1	C2H2			comp76226_c1_seq1	NF-YB					comp72785_c1_seq1	TALE	comp65798_c0_seq2	ERF
comp495063_c0_seq1	C2H2			comp150067_c0_seq1	HD-ZIP					comp72785_c1_seq2	TALE	comp65809_c0_seq1	MYB_related
comp497312_c0_seq1	MIKC			comp178909_c0_seq1	bZIP					comp72787_c2_seq1	C2H2	comp65842_c1_seq1	ERF
comp499779_c0_seq1	E2F/DP			comp184235_c0_seq1	TCP					comp72787_c2_seq4	C2H2	comp65860_c1_seq1	G2-like
comp501359_c0_seq1	bHLH			comp190787_c0_seq1	C2H2					comp72787_c2_seq8	C2H2	comp65862_c0_seq2	TALE
comp519187_c0_seq1	C2H2			comp237473_c0_seq1	NF-YB					comp72790_c0_seq2	FAR1	comp65867_c0_seq1	FAR1
comp527787_c0_seq1	GRAS			comp244934_c0_seq1	C3H					comp72837_c0_seq1	WRKY	comp65867_c0_seq2	FAR1
comp528856_c0_seq1	G2-like			comp247274_c0_seq1	Nin-like					comp72846_c2_seq4	MYB	comp65867_c0_seq3	FAR1
comp529030_c0_seq1	WRKY			comp262569_c0_seq1	C2H2					comp72846_c2_seq5	MYB	comp65872_c1_seq2	ERF
comp529831_c0_seq1	MYB_related			comp274811_c0_seq1	C2H2					comp72846_c2_seq6	MYB	comp65872_c1_seq3	ERF
comp529861_c0_seq1	M-type			comp277847_c0_seq1	ZF-HD					comp72846_c2_seq8	MYB	comp65874_c0_seq1	B3
comp531224_c0_seq1	NF-YB			comp282003_c0_seq1	NAC					comp72931_c0_seq2	C2H2	comp65874_c0_seq2	B3
comp535568_c0_seq1	C2H2			comp289738_c0_seq1	ERF					comp72931_c0_seq3	C2H2	comp65874_c0_seq3	B3
comp536997_c0_seq1	bHLH			comp294644_c0_seq1	WRKY					comp72931_c0_seq4	C2H2	comp65874_c0_seq4	B3
comp540295_c0_seq1	C3H			comp295630_c0_seq1	bHLH					comp72931_c0_seq6	C2H2	comp65881_c0_seq3	C2H2
comp541498_c0_seq1	C3H			comp296772_c0_seq1	WRKY					comp72949_c1_seq2	WRKY	comp65952_c0_seq1	Dof
comp546948_c0_seq1	B3			comp298101_c0_seq1	ERF					comp72949_c1_seq5	WRKY	comp65968_c0_seq1	C2H2
comp551549_c0_seq1	C3H			comp305418_c0_seq1	MYB					comp72963_c0_seq1	Dof	comp66010_c0_seq1	Dof
comp553177_c0_seq1	C2H2			comp310286_c0_seq1	bHLH					comp72969_c1_seq3	CAMTA	comp66010_c0_seq2	Dof
comp559665_c0_seq1	NF-YB			comp318128_c0_seq1	bHLH					comp73012_c2_seq2	C3H	comp66010_c1_seq1	Dof
comp577655_c0_seq1	NF-X1			comp323693_c0_seq1	bHLH					comp73012_c2_seq3	C3H	comp66010_c2_seq1	Dof
comp578911_c0_seq1	TALE			comp326301_c0_seq1	G2-like					comp73012_c2_seq5	C3H	comp66032_c0_seq1	MYB
comp595023_c0_seq1	C3H			comp326802_c0_seq1	bHLH					comp73017_c0_seq15	bHLH	comp66040_c0_seq2	FAR1
comp612368_c0_seq1	C3H			comp353450_c0_seq1	C3H					comp73019_c0_seq1	SBP	comp66042_c0_seq1	bZIP
comp614594_c0_seq1	bHLH			comp355345_c0_seq1	bHLH					comp73038_c0_seq1	bHLH	comp66049_c0_seq1	ARF
comp614684_c0_seq1	B3			comp358346_c0_seq1	WRKY					comp73038_c0_seq2	bHLH	comp66049_c0_seq2	ARF
comp615382_c0_seq1	CAMTA			comp361936_c0_seq1	bHLH					comp73067_c0_seq1	TALE	comp66049_c0_seq3	ARF
comp621617_c0_seq1	B3			comp363050_c0_seq1	TALE					comp73067_c0_seq4	TALE	comp66089_c0_seq1	C3H
comp623471_c0_seq1	bHLH			comp364079_c0_seq1	MIKC					comp73067_c0_seq6	TALE	comp66089_c0_seq2	C3H
comp623715_c0_seq1	E2F/DP			comp369860_c0_seq1	C3H					comp73067_c0_seq7	TALE	comp66089_c0_seq3	C3H
comp626165_c0_seq1	SBP			comp376364_c0_seq1	C2H2					comp73067_c0_seq15	TALE	comp66090_c0_seq1	B3
comp633377_c0_seq1	C2H2			comp382873_c0_seq1	FAR1					comp73067_c0_seq23	TALE	comp66090_c0_seq2	B3
comp635891_c0_seq1	C2H2			comp383296_c0_seq1	WRKY					comp73083_c0_seq3	NF-YB	comp66090_c0_seq4	B3
comp641464_c0_seq1	C2H2			comp385460_c0_seq1	GRAS					comp73085_c0_seq1	AP2	comp66090_c0_seq5	B3
comp641593_c0_seq1	C2H2			comp386106_c0_seq1	NF-YB					comp73085_c0_seq4	AP2	comp66136_c0_seq1	C2H2
comp645326_c0_seq1	HD-ZIP			comp387995_c0_seq1	bHLH					comp73095_c0_seq3	MYB	comp66138_c0_seq3	bHLH
comp653881_c0_seq1	CPP			comp389951_c0_seq1	bHLH					comp73095_c0_seq12	MYB	comp66145_c0_seq1	AP2
comp656699_c0_seq1	E2F/DP			comp389983_c0_seq1	FAR1					comp73095_c0_seq21	MYB	comp66158_c0_seq1	Trihelix
comp660739_c0_seq1	C2H2			comp391119_c0_seq1	C2H2					comp73139_c0_seq2	GRAS	comp66158_c0_seq2	Trihelix
comp667913_c0_seq1	G2-like			comp398110_c0_seq1	C3H					comp73139_c0_seq4	GRAS	comp66158_c0_seq3	Trihelix
comp679110_c0_seq1	C3H			comp400926_c0_seq1	TALE					comp73139_c0_seq5	GRAS	comp66178_c0_seq1	WRKY
comp684293_c0_seq1	HD-ZIP			comp402173_c0_seq1	bHLH					comp73145_c0_seq1	WRKY	comp66212_c0_seq1	ERF
comp693390_c0_seq1	FAR1			comp405085_c0_seq1	bHLH					comp73147_c0_seq9	bZIP	comp66229_c0_seq1	DBB
comp706514_c0_seq1	C3H			comp406014_c0_seq1	bHLH					comp73147_c0_seq10	bZIP	comp66236_c0_seq1	HD-ZIP
comp722796_c0_seq1	C2H2			comp412327_c0_seq1	bHLH					comp73204_c0_seq15	MIKC	comp66239_c0_seq2	bHLH
comp727935_c0_seq1	C3H			comp414014_c0_seq1	GRAS					comp73307_c0_seq2	C3H	comp66240_c0_seq1	C2H2
comp736084_c0_seq1	C3H			comp415206_c0_seq1	bHLH					comp73307_c0_seq3	C3H	comp66247_c0_seq1	bHLH
comp738745_c0_seq1	WOX			comp419519_c0_seq1	bHLH					comp73307_c0_seq5	C3H	comp66251_c0_seq1	WRKY
comp744193_c0_seq1	C3H			comp420416_c0_seq1	C3H					comp73307_c0_seq6	C3H	comp66251_c0_seq2	WRKY
comp753160_c0_seq1	Trihelix			comp421447_c0_seq1	WRKY					comp73307_c0_seq7	C3H	comp66255_c0_seq2	C2H2
comp772086_c0_seq1	GRAS			comp421829_c0_seq1	bHLH					comp73307_c0_seq8	C3H	comp66255_c0_seq3	C2H2
comp777306_c0_seq1	MIKC			comp426616_c0_seq1	bHLH					comp73307_c0_seq10	C3H	comp66295_c0_seq1	MYB_related
comp785530_c0_seq1	C2H2			comp426817_c0_seq1	TALE					comp73307_c0_seq11	C3H	comp66307_c0_seq1	WRKY
comp812772_c0_seq1	C2H2			comp428448_c0_seq1	ERF					comp73307_c0_seq12	C3H	comp66309_c0_seq1	bZIP
comp815174_c0_seq1	C3H			comp429615_c0_seq1	C3H					comp73307_c0_seq13	C3H	comp66309_c0_seq2	bZIP
comp816992_c0_seq1	FAR1			comp435101_c0_seq1	bHLH					comp73317_c0_seq6	C3H	comp66309_c0_seq3	bZIP
comp870657_c0_seq1	NF-YB			comp436015_c0_seq1	WRKY					comp73442_c0_seq1	AP2	comp66316_c0_seq1	G2-like
comp894377_c0_seq1	MYB			comp436196_c0_seq1	MYB					comp73442_c0_seq2	AP2	comp66316_c0_seq2	G2-like
comp895575_c0_seq1	C2H2			comp444306_c0_seq1	WRKY					comp73442_c0_seq3	AP2	comp66316_c0_seq3	G2-like
comp896692_c0_seq1	C2H2			comp446824_c0_seq1	GRAS					comp73462_c0_seq5	HD-ZIP	comp66321_c0_seq1	ERF
comp900339_c0_seq1	FAR1			comp456448_c0_seq1	MYB					comp73462_c0_seq24	HD-ZIP	comp66321_c0_seq2	ERF
comp914949_c0_seq1	FAR1			comp459877_c0_seq1	NF-YB					comp73464_c0_seq10	WRKY	comp66336_c0_seq1	NF-YB
comp915103_c0_seq1	C2H2			comp467666_c0_seq1	FAR1					comp73480_c0_seq1	CO-like	comp66336_c0_seq2	NF-YB
comp915201_c0_seq1	C3H			comp469874_c0_seq1	C3H					comp73482_c3_seq1	HD-ZIP	comp66336_c0_seq3	NF-YB
comp918490_c0_seq1	CAMTA			comp470559_c0_seq1	bHLH					comp73482_c4_seq3	HD-ZIP	comp66357_c0_seq1	NAC
comp928628_c0_seq1	GATA			comp472416_c0_seq1	bHLH					comp73482_c4_seq6	HD-ZIP	comp66386_c0_seq1	NF-YB
comp931984_c0_seq1	NAC			comp475295_c0_seq1	bHLH					comp73493_c0_seq4	MYB_related	comp66386_c0_seq2	NF-YB
comp935059_c0_seq1	C2H2			comp475306_c0_seq1	ERF					comp73494_c0_seq4	bHLH	comp66386_c0_seq3	NF-YB
comp935412_c0_seq1	C2H2			comp477158_c0_seq1	bZIP					comp73494_c0_seq7	bHLH	comp66386_c0_seq4	NF-YB
comp958087_c0_seq1	C2H2			comp480073_c0_seq1	bHLH					comp73532_c0_seq3	MYB_related	comp66386_c0_seq5	NF-YB
comp966333_c0_seq1	C2H2			comp482974_c0_seq1	NF-YB					comp73579_c0_seq2	bZIP	comp66386_c0_seq6	NF-YB
comp979982_c0_seq1	TALE			comp483698_c0_seq1	bHLH					comp73579_c0_seq3	bZIP	comp66386_c0_seq7	NF-YB
comp980274_c0_seq1	FAR1			comp484250_c0_seq1	bHLH					comp73579_c0_seq5	bZIP	comp66386_c0_seq8	NF-YB
comp1046859_c0_seq1	C2H2			comp484314_c0_seq1	bHLH					comp73579_c0_seq6	bZIP	comp66409_c0_seq1	LBD
comp1049376_c0_seq1	C2H2			comp492955_c0_seq1	B3					comp73603_c0_seq7	FAR1	comp66422_c0_seq1	G2-like
comp1062764_c0_seq1	FAR1			comp495665_c1_seq1	bHLH					comp73603_c0_seq13	FAR1	comp66422_c0_seq2	G2-like
comp1147845_c0_seq1	C2H2			comp504760_c0_seq1	TCP					comp73615_c0_seq2	HRT-like	comp66422_c0_seq3	G2-like
comp1226258_c0_seq1	MYB_related			comp509941_c0_seq1	NF-YB					comp73633_c1_seq2	TALE	comp66428_c0_seq1	GRF
comp1245253_c0_seq1	C2H2			comp513899_c0_seq1	FAR1					comp73655_c0_seq2	MYB_related	comp66430_c0_seq1	HB-other
comp1254338_c0_seq1	NF-YC			comp515298_c0_seq1	NF-YB					comp73660_c0_seq1	FAR1	comp66430_c0_seq2	HB-other
comp1262696_c0_seq1	MYB			comp516391_c0_seq1	C3H					comp73660_c0_seq6	FAR1	comp66449_c0_seq1	bHLH
comp1269693_c0_seq1	C2H2			comp527705_c0_seq1	AP2					comp73714_c0_seq2	bHLH	comp66449_c0_seq3	bHLH
comp1331134_c0_seq1	C2H2			comp528260_c0_seq1	GRF					comp73714_c1_seq1	bHLH	comp66449_c0_seq4	bHLH
comp1348949_c0_seq1	C2H2			comp528398_c0_seq1	bHLH					comp73717_c0_seq5	C3H	comp66479_c0_seq1	bZIP
comp1384123_c0_seq1	FAR1			comp529367_c0_seq1	GRAS					comp73762_c0_seq5	Trihelix	comp66479_c1_seq4	bZIP
comp1555360_c0_seq1	FAR1			comp529484_c0_seq1	bHLH					comp73762_c0_seq7	Trihelix	comp66479_c2_seq1	bZIP
comp1609582_c0_seq1	Trihelix			comp530582_c0_seq1	bHLH					comp73762_c0_seq8	Trihelix	comp66499_c0_seq2	LBD
comp1625258_c0_seq1	EIL			comp532065_c0_seq1	C2H2					comp73762_c0_seq9	Trihelix	comp66499_c0_seq5	LBD
comp1643644_c0_seq1	C3H			comp532372_c0_seq1	GRAS					comp73768_c0_seq1	Dof	comp66500_c0_seq1	ARR-B
comp1645472_c0_seq1	C2H2			comp533700_c0_seq1	bHLH					comp73768_c1_seq3	Dof	comp66518_c1_seq1	bZIP
comp1681101_c0_seq1	Trihelix			comp534711_c0_seq1	bZIP					comp73768_c1_seq4	Dof	comp66518_c1_seq2	bZIP
comp1681215_c0_seq1	C3H			comp536452_c0_seq1	bHLH					comp73768_c1_seq5	Dof	comp66522_c0_seq1	MYB
comp1778743_c0_seq1	C2H2			comp536532_c0_seq1	GRAS					comp73778_c0_seq1	WRKY	comp66522_c0_seq2	MYB
comp1799911_c0_seq1	HD-ZIP			comp540118_c0_seq1	G2-like					comp73796_c0_seq1	bHLH	comp66547_c0_seq2	bHLH
comp1839192_c0_seq1	FAR1			comp540625_c0_seq1	DBB					comp73796_c0_seq3	bHLH	comp66554_c0_seq1	GRAS
comp1924558_c0_seq1	C3H			comp543552_c0_seq1	bHLH					comp73796_c0_seq5	bHLH	comp66563_c0_seq1	Dof
comp2009979_c0_seq1	EIL			comp545261_c0_seq1	GRF					comp73799_c1_seq1	TALE	comp66579_c0_seq1	MIKC
				comp545345_c0_seq1	bHLH					comp73811_c0_seq1	HSF	comp66592_c0_seq1	ARR-B
				comp546758_c0_seq1	C3H					comp73949_c0_seq2	FAR1	comp66592_c0_seq2	ARR-B
				comp548752_c0_seq1	GRAS					comp73949_c1_seq1	FAR1	comp66596_c0_seq1	GATA
				comp551940_c0_seq1	bHLH					comp73949_c1_seq2	FAR1	comp66596_c0_seq2	GATA
				comp553865_c0_seq1	LBD					comp74008_c0_seq1	bHLH	comp66596_c2_seq1	GATA
				comp554227_c0_seq1	GRAS					comp74008_c1_seq2	bHLH	comp66630_c0_seq1	G2-like
				comp554811_c0_seq1	bHLH					comp74008_c4_seq2	bHLH	comp66664_c0_seq1	GRAS
				comp557302_c0_seq1	WRKY					comp74015_c0_seq18	bZIP	comp66664_c0_seq2	GRAS
				comp557676_c0_seq1	C3H					comp74039_c0_seq1	bHLH	comp66664_c0_seq3	GRAS
				comp559771_c0_seq1	bHLH					comp74048_c0_seq3	TALE	comp66714_c1_seq2	ARF
				comp566735_c0_seq1	C2H2					comp74053_c0_seq6	C3H	comp66736_c0_seq1	MYB
				comp568318_c0_seq1	bHLH					comp74053_c0_seq12	FAR1	comp66736_c1_seq1	MYB
				comp572152_c0_seq1	bHLH					comp74062_c0_seq1	bHLH	comp66775_c0_seq1	bHLH
				comp581505_c0_seq1	bHLH					comp74087_c0_seq3	C3H	comp66851_c0_seq1	ARF
				comp581882_c0_seq1	GRAS					comp74087_c0_seq5	C3H	comp66851_c0_seq2	ARF
				comp583113_c0_seq1	bHLH					comp74116_c0_seq2	ARF	comp66851_c0_seq3	ARF
				comp600854_c0_seq1	bHLH					comp74116_c0_seq3	ARF	comp66851_c0_seq4	ARF
				comp605191_c0_seq1	B3					comp74116_c0_seq4	ARF	comp66851_c0_seq5	ARF
				comp611930_c0_seq1	GRAS					comp74117_c0_seq8	C3H	comp66909_c0_seq1	C3H
				comp619047_c0_seq1	MYB					comp74191_c0_seq3	C2H2	comp66921_c0_seq1	C2H2
				comp619312_c0_seq1	bHLH					comp74215_c0_seq5	ERF	comp66921_c0_seq2	C2H2
				comp621764_c0_seq1	LBD					comp74215_c0_seq8	ERF	comp66947_c0_seq1	C2H2
				comp622709_c0_seq1	ERF					comp74215_c0_seq9	ERF	comp66947_c0_seq2	C2H2
				comp627776_c0_seq1	LBD					comp74216_c0_seq8	ARF	comp66947_c0_seq3	C2H2
				comp629290_c0_seq1	NF-YB					comp74225_c0_seq6	AP2	comp66947_c0_seq4	C2H2
				comp639264_c0_seq1	bHLH					comp74225_c0_seq16	AP2	comp66947_c0_seq5	C2H2
				comp643581_c0_seq1	bHLH					comp74225_c0_seq19	AP2	comp66960_c0_seq1	C2H2
				comp643818_c0_seq1	HD-ZIP					comp74225_c0_seq34	AP2	comp66983_c0_seq1	bHLH
				comp654336_c0_seq1	C3H					comp74225_c0_seq40	AP2	comp67016_c0_seq1	B3
				comp660403_c0_seq1	TALE					comp74225_c0_seq42	AP2	comp67054_c0_seq1	WRKY
				comp671893_c0_seq1	ERF					comp74225_c0_seq53	AP2	comp67094_c0_seq1	TCP
				comp688546_c0_seq1	NF-YB					comp74225_c0_seq55	AP2	comp67095_c0_seq1	ARF
				comp709950_c0_seq1	Trihelix					comp74225_c0_seq69	AP2	comp67113_c0_seq1	WRKY
				comp710285_c0_seq1	bZIP					comp74225_c0_seq74	AP2	comp67113_c0_seq3	WRKY
				comp713793_c0_seq1	B3					comp74225_c0_seq98	AP2	comp67131_c0_seq1	WRKY
				comp716955_c0_seq1	MYB					comp74225_c0_seq100	AP2	comp67148_c0_seq2	MYB_related
				comp724854_c0_seq1	bHLH					comp74225_c0_seq110	AP2	comp67198_c0_seq1	Trihelix
				comp729235_c0_seq1	GRAS					comp74243_c0_seq4	bHLH	comp67198_c0_seq2	Trihelix
				comp729429_c0_seq1	ARF					comp74243_c0_seq6	bHLH	comp67198_c0_seq3	Trihelix
				comp730187_c0_seq1	NF-YB					comp74251_c0_seq1	CAMTA	comp67198_c0_seq4	Trihelix
				comp730415_c0_seq1	bHLH					comp74256_c0_seq1	WRKY	comp67200_c0_seq1	G2-like
				comp732385_c0_seq1	GATA					comp74256_c0_seq2	WRKY	comp67207_c0_seq1	bZIP
				comp732790_c0_seq1	C3H					comp74264_c0_seq2	C2H2	comp67215_c0_seq1	ERF
				comp743503_c0_seq1	TALE					comp74312_c0_seq1	HD-ZIP	comp67215_c0_seq2	ERF
				comp744324_c0_seq1	GRAS					comp74350_c0_seq5	C3H	comp67225_c0_seq1	bHLH
				comp751628_c0_seq1	C3H					comp74360_c0_seq15	MYB_related	comp67225_c0_seq2	bHLH
				comp767529_c0_seq1	AP2					comp74360_c0_seq17	MYB_related	comp67227_c0_seq2	B3
				comp769808_c0_seq1	bHLH					comp74360_c0_seq19	MYB_related	comp67227_c0_seq4	B3
				comp770573_c0_seq1	bHLH					comp74360_c0_seq29	MYB_related	comp67248_c0_seq1	B3
				comp771693_c0_seq1	bHLH					comp74372_c0_seq1	C3H	comp67248_c0_seq2	B3
				comp773273_c0_seq1	B3					comp74376_c1_seq12	C3H	comp67248_c0_seq3	B3
				comp780453_c0_seq1	bHLH					comp74477_c0_seq4	WRKY	comp67255_c0_seq1	ARF
				comp781183_c0_seq1	C3H					comp74482_c0_seq1	CPP	comp67281_c0_seq2	C3H
				comp781402_c0_seq1	bHLH					comp74485_c0_seq2	ARF	comp67293_c1_seq1	NAC
				comp781661_c0_seq1	bHLH					comp74485_c0_seq53	ARF	comp67302_c0_seq3	MYB_related
				comp785797_c0_seq1	C3H					comp74512_c0_seq1	ERF	comp67302_c0_seq5	MYB_related
				comp797944_c0_seq1	GRAS					comp74528_c0_seq5	WOX	comp67307_c0_seq1	C3H
				comp800891_c0_seq1	bHLH					comp74535_c0_seq1	GATA	comp67348_c0_seq1	GRAS
				comp815634_c0_seq1	Dof					comp74535_c0_seq5	GATA	comp67359_c0_seq5	C3H
				comp827693_c0_seq1	GRAS					comp74560_c0_seq2	YABBY	comp67359_c0_seq6	C3H
				comp838518_c0_seq1	MIKC					comp74560_c0_seq3	YABBY	comp67360_c0_seq1	CO-like
				comp847598_c0_seq1	bHLH					comp74620_c0_seq3	GRAS	comp67360_c0_seq2	CO-like
				comp864273_c0_seq1	C3H					comp74624_c1_seq2	CAMTA	comp67387_c0_seq1	ERF
				comp870239_c0_seq1	bHLH					comp74624_c1_seq3	CAMTA	comp67387_c0_seq2	ERF
				comp889450_c0_seq1	C3H					comp74640_c0_seq4	MYB	comp67437_c0_seq1	WRKY
				comp891473_c0_seq1	C2H2					comp74670_c0_seq4	HB-PHD	comp67437_c0_seq2	WRKY
				comp891885_c0_seq1	GRAS					comp74699_c0_seq2	M-type	comp67443_c0_seq1	bZIP
				comp896839_c0_seq1	bHLH					comp74708_c0_seq1	bHLH	comp67443_c0_seq3	bZIP
				comp897088_c0_seq1	C3H					comp74708_c0_seq14	bHLH	comp67477_c0_seq1	MYB_related
				comp901016_c0_seq1	AP2					comp74714_c1_seq1	bHLH	comp67525_c0_seq1	bHLH
				comp905919_c0_seq1	GRAS					comp74714_c1_seq2	bHLH	comp67559_c0_seq1	MIKC
				comp906415_c0_seq1	C3H					comp74736_c0_seq1	FAR1	comp67559_c0_seq2	MIKC
				comp913400_c0_seq1	bHLH					comp74744_c0_seq3	MYB_related	comp67562_c0_seq1	ERF
				comp915066_c0_seq1	GRAS					comp74757_c0_seq8	B3	comp67568_c0_seq5	GRAS
				comp919062_c0_seq1	C3H					comp74757_c0_seq15	B3	comp67570_c0_seq1	C2H2
				comp923176_c0_seq1	WRKY					comp74778_c0_seq4	HSF	comp67570_c0_seq2	C2H2
				comp923845_c0_seq1	C3H					comp74784_c0_seq2	TCP	comp67571_c0_seq1	bHLH
				comp934331_c0_seq1	FAR1					comp74784_c0_seq4	TCP	comp67573_c0_seq1	bHLH
				comp938527_c0_seq1	GRAS					comp74784_c0_seq5	TCP	comp67698_c0_seq1	bZIP
				comp938907_c0_seq1	C3H					comp74784_c0_seq6	TCP	comp67699_c0_seq1	ERF
				comp939500_c0_seq1	NF-YB					comp74784_c0_seq7	TCP	comp67699_c1_seq3	ERF
				comp941402_c0_seq1	bHLH					comp74784_c0_seq8	TCP	comp67711_c1_seq1	WRKY
				comp943810_c0_seq1	bHLH					comp74784_c0_seq11	TCP	comp67711_c1_seq2	WRKY
				comp977494_c0_seq1	C3H					comp74784_c0_seq12	TCP	comp67711_c1_seq3	WRKY
				comp1001439_c0_seq1	ARF					comp74784_c0_seq14	TCP	comp67711_c1_seq4	WRKY
				comp1040440_c0_seq1	C3H					comp74784_c0_seq16	TCP	comp67711_c1_seq5	WRKY
				comp1141938_c0_seq1	C3H					comp74784_c0_seq18	TCP	comp67711_c1_seq6	WRKY
				comp1148147_c0_seq1	GRAS					comp74784_c0_seq22	TCP	comp67711_c1_seq7	WRKY
				comp1154234_c0_seq1	GRAS					comp74784_c0_seq23	TCP	comp67711_c1_seq8	WRKY
				comp1158840_c0_seq1	bHLH					comp74784_c0_seq24	TCP	comp67711_c1_seq9	WRKY
				comp1160893_c0_seq1	MIKC					comp74784_c0_seq28	TCP	comp67711_c1_seq10	WRKY
				comp1164246_c0_seq1	bHLH					comp74801_c0_seq6	C3H	comp67711_c1_seq11	WRKY
				comp1166368_c0_seq1	FAR1					comp74839_c0_seq1	MYB	comp67711_c1_seq12	WRKY
				comp1189808_c0_seq1	FAR1					comp74839_c0_seq3	MYB	comp67711_c1_seq13	WRKY
				comp1190720_c0_seq1	bHLH					comp74839_c0_seq5	MYB	comp67711_c1_seq14	WRKY
				comp1220174_c0_seq1	bHLH					comp74839_c0_seq6	MYB	comp67711_c1_seq15	WRKY
				comp1235155_c0_seq1	bHLH					comp74849_c1_seq5	bHLH	comp67711_c1_seq16	WRKY
				comp1290430_c0_seq1	C3H					comp74849_c1_seq7	bHLH	comp67729_c0_seq1	G2-like
				comp1306798_c0_seq1	bHLH					comp74849_c1_seq9	bHLH	comp67745_c0_seq2	LBD
				comp1606655_c0_seq1	BES1					comp74849_c1_seq18	bHLH	comp67745_c0_seq3	LBD
				comp1617147_c0_seq1	bHLH					comp74866_c0_seq7	bZIP	comp67752_c0_seq1	MIKC
				comp1650264_c0_seq1	bHLH					comp74866_c0_seq9	bZIP	comp67756_c0_seq1	C2H2
				comp1660947_c0_seq1	GRAS					comp74876_c0_seq2	C3H	comp67775_c0_seq1	Trihelix
				comp1761724_c0_seq1	TALE					comp74876_c0_seq4	C3H	comp67775_c0_seq2	Trihelix
				comp1787586_c0_seq1	FAR1					comp74888_c0_seq11	BES1	comp67780_c0_seq1	bHLH
										comp74948_c0_seq6	bHLH	comp67814_c1_seq1	bZIP
										comp74962_c1_seq13	bHLH	comp67820_c0_seq1	MYB
										comp74967_c0_seq1	TALE	comp67829_c0_seq1	G2-like
										comp74967_c2_seq1	TALE	comp67829_c0_seq2	G2-like
										comp74975_c0_seq3	G2-like	comp67829_c0_seq5	G2-like
										comp74978_c1_seq8	TALE	comp67829_c0_seq7	G2-like
										comp74978_c1_seq15	TALE	comp67829_c0_seq8	G2-like
										comp74978_c1_seq25	TALE	comp67837_c0_seq1	GATA
										comp74992_c2_seq1	NAC	comp67837_c0_seq2	GATA
										comp75047_c0_seq7	B3	comp67855_c0_seq1	LBD
										comp75087_c0_seq3	HB-other	comp67855_c0_seq2	LBD
										comp75087_c0_seq5	HB-other	comp67855_c0_seq6	LBD
										comp75099_c0_seq3	C3H	comp67855_c0_seq7	LBD
										comp75139_c1_seq3	bHLH	comp67870_c1_seq1	WRKY
										comp75154_c0_seq34	AP2	comp67870_c2_seq1	WRKY
										comp75160_c0_seq2	MYB_related	comp67878_c0_seq1	bHLH
										comp75192_c0_seq9	NAC	comp67878_c0_seq2	bHLH
										comp75192_c0_seq15	NAC	comp67881_c0_seq2	HD-ZIP
										comp75192_c0_seq17	NAC	comp67899_c0_seq1	C3H
										comp75199_c0_seq4	C3H	comp67899_c0_seq2	C3H
										comp75199_c0_seq5	C3H	comp67899_c0_seq3	C3H
										comp75199_c0_seq6	C3H	comp67899_c0_seq4	C3H
										comp75199_c0_seq7	C3H	comp67929_c0_seq1	BES1
										comp75199_c0_seq10	C3H	comp67940_c0_seq1	Dof
										comp75199_c0_seq12	C3H	comp67941_c0_seq1	E2F/DP
										comp75199_c0_seq15	C3H	comp67959_c0_seq1	MYB
										comp75246_c0_seq15	C2H2	comp67959_c0_seq2	MYB
										comp75246_c0_seq26	C2H2	comp67983_c0_seq1	NF-YB
										comp75277_c1_seq12	B3	comp67983_c0_seq3	NF-YB
										comp75287_c0_seq3	C2H2	comp67984_c0_seq1	HB-other
										comp75291_c0_seq1	WRKY	comp67984_c0_seq2	HB-other
										comp75291_c0_seq2	WRKY	comp67996_c0_seq1	M-type
										comp75291_c0_seq3	WRKY	comp67996_c0_seq3	M-type
										comp75317_c0_seq1	AP2	comp67997_c0_seq2	bHLH
										comp75356_c0_seq7	FAR1	comp68051_c0_seq1	MYB_related
										comp75356_c0_seq15	FAR1	comp68072_c0_seq1	BES1
										comp75375_c0_seq5	bHLH	comp68100_c1_seq1	G2-like
										comp75400_c0_seq5	CAMTA	comp68118_c0_seq4	ERF
										comp75400_c0_seq10	CAMTA	comp68118_c0_seq5	ERF
										comp75407_c2_seq32	FAR1	comp68118_c0_seq7	ERF
										comp75447_c0_seq1	MYB	comp68121_c0_seq1	TALE
										comp75455_c0_seq3	MYB	comp68171_c0_seq1	B3
										comp75455_c0_seq6	MYB	comp68173_c0_seq2	LBD
										comp75455_c0_seq7	MYB	comp68173_c0_seq3	LBD
										comp75471_c0_seq11	WRKY	comp68178_c0_seq3	WRKY
										comp75491_c0_seq3	MYB	comp68204_c0_seq1	bHLH
										comp75494_c1_seq6	MYB	comp68204_c0_seq2	bHLH
										comp75508_c0_seq2	C3H	comp68207_c0_seq1	HD-ZIP
										comp75510_c0_seq2	C3H	comp68216_c1_seq1	HB-other
										comp75510_c0_seq3	C3H	comp68216_c1_seq2	HB-other
										comp75510_c0_seq6	C3H	comp68229_c0_seq1	MYB_related
										comp75510_c0_seq7	C3H	comp68232_c0_seq1	G2-like
										comp75510_c0_seq8	C3H	comp68239_c1_seq1	GRAS
										comp75540_c2_seq1	C3H	comp68240_c0_seq1	bZIP
										comp75540_c2_seq8	C3H	comp68294_c0_seq1	WRKY
										comp75541_c0_seq13	BES1	comp68311_c1_seq1	MYB
										comp75558_c0_seq2	WOX	comp68311_c1_seq4	MYB
										comp75558_c0_seq48	WOX	comp68311_c1_seq7	MYB
										comp75558_c0_seq60	WOX	comp68311_c1_seq9	MYB
										comp75558_c0_seq61	WOX	comp68311_c1_seq10	MYB
										comp75596_c0_seq1	ERF	comp68316_c0_seq1	C2H2
										comp75596_c0_seq4	ERF	comp68348_c0_seq3	EIL
										comp75596_c0_seq6	ERF	comp68385_c0_seq3	C3H
										comp75600_c0_seq1	MYB	comp68397_c0_seq3	C3H
										comp75600_c0_seq5	MYB	comp68397_c0_seq8	C3H
										comp75611_c0_seq1	Dof	comp68401_c0_seq1	SBP
										comp75646_c0_seq2	MYB_related	comp68420_c0_seq1	bHLH
										comp75699_c0_seq9	ARF	comp68429_c0_seq1	bHLH
										comp75699_c0_seq20	ARF	comp68430_c0_seq1	MYB
										comp75703_c1_seq1	ARF	comp68449_c0_seq1	ERF
										comp75703_c1_seq2	ARF	comp68499_c1_seq1	NAC
										comp75706_c0_seq8	B3	comp68499_c1_seq2	NAC
										comp75710_c0_seq14	C3H	comp68529_c0_seq1	ERF
										comp75713_c1_seq1	WRKY	comp68535_c0_seq1	CAMTA
										comp75713_c1_seq2	WRKY	comp68543_c0_seq1	MYB_related
										comp75713_c1_seq3	WRKY	comp68543_c0_seq2	MYB_related
										comp75713_c1_seq4	WRKY	comp68543_c0_seq3	MYB_related
										comp75714_c0_seq10	ARF	comp68543_c0_seq6	MYB_related
										comp75759_c0_seq1	FAR1	comp68545_c0_seq1	FAR1
										comp75759_c0_seq2	FAR1	comp68545_c0_seq2	FAR1
										comp75759_c0_seq3	FAR1	comp68545_c0_seq4	FAR1
										comp75786_c0_seq13	HD-ZIP	comp68545_c0_seq5	FAR1
										comp75786_c0_seq16	HD-ZIP	comp68559_c0_seq1	C2H2
										comp75786_c0_seq22	HD-ZIP	comp68579_c0_seq2	ERF
										comp75842_c1_seq1	bHLH	comp68593_c0_seq1	MYB
										comp75842_c1_seq2	bHLH	comp68613_c0_seq1	WRKY
										comp75842_c1_seq7	bHLH	comp68639_c2_seq1	TCP
										comp75842_c1_seq9	bHLH	comp68642_c1_seq1	bHLH
										comp75864_c1_seq6	FAR1	comp68676_c0_seq2	MYB_related
										comp75864_c1_seq14	FAR1	comp68676_c0_seq7	MYB_related
										comp75864_c1_seq15	FAR1	comp68686_c0_seq1	bZIP
										comp75869_c0_seq1	NAC	comp68686_c0_seq2	bZIP
										comp75869_c0_seq3	NAC	comp68686_c0_seq3	bZIP
										comp75869_c0_seq4	NAC	comp68686_c0_seq4	bZIP
										comp75914_c0_seq1	Dof	comp68686_c0_seq5	bZIP
										comp75914_c0_seq6	Dof	comp68686_c0_seq6	bZIP
										comp75918_c0_seq3	ARR-B	comp68728_c0_seq1	B3
										comp75936_c0_seq2	bHLH	comp68728_c0_seq3	B3
										comp75968_c0_seq13	MYB	comp68732_c0_seq1	G2-like
										comp75968_c0_seq14	MYB	comp68737_c0_seq6	ERF
										comp75968_c0_seq19	MYB	comp68737_c0_seq16	ERF
										comp75986_c1_seq2	bHLH	comp68737_c0_seq19	ERF
										comp75986_c1_seq3	bHLH	comp68737_c0_seq22	ERF
										comp75986_c1_seq6	bHLH	comp68754_c0_seq1	bHLH
										comp75988_c0_seq1	HB-other	comp68754_c0_seq2	bHLH
										comp76042_c1_seq1	HD-ZIP	comp68764_c0_seq1	FAR1
										comp76042_c2_seq8	HD-ZIP	comp68764_c0_seq3	FAR1
										comp76056_c0_seq5	C3H	comp68786_c1_seq2	bHLH
										comp76056_c0_seq14	C3H	comp68803_c0_seq1	FAR1
										comp76056_c0_seq15	MYB_related	comp68817_c0_seq1	bHLH
										comp76056_c0_seq22	C3H	comp68817_c0_seq2	bHLH
										comp76056_c0_seq35	MYB_related	comp68821_c0_seq1	WRKY
										comp76056_c0_seq36	MYB_related	comp68821_c0_seq2	WRKY
										comp76056_c0_seq37	C3H	comp68824_c0_seq1	Trihelix
										comp76056_c0_seq50	MYB_related	comp68830_c0_seq1	GRAS
										comp76056_c0_seq54	MYB_related	comp68830_c0_seq2	GRAS
										comp76056_c0_seq56	MYB_related	comp68830_c0_seq3	GRAS
										comp76056_c0_seq57	C3H	comp68830_c0_seq4	GRAS
										comp76056_c0_seq59	C3H	comp68830_c0_seq5	GRAS
										comp76056_c0_seq65	MYB_related	comp68836_c0_seq1	MYB_related
										comp76056_c0_seq66	C3H	comp68836_c0_seq2	MYB_related
										comp76056_c0_seq81	MYB_related	comp68872_c1_seq1	GRAS
										comp76056_c0_seq89	MYB_related	comp68903_c0_seq3	C3H
										comp76056_c0_seq91	C3H	comp68903_c0_seq4	C3H
										comp76056_c0_seq96	C3H	comp68913_c0_seq3	E2F/DP
										comp76056_c0_seq97	MYB_related	comp68913_c0_seq5	E2F/DP
										comp76056_c0_seq99	C3H	comp68913_c0_seq6	E2F/DP
										comp76056_c0_seq100	C3H	comp68915_c0_seq1	Dof
										comp76061_c1_seq8	AP2	comp68921_c0_seq1	C2H2
										comp76073_c0_seq18	Trihelix	comp68921_c0_seq2	C2H2
										comp76110_c0_seq20	WRKY	comp68924_c0_seq3	C3H
										comp76120_c0_seq1	WRKY	comp68928_c0_seq1	ERF
										comp76120_c0_seq3	WRKY	comp68928_c0_seq3	ERF
										comp76120_c0_seq4	WRKY	comp68928_c0_seq4	ERF
										comp76120_c0_seq5	WRKY	comp68947_c0_seq2	ARF
										comp76120_c0_seq8	WRKY	comp68947_c1_seq1	ARF
										comp76126_c0_seq3	GRAS	comp68947_c1_seq2	ARF
										comp76126_c0_seq8	GRAS	comp68949_c0_seq1	FAR1
										comp76142_c0_seq2	GRAS	comp68949_c0_seq2	FAR1
										comp76142_c0_seq4	GRAS	comp68949_c0_seq3	FAR1
										comp76152_c0_seq10	MYB	comp68986_c1_seq1	HB-other
										comp76152_c0_seq24	MYB	comp68986_c1_seq2	HB-other
										comp76163_c1_seq1	C3H	comp68986_c1_seq3	HB-other
										comp76163_c1_seq2	C3H	comp68986_c1_seq4	HB-other
										comp76165_c0_seq2	bHLH	comp68986_c1_seq5	HB-other
										comp76165_c0_seq3	bHLH	comp68987_c0_seq12	bHLH
										comp76165_c0_seq9	bHLH	comp69027_c1_seq2	bZIP
										comp76165_c0_seq12	bHLH	comp69027_c1_seq3	bZIP
										comp76201_c0_seq1	FAR1	comp69033_c0_seq1	ERF
										comp76201_c0_seq3	FAR1	comp69033_c0_seq2	ERF
										comp76201_c0_seq4	FAR1	comp69033_c0_seq4	ERF
										comp76209_c0_seq3	WRKY	comp69049_c0_seq1	MYB_related
										comp76217_c0_seq1	FAR1	comp69073_c0_seq1	Nin-like
										comp76235_c0_seq1	WRKY	comp69073_c0_seq2	Nin-like
										comp76235_c0_seq3	WRKY	comp69104_c0_seq2	C3H
										comp111928_c0_seq1	G2-like	comp69104_c0_seq3	C3H
										comp157624_c0_seq1	FAR1	comp69111_c0_seq1	NF-YA
										comp161812_c0_seq1	ARR-B	comp69111_c0_seq2	NF-YA
										comp180841_c0_seq1	MYB	comp69136_c0_seq1	C3H
										comp184709_c0_seq1	C2H2	comp69136_c0_seq2	C3H
										comp189816_c0_seq1	bHLH	comp69185_c0_seq1	bHLH
										comp202361_c0_seq1	NAC	comp69185_c0_seq2	bHLH
										comp209211_c0_seq1	ARF	comp69216_c0_seq1	ZF-HD
										comp216249_c0_seq1	bZIP	comp69224_c0_seq1	G2-like
										comp227641_c0_seq1	GRAS	comp69226_c0_seq1	bZIP
										comp231955_c0_seq1	FAR1	comp69262_c0_seq1	FAR1
										comp233000_c0_seq1	ERF	comp69262_c0_seq2	FAR1
										comp235653_c0_seq1	bHLH	comp69262_c0_seq3	FAR1
										comp247490_c0_seq1	bHLH	comp69262_c0_seq4	FAR1
										comp266894_c0_seq1	MYB	comp69284_c0_seq3	CO-like
										comp273343_c0_seq1	WRKY	comp69289_c0_seq1	C2H2
										comp275618_c0_seq1	WRKY	comp69289_c0_seq2	C2H2
										comp275894_c0_seq1	C3H	comp69289_c0_seq3	C2H2
										comp288743_c0_seq1	bHLH	comp69354_c1_seq1	WRKY
										comp289314_c0_seq1	FAR1	comp69368_c0_seq2	C3H
										comp306358_c0_seq1	bHLH	comp69388_c0_seq1	bZIP
										comp306371_c0_seq1	GRAS	comp69388_c0_seq2	bZIP
										comp328761_c0_seq1	bHLH	comp69388_c0_seq3	bZIP
										comp328881_c0_seq1	bHLH	comp69388_c0_seq4	bZIP
										comp351685_c0_seq1	bZIP	comp69388_c0_seq5	bZIP
										comp354784_c0_seq1	bHLH	comp69388_c0_seq6	bZIP
										comp355715_c0_seq1	bHLH	comp69399_c0_seq1	WRKY
										comp382354_c0_seq1	bHLH	comp69399_c0_seq2	WRKY
										comp382920_c0_seq1	C2H2	comp69419_c0_seq1	FAR1
										comp394641_c0_seq1	bHLH	comp69419_c0_seq2	FAR1
										comp396344_c0_seq1	C3H	comp69450_c0_seq1	MYB
										comp398851_c0_seq1	bHLH	comp69456_c0_seq9	NF-YC
										comp421998_c0_seq1	GATA	comp69457_c5_seq1	bZIP
										comp423374_c0_seq1	bHLH	comp69457_c5_seq2	bZIP
										comp464355_c0_seq1	bHLH	comp69457_c5_seq3	bZIP
										comp549368_c0_seq1	bHLH	comp69457_c5_seq5	bZIP
												comp69457_c5_seq6	bZIP
												comp69457_c5_seq7	bZIP
												comp69474_c0_seq1	WRKY
												comp69508_c0_seq1	bHLH
												comp69533_c0_seq2	bHLH
												comp69541_c0_seq1	B3
												comp69541_c0_seq2	B3
												comp69541_c0_seq3	B3
												comp69541_c0_seq4	B3
												comp69545_c0_seq1	CO-like
												comp69545_c0_seq2	CO-like
												comp69546_c0_seq1	Trihelix
												comp69546_c0_seq2	Trihelix
												comp69557_c1_seq1	MYB
												comp69585_c1_seq1	MYB
												comp69585_c1_seq2	MYB
												comp69590_c0_seq1	ERF
												comp69590_c0_seq2	ERF
												comp69590_c0_seq3	ERF
												comp69590_c0_seq4	ERF
												comp69595_c0_seq1	GeBP
												comp69595_c0_seq2	GeBP
												comp69595_c0_seq3	GeBP
												comp69595_c0_seq4	GeBP
												comp69619_c0_seq1	bZIP
												comp69633_c0_seq1	C3H
												comp69633_c0_seq2	C3H
												comp69636_c0_seq17	GRAS
												comp69636_c0_seq18	GRAS
												comp69670_c0_seq1	C2H2
												comp69670_c0_seq2	C2H2
												comp69685_c0_seq3	MYB
												comp69715_c0_seq1	MYB_related
												comp69715_c0_seq2	MYB_related
												comp69761_c0_seq2	WRKY
												comp69780_c0_seq1	CAMTA
												comp69793_c0_seq1	C3H
												comp69795_c0_seq1	MYB_related
												comp69804_c0_seq1	CO-like
												comp69815_c0_seq1	E2F/DP
												comp69828_c0_seq1	MYB_related
												comp69828_c0_seq2	MYB_related
												comp69828_c0_seq3	MYB_related
												comp69828_c0_seq4	MYB_related
												comp69828_c0_seq5	MYB_related
												comp69836_c0_seq1	bHLH
												comp69836_c0_seq2	bHLH
												comp69848_c1_seq2	MYB_related
												comp69848_c1_seq7	MYB_related
												comp69854_c0_seq2	bHLH
												comp69854_c0_seq3	bHLH
												comp69858_c1_seq1	GATA
												comp69858_c1_seq2	GATA
												comp69874_c0_seq1	CO-like
												comp69874_c0_seq2	ARR-B
												comp69883_c1_seq1	VOZ
												comp69883_c1_seq2	VOZ
												comp69883_c1_seq3	VOZ
												comp69883_c1_seq5	VOZ
												comp69883_c1_seq6	VOZ
												comp69884_c0_seq1	ERF
												comp69884_c0_seq2	ERF
												comp69894_c0_seq1	C3H
												comp69896_c0_seq1	MYB_related
												comp69896_c0_seq2	MYB_related
												comp69904_c0_seq1	ERF
												comp69904_c0_seq2	ERF
												comp69913_c0_seq5	bHLH
												comp69913_c0_seq6	bHLH
												comp69918_c0_seq1	bZIP
												comp69923_c0_seq1	MYB_related
												comp69933_c0_seq1	Dof
												comp69939_c0_seq1	NF-YB
												comp69970_c0_seq1	C2H2
												comp69970_c0_seq3	C2H2
												comp69970_c1_seq1	C2H2
												comp69991_c0_seq1	WRKY
												comp70025_c0_seq1	WRKY
												comp70037_c0_seq1	ARR-B
												comp70052_c1_seq5	B3
												comp70052_c1_seq12	B3
												comp70052_c1_seq17	B3
												comp70052_c1_seq19	B3
												comp70060_c0_seq1	C3H
												comp70073_c0_seq1	FAR1
												comp70074_c0_seq1	bZIP
												comp70074_c0_seq3	bZIP
												comp70074_c0_seq4	bZIP
												comp70074_c0_seq6	bZIP
												comp70087_c0_seq1	CO-like
												comp70088_c0_seq2	DBB
												comp70096_c0_seq1	WRKY
												comp70096_c0_seq2	WRKY
												comp70106_c0_seq1	WRKY
												comp70119_c0_seq1	MYB_related
												comp70125_c0_seq1	MYB
												comp70125_c0_seq2	MYB
												comp70157_c0_seq1	bHLH
												comp70157_c0_seq2	bHLH
												comp70188_c0_seq1	ERF
												comp70188_c1_seq1	ERF
												comp70197_c0_seq1	CAMTA
												comp70213_c0_seq1	LBD
												comp70264_c1_seq1	C3H
												comp70264_c1_seq2	C3H
												comp70264_c1_seq3	C3H
												comp70264_c1_seq4	C3H
												comp70264_c1_seq5	C3H
												comp70264_c1_seq6	C3H
												comp70264_c1_seq7	C3H
												comp70264_c1_seq8	C3H
												comp70264_c1_seq9	C3H
												comp70264_c1_seq10	C3H
												comp70264_c1_seq11	C3H
												comp70264_c1_seq12	C3H
												comp70264_c1_seq13	C3H
												comp70264_c1_seq14	C3H
												comp70264_c1_seq15	C3H
												comp70266_c0_seq1	bZIP
												comp70290_c0_seq2	C3H
												comp70290_c0_seq4	C3H
												comp70307_c0_seq1	bHLH
												comp70340_c0_seq1	bHLH
												comp70342_c0_seq2	MYB_related
												comp70342_c0_seq3	MYB_related
												comp70372_c2_seq1	NAC
												comp70383_c0_seq1	TALE
												comp70383_c0_seq2	TALE
												comp70399_c0_seq1	bHLH
												comp70399_c0_seq2	bHLH
												comp70399_c0_seq3	bHLH
												comp70399_c0_seq4	bHLH
												comp70451_c0_seq1	FAR1
												comp70456_c0_seq1	C2H2
												comp70490_c0_seq3	bHLH
												comp70490_c0_seq4	bHLH
												comp70490_c0_seq7	bHLH
												comp70490_c0_seq9	bHLH
												comp70490_c0_seq10	bHLH
												comp70490_c0_seq13	bHLH
												comp70490_c0_seq16	bHLH
												comp70490_c0_seq17	bHLH
												comp70490_c0_seq18	bHLH
												comp70498_c0_seq1	NAC
												comp70524_c0_seq1	NAC
												comp70524_c0_seq2	NAC
												comp70546_c0_seq1	WRKY
												comp70546_c0_seq2	WRKY
												comp70546_c0_seq3	WRKY
												comp70546_c0_seq4	WRKY
												comp70546_c0_seq5	WRKY
												comp70546_c0_seq6	WRKY
												comp70546_c0_seq7	WRKY
												comp70546_c0_seq8	WRKY
												comp70546_c0_seq9	WRKY
												comp70557_c0_seq1	TALE
												comp70565_c0_seq1	WRKY
												comp70581_c1_seq1	bHLH
												comp70605_c0_seq1	bHLH
												comp70608_c0_seq1	NF-YA
												comp70608_c0_seq2	NF-YA
												comp70608_c0_seq3	NF-YA
												comp70608_c0_seq4	NF-YA
												comp70623_c1_seq1	ARF
												comp70623_c1_seq4	ARF
												comp70623_c1_seq6	ARF
												comp70623_c1_seq9	ARF
												comp70665_c0_seq1	MYB
												comp70665_c0_seq2	MYB
												comp70702_c0_seq1	MYB_related
												comp70706_c0_seq4	ARF
												comp70706_c0_seq5	ARF
												comp70714_c0_seq2	WRKY
												comp70714_c0_seq4	WRKY
												comp70719_c0_seq1	ERF
												comp70728_c0_seq1	HB-PHD
												comp70728_c0_seq2	HB-PHD
												comp70738_c0_seq1	FAR1
												comp70738_c0_seq2	FAR1
												comp70749_c0_seq1	BES1
												comp70765_c0_seq1	bHLH
												comp70775_c0_seq1	C3H
												comp70798_c0_seq6	C3H
												comp70801_c0_seq3	BES1
												comp70823_c0_seq1	NAC
												comp70823_c0_seq2	NAC
												comp70823_c0_seq11	NAC
												comp70823_c0_seq12	NAC
												comp70834_c0_seq1	CO-like
												comp70834_c0_seq2	CO-like
												comp70856_c0_seq1	bZIP
												comp70856_c0_seq2	bZIP
												comp70872_c0_seq1	C3H
												comp70874_c0_seq1	MYB_related
												comp70876_c0_seq1	MYB_related
												comp70876_c0_seq2	MYB_related
												comp70903_c0_seq2	bZIP
												comp70903_c0_seq3	bZIP
												comp70903_c0_seq5	bZIP
												comp70903_c0_seq6	bZIP
												comp70903_c0_seq7	bZIP
												comp70903_c0_seq8	bZIP
												comp70903_c0_seq9	bZIP
												comp70903_c0_seq10	bZIP
												comp70903_c0_seq11	bZIP
												comp70903_c0_seq12	bZIP
												comp70903_c0_seq13	bZIP
												comp70903_c0_seq14	bZIP
												comp70903_c0_seq15	bZIP
												comp70903_c0_seq16	bZIP
												comp70903_c0_seq17	bZIP
												comp70903_c0_seq18	bZIP
												comp70903_c0_seq19	bZIP
												comp70903_c0_seq20	bZIP
												comp70903_c0_seq21	bZIP
												comp70908_c0_seq1	C2H2
												comp70921_c0_seq1	MYB_related
												comp70921_c0_seq2	MYB_related
												comp70923_c1_seq1	bHLH
												comp70923_c1_seq2	bHLH
												comp70928_c1_seq2	bZIP
												comp70934_c0_seq2	Trihelix
												comp70988_c0_seq1	BES1
												comp70988_c0_seq2	BES1
												comp71030_c0_seq1	C3H
												comp71035_c0_seq1	GRAS
												comp71039_c0_seq1	MYB_related
												comp71039_c0_seq2	MYB_related
												comp71044_c1_seq1	MYB
												comp71052_c0_seq1	bHLH
												comp71052_c1_seq1	bHLH
												comp71052_c1_seq2	bHLH
												comp71054_c0_seq1	CO-like
												comp71054_c0_seq2	CO-like
												comp71061_c0_seq1	ERF
												comp71061_c0_seq3	ERF
												comp71061_c0_seq5	ERF
												comp71061_c0_seq6	ERF
												comp71073_c0_seq6	MIKC
												comp71160_c0_seq1	bHLH
												comp71160_c0_seq2	bHLH
												comp71160_c0_seq3	bHLH
												comp71160_c0_seq4	bHLH
												comp71160_c0_seq5	bHLH
												comp71162_c0_seq1	bHLH
												comp71166_c0_seq1	GRAS
												comp71166_c0_seq2	GRAS
												comp71166_c0_seq3	GRAS
												comp71166_c0_seq5	GRAS
												comp71166_c0_seq6	GRAS
												comp71166_c0_seq8	GRAS
												comp71166_c0_seq9	GRAS
												comp71166_c0_seq10	GRAS
												comp71166_c0_seq11	GRAS
												comp71166_c0_seq12	GRAS
												comp71166_c0_seq13	GRAS
												comp71166_c0_seq14	GRAS
												comp71166_c0_seq15	GRAS
												comp71166_c0_seq16	GRAS
												comp71175_c0_seq3	bHLH
												comp71175_c0_seq7	bHLH
												comp71183_c0_seq1	FAR1
												comp71217_c0_seq1	bHLH
												comp71222_c0_seq1	SBP
												comp71222_c0_seq2	SBP
												comp71231_c0_seq1	ERF
												comp71266_c0_seq2	C3H
												comp71281_c0_seq1	bZIP
												comp71281_c0_seq2	bZIP
												comp71281_c0_seq3	bZIP
												comp71281_c0_seq4	bZIP
												comp71281_c0_seq6	bZIP
												comp71281_c0_seq15	bZIP
												comp71299_c1_seq1	GRAS
												comp71300_c0_seq1	MYB_related
												comp71306_c0_seq2	MYB
												comp71306_c0_seq3	MYB
												comp71306_c0_seq5	MYB
												comp71306_c0_seq6	MYB
												comp71306_c0_seq9	MYB
												comp71308_c0_seq1	C3H
												comp71308_c0_seq2	C3H
												comp71308_c0_seq4	C3H
												comp71313_c0_seq1	RAV
												comp71318_c0_seq1	BES1
												comp71318_c0_seq2	BES1
												comp71339_c0_seq1	bHLH
												comp71339_c0_seq2	bHLH
												comp71344_c1_seq1	C2H2
												comp71344_c1_seq2	C2H2
												comp71369_c0_seq1	HD-ZIP
												comp71369_c0_seq2	HD-ZIP
												comp71369_c0_seq3	HD-ZIP
												comp71369_c0_seq4	HD-ZIP
												comp71369_c0_seq5	HD-ZIP
												comp71382_c0_seq1	C3H
												comp71389_c2_seq1	bHLH
												comp71389_c2_seq2	bHLH
												comp71404_c0_seq1	HSF
												comp71404_c0_seq2	HSF
												comp71404_c0_seq3	HSF
												comp71428_c0_seq1	ERF
												comp71461_c0_seq1	BES1
												comp71461_c0_seq2	BES1
												comp71467_c0_seq1	bHLH
												comp71478_c1_seq1	bHLH
												comp71478_c1_seq2	bHLH
												comp71478_c1_seq3	bHLH
												comp71481_c0_seq1	WRKY
												comp71481_c0_seq2	WRKY
												comp71499_c0_seq1	WRKY
												comp71499_c0_seq2	WRKY
												comp71500_c0_seq1	MYB
												comp71500_c0_seq2	MYB
												comp71500_c0_seq3	MYB
												comp71500_c0_seq4	MYB
												comp71501_c2_seq1	WRKY
												comp71501_c2_seq4	WRKY
												comp71507_c1_seq1	C3H
												comp71507_c1_seq5	C3H
												comp71511_c0_seq2	bHLH
												comp71516_c1_seq1	WRKY
												comp71516_c1_seq2	WRKY
												comp71516_c1_seq3	WRKY
												comp71516_c1_seq4	WRKY
												comp71516_c1_seq5	WRKY
												comp71516_c1_seq6	WRKY
												comp71516_c1_seq7	WRKY
												comp71516_c1_seq8	WRKY
												comp71520_c0_seq2	ERF
												comp71524_c0_seq1	GRAS
												comp71567_c0_seq2	bHLH
												comp71584_c0_seq2	MYB_related
												comp71584_c0_seq7	MYB_related
												comp71584_c0_seq8	MYB_related
												comp71584_c0_seq9	WRKY
												comp71584_c0_seq11	WRKY
												comp71584_c0_seq12	MYB_related
												comp71604_c0_seq1	HSF
												comp71604_c0_seq2	HSF
												comp71616_c0_seq1	C3H
												comp71616_c0_seq2	C3H
												comp71635_c0_seq1	bHLH
												comp71635_c0_seq2	bHLH
												comp71635_c0_seq3	bHLH
												comp71635_c0_seq4	bHLH
												comp71635_c0_seq5	bHLH
												comp71635_c0_seq6	bHLH
												comp71635_c0_seq7	bHLH
												comp71635_c0_seq8	bHLH
												comp71643_c1_seq13	CAMTA
												comp71654_c0_seq1	bHLH
												comp71655_c0_seq1	GATA
												comp71655_c0_seq2	GATA
												comp71655_c0_seq3	GATA
												comp71655_c0_seq4	GATA
												comp71655_c0_seq5	GATA
												comp71655_c0_seq7	GATA
												comp71655_c0_seq8	GATA
												comp71691_c1_seq1	C3H
												comp71703_c0_seq2	ARR-B
												comp71719_c0_seq2	ARF
												comp71720_c0_seq2	WRKY
												comp71736_c0_seq1	WRKY
												comp71744_c0_seq1	TALE
												comp71744_c0_seq2	TALE
												comp71744_c0_seq3	TALE
												comp71752_c0_seq1	C3H
												comp71752_c0_seq4	C3H
												comp71753_c0_seq1	BES1
												comp71753_c0_seq2	BES1
												comp71753_c0_seq3	BES1
												comp71753_c0_seq5	BES1
												comp71753_c0_seq6	BES1
												comp71753_c0_seq7	BES1
												comp71780_c0_seq1	NAC
												comp71781_c0_seq2	bZIP
												comp71786_c0_seq5	NF-YC
												comp71801_c0_seq1	MYB_related
												comp71806_c0_seq2	C3H
												comp71809_c0_seq2	MYB_related
												comp71816_c0_seq1	G2-like
												comp71816_c0_seq2	G2-like
												comp71816_c0_seq3	G2-like
												comp71816_c0_seq4	G2-like
												comp71816_c0_seq5	G2-like
												comp71816_c0_seq6	G2-like
												comp71817_c0_seq1	Trihelix
												comp71831_c0_seq2	bZIP
												comp71839_c0_seq1	bZIP
												comp71839_c0_seq2	bZIP
												comp71839_c0_seq4	bZIP
												comp71842_c0_seq1	FAR1
												comp71842_c0_seq2	FAR1
												comp71845_c0_seq1	bHLH
												comp71854_c0_seq1	HD-ZIP
												comp71859_c0_seq2	bHLH
												comp71859_c0_seq6	bHLH
												comp71859_c0_seq7	bHLH
												comp71859_c0_seq12	bHLH
												comp71859_c0_seq17	bHLH
												comp71865_c0_seq1	bHLH
												comp71868_c0_seq1	C2H2
												comp71868_c0_seq3	C2H2
												comp71868_c0_seq4	C2H2
												comp71868_c0_seq6	C2H2
												comp71868_c0_seq7	C2H2
												comp71877_c0_seq1	bHLH
												comp71882_c0_seq2	GRAS
												comp71886_c0_seq1	GRAS
												comp71886_c0_seq2	GRAS
												comp71886_c0_seq3	GRAS
												comp71888_c1_seq1	HD-ZIP
												comp71888_c1_seq2	HD-ZIP
												comp71888_c1_seq3	HD-ZIP
												comp71893_c0_seq1	ERF
												comp71901_c0_seq2	HB-other
												comp71917_c1_seq1	HSF
												comp71949_c0_seq5	G2-like
												comp71949_c1_seq2	MYB
												comp71949_c1_seq17	MYB
												comp71975_c0_seq2	MYB
												comp71979_c0_seq1	TCP
												comp71992_c0_seq1	bHLH
												comp72068_c0_seq1	CAMTA
												comp72069_c0_seq1	ARR-B
												comp72081_c0_seq1	WRKY
												comp72081_c0_seq3	WRKY
												comp72098_c0_seq2	SBP
												comp72098_c0_seq9	SBP
												comp72098_c0_seq10	SBP
												comp72110_c0_seq1	ARF
												comp72110_c0_seq2	ARF
												comp72110_c0_seq3	ARF
												comp72110_c0_seq4	ARF
												comp72110_c0_seq5	ARF
												comp72110_c0_seq7	ARF
												comp72121_c0_seq1	C2H2
												comp72121_c0_seq2	C2H2
												comp72124_c0_seq2	bHLH
												comp72124_c0_seq3	bHLH
												comp72130_c0_seq1	Trihelix
												comp72131_c0_seq1	CAMTA
												comp72131_c0_seq2	CAMTA
												comp72149_c0_seq1	C2H2
												comp72151_c0_seq1	bHLH
												comp72151_c0_seq2	bHLH
												comp72171_c2_seq1	WRKY
												comp72172_c0_seq1	CAMTA
												comp72172_c0_seq2	CAMTA
												comp72172_c0_seq3	CAMTA
												comp72172_c0_seq4	CAMTA
												comp72172_c0_seq5	CAMTA
												comp72172_c0_seq8	CAMTA
												comp72172_c0_seq10	CAMTA
												comp72172_c0_seq11	CAMTA
												comp72172_c0_seq12	CAMTA
												comp72190_c1_seq1	AP2
												comp72190_c1_seq3	AP2
												comp72204_c1_seq1	MYB_related
												comp72207_c1_seq1	TALE
												comp72207_c1_seq2	TALE
												comp72208_c0_seq1	ERF
												comp72208_c1_seq3	ERF
												comp72210_c0_seq1	C2H2
												comp72210_c0_seq2	C2H2
												comp72210_c0_seq3	C2H2
												comp72236_c0_seq1	C3H
												comp72236_c0_seq3	C3H
												comp72237_c1_seq1	YABBY
												comp72237_c1_seq3	YABBY
												comp72237_c1_seq5	YABBY
												comp72237_c1_seq6	YABBY
												comp72253_c0_seq1	C3H
												comp72253_c0_seq2	C3H
												comp72260_c0_seq2	GRF
												comp72260_c0_seq19	GRF
												comp72260_c0_seq22	GRF
												comp72266_c0_seq1	bZIP
												comp72266_c0_seq2	bZIP
												comp72281_c0_seq2	C2H2
												comp72281_c0_seq4	C2H2
												comp72281_c0_seq5	MYB
												comp72281_c0_seq10	MYB
												comp72281_c0_seq11	MYB
												comp72281_c0_seq12	MYB
												comp72285_c1_seq17	GATA
												comp72298_c0_seq1	ARR-B
												comp72302_c0_seq1	WRKY
												comp72329_c0_seq1	MYB_related
												comp72329_c0_seq2	MYB_related
												comp72329_c0_seq3	MYB_related
												comp72329_c0_seq4	MYB_related
												comp72329_c0_seq5	MYB_related
												comp72329_c0_seq6	MYB_related
												comp72389_c0_seq1	bZIP
												comp72389_c0_seq2	bZIP
												comp72389_c0_seq3	bZIP
												comp72389_c0_seq4	bZIP
												comp72389_c1_seq1	bZIP
												comp72391_c0_seq1	MYB
												comp72391_c0_seq2	MYB
												comp72395_c0_seq1	bHLH
												comp72395_c0_seq4	bHLH
												comp72404_c0_seq3	bHLH
												comp72404_c0_seq4	bHLH
												comp72404_c0_seq5	bHLH
												comp72404_c0_seq6	bHLH
												comp72404_c0_seq8	ARR-B
												comp72423_c1_seq1	bHLH
												comp72432_c5_seq1	MYB
												comp72440_c0_seq1	TALE
												comp72440_c0_seq2	TALE
												comp72444_c0_seq3	bZIP
												comp72445_c0_seq1	MIKC
												comp72479_c0_seq6	ARF
												comp72479_c0_seq7	ARF
												comp72479_c0_seq8	ARF
												comp72479_c0_seq9	ARF
												comp72479_c0_seq13	ARF
												comp72479_c0_seq14	ARF
												comp72479_c0_seq20	ARF
												comp72479_c0_seq25	ARF
												comp72479_c0_seq26	ARF
												comp72479_c0_seq29	ARF
												comp72479_c0_seq30	ARF
												comp72479_c0_seq31	ARF
												comp72492_c0_seq3	WRKY
												comp72495_c1_seq3	Dof
												comp72508_c0_seq1	AP2
												comp72508_c0_seq10	AP2
												comp72508_c0_seq17	AP2
												comp72508_c0_seq20	AP2
												comp72508_c0_seq26	AP2
												comp72508_c0_seq36	AP2
												comp72508_c0_seq43	AP2
												comp72508_c0_seq54	AP2
												comp72508_c1_seq1	bHLH
												comp72511_c1_seq1	C3H
												comp72515_c0_seq1	BES1
												comp72515_c0_seq2	BES1
												comp72522_c0_seq1	C3H
												comp72531_c0_seq1	FAR1
												comp72531_c0_seq2	FAR1
												comp72547_c0_seq1	GRAS
												comp72553_c0_seq1	ARF
												comp72553_c0_seq2	ARF
												comp72567_c0_seq1	ERF
												comp72577_c0_seq3	bHLH
												comp72580_c1_seq8	ARR-B
												comp72580_c1_seq9	ARR-B
												comp72580_c1_seq10	ARR-B
												comp72580_c1_seq14	ARR-B
												comp72580_c1_seq16	ARR-B
												comp72580_c1_seq17	ARR-B
												comp72580_c1_seq22	ARR-B
												comp72580_c1_seq25	ARR-B
												comp72580_c1_seq28	ARR-B
												comp72580_c1_seq32	ARR-B
												comp72589_c2_seq1	C2H2
												comp72604_c0_seq3	bHLH
												comp72604_c0_seq5	bHLH
												comp72627_c0_seq2	ARR-B
												comp72627_c0_seq3	ARR-B
												comp72627_c0_seq4	ARR-B
												comp72631_c0_seq1	FAR1
												comp72649_c0_seq12	bHLH
												comp72649_c0_seq19	bHLH
												comp72649_c0_seq30	bHLH
												comp72657_c0_seq2	bHLH
												comp72664_c0_seq1	ERF
												comp72664_c0_seq2	ERF
												comp72664_c1_seq1	ERF
												comp72679_c0_seq7	C2H2
												comp72679_c0_seq9	C2H2
												comp72679_c0_seq14	C2H2
												comp72679_c0_seq16	C2H2
												comp72686_c0_seq1	C2H2
												comp72686_c0_seq2	C2H2
												comp72688_c0_seq3	Whirly
												comp72688_c1_seq1	Whirly
												comp72690_c1_seq3	FAR1
												comp72690_c1_seq5	FAR1
												comp72705_c0_seq1	EIL
												comp72705_c0_seq2	EIL
												comp72705_c0_seq3	EIL
												comp72705_c0_seq4	EIL
												comp72705_c0_seq5	EIL
												comp72705_c0_seq6	EIL
												comp72706_c0_seq1	MYB
												comp72706_c0_seq2	MYB
												comp72708_c0_seq2	NAC
												comp72708_c0_seq6	NAC
												comp72725_c0_seq1	bZIP
												comp72731_c0_seq13	GRAS
												comp72731_c0_seq14	GRAS
												comp72746_c0_seq3	ARR-B
												comp72746_c0_seq8	ARR-B
												comp72746_c0_seq9	ARR-B
												comp72746_c0_seq10	ARR-B
												comp72766_c0_seq1	C3H
												comp72775_c0_seq1	C2H2
												comp72775_c0_seq2	C2H2
												comp72785_c0_seq1	TALE
												comp72785_c0_seq4	TALE
												comp72787_c2_seq3	C2H2
												comp72790_c0_seq3	FAR1
												comp72808_c0_seq1	NF-YB
												comp72817_c0_seq1	MYB_related
												comp72817_c1_seq1	MYB_related
												comp72828_c0_seq2	MYB
												comp72828_c0_seq6	MYB
												comp72828_c0_seq7	MYB
												comp72837_c1_seq1	C3H
												comp72838_c1_seq3	MYB
												comp72838_c1_seq5	MYB
												comp72838_c1_seq6	MYB
												comp72846_c2_seq3	MYB
												comp72860_c0_seq1	bZIP
												comp72860_c0_seq2	bZIP
												comp72860_c0_seq3	bZIP
												comp72876_c0_seq1	C3H
												comp72876_c0_seq5	C3H
												comp72876_c0_seq7	C3H
												comp72876_c0_seq10	C3H
												comp72876_c0_seq16	C3H
												comp72876_c0_seq17	C3H
												comp72907_c0_seq1	GRAS
												comp72916_c0_seq1	WRKY
												comp72916_c0_seq2	WRKY
												comp72916_c0_seq3	WRKY
												comp72916_c0_seq5	WRKY
												comp72916_c0_seq6	WRKY
												comp72918_c0_seq1	MYB
												comp72930_c0_seq1	C3H
												comp72930_c0_seq2	C3H
												comp72931_c0_seq1	C2H2
												comp72931_c0_seq5	C2H2
												comp72969_c1_seq1	CAMTA
												comp72969_c1_seq13	CAMTA
												comp72969_c1_seq20	CAMTA
												comp72969_c1_seq22	CAMTA
												comp72969_c1_seq32	CAMTA
												comp72969_c1_seq33	CAMTA
												comp72969_c1_seq43	CAMTA
												comp72986_c0_seq1	bHLH
												comp72989_c0_seq1	B3
												comp72989_c0_seq2	B3
												comp72989_c0_seq3	B3
												comp72993_c1_seq3	TCP
												comp72993_c1_seq4	TCP
												comp73002_c0_seq2	bHLH
												comp73006_c0_seq1	bHLH
												comp73006_c0_seq2	bHLH
												comp73011_c1_seq2	HSF
												comp73011_c1_seq3	HSF
												comp73011_c1_seq5	HSF
												comp73017_c0_seq4	bHLH
												comp73031_c0_seq1	bZIP
												comp73031_c0_seq3	bZIP
												comp73041_c0_seq10	bHLH
												comp73048_c1_seq21	Nin-like
												comp73065_c2_seq1	bHLH
												comp73067_c0_seq2	TALE
												comp73067_c0_seq3	TALE
												comp73067_c0_seq5	TALE
												comp73067_c0_seq8	TALE
												comp73067_c0_seq9	TALE
												comp73067_c0_seq11	TALE
												comp73067_c0_seq12	TALE
												comp73067_c0_seq13	TALE
												comp73067_c0_seq14	TALE
												comp73067_c0_seq17	TALE
												comp73067_c0_seq18	TALE
												comp73067_c0_seq19	TALE
												comp73067_c0_seq20	TALE
												comp73067_c0_seq22	TALE
												comp73083_c0_seq15	NF-YB
												comp73093_c0_seq1	bHLH
												comp73095_c0_seq17	MYB
												comp73127_c0_seq1	bZIP
												comp73139_c0_seq1	GRAS
												comp73139_c0_seq3	GRAS
												comp73147_c0_seq2	bZIP
												comp73147_c0_seq5	bZIP
												comp73147_c0_seq6	bZIP
												comp73147_c0_seq11	bZIP
												comp73147_c0_seq13	bZIP
												comp73147_c0_seq16	bZIP
												comp73151_c0_seq1	ERF
												comp73151_c0_seq5	ERF
												comp73153_c0_seq5	DBB
												comp73153_c0_seq7	DBB
												comp73159_c0_seq3	WRKY
												comp73159_c0_seq4	WRKY
												comp73159_c0_seq5	WRKY
												comp73162_c0_seq1	MYB_related
												comp73162_c0_seq2	C3H
												comp73175_c0_seq2	CAMTA
												comp73175_c0_seq3	CAMTA
												comp73175_c0_seq5	CAMTA
												comp73175_c0_seq8	CAMTA
												comp73184_c0_seq1	GATA
												comp73190_c0_seq1	NF-X1
												comp73215_c0_seq1	C2H2
												comp73215_c0_seq3	C2H2
												comp73246_c0_seq1	C3H
												comp73246_c0_seq2	C3H
												comp73248_c0_seq1	WRKY
												comp73248_c0_seq2	WRKY
												comp73248_c0_seq3	WRKY
												comp73248_c0_seq4	WRKY
												comp73248_c0_seq5	WRKY
												comp73248_c0_seq6	WRKY
												comp73248_c0_seq7	WRKY
												comp73248_c0_seq8	WRKY
												comp73259_c0_seq1	GRF
												comp73259_c0_seq2	GRF
												comp73259_c0_seq4	GRF
												comp73261_c0_seq1	C2H2
												comp73261_c0_seq2	C2H2
												comp73275_c0_seq1	C2H2
												comp73286_c1_seq2	C3H
												comp73289_c0_seq1	ERF
												comp73294_c0_seq1	C3H
												comp73300_c0_seq1	C3H
												comp73307_c0_seq1	C3H
												comp73307_c0_seq9	C3H
												comp73307_c0_seq14	C3H
												comp73308_c0_seq1	SBP
												comp73308_c0_seq2	SBP
												comp73316_c0_seq4	bHLH
												comp73317_c0_seq3	C3H
												comp73344_c0_seq2	ARR-B
												comp73344_c0_seq4	ARR-B
												comp73363_c0_seq1	ERF
												comp73363_c0_seq2	ERF
												comp73363_c0_seq3	ERF
												comp73363_c0_seq4	ERF
												comp73369_c0_seq1	C3H
												comp73369_c0_seq2	C3H
												comp73369_c0_seq3	C3H
												comp73369_c0_seq4	C3H
												comp73385_c0_seq14	G2-like
												comp73401_c0_seq1	SBP
												comp73401_c0_seq3	SBP
												comp73401_c0_seq4	SBP
												comp73401_c0_seq5	SBP
												comp73401_c0_seq7	SBP
												comp73442_c0_seq4	AP2
												comp73446_c0_seq1	HB-other
												comp73446_c0_seq2	HB-other
												comp73446_c0_seq3	HB-other
												comp73452_c0_seq1	bZIP
												comp73452_c0_seq2	bZIP
												comp73453_c0_seq1	MYB_related
												comp73453_c0_seq2	MYB_related
												comp73460_c0_seq3	C3H
												comp73462_c0_seq3	HD-ZIP
												comp73462_c0_seq18	HD-ZIP
												comp73464_c0_seq3	WRKY
												comp73464_c0_seq7	WRKY
												comp73467_c0_seq1	MYB
												comp73467_c0_seq5	MYB
												comp73467_c0_seq7	MYB
												comp73467_c0_seq9	MYB
												comp73467_c0_seq10	MYB
												comp73467_c0_seq11	MYB
												comp73467_c0_seq12	MYB
												comp73467_c0_seq13	MYB
												comp73467_c0_seq14	MYB
												comp73467_c0_seq15	MYB
												comp73467_c0_seq17	MYB
												comp73467_c0_seq18	MYB
												comp73467_c0_seq19	MYB
												comp73467_c0_seq20	MYB
												comp73467_c0_seq21	MYB
												comp73467_c0_seq22	MYB
												comp73467_c0_seq25	MYB
												comp73467_c0_seq26	MYB
												comp73471_c0_seq1	BES1
												comp73471_c0_seq5	BES1
												comp73476_c1_seq1	TALE
												comp73476_c1_seq2	TALE
												comp73476_c1_seq3	TALE
												comp73480_c0_seq2	CO-like
												comp73482_c4_seq2	HD-ZIP
												comp73482_c4_seq4	HD-ZIP
												comp73482_c4_seq5	HD-ZIP
												comp73493_c0_seq2	MYB_related
												comp73493_c0_seq3	MYB_related
												comp73493_c0_seq5	MYB_related
												comp73497_c1_seq1	LBD
												comp73497_c1_seq3	LBD
												comp73497_c1_seq4	LBD
												comp73500_c0_seq1	C3H
												comp73500_c0_seq2	C3H
												comp73500_c0_seq3	C3H
												comp73500_c0_seq4	C3H
												comp73500_c0_seq5	C3H
												comp73500_c0_seq6	C3H
												comp73504_c0_seq6	GRAS
												comp73504_c0_seq7	GRAS
												comp73507_c0_seq7	FAR1
												comp73539_c0_seq3	bHLH
												comp73539_c0_seq4	bHLH
												comp73561_c0_seq1	bHLH
												comp73561_c0_seq2	bHLH
												comp73562_c2_seq1	C3H
												comp73568_c0_seq2	B3
												comp73568_c0_seq3	B3
												comp73568_c0_seq7	B3
												comp73571_c0_seq3	bHLH
												comp73571_c0_seq4	bHLH
												comp73571_c0_seq7	bHLH
												comp73571_c0_seq8	bHLH
												comp73575_c1_seq4	NF-YC
												comp73575_c1_seq5	NF-YC
												comp73575_c1_seq6	NF-YC
												comp73575_c1_seq7	NF-YC
												comp73575_c1_seq8	NF-YC
												comp73575_c1_seq10	NF-YC
												comp73575_c1_seq11	NF-YC
												comp73575_c1_seq13	NF-YC
												comp73579_c0_seq1	bZIP
												comp73591_c0_seq3	bHLH
												comp73591_c0_seq10	bHLH
												comp73592_c0_seq1	GRAS
												comp73592_c0_seq2	GRAS
												comp73592_c1_seq1	GRAS
												comp73603_c0_seq9	FAR1
												comp73603_c0_seq12	FAR1
												comp73605_c0_seq2	NAC
												comp73605_c0_seq3	NAC
												comp73605_c0_seq4	NAC
												comp73615_c0_seq1	HRT-like
												comp73622_c0_seq1	HD-ZIP
												comp73633_c0_seq1	TALE
												comp73633_c1_seq1	TALE
												comp73633_c1_seq3	TALE
												comp73653_c1_seq1	bHLH
												comp73655_c0_seq3	MYB_related
												comp73655_c0_seq4	MYB_related
												comp73693_c0_seq2	HB-other
												comp73693_c0_seq6	HB-other
												comp73695_c0_seq3	C3H
												comp73695_c0_seq6	C3H
												comp73714_c1_seq2	bHLH
												comp73717_c0_seq2	C3H
												comp73717_c0_seq8	C3H
												comp73739_c0_seq1	bHLH
												comp73739_c0_seq3	bHLH
												comp73752_c0_seq1	FAR1
												comp73752_c0_seq2	FAR1
												comp73761_c0_seq2	HD-ZIP
												comp73768_c1_seq6	Dof
												comp73769_c0_seq1	NAC
												comp73771_c2_seq4	bHLH
												comp73771_c2_seq6	bHLH
												comp73771_c2_seq9	bHLH
												comp73771_c2_seq21	bHLH
												comp73771_c2_seq22	bHLH
												comp73771_c2_seq23	bHLH
												comp73771_c2_seq24	bHLH
												comp73771_c2_seq28	bHLH
												comp73771_c2_seq31	bHLH
												comp73771_c2_seq32	bHLH
												comp73771_c2_seq33	bHLH
												comp73772_c0_seq2	C3H
												comp73778_c0_seq3	WRKY
												comp73796_c0_seq2	bHLH
												comp73796_c0_seq4	bHLH
												comp73796_c0_seq7	bHLH
												comp73796_c0_seq8	bHLH
												comp73798_c0_seq7	C3H
												comp73798_c0_seq19	C3H
												comp73822_c0_seq1	SRS
												comp73822_c0_seq2	SRS
												comp73822_c0_seq3	SRS
												comp73822_c0_seq4	SRS
												comp73840_c0_seq1	bZIP
												comp73840_c0_seq2	bZIP
												comp73845_c0_seq1	Trihelix
												comp73845_c0_seq2	Trihelix
												comp73856_c0_seq2	BES1
												comp73856_c0_seq3	BES1
												comp73856_c0_seq4	BES1
												comp73899_c0_seq1	MYB
												comp73899_c0_seq3	MYB
												comp73899_c0_seq4	MYB
												comp73899_c0_seq5	MYB
												comp73899_c0_seq6	MYB
												comp73907_c1_seq15	MYB
												comp73933_c0_seq1	TCP
												comp73935_c0_seq1	C3H
												comp73935_c0_seq2	C3H
												comp73940_c0_seq1	WRKY
												comp73940_c0_seq2	WRKY
												comp73940_c0_seq3	WRKY
												comp73949_c0_seq3	FAR1
												comp73950_c0_seq1	HSF
												comp73950_c0_seq2	HSF
												comp73950_c0_seq3	HSF
												comp73950_c0_seq4	HSF
												comp73950_c0_seq5	HSF
												comp73950_c0_seq6	HSF
												comp73954_c0_seq1	M-type
												comp73954_c0_seq2	M-type
												comp73956_c0_seq4	bZIP
												comp73956_c0_seq6	bZIP
												comp73966_c3_seq1	C2H2
												comp73966_c3_seq5	MYB
												comp73966_c3_seq6	C2H2
												comp73967_c0_seq2	GATA
												comp73967_c0_seq3	GATA
												comp73967_c0_seq10	GATA
												comp73967_c0_seq13	GATA
												comp73988_c0_seq1	C3H
												comp73997_c0_seq1	MIKC
												comp73997_c0_seq3	MIKC
												comp73997_c0_seq4	MIKC
												comp73997_c0_seq5	MIKC
												comp73997_c0_seq6	MIKC
												comp74010_c0_seq1	C3H
												comp74010_c0_seq2	C3H
												comp74025_c0_seq1	bHLH
												comp74025_c0_seq2	bHLH
												comp74030_c0_seq3	bHLH
												comp74037_c1_seq21	M-type
												comp74037_c1_seq23	M-type
												comp74037_c1_seq32	M-type
												comp74037_c1_seq60	M-type
												comp74037_c1_seq64	M-type
												comp74037_c1_seq69	M-type
												comp74039_c0_seq2	bHLH
												comp74042_c1_seq1	NAC
												comp74042_c1_seq2	NAC
												comp74071_c0_seq1	bHLH
												comp74072_c0_seq1	MYB_related
												comp74073_c2_seq1	bHLH
												comp74073_c2_seq2	bHLH
												comp74073_c2_seq3	bHLH
												comp74085_c0_seq1	MYB_related
												comp74085_c0_seq2	MYB_related
												comp74089_c0_seq2	bHLH
												comp74107_c0_seq1	MYB
												comp74107_c0_seq2	MYB
												comp74116_c0_seq1	ARF
												comp74117_c0_seq1	C3H
												comp74117_c0_seq2	C3H
												comp74117_c0_seq3	C3H
												comp74117_c0_seq4	C3H
												comp74117_c0_seq5	C3H
												comp74117_c0_seq6	C3H
												comp74117_c0_seq7	C3H
												comp74117_c0_seq9	C3H
												comp74117_c0_seq10	C3H
												comp74117_c0_seq12	C3H
												comp74117_c0_seq13	C3H
												comp74141_c0_seq3	ERF
												comp74141_c0_seq4	ERF
												comp74141_c0_seq5	ERF
												comp74141_c0_seq7	ERF
												comp74172_c1_seq2	bHLH
												comp74172_c1_seq3	bHLH
												comp74189_c1_seq2	MYB_related
												comp74189_c1_seq3	MYB_related
												comp74189_c1_seq4	MYB_related
												comp74189_c1_seq5	MYB_related
[truncated: 677 more rows]

## Sheet: Four most abundant TF families 
RPKM≥0.5	Tissue	bHLH	C3H	WPKY	MYB
	leaf	507	440	312	202
	root	639	432	269	239
	stem	789	469	368	280
	leaf_specific	51	134	40	16
	root_specific	88	40	14	20
	stem_specific	178	71	59	32
	Leaf & Root	23	19	9	3
	Leaf & Stem	83	25	63	32
	Stem & Root	178	111	46	64
	Leaf & Root & Stem	350	262	200	151
	total of ralated TFs	951	662	431	318
