# Supplementary material for: Global transcriptome analysis profiles metabolic pathways in traditional herb Astragalus membranaceus Bge. var. mongolicus (Bge.) Hsiao
Source: BMC Genomics. 2015 Jun 11;16(Suppl 7):S15. doi: 10.1186/1471-2164-16-S7-S15 (PMC4474414; doi:10.1186/1471-2164-16-S7-S15)
Supplement: Additional file 6 — CYP450 discovery. List of total CYP450s identified in A. mongolicus with annotation and classification (Sheet 1). List of CYP450s co-expressed with AmCAS across three tissues (r>0.9, Sheet 2). Comparison of CYP450 clans among A. mongolicus, Medicago truncatula and Arabidopsis thaliana (Sheet 3). List of CYP450s expressed in different tissues (Unigenes with RPKM≥0.5 were considered as expressed. Sheet 4). [file 1471-2164-16-S7-S15-S6.xlsx]

## Sheet: Total CYP450
Unigene	Annotation	CYP450 clan
comp46270_c0_seq1	CYP71D9/CYP71D12	71
comp72893_c0_seq1	CYP71A6	71
comp65629_c0_seq1	CYP94A1	86
comp69344_c1_seq1	CYP73A14	71
comp17499_c0_seq1	CYP71B11	71
comp478_c0_seq1	CYP76A1/CYP76A2	71
comp52746_c0_seq1	CYP707A7	85
comp70121_c0_seq3	CYP71A4	71
comp73511_c0_seq1	CYP71A14	71
comp57867_c0_seq1	CYP78A4/CYP77A4	71
comp50482_c0_seq1	CYP707A7.1/CYP707A4	85
comp61804_c0_seq2	CYP97A3/CYP97C1	97
comp1717643_c0_seq1	BA13	85
comp63159_c0_seq1	CYP71D11	71
comp65599_c0_seq1	CYP73A16	71
comp68128_c0_seq1	CYP74D1	74
comp60763_c0_seq1	CYP725A2	85
comp5215_c0_seq1	CYP93A1/CYP93B1	71
comp53614_c0_seq1	GES	Reductase
comp59976_c0_seq2	CYP71A8	71
comp36708_c0_seq1	CYP75B1/CYP75B2	71
comp69129_c0_seq1	CPR/CYPOR	Reductase
comp18481_c0_seq1	CYP90D1/CYP90D2	85
comp7366_c0_seq1	CYP71C4/CYP71D55	71
comp2510_c0_seq1	CYP74A2.1/CYP74D2	74
comp56599_c0_seq1	CYP735A1	72
comp41415_c0_seq1	CYP724B1/CYP90C1	85
comp50274_c0_seq1	CYP76C4	71
comp7138_c0_seq1	CYP82A1/CYP82A3	71
comp20416_c0_seq1	CYP86B1/CYP94C18	86
comp2049111_c0_seq1	CYP720B2/CYP72A1	85
comp71249_c0_seq1	CYP734A2	72
comp23072_c0_seq1	CYP76B1/CYP76C3	71
comp13092_c0_seq1	CYP87A3/CYP705A5	85
comp51105_c0_seq1	CYP88A1	85
comp65633_c0_seq1	CYP90A1	85
comp65753_c0_seq1	CYP90B1	85
comp53622_c0_seq1	CYP77A3/CYP78A3	71
comp5485_c0_seq2	CYP71D7	71
comp75789_c0_seq4	CYP710A1	710
comp70121_c0_seq4	CYP71B14	71
comp53601_c0_seq1	CYP734A6	72
comp37533_c0_seq1	KAO1	85
comp48022_c0_seq1	CYP93E1	71
comp32417_c0_seq1	CYP85A1/CYP85A2	85
comp70121_c0_seq1	CYP71B2/CYP71B38	71
comp69497_c0_seq1	CYP81F1	71
comp69412_c0_seq1	CYP707A5/CYP707A3	85
comp54983_c0_seq1	CYP76C2	71
comp68857_c0_seq1	CYP82C4/CYP82G1	71
comp61573_c0_seq1	CYP71D20	71
comp57379_c0_seq1	CYP71A9	71
comp66175_c0_seq1	CYP97B1/CYP98A3	97
comp66824_c0_seq1	CYP79D3/CYP79D4	71
comp36784_c0_seq1	CYP704C1	86
comp40339_c0_seq1	PRL1	71
comp57661_c0_seq1	CYP84A1	71
comp47467_c0_seq1	CYP716B1/CYP716B2	85
comp32425_c0_seq1	CYP734A1/CYP735A2	72
comp70121_c0_seq2	CYP71A27	71
comp75789_c0_seq1	CYP710A4/CYP710A2	710
comp39993_c0_seq1	CYP71AV4	71
comp64625_c0_seq1	CYP74A/CYP74A.1	74
comp40535_c0_seq1	CYP82A2/CYP82A4	71
comp202744_c0_seq1	CYP71B25	71
comp32548_c0_seq1	CYP86A1/CYP86A2	86
comp395515_c0_seq1	CYP725A1/CYP725A4	85
comp59976_c0_seq1	CYP71A25/CYP71A26	71
comp62655_c0_seq1	CYP73A4/CYP73A2	71
comp70468_c0_seq2	CYP77A1/CYP89A2	71
comp26377_c0_seq1	CYP93A2/CYP97B2	71
comp19594_c0_seq1	CYP71B9	71
comp69412_c2_seq1	CYP707A1/CYP707A5.1	85
comp6843_c0_seq1	CYP750A1	71
comp60788_c0_seq1	CYP51	51
comp71378_c0_seq1	CYP71B34/CYP82C2	71
comp22668_c0_seq1	CYP76C1	71
comp48074_c0_seq1	CYP81D1/CYP81E1	71
comp43338_c0_seq1	CYP720B1/CYP72C1	85
comp4117_c0_seq1	KAO2/KAO1.1	85
comp9173_c0_seq1	CYP51G1	51
comp621692_c0_seq1	CYP74A2	74
comp534478_c0_seq1	CYP701A3	71
comp75346_c0_seq4	CYP71B37	71
comp47999_c0_seq1	CYP93A3	71
comp245357_c0_seq1	CYP71D8	71
comp49329_c0_seq1	CYP71D10	71
comp67383_c0_seq1	CYP94A2/CYP98A2	86
comp72743_c0_seq3	CYP83B1	71
comp32479_c0_seq1	CYP75A1/CYP75A3	71
comp61944_c0_seq1	CYP708A2	85
comp5485_c0_seq1	CYP71A1/CYP71A12	71
comp70121_c0_seq9	CYP71A2	71
comp67195_c0_seq1	CYP707A2	85
comp60800_c0_seq1	CYP93C1v2	71

## Sheet: Co-expressed CYP450
Unigene	Annotation	CYP450 clan
comp57867_c0_seq1	CYP78A4/CYP77A4	71
comp5215_c0_seq1	CYP93A1/CYP93B1	71
comp7366_c0_seq1	CYP71C4/CYP71D55	71
comp50274_c0_seq1	CYP76C4	71
comp26377_c0_seq1	CYP93A2/CYP97B2	71
comp71378_c0_seq1	CYP71B34/CYP82C2	71
comp60800_c0_seq1	CYP93C1v2	71
comp71249_c0_seq1	CYP734A2	72
comp64625_c0_seq1	CYP74A/CYP74A.1	74
comp52746_c0_seq1	CYP707A7	85
comp50482_c0_seq1	CYP707A7.1/CYP707A4	85
comp60763_c0_seq1	CYP725A2	85
comp51105_c0_seq1	CYP88A1	85
comp65633_c0_seq1	CYP90A1	85
comp32417_c0_seq1	CYP85A1/CYP85A2	85
comp69412_c0_seq1	CYP707A5/CYP707A3	85
comp69412_c2_seq1	CYP707A1/CYP707A5.1	85
comp43338_c0_seq1	CYP720B1/CYP72C1	85
comp36784_c0_seq1	CYP704C1	86
comp32548_c0_seq1	CYP86A1/CYP86A2	86
comp75789_c0_seq4	CYP710A1	710
comp75789_c0_seq1	CYP710A4/CYP710A2	710

## Sheet: Comparison among 3 species
Sequences Number
Clan	A. mongolicus	Medicago sativa	Arabidopsis thaliana
CYP71	76	101	154
CYP51	2	1	1
CYP72	7	15	16
CYP74	6	4	2
CYP85	30	19	29
CYP86	7	26	33
CYP97	4	4	3
CYP710	3	1	4
CYP711	0	2	1
total	135	173	243
Proportion
Clan	A. mongolicus	Medicago sativa	Arabidopsis thaliana
CYP71	0.562963	0.583815	0.633745
CYP51	0.0148148	0.00578035	0.00411523
CYP72	0.0518519	0.0867052	0.0658436
CYP74	0.0444444	0.0231214	0.00823045
CYP85	0.222222	0.109827	0.119342
CYP86	0.0518519	0.150289	0.135802
CYP97	0.0296296	0.0231214	0.0123457
CYP710	0.0222222	0.00578035	0.0164609
CYP711	0	0.0115607	0.00411523
total	1	1	1

## Sheet: Tissue distribution
Tissue	Unigene	CYP450 name	CYP450 clan
Leaf	comp70121_c0_seq3	CYP71A4	71
Leaf	comp7138_c0_seq1	CYP82A1	71
Leaf	comp70121_c0_seq4	CYP71B14	71
Leaf	comp70121_c0_seq1	CYP71B2	71
Leaf	comp57661_c0_seq1	CYP84A1	71
Leaf	comp47467_c0_seq1	CYP716B1	85
Leaf	comp39993_c0_seq1	CYP71AV4	71
Leaf	comp202744_c0_seq1	CYP71B25	71
Leaf	comp9173_c0_seq1	CYP51G1	51
Leaf	comp75346_c0_seq4	CYP71B37	71
Leaf	comp70121_c0_seq9	CYP71A2	71
Leaf	comp67195_c0_seq1	CYP707A2	85
Root	comp46270_c0_seq1	CYP71D9	71
Root	comp478_c0_seq1	CYP76A1	71
Root	comp63159_c0_seq1	CYP71D11	71
Root	comp41415_c0_seq1	CYP724B1	85
Root	comp20416_c0_seq1	CYP86B1	86
Root	comp395515_c0_seq1	CYP725A1	85
Root	comp22668_c0_seq1	CYP76C1	71
Root	comp621692_c0_seq1	CYP74A2	74
Root	comp534478_c0_seq1	CYP701A3	71
Root	comp245357_c0_seq1	CYP71D8	71
Root	comp49329_c0_seq1	CYP71D10	71
Stem	comp57867_c0_seq1	CYP78A4	71
Stem	comp50482_c0_seq1	CYP707A7.1	85
Stem	comp18481_c0_seq1	CYP90D1	85
Stem	comp7366_c0_seq1	CYP71C4	71
Stem	comp32417_c0_seq1	CYP85A1	85
Stem	comp32548_c0_seq1	CYP86A1	86
Stem	comp26377_c0_seq1	CYP93A2	71
Leaf&Stem	comp72893_c0_seq1	CYP71A6	71
Leaf&Stem	comp23072_c0_seq1	CYP76B1	71
Leaf&Stem	comp53622_c0_seq1	CYP77A3	71
Leaf&Stem	comp69497_c0_seq1	CYP81F1	71
Leaf&Stem	comp66824_c0_seq1	CYP79D3	71
Leaf&Stem	comp70121_c0_seq2	CYP71A27	71
Leaf&Stem	comp6843_c0_seq1	CYP750A1	71
Leaf&Stem	comp43338_c0_seq1	CYP720B1	85
Leaf&Stem	comp60800_c0_seq1	CYP93C1v2	71
Leaf&Root	comp36708_c0_seq1	CYP75B1	71
Leaf&Root	comp2510_c0_seq1	CYP74A2.1	74
Leaf&Root	comp32425_c0_seq1	CYP734A1	72
Leaf&Root	comp40535_c0_seq1	CYP82A2	71
Leaf&Root	comp4117_c0_seq1	KAO2	85
Root&Stem	comp69344_c1_seq1	CYP73A14	71
Root&Stem	comp60763_c0_seq1	CYP725A2	85
Root&Stem	comp56599_c0_seq1	CYP735A1	72
Root&Stem	comp51105_c0_seq1	CYP88A1	85
Root&Stem	comp37533_c0_seq1	KAO1	85
Root&Stem	comp36784_c0_seq1	CYP704C1	86
Root&Stem	comp75789_c0_seq1	CYP710A4	710
Root&Stem	comp47999_c0_seq1	CYP93A3	71
Root&Stem	comp32479_c0_seq1	CYP75A1	71
Root&Stem	comp61944_c0_seq1	CYP708A2	85
Leaf&Root&Stem	comp65629_c0_seq1	CYP94A1	86
Leaf&Root&Stem	comp52746_c0_seq1	CYP707A7	85
Leaf&Root&Stem	comp73511_c0_seq1	CYP71A14	71
Leaf&Root&Stem	comp61804_c0_seq2	CYP97A3	97
Leaf&Root&Stem	comp65599_c0_seq1	CYP73A16	71
Leaf&Root&Stem	comp68128_c0_seq1	CYP74D1	74
Leaf&Root&Stem	comp59976_c0_seq2	CYP71A8	71
Leaf&Root&Stem	comp69129_c0_seq1	CPR	Oxidase
Leaf&Root&Stem	comp50274_c0_seq1	CYP76C4	71
Leaf&Root&Stem	comp71249_c0_seq1	CYP734A2	72
Leaf&Root&Stem	comp65633_c0_seq1	CYP90A1	85
Leaf&Root&Stem	comp65753_c0_seq1	CYP90B1	85
Leaf&Root&Stem	comp75789_c0_seq4	CYP710A1	710
Leaf&Root&Stem	comp48022_c0_seq1	CYP93E1	71
Leaf&Root&Stem	comp69412_c0_seq1	CYP707A5	85
Leaf&Root&Stem	comp54983_c0_seq1	CYP76C2	71
Leaf&Root&Stem	comp68857_c0_seq1	CYP82C4	71
Leaf&Root&Stem	comp61573_c0_seq1	CYP71D20	71
Leaf&Root&Stem	comp57379_c0_seq1	CYP71A9	71
Leaf&Root&Stem	comp66175_c0_seq1	CYP97B1	97
Leaf&Root&Stem	comp40339_c0_seq1	PRL1	71
Leaf&Root&Stem	comp64625_c0_seq1	CYP74A	74
Leaf&Root&Stem	comp59976_c0_seq1	CYP71A25	71
Leaf&Root&Stem	comp62655_c0_seq1	CYP73A4	71
Leaf&Root&Stem	comp70468_c0_seq2	CYP77A1	71
Leaf&Root&Stem	comp69412_c2_seq1	CYP707A1	85
Leaf&Root&Stem	comp60788_c0_seq1	CYP51G2P	51
Leaf&Root&Stem	comp71378_c0_seq1	CYP71B34	71
Leaf&Root&Stem	comp48074_c0_seq1	CYP81D1	71
Leaf&Root&Stem	comp67383_c0_seq1	CYP94A2	86
Leaf&Root&Stem	comp72743_c0_seq3	CYP83B1	71
