# Supplementary material for: Global transcriptome analysis profiles metabolic pathways in traditional herb Astragalus membranaceus Bge. var. mongolicus (Bge.) Hsiao
Source: BMC Genomics. 2015 Jun 11;16(Suppl 7):S15. doi: 10.1186/1471-2164-16-S7-S15 (PMC4474414; doi:10.1186/1471-2164-16-S7-S15)
Supplement: Additional file 7 — GT discovery. List of total GTs identified in A. mongolicus with annotation (Sheet 1). List of GTs co-expressed with AmCAS across three tissues (r>0.9, Sheet 2). [file 1471-2164-16-S7-S15-S7.xlsx]

## Sheet: Total GT
Unigene	Annotation
comp69490_c0_seq1	At4g01970
comp68763_c0_seq1	At5g40390
comp34738_c0_seq1	At2g24630/Os07g0124750
comp56769_c0_seq1	AGPS1
comp74374_c0_seq1	At1g70290/At1g23870
comp63743_c0_seq2	At2g20370
comp69621_c0_seq1	At3g57520
comp17467_c0_seq1	At3g06440/At1g27120
comp49537_c1_seq1	At1g70090
comp180527_c0_seq1	At5g57530
comp23705_c0_seq1	At4g21060
comp2281_c0_seq1	At1g05170/At2g32430
comp63743_c0_seq1	Os03g0144800
comp48111_c0_seq1	At5g22940
comp73867_c1_seq3	At2g18700
comp69425_c0_seq1	Os01g0170000
comp49757_c0_seq1	At2g30575/At1g06780
comp71991_c0_seq1	SPY
comp73962_c0_seq1	At4g17770
comp62235_c0_seq1	Os01g0926700/Os02g0520750
comp73867_c1_seq1	At1g60140
comp56332_c0_seq1	AGPS1/At5g19220
comp40334_c0_seq1	At5g58782
comp58826_c0_seq1	AGPS3/AGPP
comp30882_c0_seq1	Os01g0766900/Os09g0428000
comp32739_c0_seq1	At3g28180/At4g31590
comp61045_c0_seq1	At5g20260
comp63039_c0_seq1	Os03g0107900
comp59519_c0_seq1	At5g11120/At5g11130
comp48417_c0_seq1	At4g02130/At1g24170
comp53477_c0_seq1	At5g03650/At5g03650
comp367524_c0_seq1	At5g57550
comp61796_c0_seq1	Os10g0180000/Os01g0926400
comp217797_c0_seq1	At4g25820/At3g23730
comp36032_c0_seq1	At3g07330
comp69621_c0_seq6	RFS
comp49714_c0_seq1	At5g47780
comp34320_c0_seq1	Os05g0510800
comp50722_c0_seq1	At2g20810
comp394526_c0_seq1	At4g30270/At4g28850
comp36130_c0_seq1	At4g07960/At1g32210
comp68583_c0_seq1	At1g55740
comp283263_c0_seq1	At4g25810
comp1200793_c0_seq1	XTHA/XTHB
comp952227_c0_seq1	At1g11545
comp63716_c0_seq1	At2g28110
comp73990_c0_seq8	At1g06410
comp166853_c0_seq1	At2g14620
comp75292_c0_seq1	At3g27190
comp617017_c0_seq1	At4g13090/At1g32170
comp59155_c0_seq1	At3g07620
comp58899_c0_seq1	AGPC/At5g48300
comp37205_c0_seq1	At2g35520
comp64421_c0_seq1	At4g38240
comp75256_c3_seq2	At5g17990
comp49924_c0_seq1	At2g38650
comp56934_c0_seq2	At4g39210
comp40400_c0_seq1	At5g58784
comp28391_c0_seq1	Os06g0625700
comp740233_c0_seq1	At3g44990
comp71790_c0_seq2	At3g04240/Os08g0559300
comp421624_c0_seq1	At2g01850
comp247659_c0_seq1	At5g57560
comp920724_c0_seq1	At5g65730/At4g37800
comp72335_c0_seq1	STS1
comp56848_c0_seq1	At1g27680/AGPS2
comp2498_c0_seq1	At1g22015/At1g77810
comp643833_c0_seq1	At2g36870/At1g10550
comp22666_c0_seq1	At5g62620
comp61796_c1_seq1	Os01g0926600
comp53329_c0_seq1	At2g36390
comp1160414_c0_seq1	At4g03210
comp11556_c0_seq1	At3g14960/At4g32120
comp232303_c0_seq1	At4g13080/At2g18800
comp68981_c0_seq2	At5g20250
comp56960_c0_seq1	At2g21590
comp28178_c0_seq1	XTH12
comp60469_c0_seq1	At5g25310
comp18184_c0_seq1	At1g74800/At1g53290
comp1208862_c0_seq1	XTH
comp59422_c0_seq1	At3g42180/At5g03795
comp67202_c0_seq1	At4g18270/mraY
comp39342_c0_seq1	At5g58770
comp901431_c0_seq1	At5g13870
comp545962_c0_seq1	At1g14720/At4g18990
comp10386_c0_seq1	At2g25300/At5g53340
comp56322_c0_seq1	Os06g0726400/SBE1
comp42463_c0_seq1	At2g17570/At5g60510
comp52049_c0_seq1	At3g61130/At5g54690
comp166790_c0_seq1	UPTG
comp726411_c0_seq1	At3g25050
comp120165_c0_seq1	UPTG2/UPTG1

## Sheet: Co-expressed GT
Unigene	Annotation
comp69490_c0_seq1	At4g01970
comp180527_c0_seq1	At5g57530
comp23705_c0_seq1	At4g21060
comp73867_c1_seq3	At2g18700
comp56332_c0_seq1	AGPS1/At5g19220
comp32739_c0_seq1	At3g28180/At4g31590
comp61045_c0_seq1	At5g20260
comp63039_c0_seq1	Os03g0107900
comp59519_c0_seq1	At5g11120/At5g11130
comp48417_c0_seq1	At4g02130/At1g24170
comp61796_c0_seq1	Os10g0180000/Os01g0926400
comp50722_c0_seq1	At2g20810
comp68583_c0_seq1	At1g55740
comp952227_c0_seq1	At1g11545
comp73990_c0_seq8	At1g06410
comp58899_c0_seq1	AGPC/At5g48300
comp37205_c0_seq1	At2g35520
comp40400_c0_seq1	At5g58784
comp61796_c1_seq1	Os01g0926600
comp60469_c0_seq1	At5g25310
comp1208862_c0_seq1	XTH
comp39342_c0_seq1	At5g58770
comp545962_c0_seq1	At1g14720/At4g18990
comp56322_c0_seq1	Os06g0726400/SBE1
comp42463_c0_seq1	At2g17570/At5g60510
